# Supplementary material for: Differential regulation of mRNA stability modulates transcriptional memory and facilitates environmental adaptation
Source: Nat Commun. 2023 Feb 17;14:910. doi: 10.1038/s41467-023-36586-x (PMC9936472; doi:10.1038/s41467-023-36586-x)
Supplement: Supplementary file 4 — Supplementary Data 1 [file 41467_2023_36586_MOESM4_ESM.xlsx]

## Sheet: Summary
S1A FACS_sorting
Number of cells sorted in each gate and definition of timepoints and sfGFP gates
Relative abundance of cells at each sfGFP expression level for each timepoint
S1B Raw_counts
Contains the number of times each barcode was identified. Each strain from the diploid genome-wide deletion collection is identified by the gene it was deleted.
Samples are idetified by replicate (BR1 or BR2), timepoint (TP1-8), and sGFP expression level (R5-R8). "w" refers to global abundance of the strain independent of sfGFP expression.
S1C Candidates
Putative candidates modulating pGAL1 transcriptional memory

## Sheet: S1A FACS_sorting
NUMBER OF SORTED CELLS
BR1 - Replicate 1
		R5 GFP-	R6 GFPlow	R7 GFPmid	R8 GFPhigh	Ʃtotal sorted
TP0	t0	1000000	117000	2700	32	7500000
TP1	t60	1000000	223600	10900	52	14190000
TP2	t120	1000000	272500	48500	2000	12240000
TP3	t180	1000000	475000	311200	51200	10200000
TP4	t90GLU	1000000	1000000	599000	71000	14300000
TP5	t180GLU	1000000	613000	143000	12000	18380000
TP6	t60'	1000000	1000000	481300	33200	19100000
TP7	t120'	1000000	1000000	1000000	510000	22300000
TP8	t180'	1000000	1000000	1000000	1000000	18600000
BR2 - Replicate 2
		R5 GFP-	R6 GFPlow	R7 GFPmid	R8 GFPhigh	Ʃtotal sorted
TP0	t0	1000000	262000	7500	47	15690000
TP1	t60	1000000	244500	8010	40	17600000
TP2	t120	1000000	288570	16700	332	18330000
TP3	t180	1000000	291300	85300	6100	12300000
TP4	t90GLU	1000000	722000	375000	22000	17800000
TP5	t180GLU	1000000	547000	146100	11000	24460000
TP6	t60'	1000000	712000	239000	11000	24300000
TP7	t120'	1000000	1000000	1000000	109000	25500000
TP8	t180'	916000	1000000	1000000	688000	24660000
PERCENTAGE OF CELLS AT EACH GFP EXPRESSION LEVEL
		R5 GFP-	R6 GFPlow	R7 GFPmid	R8 GFPhigh
TP0	t0	0.949791	0.0492794	0.0009298	0
TP1	t60	0.940576	0.0552137	0.00420984	0
TP2	t120	0.923622	0.0636481	0.0119239	0.000805672
TP3	t180	0.820595	0.112228	0.0631537	0.00402253
TP4	t90GLU	0.770484	0.149177	0.074429	0.0059096
TP5	t180GLU	0.932532	0.05878	0.00831793	0.000369686
TP6	t60'	0.816705	0.13518	0.0462404	0.00187461
TP7	t120'	0.560464	0.179607	0.215975	0.0439536
TP8	t180'	0.263886	0.170498	0.259817	0.305799
		R5 GFP-	R6 GFPlow	R7 GFPmid	R8 GFPhigh
TP0	t0	0.954845	0.0441044	0.00105011	0
TP1	t60	0.958973	0.0397745	0.00125274	0
TP2	t120	0.951382	0.0421138	0.00650407	0
TP3	t180	0.908652	0.0689417	0.0210272	0.00137883
TP4	t90GLU	0.827918	0.110156	0.0587207	0.0032056
TP5	t180GLU	0.919844	0.0635486	0.01576	0.000847314
TP6	t60'	0.863111	0.101463	0.0340778	0.00134771
TP7	t120'	0.70885	0.146609	0.131307	0.0132341
TP8	t180'	0.484061	0.158716	0.241239	0.115985

## Sheet: S1B raw_counts
	Replicate BR1																																													Replicate BR2
Sstrain barcode	BR1R5_TP0	BR1R5_TP1	BR1R5_TP2	BR1R5_TP3	BR1R5_TP4	BR1R5_TP5	BR1R5_TP6	BR1R5_TP7	BR1R5_TP8	BR1R6_TP0	BR1R6_TP1	BR1R6_TP2	BR1R6_TP3	BR1R6_TP4	BR1R6_TP5	BR1R6_TP6	BR1R6_TP7	BR1R6_TP8	BR1R7_TP0	BR1R7_TP1	BR1R7_TP2	BR1R7_TP3	BR1R7_TP4	BR1R7_TP5	BR1R7_TP6	BR1R7_TP7	BR1R7_TP8	BR1R8_TP0	BR1R8_TP1	BR1R8_TP2	BR1R8_TP3	BR1R8_TP4	BR1R8_TP5	BR1R8_TP6	BR1R8_TP7	BR1R8_TP8	BR1w_TP0	BR1w_TP1	BR1w_TP2	BR1w_TP3	BR1w_TP4	BR1w_TP5	BR1w_TP6	BR1w_TP7	BR1w_TP8	BR2R5_TP0	BR2R5_TP1	BR2R5_TP2	BR2R5_TP3
YOL160W::chr00_10:uptag	5	127	102	1	102	1	87	2	34	121	2	3	197	100	96	4	136	120	0	1	0	174	148	1	58	54	215	0	0	0	0	182	1	0	31	43	203	151	0	71	65	115	47	30	71	160	165	79	144
YEL001C::chr5_2:uptag	271	1322	1579	307	1132	590	605	535	931	1140	1118	1598	437	593	734	346	649	825	0	1	3	1184	1100	594	447	1244	1508	0	2	3	1739	890	4	35	784	1026	602	852	4	769	943	948	616	645	770	1286	950	1112	1328
YBL036C::chr2_1:uptag	283	437	213	5	236	262	170	77	265	190	516	218	254	259	429	107	163	278	0	0	0	112	222	453	95	191	521	2	0	0	245	76	2	140	94	211	244	137	0	286	57	237	138	120	181	252	376	301	267
YML100W::chr00_9:uptag	227	243	251	3	303	52	96	111	265	102	199	110	211	24	106	47	92	203	0	0	1	55	73	109	75	62	97	2	2	0	423	134	0	2	171	139	368	240	0	71	87	94	201	3	134	231	313	257	213
YOR297C::chr15_4:uptag	3	42	160	104	12	88	24	1	95	201	128	77	64	130	102	34	40	70	0	0	0	1	89	265	24	26	93	0	0	0	0	38	0	0	11	42	108	103	0	52	0	122	45	27	78	113	138	75	298
YML101C::chr00_9:uptag	54	296	177	321	348	113	216	401	211	0	236	85	111	185	20	44	166	126	0	0	0	279	392	17	140	80	279	0	1	0	95	159	0	0	70	162	159	200	0	178	34	296	169	247	96	243	449	367	246
YGR220C::chr00_2:uptag	70	288	300	276	277	232	18	157	189	37	0	0	0	0	0	0	0	0	0	0	0	0	12	0	0	0	0	0	0	0	3	36	1	0	0	1	18	154	1	118	126	88	135	16	58	207	360	266	304
YDL210W::chr4_3:uptag	304	225	426	94	399	76	270	71	339	236	304	743	0	107	2	83	297	282	0	0	0	102	52	36	55	272	217	0	1	0	180	442	0	0	223	195	176	162	0	168	105	94	109	173	215	291	394	366	381
YKR023W::chr00_14:uptag	139	276	432	4	258	151	245	76	307	222	114	377	410	320	288	37	249	193	1	1	0	348	312	72	264	106	476	0	1	0	228	264	1	0	88	224	460	289	0	191	204	123	138	199	174	440	405	444	329
YDR497C::chr4_8:uptag	548	469	518	269	586	677	278	346	253	221	460	405	932	679	644	111	456	952	2	1	1	885	448	792	192	367	515	1	0	0	674	323	0	0	359	503	253	209	1	320	89	444	236	477	201	288	661	388	523
YKL103C::chr11_2:uptag	92	517	419	139	247	493	167	274	211	261	246	270	39	114	184	51	137	283	1	0	1	235	398	616	43	265	541	0	0	0	82	236	0	1	116	217	373	181	0	249	184	97	131	122	206	409	249	330	351
YLR346C::chr00_11:uptag	858	1253	1905	406	601	517	943	501	1079	1109	806	1128	1508	693	828	352	428	649	0	2	1	1536	1620	1044	713	496	1331	2	4	1	825	471	4	32	638	913	479	378	1	585	419	797	407	465	562	1087	1086	872	1157
YML100W-A::chr00_9:uptag	452	927	992	568	277	374	287	633	786	415	643	1154	599	390	228	247	295	605	1	0	2	862	1005	715	514	335	875	1	0	2	431	739	1	2	323	343	162	545	1	304	298	480	296	230	237	759	720	752	648
YLR080W::chr12_2:uptag	0	40	48	0	61	0	9	0	1	0	98	0	0	1	0	2	11	4	0	0	0	54	65	0	36	32	2	0	0	0	118	0	0	42	71	22	7	0	0	19	7	7	32	1	0	2	7	68	52
YGR178C::chr7_5:uptag	7	271	212	220	142	130	63	60	232	0	0	1	63	90	121	36	64	327	0	0	0	0	30	0	35	58	390	0	0	0	0	1	0	0	0	73	115	59	0	99	168	40	86	147	47	83	166	290	135
YMR133W::chr00_9:uptag	207	414	566	87	609	242	330	423	485	541	787	919	353	518	434	456	260	419	0	1	0	669	330	242	238	380	628	2	0	1	428	118	4	104	407	388	674	468	0	259	212	650	298	379	481	503	693	834	295
YGR202C::chr7_5:uptag	0	0	0	0	0	0	0	0	0	0	0	0	0	0	0	0	0	0	0	0	0	0	0	0	0	0	0	0	0	0	0	0	0	0	0	0	0	0	0	0	0	0	0	0	0	0	0	0	0
YIL078W::chr9_1:uptag	0	0	0	0	0	0	0	0	0	0	0	0	0	0	0	0	0	0	0	0	0	0	0	0	0	0	0	0	0	0	0	0	0	0	0	0	0	0	0	0	0	0	0	0	0	0	0	0	0
YIL056W::chr9_1:uptag	243	694	683	159	228	501	483	148	474	144	367	433	527	14	51	128	220	322	1	0	0	207	433	277	606	281	488	2	1	4	280	96	3	15	287	375	401	635	2	524	428	1138	550	748	767	570	595	722	470
YKL178C::chr11_2:uptag	0	0	0	0	0	0	0	0	0	0	0	0	0	0	0	0	0	0	0	0	0	0	0	0	0	0	0	0	0	0	0	0	0	0	0	0	0	0	0	0	0	0	0	0	0	0	0	0	0
YDR134C::chr4_4:uptag	86	178	163	4	144	153	228	73	104	1	406	65	340	71	82	23	188	303	0	1	1	258	126	2	55	131	102	0	0	0	140	85	1	32	84	198	4	215	0	61	31	98	56	115	98	249	344	132	215
YLR401C::chr12_5:uptag	1175	1180	1094	307	648	501	649	457	790	995	891	1042	1383	565	1049	183	714	684	1	1	1	1121	1861	716	867	1174	1388	3	3	0	1154	805	1	116	837	739	566	810	0	763	492	1113	691	564	965	1028	1063	1301	995
YEL049W::chr5_2:uptag	24	102	297	2	51	92	125	109	81	235	70	171	96	130	91	1	164	89	0	1	0	106	133	106	75	163	156	0	0	1	210	66	0	13	154	131	86	19	0	46	61	78	9	16	77	167	194	268	185
YER067W::chr5_3:uptag	375	339	348	12	331	187	199	168	172	171	169	275	426	175	320	26	168	156	0	0	1	132	335	99	291	310	368	0	1	1	230	243	1	1	250	299	54	248	2	267	57	176	87	286	206	331	339	275	226
YBR260C::chr2_4:uptag	4	565	832	3	661	52	165	158	578	326	747	393	339	172	315	90	271	449	2	2	1	290	453	140	67	289	345	1	4	0	230	279	0	1	74	62	233	440	0	432	184	366	334	155	158	623	674	865	603
YNR040W::chr14_4:uptag	0	0	0	0	0	0	0	0	0	0	0	0	0	0	0	0	0	0	0	0	0	0	0	0	0	0	0	0	0	0	0	0	0	0	0	0	0	0	0	0	0	0	0	0	0	0	0	0	0
YLR380W::chr12_5:uptag	375	1533	1778	219	548	467	535	681	560	308	969	685	296	653	855	233	532	518	3	3	3	878	948	1133	666	842	704	3	2	2	500	1196	1	133	645	627	305	631	1	605	276	529	302	569	728	930	749	1147	1279
YKR012C::chr11_3:uptag	639	317	691	2	351	238	194	184	518	279	577	435	234	319	362	55	349	876	0	0	0	208	393	256	373	243	394	0	1	1	213	297	1	1	262	251	65	300	0	359	66	144	149	463	274	485	449	359	434
YPL189W::chr00_11:uptag	626	895	655	25	841	345	534	443	664	480	1052	1651	236	451	440	58	825	483	2	2	1	582	1127	699	447	486	818	2	0	0	992	760	2	2	328	470	523	300	3	182	290	453	233	241	394	773	545	908	745
YLR223C::chr12_3:uptag	0	0	0	0	0	0	0	0	0	0	0	0	0	0	0	0	0	0	0	0	0	0	0	0	0	0	0	0	0	0	0	0	0	0	0	0	0	0	0	0	0	0	0	0	0	0	0	0	0
YKL012W::chr11_1:uptag	0	0	0	0	0	0	0	0	0	0	0	0	0	0	0	0	0	0	0	0	0	0	0	0	0	0	0	0	0	0	0	0	0	0	0	0	0	0	0	0	0	0	0	0	0	0	0	0	0
YLR290C::chr12_4:uptag	533	622	393	484	370	63	259	348	760	234	441	584	969	440	537	133	182	176	0	2	1	423	459	643	143	278	516	2	1	0	100	3	1	1	238	217	265	416	1	418	314	234	320	227	314	657	736	849	570
YJR022W::chr00_17b:uptag	0	0	0	0	0	0	1	0	0	0	0	0	0	0	0	0	0	0	0	0	0	0	0	0	0	0	0	0	0	0	0	0	0	0	0	0	0	0	0	0	0	0	0	0	0	0	0	0	0
YDR110W::chr4_4:uptag	58	0	16	245	66	0	63	0	63	0	57	136	91	2	0	0	22	1	0	0	0	28	64	0	0	73	60	0	0	1	196	104	0	0	40	6	12	0	0	3	24	11	0	3	0	113	20	54	28
YKL100C::chr11_2:uptag	230	270	479	4	339	142	134	4	120	306	451	500	290	231	158	3	103	325	0	0	1	187	282	64	309	280	243	1	2	1	306	307	0	0	181	198	113	168	1	108	78	251	198	191	152	201	300	326	250
YLR415C::chr12_5:uptag	831	473	812	164	914	182	615	453	465	606	179	793	416	393	687	148	180	297	1	0	1	427	791	1053	308	365	650	1	3	2	274	332	2	5	486	413	299	258	0	482	417	322	445	102	463	507	1032	992	699
YGR292W::chr00_17a:uptag	520	1188	1770	392	619	670	954	467	1075	446	954	1324	929	682	524	295	1105	557	2	4	0	1268	1332	607	658	462	1016	3	2	1	873	738	6	1	366	657	456	730	2	612	453	620	446	496	744	1014	916	1099	938
YJL178C::chr10_1:uptag	241	232	202	249	154	89	208	140	395	117	281	245	0	2	151	27	65	95	1	0	0	109	141	37	31	35	46	1	0	0	47	59	0	0	57	36	156	18	1	147	114	18	15	154	40	121	173	163	188
YPL224C::chr00_11:uptag	291	831	1242	559	622	499	270	263	723	363	425	388	469	371	255	117	509	363	2	0	0	640	800	508	446	743	828	0	1	0	655	430	1	2	782	566	189	428	0	331	182	509	304	331	521	811	882	672	971
YOR084W::chr15_1:uptag	834	668	915	253	609	328	544	402	914	271	769	613	594	368	576	0	294	533	2	0	1	640	920	640	419	337	508	4	0	2	746	453	1	233	372	413	235	457	3	741	315	385	316	254	263	629	731	985	861
YLR317W::chr12_4:uptag	0	0	0	0	0	0	0	0	0	0	0	0	0	0	0	0	0	0	0	0	0	0	0	0	0	0	0	0	0	0	0	0	0	0	0	0	0	0	0	0	0	0	0	0	0	0	0	0	0
YHR127W::chr00_10:uptag	498	580	522	73	244	123	90	288	214	295	753	338	493	264	380	149	234	463	0	0	1	422	557	320	238	385	437	1	1	1	322	237	0	0	329	310	135	397	0	354	342	196	169	231	190	584	373	638	417
YKR065C::chr11_3:uptag	195	365	466	25	397	206	388	224	289	551	528	418	197	12	138	17	66	20	0	1	0	5	189	114	86	80	59	1	0	2	26	168	0	69	112	79	245	113	0	250	49	124	125	178	95	257	270	329	260
YER045C::chr5_3:uptag	60	246	348	1	159	68	234	108	185	250	334	346	97	139	214	3	129	156	0	0	0	286	347	137	182	64	154	0	1	0	312	310	0	0	158	137	24	65	1	222	23	231	54	94	130	333	309	391	186
YOL053W::chr15_5:uptag	116	217	209	76	138	168	342	307	208	195	419	160	504	43	171	54	210	157	1	1	0	300	270	230	126	295	388	0	1	1	420	0	1	1	264	142	45	142	1	227	135	195	139	127	146	268	257	234	224
YOR193W::chr15_3:uptag	52	121	208	3	150	186	23	65	142	142	187	97	73	28	154	1	26	124	0	0	0	311	39	0	36	53	46	0	0	0	226	77	0	23	141	82	93	31	0	46	17	29	19	41	138	74	99	100	148
YGR295C::chr00_17b:uptag	208	140	255	0	126	44	91	25	77	1	0	134	68	19	98	1	40	114	1	1	0	62	52	2	90	196	186	1	0	0	66	40	0	0	12	47	82	129	0	57	83	248	82	19	153	172	214	246	133
YHR132W-A::chr00_17b:uptag	411	377	208	68	45	31	89	125	62	114	168	32	47	28	57	0	10	36	0	0	0	368	174	24	80	146	41	0	0	0	293	194	1	61	159	47	6	98	0	16	176	111	71	26	140	258	174	197	227
YOR011W::chr15_1:uptag	247	579	535	62	538	314	409	397	385	437	1160	708	641	327	441	167	708	518	0	1	1	545	611	282	300	297	626	1	2	1	404	808	2	105	343	353	262	241	0	377	276	289	378	304	247	476	526	687	787
YML086C::chr00_11:uptag	675	842	1107	794	627	391	564	378	831	685	474	523	1000	189	382	81	359	615	1	5	3	437	818	249	619	266	917	3	5	1	751	397	1	50	269	398	572	887	1	733	442	851	506	310	473	1077	782	1010	913
YIL129C::chr9_2:uptag	0	0	0	0	0	0	0	0	0	0	0	0	0	0	0	0	0	0	0	0	0	0	0	0	0	0	0	0	0	0	0	0	0	0	0	0	0	0	0	0	0	0	0	0	0	0	0	0	0
YKR044W::chr11_3:uptag	470	703	734	86	522	178	341	302	500	113	183	341	226	409	418	136	220	301	0	0	0	877	623	530	575	452	916	3	1	0	351	363	2	36	472	553	242	476	0	235	308	359	165	202	250	475	718	599	458
YDR010C::chr4_3:uptag	0	447	172	31	0	19	148	159	154	34	139	67	91	3	0	31	90	76	0	0	0	75	224	3	99	102	306	0	0	1	0	76	1	1	93	170	114	91	0	2	48	149	35	45	122	256	255	227	235
YKL091C::chr11_1:uptag	431	302	284	12	135	211	189	196	303	505	426	362	631	260	329	121	303	382	1	2	0	267	250	232	190	236	330	0	0	0	244	103	0	52	255	252	72	293	1	357	142	505	615	107	139	245	221	371	271
YDR242W::chr00_17a:uptag	581	354	721	385	468	495	288	273	463	510	354	381	35	393	643	288	636	556	0	0	0	565	260	475	172	379	507	0	1	0	483	68	2	1	268	341	393	412	0	226	341	304	464	129	471	442	673	528	419
YMR102C::chr00_9:uptag	827	2303	2228	263	946	1192	1064	932	1755	837	1641	907	1299	950	1057	464	1438	1956	2	3	2	2241	1562	1200	1315	1835	2506	2	5	1	1262	628	5	40	1125	1549	694	1333	27	784	1156	1409	1234	932	1279	1806	2103	1888	1670
YEL004W::chr5_2:uptag	30	22	60	24	23	28	3	6	19	2	64	9	71	5	12	0	54	51	0	0	0	23	3	7	11	15	5	0	0	0	6	0	0	0	10	10	42	0	0	1	0	12	1	0	2	48	24	19	24
YDR021W::chr4_3:uptag	0	0	0	0	0	0	0	0	0	0	0	0	0	0	0	0	0	0	0	0	0	0	0	0	0	0	0	0	0	0	0	0	0	0	0	0	0	0	0	0	0	0	0	0	0	0	0	0	0
YHL038C::chr8_1:uptag	31	67	163	0	51	51	32	0	11	1	0	0	0	1	0	0	1	0	0	0	1	21	29	0	0	0	5	0	0	0	143	127	0	0	0	0	71	71	0	7	0	6	24	0	11	76	68	54	62
YGR151C::chr7_5:uptag	297	302	462	196	56	128	32	111	192	150	180	533	166	196	313	110	221	270	0	0	1	129	175	468	168	230	227	1	1	0	155	70	0	0	245	202	130	281	1	134	171	304	110	131	216	243	669	342	422
YKL185W::chr11_2:uptag	176	359	498	2	263	108	150	120	283	161	163	271	270	123	121	1	444	119	0	0	0	388	419	358	105	166	127	0	1	0	265	256	3	44	179	199	25	348	0	24	176	318	263	146	207	344	240	337	295
YKL001C::chr11_1:uptag	84	188	145	36	21	177	111	199	37	172	311	148	51	33	3	25	127	215	0	0	0	93	321	27	100	105	154	0	0	0	124	35	1	0	50	128	141	98	0	56	13	188	74	73	108	249	252	346	259
YAL059W::chr1_1:uptag	1	4	0	0	0	0	0	0	0	62	0	0	0	0	0	1	0	0	0	0	0	4	0	0	0	48	4	0	0	0	37	0	0	0	20	11	2	0	0	0	15	0	0	0	34	24	1	4	22
YLR019W::chr12_1:uptag	350	826	990	51	327	373	212	1151	505	804	1381	504	525	323	555	135	425	405	2	1	2	409	600	1020	334	828	1045	1	1	2	427	630	0	82	525	393	235	524	1	552	247	605	434	198	574	837	871	934	683
YOR142W::chr15_2:uptag	70	169	214	1	264	59	124	11	58	171	269	203	31	59	100	64	42	103	0	0	1	85	38	87	86	28	96	0	0	0	7	19	0	0	29	28	3	37	0	81	41	35	33	32	52	99	103	107	125
YLR394W::chr00_11:uptag	235	562	879	460	800	200	490	306	418	425	772	614	403	185	458	141	225	504	0	0	1	565	380	129	418	311	378	2	1	0	196	198	1	66	341	201	119	235	0	236	326	365	220	160	129	477	603	499	522
YBL015W::chr2_1:uptag	389	262	146	267	216	259	53	176	173	1	125	470	235	80	61	0	274	148	0	0	0	373	82	69	70	143	279	0	1	1	111	55	1	9	200	126	0	138	0	52	43	151	41	92	95	202	364	280	332
YML052W::chr13_1b:uptag	1205	1063	1851	246	866	302	600	300	958	125	887	1448	1386	527	446	429	820	667	2	2	0	1466	1096	393	806	731	1038	2	3	1	998	920	1	172	513	719	271	491	2	637	405	290	456	605	627	996	770	1369	1043
YOR289W::chr15_4:uptag	1028	1173	1038	454	2190	937	791	765	1133	1204	597	1363	361	780	675	307	575	1203	2	1	1	845	1134	903	659	569	1296	5	7	2	206	297	6	84	472	693	686	1460	1	1063	735	1154	756	557	1182	1180	1482	2070	1185
YLL046C::chr12_1:uptag	504	276	565	345	92	311	256	194	205	95	394	313	383	177	291	121	235	200	0	0	1	278	376	421	213	191	483	1	2	2	348	148	1	74	227	301	168	233	1	363	314	246	171	148	458	346	433	522	427
YMR104C::chr00_15:uptag	372	275	237	125	243	129	112	68	165	213	375	498	473	170	77	82	46	171	0	0	0	94	190	142	178	99	157	0	0	0	339	109	3	0	92	125	272	131	0	188	128	141	75	84	118	314	320	229	261
YBL035C::chr2_1:uptag	0	0	0	0	0	0	0	0	0	0	0	0	0	0	0	0	0	0	0	0	0	0	0	0	0	0	0	0	0	0	0	0	0	0	0	0	0	0	0	0	0	0	0	0	0	0	0	0	0
YLR112W::chr12_2:uptag	15	84	38	3	8	0	6	22	10	14	61	38	0	1	2	2	10	60	1	0	0	38	18	41	6	6	22	0	0	0	0	53	0	0	19	17	0	7	0	10	4	8	1	1	7	19	51	63	34
YJR128W::chr10_4:uptag	1	11	11	0	0	1	4	1	0	0	2	9	14	23	0	0	59	6	0	0	0	1	3	26	0	2	26	0	0	0	2	24	0	0	1	6	0	4	0	0	0	0	1	0	15	12	59	34	28
YKL179C::chr11_2:uptag	722	463	303	5	536	304	188	20	355	78	263	286	323	25	247	49	264	220	2	0	1	31	164	103	0	38	161	2	0	0	58	243	1	0	18	147	348	202	0	181	95	231	115	232	72	539	388	292	236
YOR268C::chr00_17b:uptag	432	649	505	79	413	468	505	225	639	233	886	553	561	346	600	355	382	397	1	1	1	471	526	505	110	612	614	1	0	0	501	433	2	74	408	393	558	308	3	386	283	331	255	183	263	575	500	424	455
YNL306W::chr14_1:uptag	0	0	0	0	0	0	0	0	0	0	0	0	0	0	0	0	0	0	0	0	0	0	0	0	0	0	0	0	0	0	0	0	0	0	0	0	0	0	0	0	0	0	0	0	0	0	0	0	0
YHR003C::chr00_10:uptag	264	79	313	227	12	50	77	1	83	321	189	3	9	85	111	56	50	52	1	0	0	82	128	0	0	118	203	1	0	0	164	1	0	0	60	13	60	39	0	69	45	1	8	58	41	120	68	91	72
YLR218C::chr12_3:uptag	91	141	310	95	179	276	371	75	526	12	315	17	147	14	56	24	31	242	0	0	0	223	177	0	28	76	205	1	0	0	1	0	1	0	31	64	212	198	0	84	53	87	184	199	186	238	263	279	339
YKL140W::chr11_2:uptag	3	102	85	1	22	54	3	115	22	9	266	144	0	16	7	42	64	50	0	0	0	110	99	28	23	78	75	0	0	1	0	1	2	0	0	36	7	80	0	62	51	69	50	3	17	87	160	38	66
YBL066C::chr2_1:uptag	113	462	533	40	161	255	304	225	300	292	61	135	79	184	86	65	134	344	1	0	0	210	275	147	302	155	388	0	0	1	1	0	3	22	223	145	154	176	1	233	273	247	291	119	193	429	308	688	348
YIR010W::chr9_2:uptag	0	0	0	0	0	0	0	0	0	0	0	0	0	0	0	0	0	0	0	0	0	0	0	0	0	0	0	0	0	0	0	0	0	0	0	0	0	0	0	0	0	0	0	0	0	0	0	0	0
YGL008C::chr7_1:uptag	0	0	0	0	0	0	0	0	0	0	0	0	0	0	0	0	0	0	0	0	0	0	0	0	0	0	0	0	0	0	0	0	0	0	0	0	0	0	0	0	0	0	0	0	0	0	0	0	0
YBL064C::chr2_1:uptag	5	46	92	0	102	115	14	0	151	0	34	114	0	38	0	42	66	31	0	0	0	30	41	0	0	9	45	1	0	0	0	36	0	0	45	28	36	22	0	50	25	37	27	15	78	66	70	197	62
YKL220C::chr00_14:uptag	147	471	345	21	839	71	170	486	398	81	374	466	297	87	58	81	294	252	0	2	0	397	406	162	116	192	291	1	0	1	288	165	3	118	212	169	239	132	0	228	68	181	106	79	98	401	513	328	309
YKL090W::chr11_1:uptag	198	285	608	152	159	94	122	123	244	629	237	406	362	282	424	69	192	491	0	1	0	303	213	206	155	218	331	0	2	0	157	325	0	0	114	185	146	303	0	154	44	204	221	30	186	257	387	277	373
YIR004W::chr9_2:uptag	111	6	21	0	2	1	23	5	0	61	0	0	0	34	0	0	0	21	0	0	0	20	11	223	0	11	10	0	0	0	0	37	0	0	18	13	0	38	0	0	0	30	1	0	2	26	41	25	48
YMR025W::chr13_2:uptag	42	123	85	1	76	40	66	24	133	87	68	199	44	3	36	35	36	51	0	0	0	102	64	9	65	63	76	0	0	0	97	177	0	0	55	87	12	23	0	32	11	31	14	21	14	104	160	105	109
YMR195W::chr13_4:uptag	482	667	974	661	866	616	288	322	774	259	368	785	257	436	202	97	408	839	1	1	0	957	693	631	893	668	753	0	3	0	467	292	2	18	539	455	210	564	2	349	477	611	357	420	286	623	902	611	864
YLR289W::chr12_4:uptag	465	464	866	7	112	478	260	252	449	169	490	319	611	284	353	109	361	773	1	0	0	330	526	296	271	443	444	1	0	0	388	196	1	2	169	198	254	382	1	81	372	371	266	226	206	535	437	549	520
YGR193C::chr7_5:uptag	163	347	497	15	191	202	259	195	374	97	140	261	156	58	149	19	94	151	0	0	0	140	280	188	213	423	517	0	2	1	115	45	2	0	176	124	87	166	2	248	147	402	296	164	107	495	352	516	370
YDR230W::chr4_5:uptag	88	172	109	2	32	23	38	97	165	1	0	0	0	0	0	0	13	0	0	0	0	1	0	0	0	2	0	1	0	0	1	0	0	0	0	0	3	21	0	0	0	28	1	10	11	104	124	111	92
YPL067C::chr16_3:uptag	904	681	1093	104	970	715	578	476	1002	762	931	960	1012	759	718	283	591	1077	2	0	2	1087	678	1156	561	721	971	1	2	2	962	545	3	45	740	668	495	390	2	449	299	652	423	375	646	792	851	843	1093
YNL301C::chr14_1:uptag	22	32	51	3	30	17	20	1	27	1	3	9	88	17	28	21	7	52	0	0	0	15	14	0	21	27	9	0	0	0	12	4	0	0	8	26	4	6	0	12	8	15	15	24	24	36	101	66	109
YOR298C-A::chr00_11:uptag	2	75	144	1	3	6	12	80	64	258	184	82	0	26	42	0	205	131	0	0	0	149	85	247	0	75	74	0	0	1	327	119	0	0	45	29	25	18	1	31	0	74	74	49	7	61	144	60	132
YOR010C::chr15_1:uptag	981	1151	1492	569	531	455	987	531	661	659	1204	1084	893	349	105	387	777	477	1	0	1	1650	1783	1119	1060	1348	1119	1	2	4	818	772	4	98	1061	617	504	385	2	985	622	1190	744	664	581	1144	996	1463	1539
YCL026C-A::chr00_16a:uptag	353	215	529	54	169	69	232	116	207	244	416	1012	518	131	285	159	101	351	1	1	2	291	255	290	143	445	345	0	3	0	253	51	2	33	179	351	190	423	0	168	130	285	156	99	187	443	278	446	573
YKR054C::chr11_3:uptag	217	200	413	2	129	43	27	127	172	56	20	327	136	57	118	6	53	102	1	0	0	308	361	417	156	99	38	1	1	0	338	410	1	0	158	102	239	209	0	129	29	195	84	100	19	178	153	230	273
YDR491C::chr4_8:uptag	172	136	12	1	1	33	10	41	0	0	0	0	40	33	0	0	0	0	0	0	0	36	10	0	20	0	7	0	0	0	2	54	0	0	0	36	64	0	0	36	42	38	54	21	1	18	64	15	13
YML104C::chr00_9:uptag	635	679	847	475	852	459	463	401	642	448	561	736	1031	661	187	87	270	477	0	1	1	601	717	414	395	350	544	1	3	1	416	208	2	73	310	300	354	329	0	195	424	512	124	239	440	469	769	808	721
YDR056C::chr4_4:uptag	532	685	809	40	604	200	441	246	418	378	789	447	722	193	421	480	329	522	1	0	2	726	679	197	459	411	615	2	0	0	98	409	1	22	445	477	432	240	1	283	267	430	395	326	134	480	551	622	591
YER171W::chr00_5:uptag	0	0	0	0	0	0	0	0	0	0	0	0	0	0	0	0	0	0	0	0	0	0	0	0	0	0	0	0	0	0	0	0	0	0	0	0	0	0	0	0	0	0	0	0	0	0	0	0	0
YLR212C::chr12_3:uptag	0	0	0	0	0	0	0	0	0	0	0	0	0	0	0	0	0	0	0	0	0	0	0	0	0	0	0	0	0	0	0	0	0	0	0	0	0	0	0	0	0	0	0	0	0	0	0	0	0
YOR238W::chr15_3:uptag	229	817	757	183	574	237	589	341	594	368	327	775	398	490	755	198	311	481	1	2	1	794	513	608	430	624	416	0	1	2	678	226	0	78	327	414	253	519	1	352	366	395	310	102	351	581	539	551	567
YAL017W::chr1_1:uptag	291	151	331	370	283	140	294	129	128	306	222	340	347	220	78	39	221	167	0	0	0	135	405	80	118	231	240	1	0	1	94	284	4	103	133	133	113	186	0	129	149	75	121	117	153	180	289	269	307
YER172C::chr00_5:uptag	0	0	0	0	0	0	0	0	0	0	0	0	0	0	0	0	0	0	0	0	0	0	0	0	0	0	0	0	0	0	0	0	0	0	0	0	0	0	0	0	0	0	0	0	0	0	0	0	0
YDR210W::chr4_5:uptag	261	390	347	2	107	18	41	39	159	292	328	588	110	11	160	2	135	228	0	0	1	187	179	272	198	292	431	0	1	0	0	132	0	92	111	168	89	215	1	94	145	133	9	135	71	144	312	277	128
YLR001C::chr12_1:uptag	77	604	782	161	341	316	217	550	557	886	755	278	952	483	355	172	546	395	0	1	0	810	462	361	136	423	442	0	0	0	305	139	3	21	405	450	203	435	0	538	65	393	281	155	327	552	761	808	398
YDR219C::chr4_5:uptag	56	266	177	72	82	17	28	16	205	146	242	277	108	66	4	44	72	125	0	1	0	111	39	94	92	141	194	1	3	0	239	0	0	43	71	98	44	166	0	92	77	40	20	96	142	138	201	252	241
YDR123C::chr4_4:uptag	115	254	486	3	471	311	343	156	458	326	185	554	268	425	239	123	241	362	0	0	0	308	362	194	260	294	445	1	0	1	275	457	2	63	209	157	4	105	0	145	99	227	252	139	153	440	224	330	385
YCR102W-A::chr00_14:uptag	374	643	871	139	384	247	180	156	579	431	270	740	179	91	331	89	245	351	2	0	0	532	719	193	578	521	511	0	2	2	327	458	1	19	295	411	368	680	2	240	158	293	156	280	447	676	638	659	984
YKR019C::chr00_14:uptag	0	0	0	0	0	0	0	0	0	0	0	0	0	0	0	0	46	0	0	0	0	0	0	0	0	0	0	0	0	0	0	0	0	0	0	0	0	0	0	0	0	0	0	0	0	0	12	0	2
YJR127C::chr10_4:uptag	442	891	1255	497	657	1272	769	606	724	76	20	430	884	558	255	144	544	670	0	0	1	246	860	826	618	1290	1245	1	1	1	145	318	1	62	550	768	279	347	1	253	251	490	168	347	388	776	948	947	833
YIL170W::chr9_2:uptag	177	328	427	4	220	280	46	95	243	468	846	279	247	214	211	54	311	308	0	0	0	424	294	405	297	235	373	1	2	2	382	306	1	0	184	303	306	194	2	239	96	202	181	249	237	437	471	436	552
YKL061W::chr11_1:uptag	263	225	326	4	78	206	187	18	215	97	141	303	175	111	33	51	36	90	1	2	0	421	253	341	173	155	192	0	0	0	171	254	0	2	67	200	60	459	1	272	131	254	152	90	44	278	257	310	253
YMR231W::chr13_5:uptag	0	0	0	0	0	0	0	0	0	0	0	0	0	0	0	0	0	0	0	0	0	0	0	0	0	0	0	0	0	0	0	0	0	0	0	0	0	0	0	0	0	0	0	0	0	0	0	0	0
YOR275C::chr00_17b:uptag	0	0	33	0	0	0	0	0	11	0	0	0	0	0	0	0	0	0	0	0	0	0	0	0	0	0	2	0	0	0	0	0	0	0	0	10	0	0	0	0	0	0	0	0	8	0	0	0	28
YER019C-A::chr5_3:uptag	0	9	0	106	0	0	0	0	0	0	0	0	0	0	0	0	0	0	0	0	0	0	0	0	0	0	0	0	0	0	0	0	0	0	0	0	0	0	0	0	0	0	0	0	0	0	0	17	0
YER157W::chr00_5:uptag	0	0	0	0	0	0	0	0	0	0	0	0	0	0	0	0	0	0	0	0	0	0	0	0	0	0	0	0	0	0	0	0	0	0	0	0	0	0	0	0	0	0	0	0	0	0	0	0	0
YIL088C::chr9_1:uptag	27	256	519	4	254	229	96	76	215	284	485	420	318	197	91	95	273	272	0	0	2	367	384	237	299	153	422	0	0	1	92	244	1	1	173	371	30	199	0	279	192	269	61	129	189	386	439	236	312
YOL141W::chr00_10:uptag	115	603	734	91	376	854	666	251	564	323	347	711	379	222	686	327	230	498	1	0	0	810	643	299	387	346	390	1	1	2	334	273	0	6	482	436	458	470	1	464	322	413	147	225	261	498	388	916	509
YGR182C::chr7_5:uptag	1	344	316	71	206	150	169	142	86	58	403	226	135	41	229	2	124	131	0	0	0	65	100	67	116	197	177	0	0	0	179	188	1	0	65	177	178	117	0	170	16	172	61	85	84	132	367	332	337
YIL010W::chr9_1:uptag	24	14	54	1	2	63	0	22	42	0	66	389	227	82	0	0	13	51	0	0	0	45	65	0	36	82	42	0	0	0	1	94	1	0	52	37	49	53	0	71	67	94	53	29	30	117	99	74	181
YLR097C::chr12_2:uptag	143	194	147	32	156	91	56	158	207	279	638	555	274	164	239	199	248	353	0	1	0	100	446	143	341	174	264	0	1	0	421	239	1	173	126	270	85	181	0	158	67	94	189	146	184	454	217	504	238
YKL203C::chr11_3:uptag	0	0	0	0	0	0	0	0	0	0	1	0	0	0	0	0	0	0	0	0	0	0	0	0	0	0	0	0	0	0	0	0	0	0	0	0	0	0	0	0	0	0	0	0	0	0	0	0	0
YKL130C::chr11_2:uptag	147	124	408	94	439	68	54	11	233	9	83	81	0	57	91	3	35	124	0	0	0	113	34	1	298	94	161	0	0	0	126	96	0	0	49	86	175	192	0	24	74	63	39	37	121	115	156	68	91
YMR147W::chr13_4:uptag	161	684	728	71	185	287	398	260	498	362	595	879	805	389	384	172	302	324	0	0	1	594	458	437	761	459	629	0	0	0	315	720	2	1	518	435	159	261	2	390	217	379	163	286	474	864	540	852	757
YDR513W::chr4_8:uptag	17	144	371	170	124	178	201	102	260	220	351	37	141	55	99	2	224	106	0	3	0	174	257	335	27	280	440	1	0	1	194	146	1	0	217	203	156	287	0	176	216	389	76	87	178	150	212	270	236
YOL134C::chr00_6:uptag	0	0	0	0	0	0	0	0	0	0	0	0	0	0	0	0	0	0	0	0	0	0	0	0	0	0	0	0	0	0	0	0	0	0	0	0	0	0	0	0	0	0	0	0	0	0	0	0	0
YMR076C::chr00_6:uptag	0	0	0	0	0	0	0	0	0	0	0	0	0	0	0	0	0	0	0	0	0	0	0	0	0	0	0	0	0	0	0	0	0	0	0	0	0	0	0	0	0	0	0	0	0	0	0	0	0
YMR019W::chr13_2:uptag	875	506	590	146	554	335	357	413	709	265	249	1161	721	511	556	354	484	563	4	1	2	986	972	1083	740	759	909	2	2	1	379	461	5	60	817	549	356	317	2	376	393	521	260	348	561	552	820	831	608
YKR015C::chr11_3:uptag	61	359	105	70	230	200	129	36	125	246	54	308	34	205	161	143	138	286	2	1	0	412	157	160	73	411	296	1	0	1	392	217	0	0	262	275	381	187	0	208	400	297	101	233	93	261	222	206	242
YLR259C::chr12_4:uptag	0	0	0	0	0	0	0	0	0	0	0	0	0	0	0	0	0	0	0	0	0	0	0	0	0	0	0	0	0	0	0	0	0	0	0	0	0	0	0	0	0	0	0	0	0	0	0	0	0
YDR122W::chr4_4:uptag	81	216	208	2	428	63	172	54	239	501	57	350	288	218	188	58	56	81	0	1	1	106	222	18	233	170	197	1	3	0	88	232	1	109	127	148	216	285	1	232	120	207	236	80	160	258	218	289	268
YLL033W::chr12_1:uptag	0	0	0	0	0	0	0	0	0	0	0	0	0	0	0	0	0	0	0	0	0	0	0	0	0	0	0	0	0	0	0	0	0	0	0	0	0	0	0	0	0	0	0	0	0	0	0	0	0
YML109W::chr00_9:uptag	93	106	47	97	157	1	34	54	90	0	0	117	0	0	89	0	19	44	0	0	0	0	35	0	0	33	3	0	0	0	0	76	2	0	39	23	25	0	0	51	54	106	9	83	51	89	97	44	14
YLR228C::chr12_4:uptag	197	136	83	3	288	103	65	46	196	147	313	163	124	2	89	172	118	19	0	0	2	135	111	0	0	157	68	0	1	0	0	3	2	1	53	93	5	26	0	34	155	44	84	26	99	307	186	209	74
YBL040C::chr2_1:uptag	0	0	0	0	0	0	0	0	0	0	0	0	0	0	0	0	0	0	0	0	0	0	0	0	0	0	0	0	0	0	0	0	0	0	0	0	0	0	0	0	0	0	0	0	0	0	0	0	0
YJR037W::chr00_13:uptag	14449	25257	33561	4950	21377	28975	27528	20462	20276	1833	2082	5555	22254	25103	14411	12082	19450	17418	11	17	23	19963	36574	10068	17068	34054	44390	13	30	35	4696	3391	63	462	12976	27834	4089	6655	38	5903	7456	11015	8336	6135	9185	15016	29775	27807	24552
YMR235C::chr13_5:uptag	0	0	0	0	0	0	0	0	0	0	0	0	0	0	0	0	0	0	0	0	0	0	0	0	0	0	0	0	0	0	0	0	0	0	0	0	0	0	0	0	0	0	0	0	0	0	0	0	0
YOR302W::chr00_17b:uptag	98	317	155	199	93	286	168	57	200	60	186	45	25	50	53	186	161	94	0	0	0	186	84	129	322	267	238	1	1	0	151	0	2	0	370	211	130	226	0	202	14	333	104	91	206	294	223	158	244
YDR088C::chr4_4:uptag	0	0	0	0	0	0	0	0	0	0	0	0	0	0	0	0	0	0	0	0	0	0	0	0	0	0	0	0	0	0	0	0	0	0	0	0	0	0	0	0	0	0	0	0	0	0	0	0	0
YER023W::chr5_3:uptag	0	0	0	0	0	0	0	0	0	0	0	0	0	0	0	0	0	0	0	0	0	0	0	0	0	0	0	0	0	0	0	0	0	0	0	0	0	0	0	0	0	0	0	0	0	0	0	0	0
YER064C::chr00_8:uptag	121	353	169	1	334	269	198	14	214	107	364	116	11	118	256	8	50	115	1	1	1	227	269	0	134	179	187	0	3	1	205	221	1	1	120	151	103	197	0	20	55	164	70	216	29	360	276	333	391
YJL002C::chr00_13:uptag	0	0	0	0	0	0	0	0	0	0	0	0	0	0	0	0	0	0	0	0	0	0	0	0	0	0	0	0	0	0	0	0	0	0	0	0	0	0	0	0	0	0	0	0	0	0	0	0	0
YCR030C::chr00_16a:uptag	33	254	504	103	318	453	111	38	237	17	399	251	54	186	100	81	141	224	0	0	0	438	391	471	398	596	408	0	0	1	191	214	1	0	386	306	199	122	0	128	230	296	73	83	163	319	380	333	275
YLR047C::chr12_2:uptag	58	75	204	2	272	268	219	58	322	5	59	43	37	162	68	6	45	29	1	0	0	38	257	75	30	98	122	0	0	1	46	22	1	12	24	79	203	385	0	257	738	473	448	465	721	326	397	271	222
YNL158W::chr14_2:uptag	0	0	0	0	0	0	0	0	0	0	0	0	0	0	0	0	0	0	0	0	0	0	0	0	0	0	0	0	0	0	0	0	0	0	0	0	0	0	0	0	0	0	0	0	0	0	0	0	0
YMR111C::chr00_9:uptag	168	270	444	6	147	138	365	26	270	602	511	143	383	192	96	15	122	51	0	0	0	405	561	540	304	443	448	0	0	0	341	357	2	65	510	338	78	218	0	204	83	204	93	242	278	238	141	270	364
YKR039W::chr00_14:uptag	374	795	1392	12	540	387	328	506	305	739	490	837	619	150	523	122	316	472	1	1	3	582	809	588	445	732	1006	0	1	7	514	535	4	50	585	564	584	578	1	549	575	251	365	206	429	957	789	1321	743
YMR135W-A::chr00_11:uptag	538	549	925	241	400	246	356	483	457	495	723	558	1078	211	556	55	445	588	6	1	0	496	604	713	225	237	389	2	1	0	132	459	2	112	425	376	566	532	1	286	423	269	224	288	285	685	760	826	688
YKL049C::chr11_1:uptag	0	0	0	0	0	0	0	0	0	0	0	0	0	0	0	0	0	0	0	0	0	0	0	0	0	0	0	0	0	0	0	0	0	0	0	0	0	0	0	0	0	0	0	0	0	0	0	0	0
YOL075C::chr15_5:uptag	169	799	393	517	394	91	248	159	452	541	330	732	234	235	438	62	299	233	1	1	2	218	489	238	218	277	426	1	1	2	339	220	4	67	242	299	407	395	0	150	209	450	142	129	420	442	533	459	473
YDL203C::chr4_3:uptag	0	75	125	52	24	1	65	45	80	0	0	4	1	5	1	0	0	0	0	1	0	0	0	168	0	31	0	0	0	0	0	0	0	0	0	0	0	0	0	0	0	2	81	0	0	43	45	0	3
YHL040C::chr8_1:uptag	19	692	527	6	356	48	308	291	334	406	957	849	666	385	268	112	215	181	1	4	0	446	722	137	371	318	471	1	1	0	429	529	3	112	360	265	209	272	1	127	143	270	125	102	151	413	677	579	331
YMR129W::chr00_9:uptag	267	425	326	121	648	218	158	156	585	486	210	430	429	314	744	170	315	577	0	2	2	299	796	260	281	386	609	0	0	0	881	128	0	1	193	294	135	293	2	261	52	300	300	436	481	386	481	560	570
YDL242W::chr4_3:uptag	2	60	58	2	50	25	95	30	1	111	101	0	355	47	27	8	40	92	0	0	1	9	0	1	0	7	24	0	0	0	53	0	0	0	44	33	0	0	0	13	0	55	18	14	11	14	91	92	99
YER067C-A::chr5_3:uptag	162	378	302	152	440	279	112	144	56	68	242	514	22	34	74	119	296	111	1	0	1	94	391	151	158	194	336	1	0	1	175	291	0	2	146	179	196	150	0	86	94	124	155	184	81	351	266	471	368
YFR025C::chr00_15:uptag	36	312	173	125	461	271	282	115	339	79	98	122	134	180	134	90	42	118	0	0	0	494	171	35	183	284	279	0	2	1	206	287	6	30	90	148	403	369	1	255	670	555	280	260	479	481	361	531	399
YMR184W::chr13_4:uptag	659	554	969	86	367	216	404	523	718	545	257	659	662	343	374	231	666	397	0	0	1	542	804	184	375	719	1012	0	1	0	287	117	2	85	414	521	342	400	1	371	561	426	324	287	343	651	452	1051	556
YOR083W::chr15_1:uptag	431	777	1097	6	773	649	720	280	795	33	478	563	322	253	792	221	583	423	0	1	1	948	1467	1230	674	997	1051	4	3	2	748	875	3	2	543	782	420	721	3	365	383	387	371	309	300	914	745	993	910
YKR041W::chr00_14:uptag	484	974	1195	131	351	488	562	434	782	568	747	763	445	380	160	134	618	454	0	0	2	945	1419	569	755	1347	966	1	1	0	892	661	1	28	1009	834	395	301	1	878	543	584	682	555	377	1252	888	1310	781
YLL057C::chr12_1:uptag	471	1080	573	252	809	754	621	346	696	425	429	344	531	50	261	185	270	183	0	2	0	499	350	151	564	371	581	0	6	0	413	554	0	98	359	434	242	449	2	385	682	626	635	609	679	705	746	703	582
YGR205W::chr7_5:uptag	385	662	526	308	509	197	376	204	411	688	528	531	498	173	28	72	482	236	0	2	0	380	282	529	329	525	512	1	0	1	797	91	3	3	268	282	269	352	1	460	256	404	268	193	296	726	603	385	578
YKL189W::chr11_2:uptag	0	0	0	0	0	0	0	0	0	0	0	0	0	0	0	0	0	0	0	0	0	0	0	0	0	0	0	0	0	0	0	0	0	0	0	0	0	0	0	0	0	0	0	0	0	0	0	0	0
YDL224C::chr4_3:uptag	78	99	42	9	77	1	14	31	36	220	32	13	77	1	94	0	1	0	0	0	0	11	98	0	45	12	25	0	0	0	108	57	0	0	46	24	12	24	0	118	15	23	64	0	42	74	66	92	19
YLR193C::chr12_3:uptag	0	0	0	0	0	0	0	0	0	0	0	0	1	0	0	0	0	0	0	0	0	0	0	0	0	0	0	0	0	0	0	0	0	0	0	0	0	0	0	0	0	0	0	0	0	0	0	15	0
YIL173W::chr9_2:uptag	334	477	527	4	270	740	584	325	452	192	748	711	238	474	246	73	284	211	0	0	0	336	556	247	386	552	1041	0	3	1	304	127	2	90	277	348	406	549	1	410	142	389	378	249	288	483	539	387	536
YPR033C::chr16_4:uptag	0	0	0	0	0	0	0	0	0	0	0	0	0	0	0	0	0	0	0	0	0	0	0	0	0	0	0	0	0	0	0	0	0	0	0	0	0	0	0	0	0	0	0	0	0	0	0	0	0
YLR246W::chr00_11:uptag	457	698	774	178	346	494	213	190	605	398	771	524	822	283	322	124	594	598	0	1	0	1103	483	1096	755	719	892	1	1	0	403	256	1	1	546	453	305	211	0	236	202	277	191	210	207	573	944	682	590
YJL109C::chr10_2:uptag	0	0	0	0	0	0	0	0	0	0	0	0	0	0	0	0	0	0	0	0	0	0	0	0	0	0	0	0	0	0	0	0	0	0	0	0	0	0	0	0	0	0	0	0	0	0	0	0	0
YDR218C::chr4_5:uptag	0	68	15	0	83	17	28	95	80	0	77	28	1	13	102	0	149	56	0	0	0	56	101	91	0	5	54	1	0	0	80	0	0	0	24	15	25	44	0	0	3	10	16	39	16	67	71	193	186
YCR069W::chr00_16a:uptag	23	119	274	0	128	34	97	238	171	317	85	390	34	126	110	57	20	449	0	1	0	229	269	49	80	216	128	0	1	0	3	77	0	0	156	133	35	63	0	191	285	326	14	116	103	259	279	400	246
YOR375C::chr15_4:uptag	32	141	286	41	164	49	101	91	50	124	206	159	105	27	64	61	84	144	1	0	0	215	175	169	148	218	189	0	0	1	111	154	0	52	162	220	46	45	0	49	33	49	41	22	117	132	244	171	169
YDR026C::chr4_3:uptag	330	547	1004	79	538	427	423	238	545	459	935	462	836	470	897	39	315	595	2	1	1	410	301	689	224	586	620	1	4	0	225	87	1	143	384	420	257	406	0	208	232	438	331	176	178	558	585	648	520
YML042W::chr00_11:uptag	542	1102	821	71	781	695	403	284	678	867	930	661	653	555	549	164	509	502	1	2	2	974	721	513	410	426	836	2	3	0	308	535	1	2	224	402	460	600	1	255	420	527	393	218	431	1076	1297	804	670
YLR410W::chr12_5:uptag	4045	8676	8414	1522	6317	11006	7805	4170	3973	1909	3898	6575	7263	12441	11878	4324	9063	10358	3	11	9	16081	20435	15781	12050	7086	12098	9	24	15	13014	15568	42	2147	6821	6912	3617	5015	12	4399	4004	8437	5788	5524	7892	4450	6690	5771	5321
YGR199W::chr7_5:uptag	102	445	520	133	1046	149	288	107	426	110	831	305	203	311	209	41	229	295	0	2	0	243	249	332	329	119	192	0	1	0	8	2	1	0	273	243	288	313	1	299	337	251	179	262	420	545	355	542	563
YKL196C::chr11_3:uptag	0	0	0	0	0	0	0	0	0	0	0	0	0	0	0	0	0	0	0	0	0	0	0	0	0	0	0	0	0	0	0	0	0	0	0	0	0	0	0	0	0	0	0	0	0	0	0	0	0
YLR205C::chr12_3:uptag	167	717	336	258	694	537	129	118	253	140	172	357	271	278	89	63	258	544	2	2	2	859	534	581	478	546	342	0	0	0	629	174	1	14	212	326	212	587	1	464	409	759	492	292	759	427	702	578	592
YIL063C::chr9_1:uptag	0	0	0	0	0	0	0	0	0	0	0	0	0	0	0	0	0	0	0	0	0	0	0	0	0	0	0	0	0	0	0	0	0	0	0	0	0	0	0	0	0	0	0	0	0	0	0	0	0
YDR294C::chr4_6:uptag	67	401	403	59	135	111	15	57	69	78	475	638	311	91	213	110	52	44	0	0	0	112	170	304	356	187	274	0	2	0	446	120	1	1	262	163	77	115	0	19	27	167	73	17	119	210	195	194	232
YFL063W::chr00_18:uptag	428	231	238	2	232	79	229	3	113	152	213	109	64	70	41	121	129	236	0	0	0	176	135	149	3	152	124	1	0	0	40	71	0	0	161	141	111	257	1	143	48	139	121	79	204	197	209	415	175
YBL051C::chr2_1:uptag	188	119	155	122	1	60	12	68	24	47	42	0	1	93	18	0	14	6	0	0	0	105	0	65	15	50	8	0	0	0	0	0	1	0	0	1	38	21	0	0	0	58	8	0	7	82	46	41	30
YIL171W::chr9_2:uptag	0	0	0	0	0	0	0	0	0	0	0	0	0	0	0	0	0	0	0	0	0	0	0	0	0	0	0	0	0	0	0	0	0	0	0	0	0	0	0	0	0	0	0	0	0	0	0	0	0
YDR098C::chr4_4:uptag	201	142	390	164	222	171	144	221	66	253	382	505	473	94	261	68	399	342	1	2	0	180	261	340	251	123	327	0	0	2	560	92	1	67	124	202	167	224	0	182	62	168	67	88	175	207	270	264	219
YDL241W::chr4_3:uptag	496	199	187	122	74	67	181	89	184	246	96	79	124	72	207	1	265	110	0	0	0	377	320	114	99	187	271	0	2	0	374	108	1	0	35	106	2	128	0	99	174	67	32	25	51	304	127	338	255
YKL198C::chr11_3:uptag	294	924	1329	491	799	379	427	670	697	549	735	298	315	596	359	400	460	614	1	0	1	698	1141	415	378	571	968	3	6	2	115	403	2	1	503	948	759	657	0	604	367	554	589	331	392	779	985	1014	876
YMR110C::chr00_9:uptag	31	90	0	1	80	11	12	5	34	152	233	0	201	2	0	2	62	61	0	0	0	112	111	0	14	15	129	0	0	0	6	38	0	0	12	55	90	119	0	7	0	18	7	43	91	74	96	110	58
YGR032W::chr00_14:uptag	67	644	561	634	434	259	473	328	593	192	378	690	182	167	142	157	315	470	1	0	0	492	663	364	391	251	521	0	2	1	167	73	3	100	271	368	223	304	1	378	132	240	171	221	301	651	531	752	795
YNL189W::chr14_2:uptag	0	0	0	0	0	0	0	0	0	0	0	0	0	0	0	0	0	0	0	0	0	0	0	0	0	0	0	0	0	0	0	0	0	0	0	0	0	0	0	0	0	0	0	0	0	0	0	0	0
YLR355C::chr12_5:uptag	0	0	0	0	0	0	0	0	0	0	0	0	0	0	0	0	0	0	0	0	0	0	0	0	0	0	0	0	0	0	0	0	0	0	0	0	0	0	0	0	0	0	0	0	0	0	0	0	0
YDL012C::chr4_1:uptag	7	431	497	4	201	28	278	133	310	505	541	391	221	96	254	13	125	113	0	0	0	705	436	329	124	297	316	0	1	0	503	26	1	77	285	221	98	49	0	251	110	275	123	453	352	406	197	359	353
YJL137C::chr00_14:uptag	155	830	947	235	344	322	288	354	444	268	451	677	43	315	324	109	428	282	0	2	3	786	662	801	570	671	816	3	0	1	120	397	0	62	328	441	700	578	2	509	346	475	206	221	500	742	565	969	915
YPL166W::chr16_2:uptag	277	519	643	419	752	720	344	436	425	249	850	17	1208	492	868	88	361	509	3	0	0	479	334	82	313	457	667	1	0	1	171	207	3	66	259	246	270	297	0	366	368	359	299	277	444	383	534	596	526
YMR150C::chr13_4:uptag	0	164	200	151	89	77	1	0	0	1	0	0	0	0	0	12	20	0	0	0	0	60	0	0	0	0	0	0	0	1	0	1	2	0	0	0	0	73	0	0	34	20	52	80	0	61	115	126	183
YPL094C::chr16_2:uptag	0	0	0	0	0	0	0	0	0	0	0	0	0	0	0	0	0	0	0	0	0	0	0	0	0	0	0	0	0	0	0	0	0	0	0	0	0	0	0	0	0	0	0	0	0	0	0	0	0
YIR013C::chr9_2:uptag	306	333	265	185	205	54	101	179	153	196	259	214	3	2	208	125	223	177	2	0	0	158	160	368	72	174	395	1	1	2	56	142	0	2	184	173	211	162	0	204	145	289	44	281	157	274	256	220	284
YKL035W::chr11_1:uptag	0	0	0	0	0	0	0	0	0	0	0	0	0	0	0	0	0	0	0	0	0	0	0	0	0	0	0	0	0	0	0	0	0	0	0	0	0	0	0	0	0	0	0	0	0	0	0	0	0
YKL187C::chr11_2:uptag	273	612	896	7	516	582	365	181	242	241	528	240	230	380	219	153	419	429	1	0	0	419	735	511	292	606	642	1	1	0	320	258	0	88	174	232	530	359	1	407	328	474	238	105	301	711	573	557	528
YKR016W::chr11_3:uptag	315	250	289	153	428	191	189	165	466	275	187	297	38	188	0	0	57	49	0	0	0	34	285	63	27	26	152	0	2	1	8	20	1	2	39	54	38	305	0	69	82	165	135	143	148	266	229	214	192
YLL012W::chr12_1:uptag	22	367	345	413	234	143	101	210	141	240	151	62	276	67	144	1	128	245	1	0	0	307	123	173	176	201	256	1	1	2	34	195	1	0	174	167	69	222	0	126	195	182	184	93	188	264	199	166	305
YMR020W::chr13_2:uptag	3	15	44	0	2	8	2	6	5	0	0	13	1	0	9	4	21	9	0	0	0	7	1	0	0	0	3	0	0	0	0	0	0	0	0	0	0	4	0	7	0	0	0	2	1	41	50	51	44
YGR221C::chr00_2:uptag	150	475	639	24	833	426	233	332	381	122	466	375	209	157	398	261	168	452	2	1	0	438	336	193	248	387	523	1	1	0	201	326	0	63	301	200	415	248	0	319	150	190	69	147	177	562	614	418	503
YOR345C::chr15_4:uptag	0	0	0	0	0	0	0	0	0	0	0	0	0	0	0	0	2	0	0	0	0	0	0	0	0	0	0	0	0	0	0	0	0	0	0	0	0	0	0	0	0	0	0	0	0	0	0	0	0
YHR068W::chr8_2:uptag	0	0	0	0	0	0	0	0	0	0	0	0	0	0	0	0	0	0	0	0	0	0	0	0	0	0	0	0	0	0	0	0	0	0	0	0	0	0	0	0	0	0	0	0	0	0	0	0	0
YLR207W::chr12_3:uptag	54	272	424	2	116	218	263	94	461	276	302	266	184	105	251	102	165	147	0	1	0	139	250	377	133	236	180	1	2	0	348	69	1	45	227	285	55	231	0	380	74	353	166	254	171	445	418	428	624
YHL010C::chr8_1:uptag	895	1130	1619	446	933	916	1308	701	1036	399	733	596	976	913	1235	936	1166	996	0	1	0	599	1468	965	686	1418	1900	2	2	1	341	336	3	4	708	1508	459	745	0	293	561	463	597	335	344	1152	1583	1478	1551
YIR011C::chr9_2:uptag	0	0	0	0	0	0	0	0	0	0	0	0	0	0	0	0	0	0	0	0	0	0	0	0	0	0	0	0	0	0	0	0	0	0	0	0	0	0	0	0	0	0	0	0	0	0	0	0	0
YOR230W::chr15_3:uptag	49	118	273	1	106	2	95	48	118	104	168	94	3	57	12	21	37	25	0	0	1	267	6	134	95	113	224	0	1	0	196	25	0	0	144	122	40	118	0	42	80	79	65	51	47	203	131	286	166
YLR203C::chr12_3:uptag	242	214	359	56	233	217	78	62	285	0	1	0	1	1	0	0	0	2	0	0	0	30	0	0	0	0	10	0	0	0	201	1	0	0	0	0	185	222	0	144	20	29	98	96	98	294	195	272	148
YLR326W::chr12_5:uptag	317	856	2011	238	611	785	631	439	901	876	1484	1126	1319	624	751	215	705	579	1	1	1	1023	703	935	629	822	1308	2	3	0	605	619	2	0	542	704	394	743	1	418	326	686	293	388	411	774	1304	1097	991
YJL013C::chr00_13:uptag	37017	87577	119416	24013	80663	109185	145234	141178	192487	4582	7631	9541	16865	28913	20020	15315	34571	70280	25	38	47	7166	26720	12303	13320	48781	119784	49	87	46	3030	2480	136	690	9267	22715	14671	21835	76	17842	18196	30863	24754	20896	23879	40022	74517	72989	69528
YEL010W::chr5_2:uptag	40	68	52	1	190	68	96	11	82	118	0	0	54	50	1	11	69	29	1	0	0	91	16	1	128	36	162	0	0	0	53	50	1	1	21	75	93	36	0	22	0	9	30	19	68	54	103	62	28
YPL252C::chr16_1:uptag	0	0	0	0	0	0	0	0	0	0	0	0	0	0	0	0	0	0	0	0	0	0	0	0	0	0	0	0	0	0	0	0	0	0	0	0	0	0	0	0	0	0	0	0	0	0	0	0	0
YGR211W::chr7_5:uptag	0	0	0	0	0	0	0	0	0	0	0	0	0	0	0	0	0	0	0	0	0	0	0	0	0	0	0	0	0	0	0	0	0	0	0	0	0	0	0	0	0	0	0	0	0	0	0	0	0
YBR262C::chr2_4:uptag	241	439	234	51	335	190	176	58	96	37	143	68	375	1	59	37	169	102	0	0	0	187	80	1	80	38	202	0	0	0	25	123	0	0	138	104	132	130	1	11	152	90	53	148	190	227	251	478	297
YML028W::chr13_2:uptag	447	361	559	2	851	538	412	82	156	132	4	339	436	625	236	185	362	221	0	1	0	568	698	788	741	872	484	0	1	1	644	412	5	3	1073	559	506	376	1	434	353	476	462	244	658	601	588	586	356
YKL161C::chr11_2:uptag	328	546	1336	331	261	392	462	281	867	595	1146	524	554	346	426	208	500	452	3	0	1	551	729	115	205	629	871	5	2	2	727	581	2	0	272	600	571	447	2	345	258	503	508	228	470	815	785	826	753
YMR213W::chr13_4:uptag	0	0	0	0	0	0	0	0	0	0	0	0	0	0	0	0	0	0	0	0	0	0	0	0	0	0	0	0	0	0	0	0	0	0	0	0	0	0	0	0	0	0	0	0	0	0	0	0	0
YKL079W::chr11_1:uptag	0	203	329	0	75	26	113	133	57	0	31	0	93	25	49	38	111	85	0	1	0	150	39	0	56	44	166	0	0	0	0	73	0	0	30	82	81	110	1	0	81	101	40	80	38	168	89	48	184
YGR004W::chr7_3:uptag	1	25	86	1	164	94	3	16	40	63	41	2	72	17	0	0	1	1	1	0	1	6	57	0	0	27	1	0	0	0	0	0	0	0	9	5	20	53	1	0	1	37	50	1	0	77	54	56	99
YPR133W-A::chr00_18:uptag	0	0	0	0	0	0	0	0	0	0	0	0	0	0	0	0	0	0	0	0	0	0	0	0	0	0	0	0	0	0	0	0	0	0	0	0	0	0	0	0	0	0	0	0	0	0	0	0	0
YOR303W::chr00_17b:uptag	287	609	365	36	184	224	66	117	378	202	309	319	113	171	73	30	144	72	1	1	1	284	352	290	198	359	163	0	1	0	176	16	0	1	183	191	271	78	1	169	24	118	162	58	230	453	504	519	368
YKR083C::chr00_3:uptag	0	0	0	0	0	0	0	0	0	0	0	0	0	0	0	0	0	0	0	0	0	0	0	0	0	0	0	0	0	0	0	0	0	0	0	0	0	0	0	0	0	0	0	0	0	0	0	0	0
YNL311C::chr14_1:uptag	197	665	567	8	205	183	367	289	459	169	372	631	564	219	374	152	61	328	0	0	0	342	919	117	355	543	580	0	1	0	80	346	0	1	233	299	397	233	1	211	106	333	344	155	259	657	563	479	560
YBL068W::chr2_1:uptag	92	397	177	13	170	210	210	253	205	91	1	258	2	6	6	0	68	88	1	0	0	66	267	77	0	153	296	1	2	0	62	0	1	0	113	121	160	412	1	166	309	313	229	269	313	337	385	259	210
YKL162C::chr11_2:uptag	145	98	94	2	24	106	104	79	28	209	0	60	70	68	123	15	42	143	0	0	0	73	19	25	81	67	69	0	0	0	6	79	0	70	39	45	26	156	0	31	31	46	30	71	145	127	122	148	250
YKL190W::chr11_2:uptag	16	252	27	0	0	73	32	18	46	0	0	0	0	0	0	1	43	38	0	1	0	4	19	12	24	33	38	0	0	0	0	33	0	0	18	42	40	110	0	105	0	54	35	39	93	41	81	114	90
YBL074C::chr2_1:uptag	0	0	0	0	0	0	0	0	0	0	0	0	0	0	0	0	0	0	0	0	0	0	0	0	0	0	0	0	0	0	0	0	0	0	0	0	0	0	0	0	0	0	0	0	0	0	0	0	0
YIL111W::chr9_2:uptag	30	53	153	48	0	0	11	85	131	109	0	47	1	0	2	0	2	1	0	0	0	173	176	91	8	20	76	1	0	0	0	0	0	0	15	6	58	6	0	81	19	68	29	4	71	46	34	68	38
YAL045C::chr1_1:uptag	6	113	249	1	275	30	111	64	45	0	92	99	67	37	22	32	57	54	0	0	0	106	217	126	45	91	85	0	0	0	7	71	0	6	89	94	97	58	1	59	40	56	22	101	64	122	120	146	155
YLR211C::chr12_3:uptag	372	519	652	1090	67	303	223	205	269	193	548	189	515	255	113	1	302	433	0	0	0	419	555	349	416	658	544	0	3	1	552	397	1	1	397	265	195	279	0	242	316	365	205	283	196	633	480	931	607
YMR028W::chr13_2:uptag	0	0	0	0	0	0	0	0	0	0	0	0	0	0	0	0	0	0	0	0	0	0	0	0	0	0	0	0	0	0	0	0	0	0	0	0	0	0	0	0	0	0	0	0	0	0	0	0	0
YKL072W::chr11_1:uptag	534	276	306	80	298	380	195	424	86	2	474	188	270	171	192	78	210	308	1	0	0	342	320	46	119	307	436	0	0	1	19	182	0	1	123	196	174	356	0	104	189	165	156	86	120	235	409	447	312
YDR104C::chr4_4:uptag	0	21	1	2	5	0	0	0	0	0	0	0	0	0	0	0	0	0	0	0	0	0	0	0	0	0	0	0	0	0	0	0	0	0	0	0	0	0	0	1	0	9	0	0	0	6	16	0	18
YGR185C::chr7_5:uptag	0	0	0	0	0	0	0	0	0	0	0	0	0	0	0	0	0	0	0	0	0	0	0	0	0	0	0	0	0	0	0	0	0	0	0	0	0	0	0	0	0	0	0	0	0	0	0	0	0
YMR008C::chr13_2:uptag	347	834	824	243	285	104	704	410	342	541	858	231	463	541	531	271	436	630	1	1	1	884	400	514	198	390	1041	3	1	1	621	262	1	170	487	387	988	586	0	462	445	333	343	318	423	710	715	877	799
YLR199C::chr12_3:uptag	77	128	376	2	343	192	154	61	82	105	358	293	144	193	200	104	34	104	0	0	0	289	261	47	179	110	435	0	1	1	61	190	0	1	166	195	32	170	2	227	140	90	150	154	65	277	243	250	155
YPR118W::chr00_18:uptag	409	424	602	13	490	178	287	195	598	634	625	601	919	506	506	255	335	941	0	2	1	493	529	307	135	154	477	2	2	1	418	347	2	166	263	393	299	213	0	286	354	178	218	246	262	470	689	862	459
YMR006C::chr13_2:uptag	80	970	750	110	360	806	439	237	891	414	603	981	615	399	350	130	443	501	0	2	1	452	1007	234	416	624	804	2	1	3	719	215	4	167	641	517	212	541	1	396	200	640	328	433	320	594	682	900	657
YNL106C::chr00_16b:uptag	547	1358	1154	112	815	565	611	568	916	328	546	587	427	293	460	118	787	796	0	1	2	573	807	705	406	615	1299	4	2	1	713	600	5	18	244	389	561	804	3	601	450	738	468	612	733	900	735	1036	1121
YGR216C::chr7_5:uptag	0	0	0	0	0	0	0	0	0	0	0	0	0	0	0	0	0	0	0	0	0	0	0	0	0	0	0	0	0	0	0	0	0	0	0	0	0	0	0	0	0	0	0	0	0	0	0	0	0
YFL052W::chr6_1:uptag	213	182	203	108	246	45	73	70	95	0	69	311	159	223	0	34	75	150	0	0	0	229	157	59	186	83	145	0	0	0	184	212	1	0	142	106	67	142	0	52	29	45	29	54	137	180	258	357	163
YLR058C::chr12_2:uptag	123	312	310	96	299	197	327	50	293	223	218	311	255	49	303	0	101	181	0	1	0	210	152	94	28	138	294	0	0	0	225	56	0	0	206	211	0	137	1	114	242	175	86	152	105	364	435	368	370
YOR223W::chr15_3:uptag	217	71	69	119	0	1	24	0	187	0	0	1	6	110	1	0	16	98	0	0	0	35	38	0	69	8	32	0	0	0	159	1	0	0	29	18	1	16	0	28	0	2	6	0	19	46	25	17	88
YKL201C::chr00_14:uptag	572	1057	864	89	537	520	622	364	942	225	1148	568	857	585	778	479	671	467	1	2	4	1032	754	188	452	495	1287	1	2	4	773	455	1	2	700	757	299	726	1	527	311	585	450	287	447	1025	837	1166	881
YBL025W::chr2_1:uptag	0	0	0	0	0	0	0	0	0	0	0	0	0	0	0	0	0	0	0	0	0	0	0	0	0	0	0	0	0	0	0	0	0	0	0	0	0	0	0	0	0	0	0	0	0	0	0	0	0
YLR276C::chr12_4:uptag	0	0	0	0	0	0	0	0	0	0	0	0	0	0	0	0	0	0	0	0	0	0	0	0	0	0	0	0	0	0	0	0	0	0	0	0	0	0	0	0	0	0	0	0	0	0	0	0	0
YOR271C::chr00_17b:uptag	89	615	574	2	395	210	282	348	261	148	360	63	589	234	27	8	184	247	0	0	0	378	419	203	172	215	617	0	1	0	68	276	3	0	290	358	175	438	0	163	94	264	133	196	204	461	608	242	402
YKL151C::chr11_2:uptag	218	146	284	6	240	83	156	92	159	460	478	685	486	21	116	62	348	237	0	0	0	318	181	195	283	165	298	0	1	1	205	367	0	121	152	83	190	251	0	170	52	62	194	275	152	270	335	300	377
YDR192C::chr4_5:uptag	6	507	461	45	558	309	248	92	278	327	787	638	406	323	349	129	96	403	0	1	1	138	313	344	191	210	230	2	5	0	435	343	2	89	206	213	199	165	1	163	189	126	64	75	83	370	431	346	301
YJL068C::chr10_2:uptag	104	168	64	0	0	22	90	20	123	0	142	172	44	20	1	8	76	81	0	0	0	169	85	239	137	121	204	0	1	0	45	114	0	0	153	70	16	17	0	130	0	5	81	35	6	287	111	249	203
YKL096W::chr11_2:uptag	107	100	179	5	147	2	38	127	157	9	49	243	452	51	10	127	73	150	0	0	0	124	85	188	120	141	282	0	1	1	172	140	0	0	185	111	185	156	0	57	90	181	63	31	76	270	100	273	196
YMR039C::chr13_2:uptag	0	0	0	0	0	1	69	0	0	0	0	0	0	0	0	0	0	0	0	0	1	14	18	0	0	0	15	0	0	0	0	0	0	0	0	0	0	0	0	6	0	1	4	24	10	10	0	11	3
YPR023C::chr00_15:uptag	178	152	238	158	41	5	59	112	292	56	195	28	267	24	126	0	113	124	0	0	4	8	133	8	118	118	361	0	0	0	20	360	1	224	234	184	150	267	2	151	108	138	65	121	142	279	133	251	243
YKL038W::chr11_1:uptag	270	661	651	505	1125	457	771	118	722	255	114	123	368	789	188	234	286	625	6	7	2	359	570	24	145	393	1544	8	25	6	322	176	26	98	220	523	4954	5493	24	4516	6043	13471	13192	9279	11466	479	585	646	699
YMR007W::chr13_2:uptag	39	51	207	0	89	57	37	11	69	35	147	0	163	27	130	0	55	26	0	0	1	0	35	0	12	10	14	0	0	0	0	75	0	1	54	3	0	48	0	151	1	30	79	44	73	59	105	43	153
YFR052W::chr00_2:uptag	0	0	0	0	0	0	0	0	0	0	0	0	0	0	0	0	0	0	0	0	0	0	0	0	0	0	0	0	0	0	0	0	0	0	0	0	0	0	0	0	0	0	0	0	0	0	0	0	0
YKL063C::chr11_1:uptag	562	208	303	7	1	98	190	135	148	52	209	21	462	137	115	106	93	201	0	0	0	151	256	153	176	108	246	2	1	1	182	165	0	0	212	212	317	450	0	280	153	44	19	71	168	225	254	407	343
YBR263W::chr2_4:uptag	250	296	199	6	120	337	213	47	131	112	516	542	321	212	198	3	290	191	0	1	0	153	391	350	231	167	606	0	0	0	286	503	0	0	89	170	43	282	0	183	106	243	87	75	94	263	473	421	542
YML070W::chr00_9:uptag	114	193	137	32	30	49	116	70	200	11	25	20	187	11	6	10	18	236	1	0	0	84	237	189	102	32	181	0	0	0	1	26	0	20	40	103	124	9	0	54	19	85	28	158	98	93	153	122	67
YOR022C::chr15_1:uptag	338	658	605	192	858	209	305	341	325	284	694	750	382	281	389	97	203	538	1	2	2	504	380	689	237	486	500	2	0	0	121	223	1	50	445	286	466	551	0	209	200	195	285	375	442	506	498	726	461
YKL077W::chr11_1:uptag	0	0	0	0	0	0	0	0	0	0	0	0	0	0	0	0	0	0	0	0	0	0	0	0	0	0	0	0	0	0	0	0	0	0	0	0	0	0	0	0	0	0	0	0	0	0	0	0	0
YHR122W::chr8_2:uptag	0	0	0	0	0	0	0	0	0	0	0	0	0	0	0	0	0	0	0	0	0	0	0	0	0	0	0	0	0	0	0	0	0	0	0	0	0	0	0	0	0	0	0	0	0	0	0	0	0
YMR132C::chr00_9:uptag	0	164	247	2	29	176	41	12	0	95	152	116	144	1	54	0	74	62	0	0	0	28	127	0	64	3	121	1	0	0	0	74	0	0	21	34	59	296	0	45	0	25	37	35	186	181	129	180	207
YGR127W::chr7_5:uptag	587	292	779	46	265	245	351	106	406	613	727	572	463	307	89	520	269	829	1	1	2	414	128	343	295	523	510	4	1	0	232	352	5	0	252	314	330	306	0	247	39	397	351	142	369	370	366	558	492
YKR038C::chr00_14:uptag	0	0	0	0	0	0	0	0	0	0	0	0	0	0	0	0	0	0	0	0	0	0	0	0	0	0	0	0	0	0	0	0	0	0	0	0	0	0	0	0	0	0	0	0	0	0	0	0	0
YEL032W::chr5_2:uptag	0	0	0	0	0	0	0	0	0	0	0	0	0	0	0	0	0	0	0	0	0	0	0	0	0	0	0	0	0	0	0	0	0	0	0	0	0	0	0	0	0	0	0	0	0	0	0	0	0
YHR113W::chr8_2:uptag	33	91	99	12	37	37	51	47	131	66	224	59	144	76	146	22	25	27	0	0	0	35	53	82	19	83	46	0	0	1	45	56	0	1	26	23	10	80	0	133	27	69	20	12	16	116	116	113	112
YHR023W::chr00_10:uptag	0	0	0	0	0	0	0	0	0	0	0	0	0	0	0	0	0	0	0	0	0	0	0	0	0	0	0	0	0	0	0	0	0	0	0	0	0	0	0	0	0	0	0	0	0	0	0	0	0
YLR273C::chr12_4:uptag	188	39	235	1	79	1	55	61	72	113	22	55	58	71	142	43	5	3	0	0	0	18	16	0	76	35	68	0	0	0	14	27	0	37	0	15	52	23	0	2	18	3	76	26	7	49	39	81	114
YIR007W::chr9_2:uptag	350	398	351	0	128	142	167	176	241	267	110	236	116	72	84	10	157	71	0	0	1	123	216	337	266	183	361	1	1	1	142	60	2	144	170	145	145	227	0	78	206	191	131	130	144	389	348	263	355
YLR361C::chr00_11:uptag	413	389	575	4	240	267	186	88	286	220	179	713	379	211	568	105	262	327	0	1	0	243	284	381	231	150	140	1	0	1	225	185	0	0	90	138	161	115	1	171	0	198	88	74	53	481	464	337	410
YGR088W::chr7_4:uptag	150	178	324	1	523	155	96	92	149	38	27	1	38	124	428	119	184	98	0	0	1	471	299	185	297	115	89	0	0	0	172	199	1	138	225	187	106	41	0	71	48	252	141	116	100	290	259	261	217
YOR377W::chr15_4:uptag	473	536	557	1	248	292	143	225	385	1	248	0	121	118	14	83	56	131	1	0	0	393	142	282	136	181	461	0	1	0	619	97	0	1	161	180	206	194	0	310	18	268	240	89	187	397	549	641	500
YPL128C::chr16_2:uptag	0	0	0	0	0	0	0	0	0	0	0	0	0	0	0	0	0	0	0	0	0	0	0	0	0	0	0	0	0	0	0	0	0	0	0	0	0	0	0	0	0	0	0	0	0	0	0	0	0
YKL097C::chr11_2:uptag	38	307	114	1	294	9	64	90	46	129	271	95	147	85	12	3	66	117	0	0	0	50	279	18	40	57	82	0	0	0	0	155	0	1	71	45	141	49	0	115	0	193	67	55	54	197	153	261	114
YLR082C::chr12_2:uptag	289	310	519	8	84	143	151	65	210	66	560	182	416	270	48	219	208	235	0	1	0	204	460	352	143	172	293	0	2	0	240	50	2	8	139	219	100	107	0	85	95	226	129	116	305	284	367	320	328
YMR187C::chr13_4:uptag	335	376	611	104	441	452	393	326	553	550	778	320	491	384	357	175	452	608	1	0	0	478	417	303	231	530	915	0	1	1	189	78	1	59	390	397	148	336	0	352	279	160	328	87	464	466	680	656	575
YDR235W::chr4_5:uptag	0	0	0	0	0	0	0	0	0	0	0	0	0	0	0	0	0	0	0	0	0	0	0	0	0	0	0	0	0	0	0	0	0	0	0	0	0	0	0	0	0	0	0	0	0	0	0	0	0
YML090W::chr00_9:uptag	126	183	144	1	104	176	47	1	243	202	101	151	64	4	235	21	157	226	0	0	1	90	56	160	20	141	57	0	0	2	0	42	1	1	74	65	212	156	0	97	75	73	144	22	72	319	294	299	101
YGL155W::chr7_2:uptag	0	0	0	0	0	0	0	0	0	0	0	0	0	0	0	0	0	0	0	0	0	0	0	0	0	0	0	0	0	0	0	0	0	0	0	0	0	0	0	0	0	0	0	0	0	0	0	0	0
YLR016C::chr12_1:uptag	968	857	1385	327	310	701	968	323	544	791	971	989	398	929	682	389	714	733	1	1	1	979	1609	541	711	892	1085	1	5	2	863	855	2	105	742	983	409	720	0	986	513	1025	421	585	994	1170	1211	1330	1032
YDR239C::chr4_5:uptag	316	626	669	9	1227	553	321	211	254	702	581	416	699	783	346	289	619	864	3	0	0	843	951	1040	561	896	941	1	1	2	547	805	4	1	641	536	323	463	0	329	429	408	455	526	618	745	846	780	634
YNL166C::chr14_2:uptag	10	79	18	0	8	32	6	0	62	167	95	92	0	97	0	6	125	74	1	0	0	0	19	50	104	5	15	0	0	1	0	25	0	0	53	25	18	173	0	205	30	67	25	37	78	143	67	154	54
YOR329C::chr15_4:uptag	0	0	0	0	0	0	0	0	0	0	0	0	0	0	0	0	0	0	0	0	0	0	0	0	0	0	0	0	0	0	0	0	0	0	0	0	0	0	0	0	0	0	0	0	0	0	0	0	0
YGR123C::chr7_5:uptag	58	204	150	2	1	38	156	122	53	65	212	65	263	13	15	1	296	63	0	0	1	31	112	94	164	351	274	0	0	0	110	241	2	15	210	61	25	211	0	24	41	131	104	175	26	185	382	133	53
YNL183C::chr14_2:uptag	0	0	0	0	0	0	0	0	0	0	0	0	0	0	0	0	0	0	0	0	0	0	0	0	0	0	0	0	0	0	0	0	0	0	0	0	0	0	0	0	0	0	0	0	0	0	0	28	0
YDL148C::chr4_2:uptag	0	0	0	0	0	0	0	0	0	0	0	0	0	0	0	0	0	0	0	0	0	0	0	0	0	0	0	0	0	0	0	0	0	0	0	0	0	0	0	0	0	0	0	0	0	0	0	0	0
YDR460W::chr4_8:uptag	0	0	0	0	0	0	0	0	0	0	0	0	0	0	0	0	0	0	0	0	0	0	0	0	0	0	0	0	0	0	0	0	0	0	0	0	0	0	0	0	0	0	0	0	0	0	0	0	0
YDL007W::chr4_1:uptag	0	0	0	0	0	0	0	0	0	0	0	0	0	0	0	0	0	0	0	0	0	0	0	0	0	0	0	0	0	0	0	0	0	0	0	0	0	0	0	0	0	0	0	0	0	0	0	0	0
YGR169C::chr7_5:uptag	25	167	237	1	224	5	113	198	418	367	151	140	60	137	145	93	35	330	1	0	0	191	228	266	58	197	482	0	0	0	440	0	2	119	48	154	35	251	0	136	44	194	181	176	91	225	331	566	312
YKL116C::chr11_2:uptag	45	108	86	3	131	41	64	0	47	0	153	241	86	0	44	0	6	5	0	0	0	58	69	173	0	0	14	0	0	0	0	63	0	1	0	24	0	56	0	0	0	15	23	0	25	169	55	56	75
YOR060C::chr15_1:uptag	0	0	0	1	0	0	0	0	0	0	0	0	0	0	0	0	0	0	0	0	0	16	0	0	0	0	0	0	0	0	78	0	0	0	0	0	0	0	0	0	0	0	0	0	0	0	0	0	0
YKR052C::chr11_3:uptag	167	518	513	150	242	274	216	214	514	188	499	546	280	81	175	21	243	397	2	1	0	425	431	298	317	406	452	0	0	1	260	297	1	86	244	274	254	95	0	581	150	133	89	76	190	453	447	443	401
YLR028C::chr12_1:uptag	304	591	767	25	594	216	380	512	644	196	304	223	455	312	96	51	256	524	1	3	0	248	385	107	51	197	517	0	0	0	208	56	3	2	115	207	361	492	3	145	265	426	194	320	318	629	744	677	772
YOR005C::chr15_1:uptag	125	374	602	72	162	273	325	381	658	552	433	648	471	716	183	125	363	248	0	1	0	344	589	474	507	491	530	1	1	0	791	534	2	57	416	248	322	298	0	219	465	477	448	405	233	558	622	324	480
YMR283C::chr13_5:uptag	230	204	449	167	328	239	158	383	159	10	379	445	271	190	397	0	192	229	0	0	0	354	281	226	183	244	66	1	0	0	21	54	0	13	162	161	255	123	0	80	40	245	80	84	26	179	292	285	214
YKL109W::chr11_2:uptag	0	0	0	0	0	18	0	0	34	0	0	0	0	0	0	0	8	0	0	0	0	0	1	0	0	0	0	0	0	0	0	0	0	0	1	0	42	0	0	0	0	0	0	14	0	0	7	0	0
YOR062C::chr15_1:uptag	451	657	1066	406	844	281	626	351	624	487	661	967	592	303	375	215	641	396	3	2	1	713	1321	561	367	625	570	2	1	1	262	820	3	183	537	492	371	468	2	310	336	333	310	339	268	825	898	1033	859
YDR521W::chr4_8:uptag	460	2027	2948	231	1682	1034	1086	814	2161	1457	1398	2246	1348	1286	1762	556	1167	1610	1	1	1	2117	1910	1220	1153	1348	1977	7	2	3	1297	1320	10	37	880	1417	846	946	6	754	728	1000	749	945	1091	1488	1978	1856	1919
YOL066C::chr15_5:uptag	0	0	0	0	0	0	0	0	0	0	0	0	0	0	0	0	0	0	0	0	0	0	0	0	0	0	0	0	0	0	0	0	0	0	0	0	0	0	0	0	0	0	0	0	0	0	0	0	0
YLR106C::chr12_2:uptag	0	0	0	0	0	0	0	0	0	0	0	0	0	0	0	0	0	0	0	0	0	0	0	0	0	0	0	0	0	0	0	0	0	0	0	0	0	0	0	0	0	0	0	0	0	0	0	0	0
YJL043W::chr10_2:uptag	48	140	146	91	60	70	32	41	82	3	336	158	133	49	187	27	33	49	0	2	1	80	172	1	122	162	158	1	0	0	45	54	0	0	77	44	25	132	0	64	48	46	21	57	95	293	181	263	166
YEL058W::chr5_2:uptag	0	0	0	0	0	0	0	0	0	0	0	0	0	0	0	0	0	0	0	0	0	0	0	0	0	0	0	0	0	0	0	0	0	0	0	0	0	0	0	0	0	0	0	0	0	0	0	0	0
YHL003C::chr8_1:uptag	1360	1813	1712	34	1990	446	1559	495	1235	380	1279	1659	488	1357	600	183	1133	1126	4	1	6	1789	1248	1747	1847	1861	2192	4	6	3	2330	1023	1	14	1112	1036	575	1556	1	675	1844	1258	739	843	948	1835	2235	2256	2049
YMR164C::chr13_4:uptag	87	287	372	3	96	422	167	101	382	109	291	255	353	22	178	71	210	75	0	0	0	423	130	186	197	162	208	0	1	0	404	65	0	1	133	200	27	205	0	255	153	232	121	94	210	426	259	256	195
YGL097W::chr7_1/chr00_17a:uptag	0	0	0	0	0	0	0	0	0	0	0	0	0	0	0	0	0	0	0	0	0	1	0	0	0	0	0	0	0	0	0	0	0	0	0	0	0	0	0	0	0	0	0	0	0	0	0	0	0
YNL105W::chr00_16b:uptag	785	2395	2416	243	1453	1362	1564	1125	1560	1159	1094	1646	1044	712	741	217	1727	2283	4	2	6	1795	1654	1363	762	1274	2070	0	8	0	709	449	7	91	419	875	1404	1645	3	1224	1388	1587	1141	906	1691	1439	2058	2439	1940
YBR301W::chr00_16a:uptag	322	362	371	7	455	418	235	200	594	516	281	750	316	331	468	39	138	532	1	1	0	374	314	215	130	403	312	2	2	3	448	137	0	1	273	232	277	378	1	122	198	219	205	147	191	633	487	363	455
YDR238C::chr4_5:uptag	0	0	0	0	0	0	0	0	0	0	0	0	0	0	0	0	0	0	0	0	0	0	0	0	0	0	0	0	0	0	0	0	0	0	0	0	0	0	0	0	0	0	0	0	0	0	0	0	0
YOR090C::chr15_1:uptag	662	891	1563	520	1033	585	924	442	837	1021	885	586	1523	604	801	484	959	1098	4	0	1	1872	1053	539	938	1174	1709	2	3	1	1724	318	5	0	699	814	444	634	2	797	664	891	703	525	915	1078	1227	1379	1086
YGR144W::chr7_5:uptag	0	1	24	0	172	0	0	50	35	0	8	0	0	0	0	0	57	114	0	0	0	0	0	1	2	24	25	0	0	0	0	0	0	0	0	32	0	19	0	1	33	0	0	4	15	53	78	25	21
YLL032C::chr12_1:uptag	354	240	366	77	100	306	56	120	105	131	449	268	152	24	38	159	178	48	1	0	0	38	222	87	129	79	65	1	2	2	41	0	2	15	203	32	289	404	1	382	243	623	326	292	291	449	483	439	441
YKL106W::chr11_2:uptag	88	731	842	54	350	522	423	272	498	286	138	428	658	297	289	61	159	476	0	1	0	69	323	142	181	180	489	1	1	0	9	71	0	0	101	297	207	426	0	261	128	331	229	189	322	617	696	834	576
YMR285C::chr13_5:uptag	303	533	467	259	269	253	556	444	390	229	195	497	164	169	120	67	29	392	0	0	0	68	377	133	87	156	445	1	2	1	2	0	1	1	73	67	273	157	3	116	356	262	115	236	108	442	591	246	482
YKL099C::chr11_2:uptag	0	0	0	0	0	0	0	0	0	0	0	0	0	0	0	0	0	0	0	0	0	0	0	0	0	0	0	0	0	0	0	0	0	0	0	0	0	0	0	0	0	0	0	0	0	0	0	0	0
YKL040C::chr11_1:uptag	572	524	756	70	438	307	360	223	471	19	633	492	287	120	342	0	57	176	0	1	0	230	323	158	74	16	227	0	2	0	93	205	2	1	0	77	228	563	2	90	410	300	108	88	208	471	366	305	497
YKL066W::chr11_1:uptag	176	223	397	94	314	22	137	47	249	258	342	394	335	8	346	11	101	319	1	0	1	276	109	291	71	351	247	1	0	0	9	105	3	0	115	312	67	218	2	246	109	156	139	156	214	141	238	258	197
YHL007C::chr8_1:uptag	1085	3865	5077	537	2458	3374	3146	2288	2304	1209	388	797	2699	3440	3651	2477	1829	1576	2	3	6	4774	10052	6044	6367	6721	6102	5	7	4	1528	2141	17	122	5630	4911	898	1707	2	1173	975	1903	1809	1314	2042	2002	3426	3811	2618
YER136W::chr00_5:uptag	0	0	0	0	0	0	0	0	0	0	0	0	0	0	0	0	0	0	0	0	0	0	0	0	0	0	0	0	0	0	0	0	0	0	0	0	0	0	0	0	0	0	0	0	0	0	0	0	0
YBL063W::chr2_1:uptag	0	16	53	0	56	2	0	1	0	0	0	91	36	0	44	0	24	0	0	0	0	0	23	0	17	1	0	0	0	0	0	0	0	60	17	0	53	0	0	62	0	17	2	19	0	16	68	10	63
YJL119C::chr10_2:uptag	217	41	238	0	234	257	171	105	177	50	300	357	34	52	40	2	143	128	0	1	0	32	168	55	196	99	141	0	0	0	191	61	0	0	114	130	108	22	0	181	225	269	183	107	191	159	206	297	265
YML119W::chr00_9:uptag	240	179	172	0	166	110	65	64	123	39	9	91	1	58	68	0	38	160	0	0	0	137	175	345	0	98	70	0	0	1	0	0	0	1	34	30	58	153	1	248	121	90	77	109	133	318	201	237	268
YER057C::chr5_3:uptag	316	118	53	36	39	114	162	198	195	109	370	0	292	166	306	1	48	143	0	0	0	490	159	137	70	145	278	0	0	1	143	146	0	26	148	147	28	100	0	139	333	114	195	82	115	124	206	146	200
YMR189W::chr13_4:uptag	927	750	1148	5	621	649	1014	299	977	318	1178	638	883	957	908	281	446	999	2	0	2	1454	1507	767	365	743	991	1	1	3	628	550	3	42	677	926	446	536	1	756	662	406	337	213	608	764	968	747	1061
YAL068C::chr1_1:uptag	404	280	125	220	361	110	139	57	106	312	21	70	1	161	69	16	59	107	0	0	1	266	208	167	123	86	207	0	1	0	246	0	1	59	95	179	170	198	1	66	148	194	202	37	74	215	266	235	397
YGL243W::chr7_3:uptag	485	552	889	197	279	496	261	294	463	678	1186	678	318	282	815	186	169	758	0	0	2	495	710	385	390	380	627	0	5	0	419	763	3	2	256	366	174	315	0	326	226	234	357	131	113	452	545	516	522
YJL116C::chr10_2:uptag	2	194	208	2	139	83	179	147	192	113	84	305	189	46	134	33	138	191	1	1	0	219	344	215	149	355	290	0	1	0	323	173	1	1	152	92	197	262	0	32	261	165	98	86	57	270	243	307	199
YNL238W::chr14_2:uptag	0	0	0	0	0	0	0	0	0	0	0	0	0	0	0	0	0	0	0	0	0	0	0	0	0	0	0	0	0	0	0	0	0	0	0	0	0	0	0	0	0	0	0	0	0	0	0	0	0
YGR251W::chr00_2:uptag	0	0	0	0	0	0	0	0	0	0	0	0	0	0	0	0	0	0	0	0	0	0	0	0	0	0	0	0	0	0	0	0	0	0	0	0	0	0	0	0	0	0	0	0	0	0	0	0	0
YLR288C::chr12_4:uptag	390	626	705	179	496	172	133	358	269	121	227	356	110	20	39	68	128	364	0	0	1	325	399	242	101	149	251	0	0	0	81	109	0	62	84	185	124	201	0	93	38	197	109	135	108	432	379	387	280
YJL145W::chr10_1:uptag	56	291	326	103	323	91	71	75	377	1	198	160	589	121	169	92	79	77	0	0	0	444	293	334	206	313	486	0	0	1	232	482	2	0	154	208	16	422	1	79	133	288	78	122	250	319	306	276	195
YIL121W::chr9_2:uptag	4	1	68	0	3	5	2	1	5	8	0	0	0	0	7	1	5	36	0	0	0	4	0	19	32	0	20	0	0	0	9	0	0	0	1	10	1	2	0	3	11	52	0	8	9	41	42	44	39
YBL085W::chr2_1:uptag	52	151	411	6	187	109	127	285	187	26	484	291	195	114	203	2	23	93	0	0	0	593	216	493	119	67	101	2	0	0	806	284	1	25	96	243	138	114	0	220	152	48	88	97	124	151	213	199	287
YIL168W::chr9_2:uptag	659	682	661	130	1200	549	376	448	571	182	213	458	649	77	201	115	399	158	1	1	2	733	818	236	522	664	466	4	2	0	493	459	5	53	494	528	340	452	0	346	220	706	362	238	428	963	549	847	656
YOR082C::chr15_1:uptag	446	716	682	1	487	643	234	203	326	116	506	95	83	262	114	181	468	450	0	1	0	150	620	230	126	159	430	0	4	0	328	509	0	104	212	358	72	539	1	195	276	350	317	240	371	469	678	939	558
YMR180C::chr13_4:uptag	427	552	534	141	212	163	189	306	312	216	752	224	348	199	428	126	227	59	1	1	3	462	358	664	289	236	434	0	0	2	96	319	3	68	188	234	92	208	0	308	168	618	133	335	290	331	294	609	579
YLR362W::chr12_5:uptag	0	0	0	0	0	0	0	0	0	0	0	0	0	0	0	0	0	0	0	0	0	0	0	1	0	0	0	0	0	0	0	0	0	0	0	0	0	0	0	0	0	0	0	0	0	0	0	0	0
YJL207C::chr10_1:uptag	648	544	685	113	540	196	357	106	422	450	687	266	657	185	215	217	274	515	1	0	1	484	539	348	236	217	580	2	1	2	38	60	2	0	186	399	313	302	2	324	167	371	317	154	243	417	378	577	390
YJR103W::chr10_4:uptag	171	94	220	115	174	96	201	98	98	264	188	270	266	36	167	105	138	169	0	0	0	274	234	457	96	188	130	2	0	0	226	249	1	66	142	143	264	215	2	182	75	122	38	74	98	210	396	213	311
YKL046C::chr11_1:uptag	218	42	344	2	65	74	132	3	129	105	75	82	110	285	34	33	78	337	0	0	0	37	32	118	28	5	87	0	0	0	0	0	0	0	29	62	116	124	1	0	19	43	14	24	32	127	105	194	167
YBR287W::chr00_16a:uptag	124	245	390	3	339	136	195	51	141	96	334	357	159	147	106	53	353	369	0	0	1	375	801	360	95	186	98	0	2	1	116	261	0	2	150	175	201	338	0	66	146	324	327	50	225	258	244	289	325
YGL153W::chr7_2:uptag	228	106	289	1	0	109	92	62	242	157	210	124	204	3	360	56	189	271	1	1	0	105	310	134	153	127	165	0	1	0	402	144	0	0	76	196	34	68	0	18	59	42	57	89	47	275	235	270	162
YIL114C::chr9_2:uptag	451	276	346	3	39	113	205	131	375	173	271	181	324	366	41	1	63	344	0	0	1	158	263	31	71	35	242	1	0	1	164	1	2	7	38	124	41	110	1	200	64	212	210	84	96	238	222	270	416
YKL209C::chr00_14:uptag	0	0	0	0	0	0	0	0	0	0	0	0	0	0	0	0	0	0	0	0	0	0	0	0	0	0	0	0	0	0	0	0	0	0	0	0	0	0	0	0	0	0	0	0	0	0	0	0	0
YDR259C::chr4_6:uptag	218	74	91	0	0	52	45	4	0	70	0	70	0	0	74	0	92	51	0	0	0	112	0	11	0	103	57	0	0	0	153	0	0	0	41	68	40	0	0	48	30	3	37	14	0	48	15	59	45
YOR012W::chr15_1:uptag	541	840	835	384	532	210	300	253	470	608	419	459	383	328	387	103	440	560	0	3	1	881	594	534	303	542	727	0	2	1	623	429	1	34	515	584	341	503	5	274	254	284	248	426	533	528	668	1064	667
YFR029W::chr00_15:uptag	0	0	0	0	0	0	0	0	0	0	0	0	0	0	0	0	0	0	0	0	0	0	0	0	0	0	0	0	0	0	0	0	0	0	0	0	0	0	0	0	0	0	0	0	0	0	0	0	0
YIL135C::chr9_2:uptag	16	47	87	0	1	31	66	51	91	86	8	204	1	39	20	0	57	3	0	0	0	0	34	0	1	80	18	0	0	0	0	0	0	0	1	46	0	78	0	34	12	69	4	1	1	62	44	119	120
YER079W::chr5_3:uptag	229	227	269	1	393	200	179	265	169	179	381	273	131	464	242	1	178	300	0	1	0	152	125	244	248	243	369	0	2	0	187	42	1	37	367	150	203	91	0	12	212	158	153	60	152	220	302	300	470
YOL091W::chr00_6:uptag	124	370	429	266	210	87	176	148	152	25	272	301	257	362	181	163	138	181	1	2	0	228	696	151	150	259	257	0	0	0	92	107	1	1	128	211	57	146	0	139	126	307	22	139	166	395	336	370	362
YLR335W::chr12_5:uptag	249	332	317	152	121	25	58	25	176	51	142	160	44	158	16	64	43	119	0	0	0	60	60	194	68	82	222	0	1	1	69	69	1	0	6	66	48	375	1	156	34	161	70	153	87	216	282	320	171
YLR022C::chr12_1:uptag	0	0	0	0	0	0	0	0	0	0	0	0	0	0	0	0	0	0	0	0	0	0	0	0	0	0	0	0	0	0	0	0	0	0	0	0	0	0	0	0	0	0	0	0	0	0	0	0	0
YMR139W::chr00_11:uptag	880	1642	1981	887	1538	981	1006	842	1864	1015	1620	1323	2109	868	1311	259	358	804	3	1	1	1263	971	730	694	970	1488	10	5	3	1568	620	3	258	540	777	1457	986	1	1071	635	1023	540	503	1302	1521	2193	2275	1953
YBR065C::chr2_2:uptag	120	87	288	52	175	184	152	112	66	87	238	204	165	110	198	88	95	417	0	0	0	416	277	130	214	87	302	0	1	0	186	288	1	17	102	152	139	183	0	192	108	110	211	54	138	352	208	301	249
YNR045W::chr14_4:uptag	28	265	53	23	162	0	43	1	63	0	0	0	0	0	0	0	0	0	0	0	0	0	0	0	0	0	0	0	0	0	0	0	0	0	0	0	14	44	0	15	0	0	6	0	0	66	98	92	57
YLR267W::chr12_4:uptag	298	472	140	6	133	302	176	191	307	243	439	569	463	91	344	179	87	180	1	0	1	197	250	127	247	57	265	2	2	0	337	51	0	1	165	202	127	342	1	339	208	196	156	119	90	221	394	223	175
YNL249C::chr14_1:uptag	108	217	468	69	198	567	170	419	196	222	364	641	145	484	297	4	315	136	0	1	0	337	507	322	227	534	485	0	1	0	241	542	1	3	245	317	290	266	0	283	283	377	449	179	244	634	736	642	481
YOR093C::chr15_1:uptag	285	582	463	315	677	216	454	241	394	733	181	154	228	168	147	208	394	282	0	1	0	593	388	384	321	388	661	3	0	0	175	90	1	1	359	449	183	273	0	480	260	430	154	217	238	411	444	398	260
YGR022C::chr7_3/chr00_12:uptag	267	744	590	361	182	217	314	143	219	435	489	616	874	228	601	159	196	240	1	1	1	797	325	161	359	255	305	3	3	0	216	142	0	0	324	345	399	547	0	248	353	321	304	108	232	434	595	770	751
YOR233W::chr15_3:uptag	0	1	0	0	0	35	1	0	0	0	0	1	0	0	0	0	12	7	0	0	0	15	0	30	0	0	1	0	0	0	0	0	0	0	0	0	0	5	0	20	8	0	0	0	0	10	39	17	23
YOL043C::chr15_5:uptag	750	742	846	228	1592	555	538	596	769	441	842	465	322	751	676	393	378	772	1	3	1	1060	1100	575	718	774	1407	3	2	1	639	394	1	79	981	883	374	617	1	448	229	580	348	455	458	779	1015	1003	1172
YER149C::chr00_5:uptag	56	218	294	66	254	2	260	34	169	57	121	0	132	97	16	95	103	112	1	0	0	258	588	503	226	49	212	1	1	0	406	184	1	45	194	201	131	193	0	184	74	135	187	29	129	146	245	312	316
YER179W::chr00_5:uptag	366	542	749	47	824	255	541	284	368	390	324	358	206	382	700	124	292	500	1	1	1	496	799	267	777	662	867	3	1	0	187	276	2	138	459	637	478	461	1	375	364	562	370	314	408	891	1070	932	624
YDR290W::chr4_6:uptag	329	368	881	69	396	278	190	360	389	28	192	24	18	309	93	8	12	326	0	0	0	77	595	406	501	189	278	0	1	1	0	1	0	84	255	122	96	346	1	95	86	147	159	97	366	248	309	373	417
YDL110C::chr4_2:uptag	643	483	689	18	249	569	158	79	655	463	243	410	221	157	115	227	182	334	1	0	0	151	327	79	44	155	189	0	1	0	55	2	2	47	87	76	155	244	0	156	122	304	70	35	219	354	428	379	455
YAL015C::chr1_1:uptag	203	590	1394	116	167	709	532	320	250	252	361	2	480	69	396	411	250	231	2	2	4	447	450	28	691	558	593	3	6	1	636	599	2	1	410	311	348	945	0	438	302	446	320	294	530	852	577	681	841
YIR016W::chr9_2:uptag	508	759	798	293	422	302	312	349	674	250	439	662	365	434	302	232	491	421	0	0	1	574	391	5	651	577	574	1	1	3	770	233	1	140	258	374	216	552	0	308	122	507	417	317	197	894	566	633	427
YBR276C::chr00_16a:uptag	218	251	211	252	116	126	147	46	245	170	575	725	186	80	194	19	96	154	0	0	0	106	27	96	199	161	164	3	2	0	92	194	0	27	89	67	198	235	0	47	163	80	101	68	98	202	274	294	298
YDR089W::chr4_4:uptag	4	3	54	0	0	0	0	0	5	0	0	0	0	2	1	0	0	0	0	0	0	7	2	0	0	0	0	0	0	0	59	0	0	0	1	2	0	0	0	0	0	0	0	0	0	2	0	20	0
YJR026W::chr00_13:uptag	0	6	0	0	0	1	0	0	0	3	0	10	5	0	0	1	0	0	0	0	0	1	0	0	3	0	0	0	0	0	0	10	0	0	0	0	0	0	0	0	0	9	0	0	2	17	11	7	26
YML083C::chr13_1b:uptag	69	92	173	3	86	96	75	50	75	86	231	313	178	27	96	2	54	135	0	0	0	189	117	188	81	175	163	1	0	0	153	60	0	40	105	87	46	155	0	70	85	128	40	33	91	214	210	138	187
YKL117W::chr11_2:uptag	585	721	793	11	220	314	460	119	634	725	795	936	1014	627	605	77	212	357	0	0	0	472	477	475	173	378	469	1	2	1	600	122	1	3	206	271	370	357	3	260	299	387	231	200	321	401	522	808	763
YPL036W::chr00_17b:uptag	122	224	298	2	105	74	59	37	156	0	157	127	3	144	0	23	31	38	0	1	0	129	20	24	35	52	151	0	1	0	316	123	2	15	84	126	187	200	0	67	26	74	81	62	105	261	211	215	169
YLR407W::chr12_5:uptag	130	494	331	26	274	173	361	360	217	100	227	158	80	3	148	108	147	437	0	0	0	225	207	62	322	136	553	1	1	0	151	1	3	43	130	210	279	254	1	258	352	837	249	133	260	272	430	377	389
YCR060W::chr00_16a:uptag	13	81	116	18	92	70	42	34	144	0	83	68	50	52	19	10	59	83	0	0	0	50	37	49	82	96	136	0	0	0	91	110	0	0	36	84	35	25	0	42	2	46	27	15	10	115	114	82	128
YLL015W::chr12_1:uptag	905	1716	2120	117	971	1294	1008	713	1210	448	1189	1369	1101	811	1016	407	1199	1234	1	3	0	1664	2157	1731	1799	1697	2299	1	4	2	1011	600	8	233	2731	1746	911	851	1	433	761	1411	960	539	920	1149	1153	1420	1284
YDR506C::chr00_17a:uptag	665	1218	903	152	1136	555	622	458	844	829	1023	836	680	467	475	178	686	689	1	0	0	892	1051	215	507	487	998	0	2	2	644	469	3	44	657	669	252	487	1	459	449	491	357	447	442	903	1038	720	736
YJL032W::chr10_2:uptag	0	0	0	0	0	0	0	0	0	0	0	0	0	0	0	0	0	0	0	0	0	0	0	0	0	0	0	0	0	0	0	0	0	0	0	0	0	0	0	0	0	0	0	0	0	0	0	0	0
YAL060W::chr1_1:uptag	153	321	729	76	430	109	437	181	388	343	333	235	111	214	497	52	174	240	2	0	0	273	391	424	258	552	432	3	1	1	828	294	0	18	283	414	399	345	3	448	103	327	170	276	184	532	482	814	439
YMR163C::chr13_4:uptag	472	432	620	77	639	286	522	120	438	311	304	231	1019	213	256	222	176	479	0	1	1	341	382	3	245	543	467	2	0	2	147	266	2	126	250	226	381	408	0	150	118	237	184	223	233	382	301	652	499
YER085C::chr5_3:uptag	143	521	538	22	524	620	258	123	407	391	310	1043	524	689	155	146	296	127	0	0	1	744	689	234	530	496	690	3	0	1	1	254	0	2	402	288	417	711	0	463	275	628	554	312	581	605	618	442	408
YER022W::chr5_3:uptag	0	0	0	0	0	0	0	0	0	0	0	0	0	0	0	0	0	0	0	0	0	1	0	0	0	0	0	0	0	0	0	0	0	0	0	0	0	0	0	0	0	0	0	0	0	0	0	0	0
YJR019C::chr00_13:uptag	810	566	966	230	181	389	284	176	609	593	251	356	488	229	333	92	260	339	1	0	1	738	620	521	447	526	454	0	0	0	417	228	1	0	432	258	186	337	0	417	213	314	158	290	364	570	566	673	364
YLR221C::chr12_3:uptag	0	62	100	0	49	100	16	1	5	0	117	0	0	119	42	0	102	80	0	0	0	1	0	182	65	2	86	0	0	0	1	0	0	0	19	12	71	22	0	21	23	13	4	7	8	35	8	36	54
YBR261C::chr2_4:uptag	278	353	607	3	317	186	170	210	254	352	1110	479	425	126	135	88	177	140	1	1	0	256	395	237	185	242	381	0	2	0	56	358	1	69	221	213	150	131	1	62	242	202	120	101	136	605	424	486	597
YGR141W::chr7_5:uptag	55	8	26	103	130	1	12	62	94	0	0	156	0	39	40	0	9	9	0	0	0	27	122	1	64	189	29	0	0	0	1	0	0	0	43	38	150	68	0	19	22	89	18	0	0	63	61	114	23
YGL146C::chr7_2:uptag	94	145	369	122	149	22	121	96	141	0	97	211	254	95	92	22	41	170	0	0	1	102	193	7	125	180	244	0	0	0	8	23	0	48	132	137	1	257	1	36	23	92	48	52	165	281	351	293	321
YML029W::chr13_2:uptag	854	1096	998	431	691	564	567	345	887	726	1097	736	690	173	550	306	615	684	1	0	0	605	1234	302	623	793	920	1	2	4	798	623	5	5	651	619	372	826	0	444	324	777	420	217	475	1264	889	1078	1361
YDR041W::chr00_16b:uptag	0	0	0	0	0	0	0	0	0	0	0	0	0	0	0	0	0	0	0	0	0	0	0	0	0	0	0	0	0	0	0	0	0	0	0	0	0	0	0	0	0	0	0	0	0	0	0	0	0
YKL141W::chr11_2:uptag	0	0	0	0	0	0	0	0	0	0	0	0	0	0	0	0	0	0	0	0	0	0	0	0	0	0	0	0	0	0	0	0	0	0	0	0	0	0	0	0	0	0	0	0	0	0	0	0	0
YPL137C::chr00_17b:uptag	148	88	78	6	35	34	46	69	150	5	90	16	85	42	16	15	42	2	0	0	0	50	61	19	88	154	50	0	0	0	7	7	1	0	58	58	5	37	0	2	75	77	26	19	26	83	124	42	95
YCL035C::chr00_11:uptag	236	1209	1731	474	746	593	340	385	651	350	1529	1569	630	359	449	249	604	606	3	1	3	1705	1410	1579	654	1055	1419	1	2	0	1165	871	4	103	1002	852	406	513	103	631	347	916	599	468	624	1394	956	1244	947
YER063W::chr00_10:uptag	2	0	174	0	0	0	46	0	2	86	0	0	1	10	74	0	0	0	0	0	0	33	0	0	0	0	51	0	0	0	1	0	0	0	0	75	46	61	0	129	0	26	18	11	0	0	7	69	13
YAL061W::chr1_1:uptag	179	239	565	162	456	458	246	176	284	136	339	817	72	227	165	98	379	524	0	0	1	569	946	1045	536	585	567	0	0	0	494	1041	3	126	404	400	134	260	0	95	156	317	103	161	86	343	288	301	488
YJR066W::chr00_13:uptag	584	1119	1492	124	476	499	262	617	983	644	1365	1774	1048	962	1184	394	609	274	0	1	2	1162	1969	1852	1147	650	1356	1	2	3	1096	1410	2	26	1045	994	487	874	3	473	243	539	506	683	640	1300	821	1307	1006
YGR003W::chr7_3:uptag	171	410	203	110	88	534	275	184	403	343	450	880	472	178	10	117	248	704	0	0	1	728	360	415	240	191	419	0	0	0	300	223	0	1	389	255	287	230	0	167	254	324	176	138	256	431	589	619	434
YOR037W::chr15_1:uptag	426	527	373	134	619	166	91	353	290	652	525	424	285	225	93	4	86	353	0	0	1	136	164	25	60	93	240	2	1	0	82	19	0	1	75	36	390	308	0	291	7	177	126	235	54	333	337	487	547
YGR044C::chr7_4:uptag	270	434	416	7	382	237	160	200	232	71	290	303	515	156	258	93	231	181	0	0	1	275	700	373	103	92	438	1	0	0	352	482	1	1	219	205	294	312	1	140	115	180	253	192	156	344	337	246	337
YLR123C::chr12_2:uptag	0	16	45	1	0	167	99	0	0	0	28	0	0	51	4	0	0	0	0	0	0	0	0	214	0	7	2	0	0	0	0	0	0	0	3	12	37	0	0	37	0	0	5	0	0	51	3	15	80
YJR083C::chr10_4:uptag	155	433	336	4	105	420	213	218	250	177	786	262	190	402	179	46	148	79	0	0	0	140	379	116	125	112	604	1	1	0	230	162	1	2	119	152	233	303	0	428	149	345	262	136	199	259	313	478	334
YJR041C::chr00_13:uptag	0	0	0	0	0	0	0	0	0	0	0	0	0	0	0	0	0	0	0	0	0	0	0	0	0	0	0	0	0	0	0	0	0	0	0	0	0	0	0	0	0	0	0	0	0	0	0	0	0
YJL142C::chr10_1:uptag	316	183	119	1	65	68	53	30	21	44	175	57	53	6	1	38	116	117	0	0	0	31	98	0	26	48	240	0	0	1	1	51	0	0	63	95	85	94	1	5	0	106	68	39	234	172	231	330	59
YIL106W::chr9_2:uptag	0	0	0	0	0	0	0	0	0	0	0	0	0	0	0	0	0	0	0	0	0	0	0	0	0	0	0	0	0	0	0	0	0	0	0	0	0	0	0	0	0	0	0	0	0	0	0	0	0
YLR305C::chr12_4:uptag	0	0	0	0	0	0	0	0	0	0	0	0	0	0	0	0	0	0	0	0	0	0	0	0	0	0	0	0	0	0	0	0	0	0	0	0	0	0	0	0	0	0	0	0	0	0	0	0	0
YNL078W::chr00_16b:uptag	207	195	466	109	106	219	172	110	160	378	90	74	126	69	229	94	64	172	0	0	0	595	168	27	21	274	301	0	0	1	406	1	0	0	159	223	64	239	0	185	97	144	129	176	44	333	414	436	217
YOR047C::chr15_1:uptag	435	802	849	371	803	636	499	293	793	418	861	1129	363	593	507	125	213	1059	4	1	1	205	452	308	191	189	628	1	1	1	222	167	2	6	68	360	290	676	0	380	390	532	593	412	282	935	527	1152	769
YER046W::chr00_10:uptag	56	740	783	191	302	223	261	52	340	139	454	477	274	119	455	14	140	263	0	0	0	483	371	78	334	387	420	2	0	0	433	544	2	72	206	63	330	211	0	289	119	239	254	146	246	691	569	565	624
YKR046C::chr00_14:uptag	754	1341	1946	244	1000	237	896	563	959	636	630	1914	1435	457	265	260	924	536	0	1	1	1159	913	474	934	754	1212	0	5	2	950	856	6	1	1041	1088	266	734	2	600	499	592	488	465	731	1124	823	1339	1284
YBR090C::chr00_16a:uptag	107	409	367	233	107	46	162	70	237	1	210	202	85	63	238	39	71	137	0	0	0	250	177	332	185	160	289	1	0	0	110	166	3	1	150	215	130	187	0	205	51	245	175	141	246	171	427	325	404
YKL122C::chr11_2:uptag	0	0	0	0	0	0	0	0	0	0	0	0	0	0	0	0	0	0	0	0	0	0	0	0	0	0	0	0	0	0	0	0	0	0	0	0	0	0	0	0	0	0	0	0	0	0	0	0	0
YLR404W::chr12_5:uptag	32	0	0	0	0	0	0	0	0	0	0	0	0	0	0	0	0	0	0	0	0	0	0	0	0	0	0	0	0	0	0	0	0	0	0	0	63	0	0	0	0	0	0	0	22	30	11	0	0
YDR037W::chr4_3:uptag	0	0	0	0	0	0	0	0	0	0	0	0	0	0	0	0	0	0	0	0	0	0	0	0	0	0	0	0	0	0	0	0	0	0	0	0	0	0	0	0	0	0	0	0	0	0	0	0	0
YMR193C-A::chr13_4:uptag	1	122	55	220	1	56	47	1	55	1	248	61	2	91	1	61	34	129	0	0	0	163	140	11	93	21	235	1	1	1	0	33	1	2	121	97	120	45	0	2	27	98	63	24	20	84	173	147	109
YDR177W::chr4_5:uptag	0	0	0	0	0	0	0	0	0	0	0	0	0	0	0	0	0	0	0	0	0	0	0	0	0	0	0	0	0	0	0	0	0	0	0	0	0	0	0	0	0	0	0	0	0	0	0	0	0
YNL312W::chr14_1:uptag	0	0	0	55	0	0	0	0	0	0	0	0	0	0	0	0	0	0	0	0	0	0	0	0	0	0	0	0	0	0	0	0	0	0	0	0	0	0	0	0	0	0	0	0	0	0	0	0	0
YDR487C::chr4_8:uptag	0	0	0	0	0	0	0	0	0	0	0	0	0	0	0	0	0	0	0	0	0	0	0	0	0	0	0	0	0	0	0	0	0	0	0	0	0	0	0	0	0	0	0	0	0	0	0	0	0
YJL134W::chr10_1:uptag	373	572	319	617	137	382	616	346	702	383	434	629	691	400	40	175	261	146	0	0	2	370	1012	161	419	378	902	2	1	1	117	265	4	1	437	482	518	817	1	462	257	477	439	327	508	855	743	781	736
YLR011W::chr12_1:uptag	977	1002	773	541	695	612	711	420	708	354	729	1064	936	396	773	186	629	883	3	0	1	1072	983	403	472	674	940	0	0	0	727	458	4	89	566	632	225	436	1	321	252	394	427	323	437	1040	863	757	828
YOR087W::chr15_1:uptag	859	787	1142	421	587	520	320	435	1091	507	1010	504	628	303	624	356	334	533	1	1	2	599	590	357	261	490	446	4	4	2	526	215	2	0	260	351	580	603	2	448	356	268	369	507	345	933	1159	1104	855
YOR343C::chr15_4:uptag	433	685	791	11	894	785	648	156	571	407	467	890	859	385	176	171	439	740	2	1	1	366	429	525	562	457	698	3	2	1	341	208	0	5	331	222	729	972	1	693	661	953	808	793	973	753	759	698	773
YMR154C::chr00_10:uptag	82	89	332	0	96	32	17	5	92	0	54	28	17	60	36	0	36	104	0	0	0	9	119	58	60	40	77	0	0	0	12	5	0	70	16	32	51	39	0	11	39	58	33	14	39	153	74	194	111
YLL026W::chr12_1:uptag	16	69	89	1	156	167	64	7	100	0	14	137	108	156	133	12	60	160	0	0	0	321	185	238	178	76	183	0	1	0	1	47	1	137	118	145	39	91	0	82	194	263	203	24	49	175	154	323	157
YHR110W::chr8_2:uptag	306	252	413	196	724	187	288	103	399	317	514	1341	582	180	200	83	341	229	1	0	1	417	269	280	270	432	329	2	0	0	0	387	5	35	273	274	406	263	2	223	206	247	240	210	247	480	540	416	591
YGR140W::chr7_5:uptag	0	0	0	0	0	0	0	0	0	0	0	0	0	0	0	0	0	0	0	0	0	0	0	0	0	0	0	0	0	0	0	0	0	0	0	0	0	0	0	0	0	0	0	0	0	0	0	0	0
YKL010C::chr11_1:uptag	135	243	562	0	330	91	216	190	279	116	112	80	173	112	0	83	120	197	0	0	0	31	74	51	159	98	285	0	0	0	1	0	0	74	99	160	56	209	0	30	72	161	109	92	41	122	157	258	192
YGL096W::chr7_1:uptag	160	356	286	1	61	142	100	35	105	1	25	215	75	116	68	0	69	89	0	1	0	367	24	84	31	77	264	0	0	1	29	56	1	63	40	107	102	49	0	73	62	46	127	100	214	438	301	280	211
YOR088W::chr15_1:uptag	27	80	141	8	20	10	21	3	43	25	85	46	86	35	28	4	22	30	0	0	0	18	30	5	21	0	35	0	0	0	2	81	0	0	11	19	0	4	0	43	18	18	0	3	7	176	188	154	79
YLL028W::chr12_1:uptag	288	346	641	331	411	320	463	314	352	332	464	799	408	114	211	185	272	368	1	2	1	574	938	514	709	775	584	0	2	1	744	602	5	35	466	699	183	403	0	406	83	754	344	261	570	547	851	578	563
YEL012W::chr00_10:uptag	104	80	29	86	21	2	2	30	89	92	100	0	72	0	0	0	4	70	0	1	0	130	7	0	72	15	52	1	0	0	163	64	0	0	38	23	1	51	0	80	0	63	3	2	82	166	59	35	40
YCR013C::chr3_1:uptag	70	0	0	0	0	0	0	0	0	0	0	0	0	0	0	0	0	0	1	0	0	0	0	0	0	0	0	0	0	0	0	0	0	0	0	0	0	0	0	0	0	0	0	0	0	0	0	0	0
YBL082C::chr2_1:uptag	0	0	0	0	0	0	0	1	26	0	0	0	0	0	0	0	21	0	0	0	0	0	0	0	0	0	0	0	0	0	0	0	0	0	0	0	0	0	0	0	0	0	0	0	0	9	0	0	0
YAL054C::chr00_12:uptag	232	441	820	173	67	217	141	95	177	432	353	236	302	108	196	60	189	94	0	0	1	300	298	333	239	331	306	0	0	0	347	466	1	0	317	288	148	341	1	254	129	181	308	163	236	525	346	364	368
YLR069C::chr12_2:uptag	0	0	0	0	0	0	0	0	0	0	0	0	0	0	0	0	0	0	0	0	0	0	0	0	0	0	0	0	0	0	0	0	0	0	0	0	0	0	0	0	0	0	0	0	0	0	0	0	8
YLR280C::chr12_4:uptag	388	330	654	447	653	549	204	238	462	563	576	271	432	488	459	118	173	258	2	0	0	459	448	187	152	301	406	2	1	1	289	391	0	2	307	413	244	265	1	277	156	240	167	178	326	474	536	677	552
YOR101W::chr15_2:uptag	163	267	205	155	306	48	238	241	277	193	468	679	316	365	205	28	175	311	4	7	3	360	173	140	334	163	647	3	4	3	416	134	3	4	198	339	113	312	3	104	67	258	154	156	340	401	257	360	369
YNL294C::chr14_1:uptag	296	465	859	224	365	236	462	605	551	1	163	39	305	254	282	195	450	162	0	1	0	207	603	290	189	263	841	0	0	0	204	0	0	2	267	258	190	237	0	67	230	98	121	45	192	534	395	300	479
YOR304W::chr15_4:uptag	314	861	957	544	429	607	990	556	758	35	58	177	619	265	121	130	203	452	1	2	1	200	523	198	255	534	691	0	2	2	30	0	1	18	233	361	116	257	0	214	300	300	205	107	174	598	655	946	816
YKL127W::chr11_2:uptag	60	426	262	2	84	316	184	25	279	92	447	190	342	177	116	203	53	122	0	0	0	280	360	245	215	136	150	1	1	0	346	113	2	39	143	172	162	359	1	152	257	164	160	111	243	385	198	218	324
YMR155W::chr13_4:uptag	4	42	9	1	8	3	8	6	15	58	1	23	10	5	0	0	18	2	0	0	0	1	3	4	5	13	7	0	0	1	3	4	0	4	21	14	0	4	0	12	16	9	0	0	2	46	58	87	68
YGR208W::chr7_5:uptag	218	519	507	1	109	264	315	51	269	283	320	94	5	137	77	178	236	263	0	0	0	346	294	275	478	224	393	1	1	2	541	235	1	5	366	447	129	419	142	191	323	269	132	191	248	341	453	385	512
YLR309C::chr12_4:uptag	40	179	114	0	1	22	0	89	81	0	471	314	0	62	226	0	10	1	0	0	0	111	26	0	0	51	64	0	0	0	95	1	0	0	15	0	33	26	0	71	18	126	114	9	0	243	123	89	112
YGR023W::chr7_3:uptag	23	42	67	1	30	0	55	1	14	0	70	57	1	2	63	21	5	58	0	0	0	50	113	56	0	57	53	0	0	0	84	1	0	0	43	57	39	0	1	69	60	18	52	24	3	62	88	80	52
YLL042C::chr12_1:uptag	180	256	636	4	482	464	480	318	177	1	208	654	453	169	198	75	77	301	0	0	1	398	172	153	240	318	531	1	2	0	266	164	1	11	249	322	291	389	1	293	232	232	273	264	317	624	533	638	319
YDR512C::chr4_8:uptag	0	0	0	0	0	0	0	0	0	0	0	0	0	0	0	0	0	0	0	0	0	0	0	0	0	0	0	0	0	0	0	0	0	0	0	0	0	0	0	0	0	0	0	0	0	0	0	0	0
YJL122W::chr10_2:uptag	220	80	165	97	276	150	0	70	274	0	27	236	243	197	8	0	182	72	0	0	0	7	13	208	114	73	258	0	0	0	49	58	0	0	206	84	83	60	1	15	65	146	44	77	155	189	169	117	149
YMR173W::chr00_11:uptag	692	2160	2282	338	1275	570	775	871	1139	832	1415	1895	948	964	689	448	870	899	0	3	2	1301	1595	2010	967	1427	1652	1	2	1	1041	926	7	163	1088	1012	938	1112	6	954	865	799	523	810	932	1474	1550	1762	1606
YDR430C::chr4_7:uptag	104	160	153	4	176	136	71	185	148	1	0	1	1	53	23	34	2	63	0	1	0	0	0	5	42	53	20	0	2	1	2	10	0	2	21	18	7	387	0	202	141	268	137	85	170	142	109	237	113
YER187W::chr00_5:uptag	499	527	468	136	1359	675	715	287	818	133	281	491	242	287	332	109	547	424	1	0	1	832	873	417	432	493	455	3	5	1	97	98	7	81	333	262	800	855	1	701	839	1435	1243	1079	962	766	898	629	548
YMR153C-A::chr13_4:uptag	1281	1214	1637	366	711	725	1234	401	1179	767	884	1215	1383	607	861	534	1128	1553	1	2	1	1390	892	642	1303	1204	1645	2	3	7	748	1259	4	152	952	1172	497	700	3	1066	543	1009	690	883	1086	1291	1350	1422	1723
YOR197W::chr15_3:uptag	243	134	547	4	366	194	165	292	137	182	226	306	301	138	407	118	134	24	1	0	0	141	105	37	167	162	208	1	1	1	296	172	0	0	53	277	281	242	1	250	129	106	135	73	246	276	294	271	251
YKR058W::chr11_3:uptag	590	826	791	11	2464	2274	1213	850	789	487	444	125	647	1540	629	342	505	553	3	5	3	401	1194	1301	1101	1104	1154	2	9	0	352	239	10	17	532	631	1329	2276	4	1808	2097	4817	3591	3082	4750	1567	2015	1324	892
YDR327W::chr4_6:uptag	0	0	0	0	0	0	0	0	0	0	0	0	0	0	0	0	0	0	0	0	0	0	0	0	0	0	0	0	0	0	0	0	0	0	0	0	0	0	0	0	0	0	0	0	0	0	0	0	0
YKL160W::chr11_2:uptag	0	37	143	1	53	0	62	0	1	0	0	1	56	0	0	0	0	37	0	0	0	1	0	0	0	21	30	0	1	0	0	0	0	0	0	0	70	21	0	0	0	0	0	24	76	45	31	76	51
YOR276W::chr00_17b:uptag	26	59	58	0	181	0	1	2	74	0	23	18	1	0	0	1	66	91	0	0	0	1	1	0	0	60	1	0	0	0	6	0	0	0	32	12	32	0	0	31	0	37	0	20	0	18	68	109	214
YPL230W::chr16_1:uptag	447	369	516	32	104	251	287	251	371	205	261	252	243	126	160	114	301	362	2	0	0	447	353	547	282	397	427	2	0	1	289	257	0	48	272	272	201	263	0	310	94	187	342	51	176	387	310	433	314
YDR527W::chr4_8:uptag	0	0	0	0	0	0	0	0	0	0	0	0	0	0	0	0	0	0	0	0	0	0	0	0	0	0	0	0	0	0	0	0	0	0	0	0	0	0	0	0	0	0	0	0	0	0	0	0	0
YOL158C::chr00_10:uptag	391	509	833	16	477	175	154	139	420	289	733	405	1005	358	546	235	381	407	0	0	0	464	800	403	309	269	601	2	3	1	252	79	0	110	293	313	330	409	0	244	169	129	239	206	219	719	548	562	330
YOR346W::chr15_4:uptag	57	50	126	111	89	6	16	52	52	23	17	14	61	13	15	3	32	26	0	0	0	47	119	28	5	30	35	0	0	0	99	131	0	5	20	56	93	40	0	35	28	6	13	29	32	150	94	76	69
YMR118C::chr00_15:uptag	141	51	88	0	65	0	25	28	40	0	0	17	94	82	39	0	104	40	0	1	0	13	65	56	0	121	43	0	0	0	20	0	0	0	40	26	119	37	0	40	60	13	52	32	4	88	78	111	91
YML116W::chr00_9:uptag	440	304	549	184	200	129	318	451	128	265	19	84	33	20	34	33	263	153	0	0	0	327	486	233	308	193	292	1	3	1	142	368	1	0	167	184	233	337	0	144	265	149	227	281	356	431	493	306	176
YNL038W::chr14_4:uptag	0	0	0	0	0	0	0	0	0	0	0	0	0	0	0	0	0	0	0	0	0	0	0	0	0	0	0	0	0	0	0	0	0	0	0	0	0	0	0	0	0	0	0	0	0	0	0	0	0
YBL024W::chr2_1:uptag	102	392	481	1	648	361	234	91	233	70	99	383	106	296	279	52	373	232	1	0	1	80	762	82	157	367	376	3	0	1	20	159	0	0	336	230	142	125	0	258	219	204	79	213	110	286	261	523	331
YOR218C::chr15_3:uptag	0	0	0	0	0	0	0	0	0	0	0	0	0	0	0	0	0	0	0	0	0	0	0	0	0	0	0	0	0	0	0	0	0	0	0	0	0	0	0	0	0	0	0	0	0	0	0	0	0
YDL133C-A::chr00_14:uptag	104	284	422	44	154	151	129	83	176	156	357	373	99	82	84	121	112	114	0	1	1	349	192	207	52	146	236	1	0	0	295	203	0	68	85	165	288	120	0	64	9	147	112	132	86	248	279	224	181
YIL059C::chr9_1:uptag	177	109	124	3	249	14	78	111	171	21	28	80	240	66	142	58	21	76	0	0	1	195	233	147	62	184	358	0	1	0	318	16	0	0	62	106	54	152	0	64	16	129	98	99	25	258	127	113	108
YLR360W::chr12_5:uptag	0	0	0	0	0	0	0	0	0	0	0	0	0	0	0	0	0	0	0	0	0	0	0	0	0	0	0	0	0	0	0	0	0	0	0	0	0	0	0	0	0	0	0	0	0	0	0	0	0
YCL076W::chr00_12:uptag	274	386	559	116	167	143	267	54	119	302	465	364	453	213	143	117	124	184	0	0	1	451	782	210	189	325	492	1	1	1	111	300	0	2	128	264	263	120	0	94	49	255	181	42	166	436	455	368	412
YNL307C::chr14_1:uptag	0	0	0	0	0	0	0	0	0	0	0	0	0	0	0	0	0	0	0	0	0	0	0	0	0	0	0	0	0	0	0	0	0	0	0	0	0	0	0	0	0	0	0	0	0	0	0	0	0
YKL164C::chr11_2:uptag	77	120	307	40	331	10	122	59	290	137	129	123	224	2	39	3	217	316	0	0	1	63	143	89	166	348	144	0	0	0	133	54	0	0	106	102	0	257	1	111	103	244	80	7	86	173	214	246	278
YGL262W::chr7_3:uptag	71	437	779	2	421	199	172	240	290	84	163	237	202	81	418	0	263	150	0	1	0	276	430	461	214	302	310	0	0	0	219	265	0	2	102	221	94	238	0	144	191	122	116	125	229	533	371	549	488
YMR106C::chr00_9:uptag	16	275	183	38	270	39	163	94	197	110	12	113	144	65	159	80	149	135	0	0	0	237	124	159	75	132	100	1	0	0	196	313	0	1	107	124	51	84	0	83	81	41	44	89	190	202	183	253	307
YNR071C::chr00_6:uptag	300	140	372	2	87	82	288	426	167	284	165	341	167	309	174	13	56	149	0	0	0	317	201	168	131	201	288	0	1	0	29	68	0	7	94	147	159	291	0	56	87	150	59	62	79	261	226	201	252
YNL310C::chr14_1:uptag	0	0	0	0	0	0	0	0	0	0	0	0	0	0	0	0	0	0	0	0	0	0	0	0	0	0	0	0	0	0	0	0	0	0	0	0	0	0	0	0	0	0	0	0	0	0	0	0	0
YJR009C::chr00_13:uptag	254	413	579	18	144	27	117	72	514	291	160	281	469	91	309	143	319	295	0	0	0	378	282	114	505	322	671	0	0	0	463	29	0	0	320	304	101	266	0	127	301	344	213	127	461	314	384	575	279
YOR213C::chr15_3:uptag	126	232	128	4	90	202	85	199	234	152	186	138	6	1	116	11	67	101	0	0	1	196	228	49	49	57	178	1	0	0	7	151	0	0	122	131	58	24	0	64	18	66	120	66	115	116	203	289	186
YER176W::chr00_5:uptag	60	95	142	1	1	85	9	61	46	50	0	164	129	147	195	27	60	17	1	1	1	196	153	51	71	88	45	0	0	0	90	271	0	0	33	72	0	71	2	91	46	88	22	13	71	92	78	114	154
YJL073W::chr10_2:uptag	99	0	0	0	0	0	0	0	0	0	0	0	0	0	0	0	0	0	0	0	0	0	0	0	0	0	0	0	0	0	0	0	0	0	0	0	0	0	0	0	0	0	0	2	0	0	0	8	0
YML067C::chr00_12:uptag	0	120	0	0	79	0	0	0	0	0	0	0	0	0	0	0	0	0	0	0	0	0	0	0	0	0	2	0	0	0	0	0	0	0	0	12	5	0	0	48	0	9	15	0	0	51	11	44	100
YEL026W::chr5_2:uptag	0	0	0	0	0	0	0	0	0	0	0	0	0	0	0	0	0	0	0	0	0	0	0	0	0	0	0	0	0	0	0	0	0	0	0	0	0	0	0	0	0	0	0	0	0	0	0	0	0
YGR179C::chr7_5:uptag	0	0	0	0	0	0	0	0	0	0	0	0	0	0	0	0	0	0	0	0	0	0	0	0	0	0	0	0	0	0	0	0	0	0	0	0	0	0	0	0	0	0	0	0	0	0	0	0	0
YJL203W::chr10_1:uptag	0	0	0	0	0	0	0	0	0	0	0	0	0	0	0	0	0	0	0	0	0	0	0	0	0	0	0	0	0	0	0	0	0	0	0	0	0	0	0	0	0	0	0	0	0	0	0	0	0
YKL107W::chr11_2:uptag	126	102	326	6	208	525	325	71	240	42	55	82	74	448	290	81	92	302	1	0	0	286	677	81	117	168	309	0	0	3	99	52	4	5	325	145	407	847	1	752	1091	2321	1837	1272	1780	249	365	294	201
YDL171C::chr4_2:uptag	186	449	488	143	244	298	206	91	278	71	625	287	312	136	240	156	68	154	1	2	1	531	375	157	313	227	501	1	0	0	485	320	3	143	412	255	200	382	0	272	254	447	147	391	227	549	422	409	506
YDR031W::chr4_3:uptag	225	313	562	427	357	508	367	139	555	105	695	798	288	121	519	103	210	349	0	1	0	355	424	41	113	270	438	0	0	0	604	109	0	1	180	199	162	335	1	182	148	170	96	287	198	350	353	414	558
YKL052C::chr11_1:uptag	0	0	0	0	0	0	0	0	0	0	0	0	0	0	0	0	0	0	0	0	0	0	0	0	0	0	0	0	0	0	0	0	0	0	0	0	0	0	0	0	0	0	0	0	0	0	0	0	0
YJR094C::chr00_12:uptag	462	432	546	261	71	134	268	210	514	125	239	472	968	288	397	143	399	414	0	2	0	797	1062	361	143	466	638	0	1	1	119	547	1	29	381	315	316	192	1	154	196	253	243	245	184	549	390	356	606
YML010W::chr13_2:uptag	0	0	0	0	0	0	0	0	0	0	0	0	0	0	0	0	0	0	0	0	0	0	0	0	0	0	0	0	0	0	0	0	0	0	0	0	0	0	0	0	0	0	0	0	0	0	0	0	0
YHR126C::chr8_2:uptag	75	388	436	40	177	392	248	308	208	128	736	276	101	188	323	233	231	314	0	0	1	76	293	208	269	307	271	0	0	1	396	118	2	135	244	249	68	100	1	161	74	351	110	159	248	434	362	491	389
YCR012W::chr3_1:uptag	0	0	0	0	0	0	0	0	0	0	0	0	0	0	0	0	0	0	0	0	0	0	0	0	0	0	0	0	0	0	0	0	0	0	0	0	0	0	0	0	0	0	0	0	0	0	0	0	0
YML009C::chr13_2:uptag	304	670	298	166	308	643	377	266	492	230	593	438	106	156	3	54	134	332	1	0	1	93	176	234	39	206	450	0	0	0	155	251	1	0	72	144	159	456	0	205	283	371	152	164	158	527	420	569	573
YLR026C::chr12_1:uptag	0	0	0	0	0	0	0	0	0	0	0	0	0	0	0	0	0	0	0	0	0	0	0	0	0	0	0	0	0	0	0	0	0	0	0	0	0	0	0	0	0	0	0	0	0	0	0	0	0
YJR092W::chr10_4:uptag	156	244	346	236	284	179	167	339	348	304	199	5	265	259	275	11	178	898	0	1	2	579	291	29	229	142	298	1	1	0	11	0	1	1	21	94	102	435	0	183	281	611	351	344	396	447	411	324	451
YJR039W::chr00_13:uptag	434	721	1074	99	454	522	456	551	545	712	750	726	639	435	336	187	526	570	2	1	1	401	522	457	339	453	749	2	4	3	371	337	4	153	636	394	115	589	0	633	280	239	296	290	361	775	703	836	783
YBR233W::chr2_4:uptag	342	542	261	46	337	320	96	108	386	45	365	459	175	115	207	65	317	196	1	1	2	326	429	172	405	393	567	0	2	0	408	133	0	0	302	391	93	258	0	112	198	233	195	201	213	298	331	528	490
YOR203W::chr15_3:uptag	0	0	0	0	0	0	0	0	0	0	0	0	0	0	0	0	0	0	0	0	0	0	0	0	0	0	0	0	0	0	0	0	0	0	0	0	0	0	0	0	0	0	0	0	0	0	0	0	0
YIL132C::chr9_2:uptag	1	49	37	3	16	56	9	2	16	2	7	0	1	56	0	3	4	2	0	0	0	4	68	4	12	12	14	0	0	0	49	13	0	0	9	29	5	38	0	1	8	21	3	14	13	99	71	106	90
YJR004C::chr00_13:uptag	1158	774	1142	724	852	505	509	318	724	251	527	426	652	551	688	304	460	547	1	1	2	751	588	659	525	715	710	0	0	0	730	688	3	22	560	457	128	317	1	244	380	336	360	230	172	713	820	619	659
YDL199C::chr4_3:uptag	84	242	384	57	55	59	118	58	251	105	55	47	480	26	47	40	131	116	0	0	0	206	264	288	211	156	300	0	1	0	0	0	1	53	147	93	177	189	0	118	63	200	117	82	125	190	336	354	384
YJL048C::chr10_2:uptag	168	519	711	403	500	314	234	416	144	424	583	695	100	213	231	203	234	532	0	0	1	628	824	291	286	288	436	0	2	0	411	787	1	77	292	338	234	420	2	317	143	327	376	189	223	450	689	565	571
YKL067W::chr11_1:uptag	69	198	273	2	549	160	68	108	138	113	323	284	157	26	282	84	29	49	0	0	1	191	288	151	34	43	121	2	0	2	121	87	1	0	173	109	54	0	1	36	130	102	106	38	88	243	230	136	121
YBL026W::chr2_1:uptag	0	0	0	0	0	0	0	0	0	0	0	0	0	0	0	0	0	0	0	0	0	0	0	0	0	0	0	0	0	0	0	0	0	0	0	0	0	0	0	0	0	0	0	0	0	0	1	0	0
YCR015C::chr3_1:uptag	9	289	262	125	28	99	86	228	127	429	530	196	283	115	177	101	188	211	0	0	1	424	168	8	120	144	173	0	0	0	319	239	0	100	108	143	44	105	0	81	15	174	82	115	116	187	392	195	296
YPL100W::chr16_2:uptag	559	594	559	6	146	158	119	187	441	111	400	532	490	281	22	345	404	498	0	0	1	124	518	230	448	266	435	1	2	0	114	50	0	60	207	167	357	308	0	424	277	485	417	473	244	719	587	521	648
YLR101C::chr12_2:uptag	0	0	0	0	0	0	0	0	0	0	0	0	0	0	0	0	0	0	0	0	0	0	0	0	0	0	0	0	0	0	0	0	0	0	0	0	0	0	0	0	0	0	0	0	0	0	0	0	0
YJL058C::chr10_2:uptag	191	246	181	71	46	104	115	64	244	190	598	275	355	116	170	75	135	282	4	8	10	344	130	32	126	159	300	6	5	1	164	77	3	13	100	250	174	158	4	175	264	167	187	126	120	299	293	250	284
YJL070C::chr00_15:uptag	213	265	309	106	213	58	43	22	136	339	235	318	207	268	324	26	191	133	0	0	1	356	237	2	141	204	264	1	0	2	75	456	1	174	86	114	58	165	0	52	101	52	127	104	85	226	296	258	176
YNL182C::chr14_2:uptag	0	0	0	0	0	0	0	0	0	0	0	0	0	0	0	0	0	0	0	0	0	0	0	0	0	0	0	0	0	0	0	0	0	0	0	0	0	0	0	0	0	0	0	0	0	0	0	0	0
YDR119W::chr4_4:uptag	85	165	94	3	56	47	52	56	224	64	46	357	290	279	82	0	34	114	0	0	1	294	356	145	41	52	125	2	1	0	217	39	0	1	92	44	131	72	0	1	0	71	68	39	109	139	197	203	132
YLR356W::chr12_5:uptag	93	624	678	1	585	614	283	190	292	324	515	656	224	250	325	3	298	411	0	0	1	238	400	185	426	614	391	0	3	1	244	333	0	1	206	370	201	599	0	201	77	259	261	272	246	617	347	712	707
YNR024W::chr14_4:uptag	3763	8476	6611	1456	9897	11082	9297	4051	5370	1868	2441	2327	3191	7771	5300	3891	5503	3756	10	10	12	4227	10771	7296	11006	11550	8530	10	23	14	1669	3162	33	270	8277	6303	4830	6575	10	4833	6252	10135	7264	6427	10127	5909	9213	8392	6405
YML084W::chr13_1b:uptag	448	906	1011	725	445	271	591	395	511	726	427	845	513	805	850	198	271	623	1	1	1	497	310	360	483	799	1193	0	4	3	534	619	3	60	469	498	452	581	1	558	313	642	512	400	448	929	871	1078	811
YOR068C::chr15_1:uptag	0	0	0	0	0	0	0	0	0	0	0	0	0	0	0	0	0	0	0	0	0	0	0	0	0	0	0	0	0	0	0	0	0	0	0	0	0	0	0	0	0	0	0	0	0	0	0	0	0
YKL105C::chr11_2:uptag	391	227	258	272	330	268	113	131	409	429	338	415	481	125	236	78	107	83	1	0	0	201	595	213	77	420	410	1	1	0	106	154	0	1	203	291	111	256	0	180	0	204	99	166	233	300	234	381	420
YNL260C::chr00_8:uptag	0	0	0	0	0	0	0	0	0	0	0	0	0	0	0	0	0	0	0	0	0	0	0	0	0	0	0	0	0	0	0	0	0	0	0	0	0	0	0	0	0	0	0	0	0	0	0	0	0
YJR142W::chr00_12:uptag	0	0	0	0	0	0	0	0	0	0	0	0	0	0	0	0	0	0	0	0	0	0	0	0	0	0	0	0	0	0	0	0	0	0	0	0	0	0	0	0	0	0	0	0	0	0	0	0	8
YML081C-A::chr00_4:uptag	166	262	117	0	0	0	20	37	167	0	34	0	51	12	31	0	0	0	1	0	0	0	0	0	0	1	12	0	0	1	0	0	0	0	1	1	0	138	0	61	0	4	54	33	23	139	82	98	31
YIR012W::chr9_2:uptag	0	0	0	0	0	0	0	0	0	0	0	0	0	0	0	0	0	0	0	0	0	0	0	0	0	0	0	0	0	0	0	0	0	0	0	0	0	0	0	0	0	0	0	0	0	0	0	0	0
YOL055C::chr15_5:uptag	421	272	220	200	213	10	273	309	260	18	222	511	1	224	126	52	203	190	0	0	0	213	282	104	448	68	274	0	0	1	103	161	0	0	134	204	110	197	1	199	105	140	157	133	128	250	288	323	235
YIL066C::chr9_1:uptag	613	1383	1376	10	878	1017	1230	589	950	167	396	309	657	677	466	275	700	451	1	0	2	1069	1195	848	633	1434	1692	0	0	2	577	75	4	26	699	924	333	373	0	386	374	690	402	486	608	1025	1413	1153	1098
YKL015W::chr11_1:uptag	11	73	202	7	60	0	96	36	89	2	177	277	196	91	5	77	34	157	0	0	0	110	52	140	51	54	168	1	0	0	63	75	0	0	95	45	113	87	0	59	62	47	67	3	13	84	116	226	103
YMR276W::chr13_5:uptag	404	145	309	618	198	111	82	37	243	1	222	156	121	8	116	4	254	179	0	0	0	4	114	115	47	139	208	0	1	0	1	0	0	0	58	109	0	141	0	144	122	214	64	73	108	402	311	386	466
YHR140W::chr00_8:uptag	112	521	465	59	172	212	159	145	464	303	323	468	613	91	101	177	129	209	1	1	1	373	198	278	335	454	347	2	0	0	285	372	3	8	256	350	396	247	3	192	337	250	122	238	149	404	390	352	545
YMR194W::chr13_4:uptag	133	43	29	0	150	130	11	47	156	0	163	78	2	77	86	57	94	158	1	0	0	152	26	169	85	105	182	0	0	1	0	0	0	45	80	44	69	90	0	45	1	90	192	123	76	115	159	67	141
YKL193C::chr11_3:uptag	0	0	0	0	0	0	0	0	0	0	0	0	0	0	0	0	0	0	0	0	0	0	0	0	0	0	0	0	0	0	0	0	0	0	0	0	0	0	0	0	0	0	0	0	0	0	0	0	0
YFL041W::chr6_1:uptag	2	140	253	0	116	67	113	72	88	132	55	213	3	23	1	47	76	88	0	0	0	54	191	77	65	69	101	1	1	0	106	134	0	0	95	70	75	99	0	57	115	65	47	9	30	199	214	249	199
YER030W::chr5_3:uptag	1	0	0	0	0	10	7	1	0	0	1	50	0	1	1	0	0	45	0	0	0	0	0	0	0	0	16	0	0	0	0	0	0	0	0	24	107	45	0	0	0	3	0	42	20	91	35	27	42
YJR131W::chr00_12:uptag	561	928	1004	329	916	870	950	438	535	345	753	799	1384	687	612	144	1003	744	1	1	3	1042	1724	373	655	820	1408	0	1	1	657	881	3	150	805	849	714	808	0	494	519	645	587	574	510	786	931	959	1075
YEL009C::chr5_2:uptag	292	79	205	604	103	104	231	27	104	125	0	0	86	1	27	0	99	0	0	0	1	161	4	238	107	56	49	1	0	1	343	1	0	66	153	164	93	17	1	56	172	87	88	49	45	235	95	172	203
YML043C::chr13_1b:uptag	0	0	0	0	0	0	0	0	0	0	0	0	0	0	0	0	0	0	0	0	0	0	0	0	0	0	0	0	0	0	0	0	0	0	0	0	0	0	0	0	0	0	0	0	0	0	0	0	0
YDR072C::chr4_4:uptag	753	365	1018	9	301	335	218	220	371	136	484	531	521	335	353	301	226	113	1	0	2	559	464	560	99	344	360	1	2	1	482	51	2	2	320	313	115	531	2	420	262	205	208	277	338	696	697	739	580
YER071C::chr5_3:uptag	849	308	601	6	217	223	364	238	534	59	409	758	393	201	591	154	124	268	1	1	1	572	415	592	377	581	482	0	3	1	413	487	1	33	470	401	339	316	1	407	336	398	204	246	283	508	591	644	695
YPL183W-A::chr00_11:uptag	0	0	0	0	0	0	0	0	0	0	0	0	0	0	0	0	0	0	0	0	0	0	0	0	0	0	0	0	0	0	0	0	0	0	0	0	0	0	0	0	0	0	0	0	0	0	0	0	0
YDL215C::chr4_3:uptag	99	48	139	0	113	110	189	107	51	0	0	342	0	124	128	121	87	46	0	0	0	67	92	27	165	14	177	1	0	0	0	0	0	0	50	48	72	27	0	0	68	103	44	13	110	38	185	25	119
YBR294W::chr00_16a:uptag	648	849	770	166	738	289	471	234	772	1586	1227	1788	879	521	608	159	850	719	1	1	0	756	901	1145	408	722	1318	3	4	1	1127	89	3	19	573	788	353	706	1	804	404	717	563	417	472	1108	890	1261	800
YNL318C::chr14_1:uptag	820	486	1020	172	419	437	200	198	418	624	423	463	586	286	235	21	329	362	1	1	0	574	466	465	324	446	448	1	6	0	619	356	1	24	398	189	254	383	1	155	178	366	330	192	287	478	485	431	612
YMR029C::chr13_2:uptag	48	359	233	5	198	224	83	123	114	119	155	161	170	143	153	21	139	226	0	0	0	176	96	269	180	117	159	0	0	1	280	63	1	1	176	200	18	96	1	131	34	106	119	114	75	289	406	474	431
YKL183W::chr11_2:uptag	1	138	185	124	69	297	153	28	62	149	9	212	142	188	160	6	129	63	1	0	0	116	260	131	113	154	183	0	0	0	49	89	0	0	106	148	65	260	0	123	33	86	148	35	0	153	161	169	129
YNL239W::chr14_2:uptag	10	367	433	125	206	86	15	36	284	71	156	140	16	185	1	20	138	85	0	0	0	99	110	5	35	20	123	0	1	1	52	0	0	1	14	57	55	204	1	68	16	92	77	127	45	335	196	177	259
YKL064W::chr11_1:uptag	258	433	584	4	92	286	453	124	442	182	573	405	300	1	244	147	213	273	2	1	2	361	242	52	139	390	450	0	0	2	7	266	1	0	309	255	176	297	1	459	119	214	305	177	172	496	620	524	386
YKR027W::chr00_14:uptag	0	192	380	1	127	50	175	41	173	0	67	394	40	12	143	2	139	1	0	0	0	278	263	230	84	210	170	0	0	0	221	228	4	2	224	183	13	50	0	78	63	267	78	225	91	88	104	187	97
YJR076C::chr10_4:uptag	0	0	0	0	0	0	0	0	0	0	0	0	0	0	0	0	0	0	0	0	0	0	0	0	0	0	0	0	0	0	0	0	0	0	0	0	0	0	0	0	0	0	0	0	0	0	0	0	0
YNL276C::chr14_1:uptag	162	307	277	0	47	38	244	44	127	71	122	261	71	104	170	72	86	58	0	1	1	252	174	54	58	94	170	1	0	1	55	39	0	0	67	148	103	37	0	33	5	122	224	83	52	168	224	285	301
YER075C::chr5_3:uptag	84	58	136	3	41	218	233	195	137	117	410	225	341	352	80	63	167	97	0	0	0	36	255	281	228	212	130	2	0	0	46	71	0	0	334	209	189	121	1	81	62	154	97	192	196	209	215	190	238
YOR020C::chr15_1:uptag	0	0	0	0	0	0	0	0	0	0	0	0	0	0	0	0	0	0	0	0	0	0	0	0	0	0	0	0	0	0	0	0	0	0	0	0	0	0	0	0	0	0	0	0	0	0	0	0	0
YLR263W::chr12_4:uptag	207	596	600	229	215	175	251	239	354	599	869	915	832	366	423	74	226	615	0	0	1	489	691	146	186	290	391	0	3	0	413	237	0	1	306	369	57	604	0	154	190	300	190	120	291	475	578	727	617
YKL139W::chr11_2:uptag	0	0	0	0	0	0	0	0	0	0	0	0	0	0	0	0	0	0	0	0	0	0	0	0	0	0	0	0	0	0	0	0	0	0	0	0	0	0	0	0	0	0	0	0	0	0	0	0	0
YDR135C::chr4_4:uptag	53	282	257	3	45	40	40	43	36	34	301	27	261	37	167	9	90	85	0	0	0	79	199	1	0	18	102	0	0	1	14	12	0	1	61	79	5	0	0	49	127	86	94	9	135	155	122	123	81
YER086W::chr5_3:uptag	2	52	71	0	158	44	2	14	124	60	131	213	1	13	0	37	0	0	0	0	0	4	7	0	0	1	16	0	0	0	36	56	0	0	0	9	7	4	0	92	1	28	11	6	22	120	111	190	59
YOR240W::chr15_3:uptag	366	370	359	225	412	383	185	317	191	171	321	264	855	343	87	140	203	257	0	1	0	554	519	290	523	340	646	0	2	1	350	68	1	10	439	344	81	209	0	276	163	184	123	264	301	554	339	559	490
YLR392C::chr12_5:uptag	226	358	612	2	131	208	236	121	276	115	378	339	336	198	195	81	157	297	0	0	0	670	593	211	287	439	458	2	1	1	83	366	1	41	252	432	141	198	0	314	203	180	193	118	336	498	308	683	486
YBR259W::chr2_4:uptag	1	45	196	0	134	23	35	53	198	86	150	31	60	30	56	60	77	147	0	0	0	59	3	179	16	69	111	0	0	0	96	2	0	0	57	115	89	152	0	42	13	103	13	8	33	166	100	259	45
YOR081C::chr15_1:uptag	412	724	798	195	843	380	345	264	573	622	1163	822	578	259	153	295	363	364	0	1	0	199	844	463	236	416	908	1	1	2	135	279	2	36	456	595	199	385	0	495	208	607	240	206	393	765	875	859	813
YDR423C::chr4_7:uptag	295	165	392	1	110	78	107	31	112	161	144	217	269	2	173	1	109	67	0	0	0	297	178	144	78	88	166	0	0	0	249	20	0	63	98	100	154	70	0	25	44	104	104	36	96	180	235	139	136
YHR164C::chr8_3:uptag	0	0	0	0	0	0	0	0	0	0	0	0	0	0	0	0	0	0	0	0	0	0	0	0	0	0	0	0	0	0	0	0	0	0	0	0	0	0	0	0	0	0	0	0	0	0	0	0	0
YCR067C::chr00_16a:uptag	487	978	995	54	321	314	330	99	716	1055	406	680	331	205	255	105	258	386	1	0	0	963	909	519	480	813	883	2	6	1	529	426	4	147	570	478	218	507	3	459	330	740	384	520	480	704	696	674	618
YGL037C::chr7_1:uptag	12	423	621	413	359	74	97	66	212	128	297	109	329	158	82	34	263	369	0	0	0	606	408	385	187	230	448	0	0	0	207	363	2	0	272	230	181	167	0	275	253	252	207	235	171	425	333	436	368
YKL192C::chr11_3:uptag	0	0	0	0	0	0	0	0	0	0	0	0	0	0	0	0	0	0	0	0	0	0	0	0	0	0	0	0	0	0	0	0	0	0	0	0	0	0	0	0	0	0	0	0	0	0	0	0	0
YML075C::chr00_11:uptag	0	119	49	0	47	1	16	0	121	0	1	146	0	18	0	0	15	36	0	0	0	1	4	7	91	31	9	0	0	0	1	0	0	0	43	14	0	86	1	85	17	0	0	0	7	19	25	19	53
YLR081W::chr12_2:uptag	207	340	387	4	464	321	141	36	273	82	191	174	193	68	35	4	71	137	0	0	0	58	269	171	118	82	114	1	2	0	101	1	0	0	138	135	155	87	1	149	54	305	197	143	107	220	280	221	204
YKR026C::chr11_3:uptag	450	329	792	212	348	91	375	212	495	251	236	546	700	222	355	111	198	183	2	0	0	452	746	290	217	297	379	2	0	0	309	408	0	0	174	229	309	278	1	288	280	321	99	110	156	538	546	619	541
YBR147W::chr2_3:uptag	256	549	1037	115	632	377	549	293	488	489	312	797	311	115	141	81	228	409	0	0	0	392	141	305	90	252	497	0	1	1	228	0	0	3	181	389	213	215	1	305	448	343	315	204	303	570	600	704	764
YLR255C::chr12_4:uptag	324	843	901	126	413	493	389	186	780	454	909	654	481	557	514	230	352	505	1	1	1	847	947	378	492	638	661	1	2	2	434	321	2	149	344	532	372	252	0	359	218	415	384	248	244	819	765	817	738
YMR151W::chr13_4:uptag	0	11	11	0	24	6	0	0	0	0	0	0	0	0	0	0	0	0	0	0	0	0	0	0	0	0	0	0	0	0	0	0	0	0	0	0	0	0	0	0	1	0	0	0	0	3	19	1	13
YNR069C::chr00_15:uptag	53	391	467	147	385	101	205	49	181	229	537	172	433	252	136	42	365	156	1	0	0	284	202	14	149	179	185	0	2	2	1	99	1	5	249	260	191	264	0	238	55	339	95	189	363	331	382	416	257
YMR112C::chr00_9:uptag	0	0	0	0	0	0	0	0	0	0	0	0	0	0	0	0	0	0	0	0	0	0	0	0	0	0	0	0	0	0	0	0	0	0	0	0	0	0	0	0	0	0	0	0	0	0	0	0	0
YLR175W::chr12_3:uptag	0	0	0	0	0	0	0	0	0	0	0	0	0	0	0	0	0	0	0	0	0	0	0	0	0	0	0	0	0	0	0	0	0	0	0	0	1	0	0	1	0	0	0	0	0	0	0	0	0
YNL167C::chr14_2:uptag	0	0	0	0	0	0	0	0	0	0	0	0	0	0	0	0	0	0	0	0	0	0	0	0	0	0	0	0	0	0	0	0	0	0	0	0	0	0	0	0	0	0	0	0	0	0	0	0	0
YKR014C::chr11_3:uptag	707	532	412	67	537	79	103	242	177	319	602	665	376	563	253	38	188	334	2	2	0	355	164	224	109	221	321	0	3	2	165	83	0	0	214	248	249	444	1	95	156	227	159	232	357	415	446	635	439
YGR128C::chr7_5:uptag	0	0	0	0	0	0	0	0	0	0	0	0	0	0	0	0	0	0	0	0	0	0	0	0	0	0	0	0	0	0	0	0	0	0	0	0	0	0	0	0	0	0	0	0	0	0	0	0	0
YDR344C::chr4_7:uptag	46	149	175	0	426	165	40	145	0	73	65	92	3	55	44	39	176	34	1	0	0	312	92	307	78	122	299	1	1	0	57	0	0	0	153	219	96	112	0	108	51	76	52	115	93	171	100	176	171
YJL021C::chr00_13:uptag	31	119	305	93	188	38	80	16	298	288	105	244	151	97	238	19	33	94	0	1	0	24	88	51	0	93	157	1	1	0	3	1	0	0	35	89	32	184	1	39	3	58	49	64	170	199	236	71	182
YIL060W::chr9_1:uptag	195	73	33	0	125	0	87	87	74	0	0	0	0	0	0	0	0	0	0	0	1	0	1	0	0	1	0	0	0	0	0	0	0	0	0	0	0	17	0	0	0	45	18	0	33	133	76	104	77
YLR095C::chr12_2:uptag	3	21	23	28	1	3	1	7	1	0	22	45	8	11	5	0	12	0	0	0	0	27	26	43	13	4	9	0	0	0	0	4	0	0	4	11	0	3	0	12	1	7	0	8	5	28	37	11	35
YHR121W::chr8_2:uptag	284	524	870	59	329	220	400	379	761	278	208	532	377	558	763	104	444	846	2	1	0	625	860	382	207	424	1274	0	1	2	0	307	0	138	447	855	190	456	0	113	411	359	201	406	278	430	553	594	704
YLR314C::chr12_4:uptag	0	0	0	0	0	0	0	0	0	0	0	0	0	0	0	0	0	0	0	0	0	0	0	0	0	0	0	0	0	0	0	0	0	0	0	0	0	0	0	0	0	0	0	0	0	0	0	0	0
YOR085W::chr15_1:uptag	33	4	70	0	0	0	0	16	60	0	0	0	0	0	0	0	0	46	0	0	0	10	0	0	0	0	4	0	0	0	0	0	0	0	0	19	0	12	0	61	0	37	37	1	0	16	29	77	11
YIL085C::chr9_1:uptag	2	358	147	325	382	106	190	26	208	483	388	250	152	73	84	123	188	231	1	0	1	242	218	75	143	91	396	0	2	0	201	2	0	0	75	186	135	126	0	34	137	113	83	99	205	206	172	148	193
YOR225W::chr15_3:uptag	247	362	207	148	247	4	137	155	246	0	150	43	84	99	27	25	135	203	0	0	0	50	123	190	206	126	304	1	0	1	20	43	0	3	158	143	72	260	0	158	151	96	160	100	163	453	255	295	316
YAL004W::chr1_1:uptag	115	208	165	3	120	10	100	133	23	0	14	278	98	40	120	0	31	184	0	0	0	170	190	12	127	123	105	1	0	0	459	221	0	0	25	122	81	60	0	142	172	108	38	52	18	71	95	126	178
YOR288C::chr15_3:uptag	270	239	215	2	63	23	98	34	177	241	329	17	221	140	46	9	91	94	0	0	0	138	66	26	127	173	74	0	0	0	161	113	0	0	186	163	89	125	0	102	81	139	58	70	84	140	80	169	135
YMR215W::chr13_4:uptag	67	165	112	1	0	18	61	28	79	125	8	166	30	55	83	1	29	45	0	0	0	12	102	0	41	18	47	0	0	0	1	4	0	0	46	21	37	100	0	22	35	54	6	14	51	148	162	174	98
YLR265C::chr12_4:uptag	189	121	212	6	30	66	64	67	63	0	149	2	565	20	211	0	157	297	0	0	0	94	102	19	19	31	128	0	1	0	17	1	0	0	18	105	56	147	0	38	145	38	8	51	78	153	187	149	176
YDR094W::chr4_4:uptag	22	40	96	0	206	110	32	3	0	80	270	46	32	36	208	0	93	11	1	0	0	107	167	110	0	113	58	1	2	0	0	0	0	0	87	32	55	22	0	0	34	0	106	10	50	87	139	153	70
YLR227C::chr12_3:uptag	50	116	0	0	174	145	11	24	39	0	0	0	1	0	0	1	0	31	0	0	0	33	74	0	48	39	7	0	0	0	79	0	0	0	0	17	0	197	0	53	0	36	54	77	1	28	54	57	46
YPL232W::chr16_1:uptag	404	131	109	6	412	76	273	107	121	325	447	527	334	132	197	27	121	207	0	0	1	102	264	108	100	77	128	1	0	1	26	239	0	1	98	74	20	199	1	37	128	91	78	118	79	325	276	197	156
YML074C::chr00_9:uptag	249	455	696	74	228	366	232	237	218	53	453	445	249	216	2	2	213	142	1	1	2	170	309	464	144	252	470	0	2	0	193	246	2	32	460	426	148	305	0	212	357	201	239	142	241	435	405	346	376
YGL157W::chr7_2:uptag	349	568	837	3	411	549	294	78	688	393	674	441	191	511	407	79	378	524	2	0	1	634	601	152	296	515	591	2	1	1	311	547	0	0	454	355	187	462	1	302	327	328	230	277	343	699	512	647	452
YAL053W::chr1_1:uptag	116	126	297	2	4	134	80	265	117	0	4	99	125	109	160	97	95	59	0	0	0	434	692	220	283	219	223	0	0	1	478	599	0	63	327	272	181	77	0	161	145	1	105	155	80	200	201	178	247
YKL089W::chr11_1:uptag	0	0	0	0	0	0	0	0	0	0	0	0	0	0	0	0	0	0	0	0	0	0	0	0	0	0	0	0	0	0	0	0	0	0	0	0	0	0	0	0	0	0	0	0	0	0	0	0	0
YJL083W::chr10_2:uptag	250	192	714	460	529	459	239	195	282	312	609	608	334	142	148	41	329	184	2	1	1	638	65	427	215	251	429	2	2	0	192	165	1	0	251	251	214	236	3	130	157	172	139	274	291	663	579	480	438
YMR035W::chr13_2:uptag	143	364	111	0	203	14	140	99	28	129	57	0	0	0	4	2	0	0	0	0	0	0	60	0	4	0	0	0	0	0	0	0	0	0	0	0	183	76	0	25	100	35	38	2	67	145	287	309	218
YJL094C::chr00_15:uptag	0	57	61	0	0	1	0	54	108	20	0	0	0	0	87	9	23	0	0	0	0	0	0	50	0	5	77	0	1	0	0	0	0	0	16	19	0	41	0	52	21	0	0	0	15	64	35	46	84
YKL078W::chr11_1:uptag	0	0	0	0	0	0	0	0	0	0	0	0	0	0	0	0	0	0	0	0	0	0	0	0	0	0	0	0	0	0	0	0	0	0	0	0	0	0	0	0	0	0	0	0	0	0	0	0	0
YCR088W::chr00_16a:uptag	548	1706	1650	273	689	697	1015	712	1285	944	561	505	531	1026	323	756	1097	1264	0	1	0	1081	1973	874	814	1285	2031	1	3	1	836	989	5	6	1039	1070	601	851	4	667	634	978	1045	618	1233	1349	1105	1223	1477
YMR074C::chr00_15:uptag	40	66	42	1	41	11	21	8	0	15	22	5	39	20	85	9	13	35	0	0	0	37	73	78	65	54	56	0	2	0	70	56	0	0	42	30	22	44	0	5	13	2	4	24	19	63	90	58	26
YJR048W::chr00_13:uptag	555	704	781	620	494	522	448	293	566	132	438	265	637	223	65	233	272	287	2	0	0	640	892	382	299	388	680	0	1	0	52	251	2	2	298	490	288	344	1	370	485	305	427	304	499	481	601	956	820
YMR149W::chr13_4:uptag	0	0	0	0	0	0	0	0	0	0	0	0	0	0	0	0	0	0	0	0	0	0	0	0	0	0	0	0	0	0	0	0	0	0	0	0	0	0	0	0	0	0	0	0	0	0	0	0	0
YLL041C::chr12_1:uptag	0	43	49	20	11	29	11	41	12	0	0	84	192	10	0	0	0	35	0	0	0	3	0	0	0	0	31	0	0	0	0	0	0	0	1	0	0	11	0	61	37	31	0	3	6	65	74	73	86
YML111W::chr00_9:uptag	461	436	1126	345	123	291	329	347	320	322	518	715	296	599	134	419	371	363	2	1	1	593	877	670	313	747	940	1	3	1	704	41	1	19	763	669	243	495	0	195	428	467	559	378	499	565	497	879	576
YLL054C::chr12_1:uptag	607	698	818	160	879	305	423	142	254	311	500	363	444	570	298	85	438	372	0	1	0	346	619	317	208	606	480	0	3	1	259	435	5	0	391	479	306	446	0	171	484	339	282	316	274	593	790	670	610
YER069W::chr5_3:uptag	283	186	291	1	113	68	164	96	152	199	305	122	193	53	151	2	141	218	0	0	0	193	509	143	220	257	179	0	1	1	361	286	1	0	154	148	204	163	0	217	97	167	69	83	115	182	213	197	176
YJR038C::chr00_13:uptag	700	781	1313	106	689	485	434	141	514	660	668	914	537	675	527	160	288	798	1	0	0	599	684	153	469	432	1131	0	3	0	537	371	2	50	600	630	394	416	0	361	586	425	450	304	550	721	1065	1035	785
YDR107C::chr4_4:uptag	1	12	103	1	46	45	120	49	129	113	0	236	0	122	109	10	77	36	0	0	0	1	160	1	156	32	124	0	0	0	0	154	0	0	70	100	2	28	0	87	40	88	42	9	45	138	87	130	188
YKL059C::chr11_1:uptag	0	0	0	0	0	0	0	0	0	0	0	0	0	0	0	0	0	0	0	0	0	0	0	0	0	0	0	0	0	0	0	0	0	0	0	0	0	0	0	0	0	0	0	0	0	0	0	0	0
YLL013C::chr12_1:uptag	4	206	546	9	278	453	192	212	258	375	191	515	608	561	316	191	447	248	0	0	0	519	1018	244	600	409	754	0	0	2	723	749	0	4	381	406	132	322	0	267	646	423	231	285	219	309	475	479	422
YNL288W::chr14_1:uptag	83	70	134	0	88	9	1	12	15	155	24	0	0	0	63	0	121	28	0	0	0	43	77	0	0	124	72	0	0	0	0	0	0	1	19	13	0	146	1	1	0	95	23	3	9	148	29	85	119
YJR073C::chr10_4:uptag	79	9	113	21	1	0	31	2	164	0	0	52	88	128	0	18	0	0	0	0	0	28	0	0	54	50	79	0	0	0	51	0	0	0	6	18	0	0	0	4	0	22	0	0	89	49	53	24	24
YDL231C::chr4_3:uptag	15	124	133	40	202	16	57	13	7	0	117	0	0	44	60	0	121	7	0	0	1	208	22	2	64	156	129	0	0	0	172	37	2	0	36	190	95	0	0	16	25	42	84	64	26	164	77	178	36
YKL202W::chr00_14:uptag	634	912	1180	168	830	676	530	81	925	859	962	1165	880	255	455	414	632	727	0	1	0	815	777	392	609	522	1074	0	1	0	607	848	2	41	572	521	338	594	1	396	285	749	180	272	350	937	907	795	1168
YNR070W::chr00_6:uptag	353	541	809	367	326	484	338	345	368	634	648	889	662	407	373	232	426	616	1	1	1	553	861	449	225	434	496	1	1	2	303	473	3	10	261	309	136	311	0	507	288	278	248	164	129	655	722	682	601
YBR068C::chr2_2:uptag	96	245	446	20	269	239	91	83	64	2	247	439	84	83	158	7	37	72	0	0	1	220	52	191	35	167	163	1	0	0	71	25	0	0	129	78	170	46	0	41	65	160	53	187	136	322	312	281	350
YPL121C::chr16_2:uptag	653	1051	1411	200	882	420	498	422	1120	665	991	782	806	658	258	524	859	891	2	1	0	877	1024	720	679	729	966	4	3	1	215	613	3	232	695	629	498	910	2	498	485	455	275	585	683	950	826	1132	920
YHR057C::chr8_2:uptag	700	458	814	3	526	229	280	128	622	286	385	391	137	124	591	160	244	87	0	1	0	224	399	697	389	374	321	1	2	0	67	36	3	0	145	229	132	411	0	292	428	337	265	280	245	434	671	512	572
YLR369W::chr12_5:uptag	0	0	0	0	0	0	0	0	0	0	0	0	0	0	0	0	0	0	0	0	0	0	0	0	0	0	0	0	0	0	0	0	0	0	0	0	0	0	0	0	0	0	0	0	0	0	0	0	0
YGL253W::chr7_3:uptag	0	0	0	0	0	0	0	0	0	0	0	0	0	0	0	0	0	0	0	0	0	0	0	0	0	0	0	0	0	0	0	0	0	0	0	0	0	0	0	0	0	0	0	0	0	0	0	0	0
YDL237W::chr4_3:uptag	207	84	367	1	84	71	80	77	192	314	391	393	206	146	55	1	121	71	1	1	0	94	298	1	70	120	345	0	0	1	225	249	0	0	99	172	35	61	0	312	43	136	205	58	83	197	232	119	264
YMR126C::chr00_9:uptag	0	21	32	0	0	16	0	0	70	0	29	18	4	7	0	0	0	0	0	0	0	25	30	0	22	0	0	0	0	0	0	0	0	0	1	0	0	0	0	0	0	0	0	0	0	31	98	58	0
YMR130W::chr00_9:uptag	164	206	231	31	299	72	96	103	345	1	225	43	171	91	251	30	182	198	0	0	0	156	346	6	80	72	134	0	0	0	108	38	1	1	110	142	236	192	1	12	29	89	61	145	187	168	297	186	268
YPL183C::chr00_11:uptag	151	811	921	179	1047	615	364	327	1076	281	943	1035	765	535	628	153	288	504	3	3	0	1187	851	503	448	801	946	0	0	0	604	277	5	112	295	404	638	615	0	817	542	522	555	270	481	1010	688	913	1007
YNL299W::chr14_1:uptag	72	167	289	271	324	280	220	29	211	139	3	294	139	49	0	1	128	53	1	0	0	94	93	1	44	116	230	1	2	0	158	112	1	0	90	114	296	317	0	96	31	251	196	111	254	210	302	321	185
YCR016W::chr3_1:uptag	39	70	72	1	43	0	76	38	9	59	137	379	2	93	200	19	43	89	0	0	0	190	0	88	47	70	142	0	0	0	115	0	0	0	7	131	69	18	1	69	0	7	23	77	86	265	133	249	135
YDR036C::chr4_3:uptag	362	320	254	3	294	356	187	103	276	171	219	293	253	157	63	8	233	71	1	0	0	194	528	25	101	174	355	2	0	0	202	414	2	31	94	167	351	213	0	52	20	151	159	196	130	247	354	227	251
YHR061C::chr8_2:uptag	246	588	625	12	384	246	201	347	210	468	138	562	554	195	199	63	314	224	1	1	0	394	600	211	252	241	421	3	3	0	244	146	1	56	244	444	252	136	1	254	139	248	110	186	401	358	461	334	322
YHR078W::chr8_2:uptag	351	616	1048	267	745	205	360	276	341	583	314	1043	86	314	747	358	271	434	0	0	0	337	595	209	212	516	307	3	3	0	44	32	2	15	263	330	615	437	1	374	359	207	488	148	338	832	935	887	646
YJL107C::chr10_2:uptag	0	158	246	0	25	3	150	87	146	31	65	249	137	221	17	9	109	59	0	0	0	73	131	47	99	70	102	0	0	0	40	100	0	0	82	73	100	58	0	107	38	154	86	34	81	159	218	217	238
YOR029W::chr15_1:uptag	0	0	45	0	0	34	9	22	0	0	0	6	0	0	23	0	2	0	1	0	0	56	0	82	26	37	8	0	0	0	0	0	0	0	0	56	0	0	0	15	13	8	24	12	0	38	17	25	40
YKR079C::chr00_3:uptag	0	0	0	0	0	0	0	0	0	0	0	0	0	0	0	0	0	0	0	0	0	0	0	0	0	0	0	0	0	0	0	0	0	0	0	0	0	0	0	0	0	0	0	0	0	0	0	0	0
YGR207C::chr7_5:uptag	476	664	667	116	214	481	276	335	614	592	545	686	391	345	341	419	395	327	2	1	1	616	554	579	431	888	720	1	2	0	782	561	2	25	702	471	513	627	1	499	387	609	260	235	517	927	677	885	816
YDR099W::chr4_4:uptag	171	68	104	0	31	1	36	28	74	0	0	424	0	0	91	66	19	39	0	1	0	52	87	11	67	33	143	0	0	0	49	19	0	0	68	33	44	55	1	49	68	50	58	49	1	72	62	109	70
YMR204C::chr13_4:uptag	1	137	233	1	118	89	51	7	172	54	109	179	0	1	1	1	25	12	0	0	0	13	113	54	56	18	102	0	0	0	51	2	0	0	20	56	124	138	0	124	82	79	45	72	69	119	189	77	173
YDR411C::chr4_7:uptag	0	2	12	0	21	23	30	56	25	0	105	59	0	0	0	0	11	0	0	0	1	0	14	0	0	2	10	0	0	0	0	80	0	0	14	52	34	42	0	7	0	0	89	9	4	8	97	59	43
YGR187C::chr7_5:uptag	386	321	641	313	81	150	246	307	443	127	346	816	94	100	208	48	90	82	0	0	0	189	191	167	57	87	397	2	3	0	19	247	1	1	55	102	241	327	0	428	100	208	197	53	164	402	241	257	308
YNR063W::chr00_4:uptag	96	524	664	251	417	124	481	74	344	802	626	509	229	439	250	170	257	192	1	1	0	362	535	351	294	224	334	3	0	1	352	342	3	30	425	489	436	363	0	181	270	357	346	196	281	628	591	536	454
YJL135W::chr10_1:uptag	347	713	917	7	330	197	405	437	427	284	805	866	249	299	338	152	477	599	1	1	1	470	881	151	392	480	612	1	0	2	340	209	3	0	349	490	566	863	2	525	535	509	537	450	354	900	758	1136	656
YNL076W::chr00_16b:uptag	41	354	269	70	48	163	175	45	227	141	136	574	399	191	393	60	234	125	1	1	1	383	779	503	392	568	294	0	1	0	828	477	1	627	493	497	114	254	1	75	112	188	43	118	140	347	417	295	213
YOR244W::chr15_3:uptag	0	0	0	0	0	0	0	0	0	0	0	0	0	0	0	0	0	0	0	0	0	0	0	0	0	0	0	0	0	0	0	0	0	0	0	0	0	0	0	1	0	0	0	0	0	0	0	0	0
YOL162W::chr00_10:uptag	201	386	556	367	304	274	261	57	429	53	552	733	91	79	245	35	87	176	1	3	0	352	257	221	44	207	347	2	0	1	30	57	2	0	151	179	251	431	2	247	265	526	306	371	437	497	541	405	529
YJR126C::chr00_12:uptag	281	236	196	216	27	184	86	128	127	103	393	584	366	55	152	0	132	29	1	1	0	58	209	41	34	38	161	0	0	1	43	95	0	29	158	36	87	169	0	285	95	124	81	106	44	401	131	272	347
YBR234C::chr2_4:uptag	0	0	0	0	0	0	0	0	0	0	0	0	0	0	0	0	0	0	0	0	0	0	0	0	0	0	0	0	0	0	0	0	0	0	0	0	0	0	0	0	0	0	0	0	0	0	0	0	0
YOR194C::chr15_3:uptag	0	0	0	0	0	0	0	0	0	0	0	0	0	0	0	0	0	0	0	0	0	0	0	0	0	0	0	0	0	0	0	0	0	0	0	0	0	0	0	0	0	0	0	0	0	0	0	0	0
YOR050C::chr15_1:uptag	372	427	830	152	222	86	288	139	414	174	691	554	59	95	275	80	196	144	1	0	0	151	335	172	109	297	301	1	1	0	246	97	1	1	236	142	91	271	1	90	252	213	49	70	81	446	206	541	469
YKL013C::chr11_1:uptag	0	0	0	0	0	0	0	0	0	0	0	0	0	0	0	0	0	0	0	0	0	0	0	0	0	0	0	0	0	0	0	0	0	0	0	0	0	0	0	0	0	0	0	0	0	0	0	0	0
YCL041C::chr00_11:uptag	0	0	0	0	0	0	0	0	0	0	0	0	0	0	0	0	0	0	0	0	0	0	0	0	0	0	0	0	0	0	0	0	0	0	0	0	0	0	0	0	0	0	0	0	0	0	0	0	0
YLR352W::chr12_5:uptag	280	460	561	252	176	265	171	166	453	589	209	0	709	185	67	98	187	79	1	0	3	244	314	252	248	146	419	1	2	0	223	407	1	0	106	235	69	537	1	208	259	358	143	94	381	524	444	347	354
YJL169W::chr10_1:uptag	0	0	38	0	0	0	0	0	0	32	0	6	0	0	0	0	57	0	0	0	0	0	45	0	0	7	9	0	0	0	0	0	0	0	21	0	29	0	0	76	0	21	0	0	0	29	69	91	0
YKR033C::chr11_3:uptag	326	834	715	141	395	538	634	485	710	633	1282	639	1168	463	636	281	345	445	0	0	0	882	781	497	845	421	1102	1	3	1	647	239	0	127	353	417	347	645	2	521	442	485	351	295	599	816	649	633	776
YNL321W::chr14_1:uptag	1	304	206	0	270	35	155	18	204	56	130	127	1	4	142	0	5	173	0	0	1	119	243	234	60	73	171	0	1	0	1	57	0	0	119	158	49	103	0	50	111	119	82	97	104	110	346	279	172
YLR178C::chr12_3:uptag	139	328	272	39	51	246	238	52	193	5	161	291	92	145	41	2	119	71	1	1	0	140	209	334	154	271	305	2	1	0	118	205	0	34	245	132	303	207	0	227	172	178	144	36	290	261	122	276	207
YBL054W::chr2_1:uptag	27	127	141	2	21	266	77	55	95	24	246	254	107	45	126	121	72	71	0	1	0	194	28	66	127	47	75	1	0	0	196	19	0	2	34	97	51	60	0	14	102	23	88	9	62	237	171	202	143
YLR279W::chr12_4:uptag	167	429	438	13	194	77	90	95	293	167	374	518	137	31	260	23	142	224	0	0	1	115	235	141	91	35	205	0	1	0	171	86	0	0	150	146	219	165	1	118	179	163	157	190	70	198	390	278	410
YOR063W::chr15_1:uptag	0	0	0	0	0	0	0	0	0	0	0	0	0	0	0	0	0	0	0	0	0	0	0	0	0	0	0	0	0	0	0	0	0	0	0	0	0	0	0	0	0	0	0	0	0	0	0	0	0
YDR512C::chr00_17a:uptag	23	79	263	0	37	54	33	127	71	0	151	0	0	0	0	0	0	4	0	0	0	9	1	0	0	0	25	0	1	1	113	0	0	0	0	0	64	149	0	0	30	100	55	110	54	160	221	176	94
YCR094W::chr00_2:uptag	0	0	0	0	0	50	0	0	0	0	0	0	0	0	0	0	2	0	0	0	0	0	0	0	0	0	0	0	0	0	0	0	0	0	0	6	0	0	0	0	0	0	0	0	0	0	3	38	0
YBR083W::chr00_16a:uptag	139	444	627	290	361	163	286	201	263	1	357	1	169	337	293	72	197	375	1	0	1	521	427	467	255	569	702	3	3	2	232	97	2	88	174	388	292	447	0	284	202	297	199	251	364	520	446	556	442
YJR091C::chr00_12:uptag	249	479	794	11	531	134	151	256	659	281	402	1045	994	145	420	153	497	371	0	0	1	348	440	206	376	452	481	0	2	0	201	352	0	23	358	325	83	199	0	240	179	181	131	109	168	430	666	662	522
YIL072W::chr9_1:uptag	165	81	82	175	137	9	38	60	41	168	85	153	121	0	31	0	46	142	0	0	0	3	32	0	5	80	59	0	0	0	1	0	0	0	17	53	1	16	0	22	0	38	40	122	0	65	34	68	92
YEL019C::chr5_2:uptag	0	0	0	0	0	0	0	0	0	0	0	0	0	0	0	0	0	0	0	0	0	0	0	0	0	0	0	0	0	0	0	0	0	0	0	0	0	0	0	0	0	0	0	0	0	0	0	0	0
YDL189W::chr4_2:uptag	713	1100	1089	93	621	559	557	550	770	744	790	1491	838	474	563	355	490	826	0	2	0	1025	689	1040	726	1180	1430	1	4	1	662	712	1	40	1166	817	342	622	0	371	207	555	729	503	539	931	676	816	658
YBL037W::chr2_1:uptag	425	757	783	69	305	322	504	424	700	271	335	341	643	603	535	215	310	342	0	0	1	488	887	634	523	538	772	0	4	1	379	375	2	17	666	518	255	228	1	201	217	436	385	192	198	531	545	687	455
YML023C::chr00_11:uptag	0	0	0	0	0	0	0	0	0	0	0	0	0	0	0	0	0	0	0	0	0	0	0	0	0	0	0	0	0	0	0	0	0	0	0	0	0	0	0	0	0	0	0	0	0	0	0	0	0
YLR072W::chr12_2:uptag	149	212	406	0	169	127	141	235	424	339	528	439	43	147	138	76	153	176	0	1	0	334	195	359	244	201	213	0	1	2	239	209	2	1	231	270	145	433	0	212	176	217	81	160	73	496	652	360	499
YER056C::chr5_3:uptag	263	319	519	2	130	76	75	56	441	549	295	402	238	344	181	62	113	203	0	0	1	690	399	191	614	324	285	1	0	0	363	320	0	0	335	291	190	320	0	331	286	208	122	90	251	405	511	377	206
YKR029C::chr00_14:uptag	265	132	334	291	117	196	120	93	302	1	270	193	164	40	58	1	215	292	1	1	0	177	125	3	40	111	132	1	2	0	1	0	0	0	20	37	328	83	0	159	110	198	229	235	249	380	319	189	280
YDR020C::chr4_3:uptag	93	318	494	4	174	460	257	150	239	151	242	440	175	362	254	209	341	227	1	1	1	327	275	407	435	231	353	1	1	2	345	35	2	12	309	395	249	166	1	69	233	319	239	110	294	285	442	422	349
YIR043C::chr00_17b:uptag	243	474	392	316	313	278	235	117	331	57	355	224	126	233	243	94	83	127	0	1	0	280	855	370	196	296	443	1	1	0	223	387	1	1	198	194	198	176	1	164	183	245	116	148	298	441	484	414	392
YGL114W::chr7_2:uptag	173	500	419	57	567	373	190	205	299	66	253	194	54	334	68	60	314	164	0	0	0	395	342	55	224	268	299	1	0	0	247	14	1	1	239	233	246	463	0	284	274	371	245	290	315	468	534	501	471
YDR118W::chr4_4:uptag	0	0	0	0	0	0	0	0	0	0	0	0	0	0	0	0	0	0	0	0	0	0	0	0	0	0	0	0	0	0	0	0	0	0	0	0	0	0	0	0	0	0	0	0	0	0	0	0	0
YJL095W::chr10_2:uptag	0	0	0	0	0	0	0	0	0	0	0	0	0	0	0	0	0	0	0	0	0	0	0	0	0	0	0	0	0	0	0	0	0	0	0	0	0	0	0	0	0	0	0	0	0	0	0	0	12
YOR028C::chr15_1:uptag	0	15	13	0	0	0	0	4	0	0	0	0	0	0	0	0	0	0	0	0	0	0	0	0	0	0	1	0	0	0	0	0	0	0	1	8	0	0	0	18	0	0	0	0	0	17	0	24	29
YFR054C::chr00_2:uptag	0	45	53	0	81	109	48	18	108	0	0	0	0	0	97	26	3	46	0	0	0	0	0	33	0	33	25	0	0	0	0	0	0	0	30	26	18	21	0	71	1	14	0	1	12	67	109	57	2
YMR162C::chr13_4:uptag	1	365	431	36	280	227	122	154	245	193	212	101	200	256	361	154	166	189	0	1	0	323	481	95	183	243	343	1	1	0	376	707	0	18	190	212	331	308	0	40	163	272	207	74	144	391	283	381	441
YDR095C::chr4_4:uptag	1	173	109	1	57	40	84	84	70	48	161	129	32	0	233	0	31	23	0	0	0	194	60	83	36	141	141	1	0	0	93	85	0	0	3	154	148	71	1	108	47	41	8	63	94	122	166	47	108
YPL087W::chr16_3:uptag	221	279	355	0	111	196	212	85	183	75	291	113	104	196	268	106	168	85	1	0	1	179	258	164	42	169	448	0	0	0	182	0	0	112	181	187	47	9	0	158	315	119	168	50	216	216	257	165	226
YLR220W::chr12_3:uptag	433	1920	2009	483	573	1116	597	311	1397	748	836	815	766	1073	531	56	534	681	0	4	1	1197	1052	913	564	1233	1462	3	4	0	1541	607	4	54	792	692	505	1130	3	674	697	793	482	303	847	1750	1156	1820	1578
YKL207W::chr11_3:uptag	448	659	554	155	251	294	329	128	337	231	298	235	466	262	281	89	242	756	2	1	0	273	264	313	186	241	453	1	1	0	484	332	0	0	191	212	175	399	1	124	281	179	131	77	231	332	344	426	310
YGR176W::chr7_5:uptag	192	713	825	47	738	229	317	71	540	350	426	753	454	341	225	48	418	243	1	0	1	524	787	365	395	413	613	2	0	1	358	208	4	0	340	442	221	413	0	215	140	325	235	129	411	851	558	536	436
YBR229C::chr2_4:uptag	0	127	37	0	211	0	0	19	27	0	21	0	0	0	0	0	0	0	0	0	0	0	0	0	0	16	0	0	0	0	0	0	0	0	0	0	0	0	0	30	0	0	0	0	0	10	29	74	36
YJL077C::chr10_2:uptag	119	284	304	118	174	273	132	68	464	205	129	34	550	240	64	20	230	240	0	0	1	341	501	151	163	177	461	0	0	0	69	446	1	1	111	151	280	141	1	27	35	218	124	146	173	409	434	278	358
YOL053C-A::chr15_5:uptag	6	37	28	44	8	0	3	0	24	0	0	0	0	23	0	0	0	20	0	0	0	0	21	2	6	0	10	0	0	0	0	24	0	0	7	4	0	0	0	0	3	1	6	4	12	18	43	28	9
YLR146C::chr00_12:uptag	546	604	1322	10	700	878	444	579	701	693	543	1047	617	219	529	103	459	721	1	1	1	790	556	439	238	532	1063	2	1	0	452	73	2	18	513	503	461	482	0	404	221	310	371	277	539	637	997	905	738
YGR189C::chr7_5:uptag	344	509	404	19	98	166	214	101	132	9	362	423	169	133	70	76	136	188	0	1	1	413	399	306	198	167	407	1	1	0	327	386	1	101	69	233	14	125	1	81	193	53	158	157	43	329	288	416	244
YOR059C::chr15_1:uptag	244	517	1123	40	603	278	229	366	458	379	402	1501	637	200	421	79	263	479	0	0	0	907	497	855	443	626	783	3	2	1	533	584	1	1	400	515	537	816	5	408	501	416	271	516	680	612	679	634	715
YLR375W::chr12_5:uptag	151	177	373	2	55	15	86	230	112	138	390	1074	91	195	59	2	21	182	0	0	0	26	240	110	96	1	111	0	0	0	111	0	0	0	11	5	68	89	1	212	122	93	31	62	38	221	248	243	275
YPL233W::chr16_1:uptag	0	0	0	0	0	0	0	0	0	0	0	0	0	0	0	0	0	0	0	0	0	0	0	0	0	0	0	0	0	0	0	0	0	0	0	0	0	0	0	0	0	0	0	0	0	0	0	0	0
YGR291C::chr00_17a:uptag	135	206	457	241	69	236	196	143	167	414	718	511	281	367	139	85	234	277	0	0	2	200	252	390	47	172	310	1	1	0	94	406	1	67	56	170	74	129	0	32	114	203	246	185	133	346	407	441	288
YMR096W::chr00_9:uptag	14	60	138	2	153	90	125	56	145	175	150	264	201	85	34	31	56	113	0	0	0	285	151	22	219	41	147	0	0	1	290	70	0	0	60	82	64	123	0	58	57	88	80	4	6	240	123	211	135
YDR128W::chr4_4:uptag	122	311	1046	181	345	190	252	196	270	535	657	1249	396	318	482	82	203	224	0	0	2	768	864	765	714	188	271	1	2	3	891	769	0	168	645	400	110	250	0	172	12	163	221	139	198	499	514	536	668
YOR212W::chr15_3:uptag	0	0	0	0	0	0	0	0	0	0	0	0	0	0	0	0	0	0	0	0	0	0	0	0	0	0	0	0	0	0	0	0	0	0	0	0	0	0	0	0	0	0	0	0	0	0	0	0	0
YEL048C::chr5_2:uptag	155	391	400	143	70	176	185	138	244	144	187	155	324	80	21	108	325	432	0	1	0	418	416	96	233	151	340	1	0	0	138	203	1	9	28	125	262	300	1	224	306	196	156	144	68	536	536	380	359
YPL103C::chr16_2:uptag	451	812	369	380	338	279	291	181	414	491	1239	923	307	275	1036	188	408	851	0	0	4	562	864	320	373	560	751	4	2	1	242	671	2	61	419	688	522	455	72	249	339	394	364	403	362	584	555	726	671
YKL050C::chr11_1:uptag	482	440	738	71	608	415	183	410	441	387	730	595	404	380	323	3	512	764	1	1	1	391	696	412	384	423	786	1	4	1	420	400	2	0	381	383	235	429	2	497	223	371	419	193	326	451	711	485	615
YHR042W::chr8_1:uptag	0	0	0	0	0	0	0	0	0	0	0	0	0	0	0	0	0	0	0	0	0	0	0	0	0	0	0	0	0	0	0	0	0	0	0	0	0	0	0	0	0	0	0	0	0	0	0	0	0
YPR058W::chr16_4:uptag	19	172	146	224	500	101	60	107	285	37	353	37	148	50	0	107	169	245	0	1	0	130	267	80	29	147	131	0	0	0	66	174	0	0	53	130	10	78	0	89	66	104	155	59	47	179	145	240	341
YOL050C::chr15_5:uptag	38	60	42	0	134	20	0	6	0	113	0	50	17	0	25	0	20	87	0	0	0	13	117	51	56	11	54	1	1	0	0	81	1	127	0	34	202	80	0	142	100	96	110	189	85	223	92	142	27
YGL150C::chr7_2:uptag	0	0	0	0	0	0	0	0	0	0	0	0	0	0	0	0	0	0	0	0	0	0	0	0	0	0	0	0	0	0	0	0	0	0	0	0	0	0	0	0	0	0	0	0	0	0	0	0	0
YGL149W::chr7_2:uptag	325	374	607	162	401	582	616	423	405	285	487	633	572	274	412	185	521	454	0	0	0	222	366	375	531	456	647	0	2	1	195	22	3	1	268	401	138	230	1	267	165	279	270	307	292	654	394	640	480
YLR025W::chr12_1:uptag	0	0	0	0	0	0	0	0	0	0	0	0	0	0	0	0	0	0	0	0	0	0	0	0	0	0	0	0	0	0	0	0	0	0	0	0	3	0	0	0	0	0	0	0	0	0	0	0	0
YBR292C::chr00_1:uptag	208	327	646	112	406	202	421	271	561	1	351	75	2	219	291	65	231	297	0	0	0	95	172	52	143	218	496	0	4	2	124	0	0	1	162	339	167	534	0	235	176	260	223	159	503	316	337	365	276
YOR287C::chr15_3:uptag	0	0	0	0	0	0	0	0	0	0	0	0	0	0	0	0	0	0	0	0	0	0	0	0	0	0	0	0	0	0	0	0	0	0	0	0	0	0	0	0	0	0	0	0	0	0	0	0	0
YMR100W::chr00_9:uptag	209	131	156	6	124	323	48	102	292	66	198	262	353	66	309	223	35	60	1	0	1	506	221	607	326	197	243	0	1	0	755	236	1	139	332	299	126	110	0	111	145	147	98	74	48	272	226	194	241
YAL014C::chr1_1:uptag	298	290	267	4	238	268	102	77	65	127	12	101	257	453	32	6	209	51	0	0	0	290	262	234	95	249	109	1	0	0	122	48	0	1	80	117	206	127	0	115	214	410	132	51	89	177	364	299	320
YMR103C::chr00_9:uptag	486	653	679	182	670	349	618	247	731	519	618	1314	694	293	610	185	679	659	0	1	2	583	747	500	360	499	627	0	3	1	518	468	2	1	364	563	392	284	1	356	194	391	372	248	451	741	572	565	650
YGL151W::chr7_2:uptag	1	2	38	2	50	1	103	19	0	63	31	118	64	237	63	27	153	117	0	0	0	187	219	193	267	116	255	0	0	0	0	38	0	0	36	54	199	44	0	34	1	105	20	32	78	136	73	60	106
YKR086W::chr00_4:uptag	0	0	0	0	0	0	0	0	0	0	0	0	0	0	0	0	0	0	0	0	0	0	0	0	0	0	0	0	0	0	0	0	0	0	0	0	0	0	0	0	0	0	0	0	0	0	0	0	0
YLR451W::chr12_3:uptag	0	181	52	2	149	106	160	4	200	0	237	487	100	38	75	48	56	60	0	0	1	48	178	338	20	91	51	1	0	2	49	109	0	64	136	84	74	121	0	35	1	69	89	43	29	119	153	170	79
YKL083W::chr11_1:uptag	0	0	0	0	0	0	0	0	0	0	0	0	0	0	0	0	0	0	0	0	0	0	0	0	0	0	0	0	0	0	0	0	0	0	0	0	0	0	0	0	0	0	0	0	0	0	0	0	0
YOR324C::chr15_4:uptag	242	1120	1375	181	785	760	1292	1034	634	78	289	267	1091	647	531	564	888	517	0	1	0	563	1858	838	602	1843	1592	1	0	1	224	385	3	2	554	1105	204	610	1	418	444	455	463	339	337	606	920	1130	978
YPL115C::chr16_2:uptag	45	0	48	91	0	0	0	0	0	0	0	0	0	108	0	1	0	0	0	0	0	0	0	0	0	0	4	0	0	0	0	0	0	0	0	0	65	15	0	12	0	27	5	9	81	14	60	28	6
YBR074W::chr2_2:uptag	195	688	777	130	505	380	200	336	634	616	778	733	1297	347	311	183	336	678	0	0	0	890	373	312	300	404	375	1	3	1	500	154	3	1	262	485	278	404	2	526	124	382	258	132	447	644	832	558	593
YPL084W::chr16_3:uptag	0	0	0	0	0	0	0	0	0	0	0	0	0	0	0	0	0	0	0	0	0	0	0	0	0	0	0	0	0	0	0	0	0	0	0	0	0	0	0	0	0	0	0	0	0	0	0	0	0
YPL150W::chr16_2:uptag	160	188	240	60	209	1	33	31	197	170	153	188	273	170	212	44	81	135	0	0	1	241	252	162	97	67	184	1	0	0	212	211	3	0	68	136	235	228	0	97	94	58	132	93	122	175	398	212	338
YKL123W::chr11_2:uptag	206	318	384	178	28	341	157	273	363	37	421	38	34	284	370	87	84	301	0	1	0	180	212	33	30	331	245	1	0	0	203	1	0	2	27	191	486	163	0	316	344	264	228	242	135	407	500	364	431
YMR221C::chr13_4:uptag	792	997	1252	180	588	492	544	519	821	506	362	932	1530	1074	578	602	498	444	1	1	1	756	866	615	983	664	1112	2	1	3	666	990	6	121	783	846	504	438	2	440	293	522	503	514	511	1021	1212	1344	948
YPR014C::chr16_4:uptag	58	480	485	3	86	293	215	191	316	258	374	274	176	414	355	37	151	470	0	2	0	696	215	145	283	255	437	1	1	0	264	353	3	27	456	256	263	231	1	381	235	335	236	271	257	387	288	396	477
YMR010W::chr13_2:uptag	446	901	799	4	470	127	525	188	362	477	916	498	382	211	242	167	265	132	1	1	1	807	568	296	338	446	390	1	1	1	198	203	3	0	300	199	267	666	1	650	626	655	246	274	308	864	676	667	650
YDR482C::chr4_8:uptag	0	76	58	0	20	0	88	0	30	0	0	0	0	19	0	0	9	0	0	0	0	136	33	0	62	7	26	0	0	0	0	0	0	0	0	31	19	0	0	126	33	171	65	42	0	99	94	9	32
YGR170W::chr7_5:uptag	171	132	375	0	208	163	66	71	277	0	0	0	0	2	120	53	15	147	0	0	0	147	265	425	197	33	92	0	0	0	2	136	1	0	100	130	0	111	0	2	50	73	110	73	42	205	172	183	195
YML066C::chr00_15:uptag	260	228	460	6	148	93	81	89	184	95	246	780	307	226	398	89	106	140	0	0	2	154	226	289	183	300	307	0	0	0	216	60	0	0	91	158	205	223	0	88	79	88	67	53	100	218	356	383	223
YBR214W::chr2_4:uptag	403	405	231	35	272	451	90	148	97	320	103	288	646	206	194	51	21	358	0	1	0	328	168	197	328	136	164	0	0	0	89	21	1	0	113	112	40	170	2	132	50	151	26	39	98	242	389	331	144
YNL104C::chr00_16b:uptag	426	790	812	41	1013	467	391	461	707	45	876	756	855	611	288	145	389	583	0	0	0	614	1049	407	439	652	768	1	3	1	191	467	4	162	575	586	223	823	1	471	420	536	453	418	688	702	895	908	780
YNL272C::chr14_1:uptag	0	0	0	0	0	0	0	0	0	0	0	0	0	0	0	0	0	0	0	0	0	0	0	0	0	0	0	0	0	0	0	0	0	0	0	0	0	0	0	0	0	0	0	0	0	0	0	0	0
YLR277C::chr12_4:uptag	0	0	0	0	0	0	0	0	0	0	0	0	0	0	0	0	0	0	0	0	0	0	0	0	0	0	0	0	0	0	0	0	0	0	0	0	0	0	0	0	0	0	0	0	0	0	0	0	0
YLR430W::chr00_4:uptag	0	0	0	0	0	0	0	0	0	0	0	0	0	0	0	0	0	0	0	0	0	0	0	0	0	0	0	0	0	0	0	0	0	0	0	0	0	0	0	0	0	0	0	0	0	0	0	0	0
YMR136W::chr00_12:uptag	226	386	354	67	166	120	234	117	108	580	250	120	906	210	293	2	266	147	1	0	0	219	541	181	251	239	299	1	0	0	186	246	1	0	212	118	72	155	1	103	301	362	58	135	71	172	342	383	384
YAL062W::chr1_1:uptag	267	152	506	5	289	172	190	19	261	191	126	466	248	60	331	17	46	77	0	0	1	278	162	106	347	90	201	0	2	0	203	41	0	34	211	182	183	185	0	220	87	173	184	36	34	316	307	388	133
YKL167C::chr11_2:uptag	391	297	573	68	508	144	138	150	537	210	395	29	72	110	26	0	0	27	0	0	3	7	31	0	0	0	50	0	2	2	1	0	0	0	2	49	139	145	0	251	81	203	110	153	184	234	270	347	271
YPL151C::chr16_2:uptag	0	0	0	0	0	0	0	0	0	0	0	0	0	0	0	0	0	0	0	0	0	0	0	0	0	0	0	0	0	0	0	0	0	0	0	0	0	0	0	0	0	0	0	0	0	0	0	0	0
YGL017W::chr7_1:uptag	377	388	481	145	135	546	372	159	492	533	971	680	136	375	485	106	408	316	1	0	1	434	834	640	349	443	802	1	2	0	392	299	0	3	440	346	278	408	0	315	211	224	213	307	274	370	573	603	457
YPR024W::chr00_15:uptag	0	0	0	0	0	0	0	0	0	0	0	0	0	0	0	0	0	0	0	0	0	0	0	0	5	0	0	0	0	0	0	0	0	0	0	0	0	0	0	0	0	0	0	0	0	21	0	2	22
YKR076W::chr00_3:uptag	2	427	312	80	127	199	175	73	104	133	297	161	340	153	186	139	207	286	0	0	1	375	427	551	90	119	158	1	0	1	331	241	1	59	147	130	51	115	0	70	130	106	81	108	109	204	283	232	246
YDR499W::chr4_8:uptag	0	0	0	0	0	0	0	0	0	0	0	0	0	0	0	0	0	0	0	0	0	0	0	0	0	0	0	0	0	0	0	0	0	0	0	0	0	0	0	0	0	0	0	0	0	0	0	0	0
YDR248C::chr4_6:uptag	186	187	176	0	101	16	63	81	219	132	239	0	120	2	1	80	181	14	0	0	0	86	207	91	84	66	170	1	0	0	37	67	1	1	158	120	77	66	0	1	161	84	70	74	41	184	159	212	132
YJR117W::chr00_12:uptag	1	0	59	52	0	0	13	0	0	19	1	48	0	1	0	0	42	38	0	0	0	0	30	0	0	0	0	0	0	0	0	0	0	0	0	5	32	0	0	42	55	28	0	10	0	15	19	50	81
YJL157C::chr10_1:uptag	8	357	229	0	212	156	111	139	155	296	188	34	125	60	44	59	112	163	0	0	0	28	108	12	76	259	147	1	1	0	36	80	0	4	46	86	19	79	0	82	36	30	42	20	65	176	314	229	203
YGL061C::chr7_1:uptag	0	0	0	0	0	0	0	0	0	0	0	0	0	0	0	0	0	0	0	0	0	0	0	0	0	0	0	0	0	0	0	0	0	0	0	0	0	0	0	0	0	0	0	0	0	0	0	0	0
YBR258C::chr2_4:uptag	317	348	370	176	189	252	256	383	388	29	106	690	500	88	199	73	318	340	0	0	0	215	230	509	480	261	450	1	0	0	175	337	2	1	126	342	170	249	2	231	209	228	117	108	182	392	326	525	319
YKL070W::chr11_1:uptag	69	342	510	69	310	212	208	266	541	503	130	266	759	446	658	163	366	511	1	0	0	272	363	324	286	343	303	1	2	0	77	163	2	51	165	307	265	395	0	350	297	200	149	131	200	560	403	562	568
YER068C-A::chr5_3:uptag	107	293	365	3	411	155	85	78	209	26	355	342	384	201	76	48	51	389	1	0	0	308	493	1	82	259	519	0	1	0	0	174	0	1	107	212	173	188	1	77	47	114	140	214	103	129	387	339	207
YKL124W::chr11_2:uptag	467	550	1050	14	456	228	142	234	414	516	470	691	497	108	490	183	611	814	1	0	0	723	507	264	343	323	658	0	1	0	435	259	0	30	114	364	219	379	0	351	299	174	209	113	368	484	432	613	526
YGL239C::chr7_3/chr00_12:uptag	0	0	0	0	0	0	0	0	0	0	0	0	0	0	0	0	0	0	0	0	0	0	0	0	0	0	0	0	0	0	0	0	0	0	0	0	0	0	0	0	0	0	0	0	0	0	0	0	0
YNL006W::chr14_4:uptag	0	0	0	0	0	0	0	0	0	0	0	0	0	0	0	0	0	0	0	0	0	0	0	0	0	0	0	0	0	0	0	0	0	0	0	0	0	0	0	0	0	0	0	0	0	0	0	0	0
YKL211C::chr11_3:uptag	0	0	0	0	0	0	0	0	0	0	0	0	0	0	0	0	0	0	0	0	0	0	0	0	0	0	0	0	0	0	0	0	0	0	0	0	0	0	0	0	0	0	0	0	0	0	0	0	0
YPL214C::chr16_1:uptag	122	81	174	5	49	112	60	59	82	35	0	265	198	118	34	1	71	55	0	1	0	156	164	98	30	103	77	0	0	0	6	127	0	0	80	86	26	156	0	156	78	79	8	53	59	111	105	140	133
YOR065W::chr15_1:uptag	19	97	58	0	0	0	0	0	43	0	0	0	0	0	0	0	27	1	0	0	0	0	0	0	0	0	49	0	0	1	0	0	0	0	0	0	0	25	0	10	0	44	34	0	15	113	67	14	53
YOR286W::chr15_3:uptag	51	27	26	0	8	13	38	1	120	3	23	83	3	61	61	19	13	0	0	0	0	3	18	0	22	9	16	0	0	0	0	0	0	0	18	4	0	2	0	1	0	0	1	1	26	19	38	94	49
YBR218C::chr2_4:uptag	0	15	69	0	7	0	58	28	0	0	0	0	1	0	0	1	30	0	0	0	0	5	22	0	15	1	0	0	0	0	57	92	0	0	0	0	6	0	0	0	0	23	0	7	1	0	0	20	38
YML059C::chr13_1b:uptag	352	188	123	5	16	210	54	76	162	0	289	103	301	61	136	28	137	160	1	0	0	229	122	100	118	255	120	0	0	0	217	6	0	21	153	132	0	227	0	181	157	93	71	16	112	188	181	81	188
YDR071C::chr00_11:uptag	3	542	432	338	154	60	108	130	258	405	239	169	431	371	267	71	94	95	1	0	1	330	267	72	124	347	383	1	2	0	81	100	1	0	144	104	49	287	1	257	336	271	192	114	478	368	326	526	361
YLR253W::chr12_4:uptag	187	102	332	3	195	104	130	111	152	174	88	132	358	171	153	163	120	200	0	0	1	356	144	96	107	189	264	0	0	2	249	128	1	0	95	222	77	39	0	248	81	84	58	61	115	210	230	327	431
YJL055W::chr10_2:uptag	88	259	577	36	201	283	199	109	259	310	189	218	542	181	183	113	255	472	0	0	0	296	162	239	301	166	276	0	1	1	174	281	0	28	276	293	163	253	0	180	229	245	293	80	182	324	442	687	497
YBR217W::chr2_4:uptag	185	344	415	5	105	172	166	171	120	183	411	364	485	25	141	67	172	118	0	1	0	223	151	47	12	149	211	1	2	0	142	64	1	1	171	249	274	224	1	219	49	184	121	29	148	277	362	361	231
YLR416C::chr12_5:uptag	1788	1380	1771	33	1384	663	657	369	1032	653	1613	1271	986	961	925	308	756	1387	3	1	0	1095	1270	1179	951	1139	1868	4	4	0	754	922	7	153	572	1285	508	706	3	592	765	1020	422	465	972	987	1420	1486	1283
YLR391W::chr12_5:uptag	0	103	156	0	2	8	5	37	71	145	86	274	0	4	406	0	7	27	0	0	0	9	24	148	1	1	61	0	0	0	46	1	0	0	31	57	0	87	0	35	11	7	13	9	3	113	27	114	42
YML125C::chr00_9:uptag	0	0	0	0	0	0	0	0	0	0	0	0	0	0	0	0	0	0	0	0	0	0	0	0	0	0	0	0	0	0	0	0	0	0	0	0	0	0	0	0	0	0	0	0	0	0	0	0	0
YPR091C::chr00_18:uptag	593	1036	1073	75	394	397	246	301	499	95	382	391	79	419	504	57	550	393	0	0	0	646	1001	424	720	980	723	0	2	0	224	257	2	104	522	515	380	407	0	525	349	305	405	226	248	659	572	607	766
YBR153W::chr2_3:uptag	0	0	0	0	0	0	0	0	0	0	0	0	0	0	0	0	0	0	0	0	0	0	0	0	0	0	0	0	0	0	0	0	0	0	0	0	0	0	0	0	0	0	0	0	0	0	0	0	0
YMR158W-A::chr13_4:uptag	30	49	57	129	16	4	10	5	20	12	53	42	3	26	11	2	11	1	0	0	0	36	102	9	47	24	48	0	0	0	87	70	0	2	16	11	8	1	0	7	13	15	32	5	3	40	73	58	67
YHR107C::chr8_2:uptag	0	0	0	0	0	0	0	0	0	0	0	0	0	0	0	0	0	0	0	0	0	0	0	0	0	0	0	0	0	0	0	0	0	0	0	0	0	0	0	0	0	0	0	0	0	0	0	0	0
YER060W::chr5_3:uptag	9	305	274	152	200	201	168	70	134	233	74	0	323	85	87	0	88	3	0	0	0	88	309	139	39	145	170	2	0	1	182	65	1	19	40	122	34	325	0	153	100	155	117	93	160	178	222	180	208
YML069W::chr00_15:uptag	0	0	0	0	0	0	0	0	0	0	0	0	0	0	0	0	0	0	0	0	0	0	0	0	0	0	0	0	0	0	0	0	0	0	0	0	0	0	0	0	0	0	0	0	0	0	0	0	0
YLR007W::chr12_1:uptag	0	0	0	0	0	0	0	0	0	0	0	0	0	0	0	0	0	0	0	0	0	0	0	0	0	0	0	0	0	0	0	0	0	0	0	0	0	0	0	0	0	0	0	0	0	0	0	0	0
YAR008W::chr1_1:uptag	0	0	0	0	0	0	0	0	0	0	0	0	0	0	0	0	0	0	0	0	0	0	0	0	0	0	0	0	0	0	0	0	0	0	0	0	0	0	0	0	0	0	0	0	0	0	0	0	0
YDL121C::chr4_2:uptag	289	257	246	3	159	108	208	101	192	120	205	368	216	226	190	20	285	246	0	0	0	125	304	83	94	337	295	0	0	0	88	0	0	0	208	213	88	121	1	31	68	123	130	46	331	260	405	452	295
YLL048C::chr00_8:uptag	0	284	247	3	190	200	244	179	368	76	113	407	339	114	103	9	106	134	0	0	0	242	264	160	155	200	281	1	0	0	37	110	1	1	199	218	15	293	1	69	278	242	270	151	218	352	179	339	240
YBL053W::chr2_1:uptag	0	183	202	128	25	87	66	166	136	0	298	181	156	2	13	0	151	65	0	0	1	139	85	27	145	208	56	0	0	0	57	93	0	0	76	29	83	174	0	221	40	51	70	7	81	149	38	110	84
YHR094C::chr8_2:uptag	228	248	268	57	187	203	178	97	215	48	196	555	44	36	377	14	134	262	0	0	0	218	381	95	240	184	266	1	2	0	569	105	3	0	157	262	192	51	0	170	85	196	135	83	219	260	276	368	213
YBR090C-A::chr2_3:uptag	276	57	216	2	22	106	6	64	76	182	270	252	233	137	19	11	18	89	0	0	0	90	65	76	29	60	30	0	1	0	245	118	0	0	84	45	1	96	0	158	42	32	22	23	179	128	62	137	155
YMR055C::chr00_5:uptag	2419	5841	6818	1907	4227	5002	5775	3470	5757	1079	868	1253	2604	2235	2115	1901	2895	3357	5	7	5	2060	4608	2398	3858	6169	5946	9	9	8	846	841	16	239	3941	4568	1641	2506	2	2010	1233	3081	2542	2242	2814	3213	5451	5468	5564
YCR106W::chr00_2:uptag	230	609	715	238	138	214	415	68	285	286	257	514	78	473	553	100	366	466	1	2	0	398	1080	352	707	475	482	2	1	1	732	344	1	93	362	346	144	492	1	591	357	546	330	248	258	751	617	740	782
YHR077C::chr8_2:uptag	733	939	1681	248	1243	591	683	822	1148	423	683	829	519	549	727	49	542	966	0	0	3	518	1119	510	246	696	923	3	5	2	54	253	3	101	358	471	913	1042	1	803	1229	926	1084	888	952	1472	1560	1825	1754
YPL201C::chr16_1:uptag	530	348	452	455	323	221	169	77	105	275	446	369	355	353	567	122	308	168	0	0	0	213	46	64	170	268	267	1	0	2	218	127	0	0	300	273	168	313	0	221	144	159	154	114	111	510	398	509	491
YJR025C::chr00_13:uptag	110	158	262	225	0	154	107	26	151	239	164	120	74	26	16	5	75	121	1	0	0	242	234	146	199	120	309	1	0	0	65	199	0	21	109	130	126	43	0	89	178	127	81	90	236	239	138	193	281
YAL058C-A::chr00_12:uptag	25	223	88	85	47	150	71	16	123	102	24	2	0	16	23	0	47	248	2	0	0	177	80	187	54	2	202	1	0	0	41	0	1	1	14	60	164	70	0	58	22	74	57	196	84	238	191	197	185
YKR047W::chr11_3:uptag	0	0	31	0	35	0	0	0	0	0	0	0	0	0	0	0	2	0	0	0	0	0	0	0	0	0	0	0	0	0	0	0	0	0	0	0	0	10	0	0	15	1	30	7	0	3	23	13	6
YGR235C::chr00_2:uptag	107	584	525	133	322	178	404	226	412	369	537	220	613	296	83	120	204	193	1	0	1	546	312	461	252	362	310	1	0	0	295	134	0	40	266	373	273	175	1	238	115	234	271	188	255	377	380	630	549
YER024W::chr5_3:uptag	109	281	158	158	173	71	59	80	196	475	204	36	224	51	170	99	214	241	1	0	1	130	198	122	134	83	270	1	0	0	290	73	0	34	92	167	38	328	0	233	113	96	132	227	88	275	327	287	346
YLR217W::chr12_3:uptag	58	83	200	0	30	0	6	1	16	0	28	79	0	127	72	0	36	1	0	0	0	0	47	0	40	0	32	0	0	0	0	0	0	1	1	33	28	142	0	21	156	128	40	48	11	119	69	97	40
YLR390W-A::chr00_15:uptag	85	134	217	0	53	46	179	47	108	125	139	171	68	27	256	1	51	217	0	0	1	163	94	31	156	45	169	0	0	0	37	40	1	1	57	62	104	80	0	68	52	62	8	84	94	135	107	173	161
YGL147C::chr7_2:uptag	0	0	0	0	0	0	2	0	0	0	0	0	0	0	0	0	0	0	0	0	0	0	0	0	0	0	0	0	0	0	0	0	0	0	0	0	0	0	0	0	0	0	0	0	0	0	0	0	0
YMR239C::chr13_5:uptag	0	0	0	0	0	0	0	0	0	0	0	0	0	0	0	0	0	0	0	0	0	0	0	0	0	0	0	0	0	0	0	0	0	0	0	0	0	0	0	0	0	0	0	0	0	0	0	0	0
YGR097W::chr7_4:uptag	0	76	132	3	10	125	69	97	75	31	164	108	0	33	93	0	12	64	0	1	0	135	79	66	67	109	166	0	0	1	37	1	0	0	9	63	9	45	0	72	39	4	44	46	22	111	136	79	115
YLR241W::chr12_4:uptag	385	332	641	3	47	197	329	315	184	0	266	333	26	250	228	154	75	214	0	1	0	228	594	164	14	165	342	0	2	0	2	347	0	1	188	198	88	228	0	118	155	106	140	147	87	323	264	192	435
YAL003W::chr1_1:uptag	0	0	0	0	0	0	0	0	0	0	0	0	0	0	0	0	0	0	0	0	0	0	0	0	0	0	0	0	0	0	0	0	0	0	0	0	0	0	0	0	0	0	0	0	0	0	0	0	0
YMR012W::chr13_2:uptag	79	551	706	78	459	77	275	178	699	184	813	926	210	390	324	115	406	579	1	0	0	273	302	57	165	203	278	0	1	1	192	227	1	0	275	342	110	462	1	192	309	459	218	167	132	393	525	521	377
YBL016W::chr2_1:uptag	0	0	0	0	0	0	0	0	0	0	0	0	0	0	0	0	0	0	0	0	0	0	0	0	0	0	0	0	0	0	0	0	0	0	0	0	0	0	0	0	0	0	0	0	0	0	0	0	0
YDR146C::chr4_4:uptag	0	30	50	0	0	0	1	4	0	0	61	15	0	0	0	0	0	0	0	0	0	0	0	0	0	0	0	0	0	0	0	0	0	7	1	0	7	0	0	0	0	0	0	10	0	12	0	2	2
YJR108W::chr10_4:uptag	86	157	181	4	186	166	175	26	256	0	0	518	276	97	266	44	201	231	0	0	0	105	297	2	147	124	306	2	1	0	150	102	1	0	232	177	110	73	1	210	219	190	50	31	95	277	282	313	318
YIL067C::chr9_1:uptag	49	172	299	2	126	207	75	152	277	210	169	0	345	46	84	84	290	256	0	0	0	210	381	87	55	181	291	2	1	0	217	63	2	0	254	179	65	83	0	164	123	155	97	86	140	342	162	326	210
YJR112W::chr00_12:uptag	0	0	0	0	0	0	0	0	0	0	0	0	0	0	0	0	0	0	0	0	0	0	0	0	0	0	0	0	0	0	0	0	0	0	0	0	0	0	0	0	0	0	0	0	0	0	0	0	0
YJL130C::chr10_1:uptag	106	72	163	0	156	188	15	87	89	21	0	271	2	111	62	45	42	161	0	0	0	94	1	0	55	62	75	0	0	0	42	1	0	0	109	30	1	71	0	54	7	79	24	9	67	79	83	197	82
YOR008C-A::chr00_10:uptag	31	45	68	2	76	1	124	25	3	1	94	0	1	0	45	1	0	1	0	0	0	71	84	0	41	31	79	1	0	0	86	170	0	0	19	25	0	64	0	39	0	9	108	15	17	179	126	37	85
YBR104W::chr2_3:uptag	16	285	163	1	92	60	12	108	146	0	71	178	1	111	44	0	56	48	0	0	0	81	129	56	46	54	66	0	0	2	143	63	0	21	199	115	39	130	0	75	100	103	67	22	75	117	207	183	213
YKR009C::chr11_3:uptag	375	257	538	45	427	405	261	112	356	403	611	748	218	252	467	152	137	184	0	1	2	302	425	280	279	265	348	0	3	1	198	42	1	1	277	163	322	426	1	114	231	253	138	135	313	280	418	322	397
YCR021C::chr3_1:uptag	194	521	442	200	7	179	49	106	199	197	188	287	110	104	295	68	111	216	1	0	1	143	273	96	284	198	191	0	1	0	253	258	0	0	172	236	111	163	0	110	102	168	194	38	212	275	361	271	335
YLR208W::chr12_3:uptag	0	0	0	0	0	0	0	0	0	0	0	0	0	0	0	0	0	0	0	0	0	0	0	0	0	0	0	0	0	0	0	0	0	0	0	0	0	0	0	0	0	0	0	0	0	0	0	0	0
YOR339C::chr15_4:uptag	254	340	417	13	106	131	76	129	180	315	335	155	468	148	195	77	385	277	1	0	0	386	346	31	116	143	271	0	1	0	167	71	0	0	212	174	154	263	0	223	284	59	124	81	128	337	284	254	229
YNL235C::chr14_2:uptag	2	21	74	2	0	0	0	49	82	137	211	0	95	100	41	1	109	42	0	0	0	0	48	0	0	11	57	0	0	0	0	1	0	0	5	16	20	190	0	185	0	57	80	18	39	87	3	257	116
YDR537C::chr00_14:uptag	142	67	164	219	65	84	56	12	75	137	159	478	13	0	7	120	18	64	0	0	0	0	0	0	1	71	23	1	0	0	0	0	1	0	0	16	113	14	0	20	16	42	41	126	46	203	185	231	142
YML117W-A::chr00_9:uptag	121	122	134	0	85	90	88	31	234	98	0	12	13	105	2	12	113	227	0	0	1	15	195	65	0	51	207	0	1	0	21	0	0	2	31	72	14	105	1	85	21	112	20	35	37	206	181	207	263
YMR145C::chr13_4:uptag	143	1101	947	88	271	169	632	390	565	169	731	186	259	148	201	4	292	350	0	0	0	381	394	376	137	229	449	0	0	4	226	61	0	1	227	226	398	360	0	263	212	333	419	278	232	482	653	606	589
YFL010C::chr00_17a:uptag	132	103	33	0	55	24	10	14	30	60	54	27	12	10	75	14	16	14	0	0	0	34	42	18	31	11	13	0	0	0	21	34	0	2	19	30	0	46	0	33	10	61	4	12	8	38	54	44	104
YBR072W::chr2_2:uptag	2	565	755	352	358	182	346	271	335	158	619	392	199	162	133	201	230	444	1	2	1	396	536	359	300	814	508	0	2	1	263	369	0	1	262	328	198	329	2	149	278	249	227	278	287	396	504	476	420
YOR211C::chr15_3:uptag	6	44	122	0	24	160	79	24	125	0	0	0	0	0	0	0	0	0	0	0	0	0	0	0	0	0	0	0	0	0	0	0	0	0	0	0	0	0	0	10	0	2	0	4	17	16	54	39	37
YNL200C::chr14_2:uptag	372	148	332	4	231	67	103	250	211	30	67	57	164	83	293	135	84	41	1	0	0	128	170	56	119	78	127	1	0	0	82	182	0	1	162	165	81	182	1	443	101	255	176	65	134	247	84	245	216
YAL024C::chr00_17a:uptag	0	0	0	0	0	0	0	0	0	0	0	0	0	0	0	0	0	0	0	0	0	0	0	0	0	0	0	0	0	0	0	0	0	0	0	0	0	0	0	0	0	0	0	0	0	0	0	0	0
YGR011W::chr7_3/chr00_12:uptag	206	789	528	10	1130	305	227	322	387	141	909	512	801	334	256	27	348	293	1	0	0	925	584	560	314	525	544	2	2	4	1118	431	6	19	491	532	176	441	0	393	388	467	231	409	403	553	560	656	455
YBR130C::chr2_3:uptag	32	27	93	165	49	34	109	89	55	61	77	13	4	62	27	1	47	66	0	0	1	136	67	28	18	134	33	0	0	0	24	78	0	0	55	42	19	53	0	18	8	30	15	21	6	94	97	127	87
YJL088W::chr10_2:uptag	180	401	590	30	613	494	185	266	24	442	256	263	492	152	332	84	250	323	0	0	0	403	551	36	163	131	296	2	0	1	246	374	0	0	231	187	223	187	0	265	259	316	92	244	160	667	529	502	572
YER081W::chr5_3:uptag	0	87	137	2	27	74	21	31	43	0	0	0	119	0	0	0	1	20	0	0	0	88	8	0	43	69	90	0	0	0	0	42	0	0	7	23	63	83	0	8	60	0	20	12	7	101	90	65	44
YBR084W::chr2_3:uptag	273	267	484	15	384	355	111	97	307	105	477	145	61	218	47	1	185	55	0	0	1	471	95	648	58	171	132	1	2	0	102	20	0	0	48	121	116	125	0	194	220	131	61	111	190	245	280	180	191
YKL016C::chr11_1:uptag	0	0	0	0	0	0	0	0	0	0	0	8	0	0	0	0	0	0	0	0	0	0	0	0	0	0	0	0	0	0	0	0	0	0	0	0	0	0	0	0	0	0	0	0	0	0	0	0	0
YOR214C::chr15_3:uptag	176	248	261	4	271	27	101	11	104	169	239	438	308	107	168	102	228	342	1	2	0	275	257	270	123	38	192	0	1	1	256	312	0	64	107	241	64	163	0	113	27	140	127	28	29	283	364	279	171
YMR016C::chr13_2:uptag	235	192	295	135	70	37	179	124	68	125	92	363	190	358	154	4	97	148	0	0	0	517	397	1	261	127	268	1	0	0	247	2	0	0	172	270	49	209	0	89	60	210	35	128	215	279	157	278	271
YML128C::chr00_9:uptag	81	339	371	151	118	199	89	145	71	109	161	224	248	111	40	75	141	171	0	1	0	192	240	49	150	153	320	0	2	0	262	247	0	1	215	184	79	223	1	102	218	96	70	158	77	167	321	306	291
YML022W::chr00_11:uptag	1781	4045	3270	1122	2128	2686	1682	1786	2309	729	2195	4109	3946	4157	6302	1373	2805	2745	10	6	7	12334	13734	9190	13179	6923	5786	16	19	13	16777	15202	44	3269	15751	7871	2786	5631	10	5110	5266	10504	8393	7371	10406	2822	3319	3086	2840
YJL154C::chr10_1:uptag	0	0	0	0	0	0	0	0	0	0	0	0	0	0	0	0	0	0	0	0	0	0	0	0	0	0	0	0	0	0	0	0	0	0	0	0	0	0	0	0	0	0	0	0	0	0	0	0	0
YJL072C::chr10_2:uptag	0	0	0	0	0	0	0	0	0	0	0	0	0	0	0	0	0	0	0	0	0	0	0	0	0	0	0	0	0	0	0	0	0	0	0	0	0	0	0	0	0	0	0	0	0	0	0	0	0
YPL165C::chr16_2:uptag	296	514	865	72	516	348	413	316	533	469	465	1121	420	650	310	243	222	316	2	1	0	494	291	358	426	293	641	1	2	0	162	267	0	1	517	306	192	790	1	321	248	373	278	236	282	807	726	657	667
YGL039W::chr7_1:uptag	61	128	298	2	37	165	81	17	1	92	1	2	153	89	0	124	102	62	0	0	1	120	128	5	59	88	68	0	0	0	395	164	1	0	98	100	48	119	0	37	49	126	71	29	76	117	166	204	140
YIL160C::chr9_2:uptag	45	182	193	113	214	53	142	35	71	141	90	234	86	153	21	33	22	3	0	0	0	12	20	1	62	35	154	0	2	0	57	0	1	0	41	9	32	342	0	239	190	147	131	51	100	175	316	274	308
YMR244C-A::chr13_5:uptag	7	3	19	0	0	0	0	2	6	2	7	0	0	21	0	0	3	0	0	0	0	0	13	4	0	2	0	0	0	0	1	5	0	0	0	0	0	0	0	0	3	0	2	0	0	12	8	30	17
YER017C::chr5_3:uptag	0	0	0	0	0	0	0	0	57	0	0	0	0	0	0	0	0	0	0	0	0	0	0	0	0	0	0	0	0	0	0	0	0	0	0	0	0	0	0	0	0	0	0	0	0	6	0	78	25
YDL084W::chr4_1:uptag	0	0	0	0	0	0	0	0	0	0	0	0	0	0	0	0	0	0	0	0	0	0	0	0	0	0	0	0	0	0	0	0	0	0	0	0	0	0	0	0	0	0	0	0	0	0	0	0	0
YDL182W::chr4_2:uptag	229	274	691	8	81	350	386	311	594	316	410	368	430	216	394	93	167	518	0	1	2	259	394	654	304	272	656	0	2	1	272	294	2	1	290	419	203	374	0	169	177	319	281	228	221	320	522	411	435
YGL131C::chr7_2:uptag	348	191	550	421	319	178	142	183	285	217	189	243	503	122	184	159	164	379	0	1	1	279	284	196	197	357	478	0	1	1	1	207	0	21	174	168	170	238	0	209	88	197	224	206	170	383	422	317	317
YER140W::chr00_5:uptag	101	227	323	1	69	106	64	124	142	139	0	167	173	52	3	50	22	119	0	0	0	247	195	51	37	123	118	0	0	0	270	179	1	1	67	113	32	143	0	181	96	188	111	72	58	241	219	186	148
YMR099C::chr00_9:uptag	26	0	131	2	91	25	23	35	14	0	0	50	180	9	1	28	140	91	0	0	0	73	39	110	13	53	91	0	0	0	1	1	0	0	9	24	0	47	0	63	34	28	37	10	28	29	72	82	48
YMR094W::chr00_9:uptag	0	0	0	0	0	0	0	0	0	0	0	0	0	0	0	0	0	0	0	0	0	0	0	0	0	0	0	0	0	0	0	0	0	0	0	0	0	0	0	0	0	0	0	0	0	0	0	0	0
YBL004W::chr2_1:uptag	0	0	0	0	0	0	0	0	0	0	0	0	0	0	0	0	0	0	0	0	0	0	0	0	0	0	0	0	0	0	0	0	0	0	0	0	0	0	0	0	0	0	0	0	0	0	0	0	0
YJL023C::chr00_13:uptag	126	76	47	0	0	52	66	82	35	0	0	0	0	0	0	0	0	0	0	0	0	0	0	0	0	0	0	1	0	0	0	0	0	0	0	0	0	25	0	84	5	0	4	0	55	110	122	125	67
YKL014C::chr11_1:uptag	0	0	0	0	0	0	0	0	0	0	0	0	0	0	0	0	0	0	0	0	0	0	0	0	0	0	0	0	0	0	0	0	0	0	0	0	0	0	0	0	0	0	0	0	0	0	0	0	0
YAL051W::chr1_1:uptag	112	95	82	1	26	112	17	54	95	69	108	247	148	36	79	58	28	101	0	0	1	184	143	34	125	81	152	0	0	0	138	172	2	1	119	58	59	176	0	24	127	53	103	38	27	139	138	142	217
YFR039C::chr00_14:uptag	781	1105	947	5	580	503	408	386	801	558	891	1057	301	545	638	230	405	270	0	0	1	272	970	261	667	526	687	1	1	0	285	830	3	0	366	353	445	410	1	384	272	602	323	411	418	693	814	776	636
YGR210C::chr00_8:uptag	180	960	1138	299	472	575	507	282	805	647	1065	965	557	386	690	278	502	941	0	0	1	1273	1370	579	865	1028	861	4	5	1	593	729	3	47	807	669	531	773	1	380	482	682	873	515	638	994	1065	1200	1182
YMR282C::chr13_5:uptag	0	0	0	0	0	0	0	0	0	0	0	0	0	0	0	0	0	0	0	0	0	0	0	0	0	0	0	0	0	0	0	0	0	0	0	0	0	0	0	0	0	0	0	0	0	0	0	0	0
YDL165W::chr4_2:uptag	0	0	0	0	0	1	0	0	0	0	0	0	0	0	0	0	0	0	0	0	0	0	1	0	0	0	1	0	0	0	0	0	0	0	0	0	0	0	0	0	1	0	0	0	0	0	0	0	1
YDR044W::chr4_3:uptag	0	0	0	0	0	0	0	0	0	0	0	0	0	0	0	0	0	0	0	0	0	0	0	0	0	0	0	0	0	0	0	0	0	0	0	0	0	0	0	0	0	0	0	0	0	0	0	0	0
YER036C::chr5_3:uptag	0	0	0	0	0	0	0	0	0	0	0	0	0	0	0	0	0	0	0	0	0	0	0	0	0	0	0	0	0	0	0	0	0	0	0	0	0	0	0	0	0	0	0	0	0	0	0	0	0
YML107C::chr00_9:uptag	0	0	14	0	26	28	0	6	120	0	60	70	0	26	0	0	0	0	0	0	0	26	8	0	0	3	20	0	0	0	1	0	0	0	9	0	26	0	0	0	40	88	0	1	17	14	59	0	27
YGL029W::chr7_1:uptag	0	0	0	0	0	0	0	0	0	0	0	0	0	0	0	0	0	0	0	0	0	0	0	0	0	0	0	0	0	0	0	0	0	0	0	0	0	0	0	0	0	0	0	0	0	0	0	0	0
YPL099C::chr16_2:uptag	132	311	1029	339	412	167	257	152	596	119	677	791	229	281	410	37	188	175	0	0	0	218	456	249	514	150	459	1	1	0	315	254	3	3	287	360	285	312	1	499	286	353	557	127	225	528	389	612	585
YML065W::chr13_1b:uptag	0	0	0	0	0	0	0	0	0	0	0	0	0	0	0	0	0	0	0	0	0	0	0	0	0	0	0	0	0	0	0	0	0	0	0	0	0	0	0	0	0	0	0	0	0	0	0	0	0
YMR232W::chr13_5:uptag	462	957	970	308	1194	684	499	475	749	993	1265	2755	872	1040	675	505	815	1176	1	0	1	1473	1287	1246	1060	1316	1181	4	5	5	551	327	3	89	952	762	495	1027	122	644	567	554	474	390	538	791	1202	1185	1155
YJL143W::chr10_1:uptag	0	0	0	0	0	0	0	0	0	0	0	0	0	0	0	0	0	0	0	0	0	0	0	0	0	0	0	0	0	0	0	0	0	0	0	0	0	0	0	0	0	0	0	0	0	0	0	0	0
YER087W::chr5_3:uptag	0	0	0	0	0	0	0	0	0	0	0	0	0	0	0	0	0	0	0	0	0	0	0	0	0	0	0	0	0	0	0	0	0	0	0	0	0	0	0	0	0	0	0	0	0	0	0	0	0
YJL064W::chr10_2:uptag	0	110	21	0	0	9	24	10	126	0	0	0	31	0	0	0	0	0	0	0	0	21	41	0	0	0	0	0	0	0	10	0	0	0	4	2	0	57	0	92	0	32	0	8	0	62	109	86	123
YOR242C::chr15_3:uptag	226	121	269	2	421	279	91	192	180	92	206	148	292	161	378	140	265	159	0	2	0	388	257	321	98	266	351	1	0	0	94	372	0	1	224	254	120	225	0	100	73	61	165	160	166	184	244	241	369
YGR028W::chr00_14:uptag	390	948	831	136	744	501	718	142	924	497	1102	1285	930	542	594	238	483	746	1	1	1	537	616	392	559	505	686	2	3	1	576	804	4	108	461	422	454	414	1	458	211	565	404	320	434	708	768	705	576
YML017W::chr13_2:uptag	4	66	129	4	114	38	56	19	84	10	23	38	43	29	40	20	9	21	0	0	0	20	16	55	0	10	63	0	0	0	0	0	0	0	15	29	5	28	0	27	59	13	2	2	50	122	127	130	108
YJL004C::chr00_13:uptag	0	0	0	0	0	0	0	0	0	0	0	0	0	0	0	0	0	0	0	0	0	0	0	0	0	0	0	0	0	0	0	0	0	0	0	0	0	0	0	0	0	0	0	0	0	0	0	0	0
YPL263C::chr16_1:uptag	31	284	168	9	141	170	302	151	355	251	284	424	182	416	57	20	157	197	0	0	0	373	70	227	177	307	121	1	1	1	94	38	2	0	132	156	108	220	1	263	161	252	122	189	381	368	279	357	454
YHL043W::chr8_1:uptag	413	502	543	212	347	403	220	350	300	142	590	525	312	247	398	193	228	329	0	1	0	760	475	393	167	524	759	0	1	1	611	575	0	177	254	451	729	453	0	94	233	223	219	198	204	748	781	704	795
YMR018W::chr13_2:uptag	167	432	625	408	326	561	254	203	337	176	301	447	410	401	489	64	292	692	0	0	0	503	425	187	116	364	384	0	0	0	334	153	1	0	117	249	170	458	0	377	168	339	187	210	251	493	524	323	565
YJL180C::chr10_1:uptag	0	0	0	0	0	0	0	0	0	0	0	0	0	0	0	0	0	0	0	0	0	0	0	0	0	0	0	0	0	0	0	0	0	0	0	0	0	0	0	0	0	0	0	0	0	0	0	0	0
YPR064W::chr00_15:uptag	0	0	42	0	0	0	0	39	0	0	75	1	0	0	1	0	78	0	0	0	0	0	0	30	2	0	20	0	0	0	0	0	0	0	0	37	0	8	0	24	0	0	3	0	0	29	31	4	23
YJL173C::chr10_1:uptag	0	0	0	0	0	0	0	0	0	0	0	0	0	0	0	0	0	0	0	0	0	0	0	0	0	0	0	0	0	0	0	0	0	0	0	0	0	0	0	0	0	0	0	0	0	0	0	0	0
YHL041W::chr8_1:uptag	221	332	742	49	266	353	376	194	316	394	415	570	419	258	232	50	186	368	1	0	2	363	375	199	51	284	478	3	2	2	299	504	3	3	241	268	450	363	0	294	142	384	229	312	252	381	611	458	411
YOR102W::chr15_2:uptag	1	0	0	0	0	0	0	0	0	0	0	0	0	0	0	0	0	0	0	0	0	0	0	0	0	0	0	0	0	0	0	0	0	0	0	0	0	0	0	0	0	0	0	0	0	0	0	1	0
YEL056W::chr5_2:uptag	209	1065	952	392	1539	987	702	596	568	234	696	955	994	262	605	396	577	872	2	2	1	1106	1196	468	551	911	883	0	0	0	568	648	8	276	906	568	534	595	1	707	816	896	511	549	944	1035	1182	1027	894
YPR160W::chr16_5:uptag	34	102	142	61	45	3	93	19	94	272	233	84	389	154	37	21	111	175	2	0	0	254	415	90	108	135	326	0	0	0	135	124	0	0	185	114	101	135	1	106	44	179	310	79	60	228	246	197	275
YPR185W::chr16_5:uptag	86	115	67	2	126	6	30	24	24	0	1	32	38	91	82	80	55	37	0	0	0	8	55	104	50	107	145	0	0	0	87	0	0	0	41	107	129	18	0	28	121	51	176	24	19	73	98	148	63
YCR013C::chr00_11:uptag	0	0	0	0	0	0	0	0	0	0	0	0	0	0	0	0	0	0	0	0	0	0	0	0	0	0	0	0	0	0	0	0	0	0	0	0	0	0	0	0	0	0	0	0	0	0	0	0	0
YMR185W::chr00_17b:uptag	0	0	0	0	0	0	0	0	0	0	0	0	0	0	0	0	0	0	0	0	0	0	0	0	0	0	0	0	0	0	0	0	0	0	0	0	0	0	0	0	0	0	0	0	0	0	0	0	0
YOR034C::chr15_1:uptag	552	423	426	4	278	227	180	147	601	245	311	98	282	252	156	343	285	409	0	1	0	282	292	110	59	141	255	1	0	0	84	129	0	0	273	198	256	178	0	162	97	225	117	146	140	233	266	388	348
YOR095C::chr15_1:uptag	0	0	0	0	0	0	0	0	0	0	0	0	0	0	0	0	0	0	0	0	0	0	0	0	0	0	0	0	0	0	0	0	0	0	0	0	0	0	0	0	0	0	0	0	0	0	0	0	0
YAL022C::chr1_1:uptag	1090	3052	3096	435	1151	2012	3562	1718	1746	421	534	583	1088	1863	1324	825	1299	1237	1	3	4	2062	4048	1274	2286	4443	4085	2	5	4	500	1077	10	96	2415	2767	386	528	5	641	1019	1096	832	816	1041	1972	2387	2828	2751
YIL046W::chr9_1:uptag	0	0	0	0	0	0	0	0	0	0	0	0	0	0	0	0	0	0	0	0	0	0	0	0	0	0	0	0	0	0	0	0	0	0	0	0	0	0	0	0	0	0	0	0	0	0	0	0	0
YGR174C::chr7_5:uptag	116	373	147	212	63	136	83	106	104	75	352	118	76	1	174	2	22	5	0	1	0	1	62	0	0	0	10	0	0	0	0	1	0	0	0	0	4	133	0	70	71	53	57	18	0	204	152	369	170
YER132C::chr00_5:uptag	63	272	280	55	237	87	122	113	80	87	139	192	36	245	268	147	152	202	0	0	2	168	523	254	205	471	199	1	1	0	590	9	3	2	457	317	156	140	1	316	107	302	126	62	179	257	331	347	254
YJL193W::chr10_1:uptag	0	68	25	0	0	49	16	48	38	1	232	113	0	0	1	64	0	1	0	0	0	0	0	0	0	0	60	0	0	0	0	0	0	1	16	0	145	0	0	0	0	28	15	0	0	61	151	59	0
YBR205W::chr2_4:uptag	29	204	134	6	105	53	75	125	228	729	403	239	262	118	96	86	60	173	0	0	0	313	90	180	113	154	193	0	0	1	565	158	1	1	285	197	136	396	0	96	70	156	87	119	11	152	280	93	203
YMR237W::chr13_5:uptag	467	202	518	65	380	182	446	102	394	520	436	145	309	264	152	149	203	388	0	0	0	474	169	116	101	177	241	1	1	1	299	73	0	2	69	192	258	362	0	221	107	124	221	145	118	566	311	653	523
YOR043W::chr15_1:uptag	0	6	11	0	0	0	0	0	0	0	0	21	0	0	0	0	5	0	0	0	0	0	0	0	0	0	0	0	0	0	0	0	0	0	0	0	7	13	0	15	0	2	1	0	0	16	13	3	2
YPL164C::chr16_2:uptag	154	415	749	53	349	196	401	160	832	625	709	815	664	356	705	132	205	285	2	2	2	835	442	413	211	278	542	2	2	1	249	368	3	2	281	228	114	371	0	225	242	148	163	72	235	395	700	579	368
YLR018C::chr12_1:uptag	41	100	45	0	50	0	1	1	67	0	161	103	5	78	3	1	45	35	0	0	0	17	54	79	47	13	10	0	0	0	24	21	0	0	19	49	32	13	0	29	5	20	26	23	2	125	118	111	94
YPR176C::chr16_5:uptag	0	0	0	0	0	0	0	0	0	0	0	0	0	0	0	0	0	0	0	0	0	0	0	0	0	0	0	0	0	0	0	0	0	0	0	0	0	0	0	0	0	0	0	0	0	0	0	0	0
YNR032C-A::chr00_4:uptag	194	344	503	69	330	54	205	78	161	417	451	402	109	395	214	120	315	161	2	2	0	237	306	84	204	123	274	0	0	0	105	6	3	23	201	237	174	211	1	256	304	144	155	123	240	575	356	307	540
YDR208W::chr4_5:uptag	0	0	0	0	0	0	0	0	0	0	0	0	0	0	0	0	0	0	0	0	0	0	0	0	0	0	0	0	0	0	0	0	0	0	0	0	0	0	0	0	0	0	0	0	0	0	0	0	0
YFL029C::chr00_18:uptag	0	0	0	0	0	0	0	0	0	0	0	0	0	0	0	0	0	0	0	0	0	0	0	0	0	0	0	0	0	0	0	0	0	0	0	0	0	0	0	0	0	0	0	0	0	0	0	0	0
YML108W::chr00_9:uptag	0	21	39	0	0	0	0	79	5	0	0	0	3	0	47	0	0	0	0	0	1	99	6	66	0	2	0	0	0	0	0	0	0	0	5	4	0	0	0	0	0	0	0	0	0	27	8	20	55
YDL078C::chr4_1:uptag	149	103	334	4	347	205	91	221	221	1	0	1	39	35	171	99	153	132	0	0	0	189	273	54	102	57	258	0	1	0	219	17	0	0	134	282	59	124	0	0	22	111	60	63	113	303	243	166	396
YEL038W::chr5_2:uptag	34	215	276	301	0	398	171	29	31	71	181	162	49	1	9	4	51	153	0	0	0	168	195	167	111	437	264	0	0	0	27	200	2	0	263	117	70	198	0	65	306	57	122	87	37	448	241	223	231
YPL130W::chr16_2:uptag	0	228	106	0	16	64	10	123	113	23	65	369	180	23	82	151	128	86	0	0	0	244	199	26	62	76	177	1	0	0	0	123	0	0	134	47	64	72	1	1	8	238	46	28	37	262	221	336	197
YOL062C::chr15_5:uptag	131	351	382	16	645	246	127	59	186	231	271	302	312	218	278	81	285	412	2	1	0	423	226	268	323	330	520	1	0	0	392	202	2	50	273	315	260	170	1	126	235	223	111	105	106	351	196	268	347
YOR272W::chr00_17b:uptag	0	0	0	0	0	0	0	0	0	0	0	0	0	0	0	0	0	0	0	0	0	0	0	0	0	0	0	0	0	0	0	0	0	0	0	0	0	0	0	0	0	0	0	0	0	0	0	0	0
YCL023C::chr3_1/chr00_12:uptag	338	572	786	247	582	343	267	687	861	501	384	585	647	64	209	123	333	415	1	0	0	655	932	491	381	433	800	0	3	0	498	593	1	38	411	577	361	512	2	303	536	414	294	217	668	587	906	575	816
YLL051C::chr12_1:uptag	276	180	253	25	190	25	201	131	85	176	329	55	250	53	97	15	84	239	0	2	1	142	346	390	72	188	353	0	0	1	110	314	2	0	129	157	0	200	1	189	125	301	57	97	169	306	203	440	270
YGR145W::chr00_15:uptag	0	0	0	0	0	0	0	0	0	0	0	0	0	0	0	0	0	0	0	0	0	0	0	0	0	0	0	0	0	0	0	0	0	0	0	0	0	0	0	0	0	0	0	0	0	0	0	0	0
YEL016C::chr5_2:uptag	432	718	330	0	644	240	164	392	400	165	475	451	30	47	369	99	268	69	0	0	1	477	222	92	291	340	481	0	1	1	215	101	1	1	254	251	97	439	0	132	130	160	130	122	151	373	327	565	573
YMR058W::chr00_5:uptag	167	543	496	4	405	270	378	414	279	307	123	38	474	207	416	142	275	785	0	1	0	527	574	340	342	381	729	0	3	1	110	563	2	0	218	492	121	628	0	389	276	297	169	243	408	437	599	659	650
YER159C::chr00_5:uptag	0	0	0	0	0	0	0	0	0	0	0	0	0	0	0	0	0	0	0	0	0	0	0	0	0	0	0	0	0	0	0	0	0	0	0	0	0	0	0	0	0	0	0	0	0	0	0	0	0
YDL053C::chr4_1:uptag	1	39	34	0	19	2	15	1	53	0	4	0	12	5	7	0	0	23	0	0	0	13	13	0	3	27	2	0	0	0	60	0	0	0	5	7	10	3	0	10	0	9	4	3	1	12	45	22	40
YGR258C::chr00_17a:uptag	29	330	275	139	70	122	162	97	111	155	0	230	232	19	41	60	84	61	0	1	0	204	215	245	87	65	249	0	1	0	148	12	0	67	71	165	158	212	1	43	84	142	140	35	89	228	170	346	249
YNL242W::chr14_2:uptag	345	166	424	142	256	72	169	91	127	253	99	169	1	3	203	61	164	117	1	0	0	327	155	100	35	287	155	1	1	1	63	136	0	0	106	184	93	232	0	98	78	118	150	155	66	365	241	250	201
YGL074C::chr7_1:uptag	0	0	0	0	0	0	0	0	0	0	0	0	0	0	0	0	0	0	0	0	0	0	0	0	0	0	0	0	0	0	0	0	0	0	0	0	0	0	0	0	0	0	0	0	0	0	0	0	0
YOR296W::chr15_4:uptag	1842	4871	5404	1168	3447	3426	5507	3405	3306	829	904	1176	4556	4075	2564	1709	3326	3139	2	4	6	4811	7827	1835	3558	8035	7644	4	6	2	620	1090	14	5	4293	4739	1076	1953	2	1835	2208	2428	2155	1975	2044	3013	4385	4559	4384
YML035C-A::chr13_2:uptag	0	0	40	0	1	16	0	0	0	0	12	0	0	1	0	0	0	0	0	1	0	1	63	0	0	2	0	1	0	0	0	0	0	17	0	0	0	0	0	0	7	4	0	0	0	86	0	41	14
YOL032W::chr15_5:uptag	440	235	405	2	98	195	67	40	226	373	283	308	182	62	305	56	225	213	0	1	1	418	226	241	226	254	407	0	1	0	441	70	0	54	218	177	62	108	0	121	88	88	37	82	51	211	222	230	279
YPL184C::chr16_2:uptag	260	403	669	102	180	199	335	232	470	95	41	723	441	248	548	147	184	417	1	0	2	791	323	101	338	357	578	1	1	0	0	416	3	80	207	236	229	324	0	406	295	543	154	209	501	599	351	515	558
YBR286W::chr00_1:uptag	49	325	277	1	54	75	253	116	400	104	173	62	196	184	0	10	153	238	0	0	0	141	113	0	92	111	455	0	0	0	0	9	0	0	59	100	5	103	0	103	153	247	150	200	158	190	206	182	183
YMR240C::chr13_5:uptag	0	0	0	0	0	0	0	0	0	0	0	0	0	0	0	0	0	0	0	0	0	0	0	0	0	0	0	0	0	0	0	0	0	0	0	0	0	0	0	0	0	0	0	0	0	0	0	0	0
YAL048C::chr1_1:uptag	1	101	134	3	90	10	40	64	147	66	142	168	217	34	131	8	66	15	0	0	0	5	12	14	24	69	66	0	0	1	0	0	1	0	42	10	56	95	0	109	47	51	58	5	38	92	134	108	212
YDL167C::chr4_2:uptag	36	49	115	22	53	57	103	55	143	340	225	125	41	7	224	43	109	24	1	0	0	135	187	85	63	31	89	1	0	0	0	282	0	95	112	82	18	142	1	163	28	85	72	96	136	242	133	124	90
YOR334W::chr15_4:uptag	967	1091	1235	479	742	385	582	539	1101	305	968	472	188	291	440	252	448	227	2	0	0	480	521	503	323	227	518	1	1	1	224	103	2	63	167	258	497	462	157	564	206	356	513	233	501	1087	1208	1303	1283
YOL045W::chr15_5:uptag	1	111	111	71	59	31	66	6	189	65	155	18	134	3	1	2	119	131	0	0	0	97	219	98	7	105	174	0	0	0	181	87	2	1	81	57	98	172	1	236	39	173	102	22	33	244	173	168	274
YNL010W::chr14_4:uptag	535	511	745	72	479	397	364	197	456	128	461	381	389	426	327	53	376	285	0	1	0	366	296	257	248	386	618	0	0	1	217	110	1	1	237	312	463	379	2	65	154	259	325	156	230	309	553	569	803
YLR306W::chr12_4:uptag	348	244	188	23	124	44	162	31	317	379	266	419	190	118	306	118	118	78	1	1	2	192	258	220	31	138	305	1	1	1	94	170	1	2	82	77	224	283	1	18	48	288	114	88	204	254	282	329	290
YOR004W::chr15_1:uptag	0	0	0	0	0	0	0	0	0	0	0	0	0	0	0	0	0	0	0	0	0	0	0	0	0	0	0	0	0	0	0	0	0	0	0	0	0	0	0	0	0	0	0	0	0	0	0	0	0
YKL155C::chr11_2:uptag	0	21	0	0	4	77	9	0	12	0	0	0	0	0	0	0	0	0	0	0	0	0	0	0	0	0	0	0	0	0	0	0	0	1	0	0	1	1	1	3	18	13	45	0	0	0	67	2	37
YBR085W::chr2_3:uptag	282	581	596	357	199	170	338	108	238	281	656	443	433	192	398	5	243	614	0	0	1	760	503	163	202	343	511	0	1	0	185	525	0	0	392	390	245	461	3	298	287	191	172	336	403	509	535	611	438
YDL156W::chr4_2:uptag	369	768	1034	474	519	409	454	278	524	623	1437	369	680	618	987	303	342	735	1	0	0	750	1083	271	475	751	723	2	1	1	137	621	1	47	604	495	419	321	0	322	233	531	245	298	415	700	715	798	773
YNL089C::chr00_18:uptag	68	315	131	1	156	229	59	46	65	0	22	22	111	1	218	1	29	228	0	0	0	13	32	9	108	1	102	0	0	0	101	1	0	0	0	98	113	69	0	15	56	88	82	90	79	134	169	197	119
YAR020C::chr1_1:uptag	1	93	104	0	15	68	12	11	70	25	49	47	1	7	6	63	65	22	0	0	0	100	64	1	88	36	132	0	0	0	0	35	0	0	47	12	91	62	0	14	0	11	64	18	9	49	80	74	57
YNL339C::chr14_1:uptag	215	255	154	4	278	134	151	95	163	129	520	86	222	213	97	1	283	217	2	1	0	415	284	606	196	358	530	0	0	1	198	196	1	27	322	318	206	260	0	186	291	302	85	81	122	344	427	253	391
YOR246C::chr15_3:uptag	575	1160	1026	4	1189	874	968	555	729	285	429	295	388	395	311	458	622	605	0	1	1	352	1165	346	638	763	1452	0	2	1	271	299	2	75	615	817	180	282	1	231	638	341	376	362	498	787	822	1108	710
YMR247C::chr13_5:uptag	265	453	540	0	123	210	149	84	166	136	249	456	137	101	161	38	111	157	0	0	0	129	328	217	149	208	268	0	1	0	57	179	0	7	210	158	362	123	0	144	181	170	174	95	94	225	349	470	418
YGR168C::chr7_5:uptag	224	309	269	96	365	147	64	375	418	152	344	629	201	169	176	196	275	106	0	1	0	556	489	301	197	247	429	0	0	0	222	371	0	0	126	116	108	290	1	128	36	166	114	147	170	476	308	262	488
YEL003W::chr5_2:uptag	106	0	20	1	0	0	18	10	30	0	1	0	13	0	61	1	0	50	0	1	0	37	49	0	90	7	45	0	0	0	205	0	0	0	45	16	0	64	0	100	25	66	0	16	6	1	47	47	110
YMR186W::chr13_4:uptag	406	548	532	214	326	288	233	135	271	689	779	388	860	164	300	170	251	457	0	0	1	195	286	269	176	318	273	3	1	0	122	1	0	2	209	198	430	262	1	226	157	141	97	50	132	296	525	453	566
YIR023W::chr00_17b:uptag	78	83	139	0	2	122	0	69	88	159	373	129	2	1	40	0	26	140	0	0	0	145	86	82	48	32	113	1	1	0	289	51	0	0	1	30	112	50	0	148	98	87	62	103	7	85	102	153	71
YPL146C::chr00_11:uptag	0	0	0	0	0	0	0	0	0	0	0	0	0	0	0	0	0	0	0	0	0	0	0	0	0	0	0	0	0	0	0	0	0	0	0	0	0	0	0	0	0	0	0	0	0	0	0	0	0
YOR023C::chr15_1:uptag	523	1089	665	89	1835	1297	1364	541	1111	112	783	710	433	968	282	216	601	397	1	0	0	278	686	279	156	281	1002	5	4	0	166	134	4	5	193	274	893	1145	4	1009	1330	1861	2100	1539	1883	961	1150	990	661
YMR191W::chr00_17b:uptag	98	186	533	8	235	77	138	150	163	190	0	323	269	212	54	39	310	280	1	0	0	163	171	1	282	156	254	2	0	1	187	34	1	48	88	160	107	292	2	80	65	131	138	120	60	163	211	242	195
YMR011W::chr13_2:uptag	5	41	21	0	2	36	12	30	10	10	21	49	50	32	0	32	30	15	0	0	0	12	14	41	10	11	28	0	0	0	0	0	0	0	14	10	0	0	1	9	8	0	2	6	5	100	93	46	80
YKL205W::chr11_3:uptag	862	1270	1354	1191	902	790	701	705	935	409	685	1154	726	682	1106	281	1351	509	0	4	1	1427	1705	1565	1326	1624	1273	2	2	2	368	1114	7	1	1299	879	580	1240	2	1043	1073	1080	959	932	1209	1257	1422	1205	958
YOR149C::chr15_2:uptag	0	0	0	0	0	0	0	0	0	0	0	0	0	0	0	0	0	0	0	0	0	0	0	0	0	0	0	0	0	0	0	0	0	0	0	0	0	0	0	0	0	0	0	0	0	0	0	0	0
YPL206C::chr16_1:uptag	2	95	219	79	122	11	12	39	99	99	85	2	28	53	6	55	20	56	0	0	0	48	84	19	47	41	19	0	0	1	18	37	0	11	31	21	4	68	0	15	28	13	18	3	7	136	154	126	114
YMR228W::chr13_4:uptag	0	0	0	0	0	0	0	0	0	0	0	0	0	0	0	0	0	0	0	0	0	0	0	0	0	0	0	0	0	0	0	0	0	0	0	0	0	0	0	0	0	0	0	0	0	0	0	0	0
YOR124C::chr15_2:uptag	2	73	70	1	2	34	51	88	70	0	0	31	8	0	0	3	48	29	0	0	0	5	29	0	8	4	10	1	0	0	46	0	0	0	34	18	0	65	0	18	22	17	18	58	3	34	13	60	47
YER011W::chr5_2:uptag	1	90	197	2	22	9	39	12	63	53	10	117	67	17	57	0	13	112	0	0	0	209	109	5	8	63	24	0	0	2	184	1	0	0	32	50	93	41	0	114	277	73	25	7	94	57	64	88	45
YLR087C::chr12_2:uptag	0	0	0	0	0	0	0	0	0	0	0	0	0	0	0	0	0	0	0	0	0	0	0	0	0	0	0	0	0	0	0	0	0	0	0	0	0	0	0	0	0	0	0	0	0	0	0	13	0
YMR252C::chr13_5:uptag	580	516	612	9	707	292	327	286	774	779	714	883	568	577	372	98	426	504	0	0	1	939	610	595	513	360	728	1	2	4	513	360	2	36	385	391	322	569	0	446	124	586	296	355	171	701	791	729	820
YJR033C::chr00_13:uptag	6	38	91	12	13	1	28	3	20	0	0	0	0	0	0	0	0	4	0	0	0	7	0	0	0	0	1	0	0	0	0	0	0	0	0	2	0	1	0	0	0	0	0	0	2	6	6	15	12
YGL257C::chr7_3:uptag	246	351	499	8	536	184	132	105	249	268	337	290	526	198	146	50	165	274	0	0	0	281	392	83	140	413	376	0	0	0	102	111	0	0	122	156	205	42	0	110	52	267	150	51	185	340	221	490	363
YOR226C::chr15_3:uptag	20	545	282	2	1	96	232	161	243	1	17	490	135	68	55	55	68	104	0	0	0	344	229	94	168	227	272	0	1	1	97	1	0	7	224	124	189	212	0	295	172	146	147	54	361	388	352	191	178
YKL036C::chr11_1:uptag	0	0	0	0	0	0	0	0	0	0	0	0	0	0	0	0	0	0	0	0	0	0	0	0	0	0	0	0	0	0	0	0	0	0	0	0	0	0	0	0	0	0	0	0	0	0	0	0	0
YDL039C::chr4_1:uptag	310	251	669	6	795	368	275	211	278	430	299	727	610	217	225	235	497	345	1	0	0	494	295	244	159	436	424	0	1	0	170	353	1	0	218	229	148	252	0	187	249	200	181	249	152	424	360	397	291
YKL053W::chr11_1:uptag	5239	15450	15034	5968	10473	13609	19906	15675	24219	1236	1642	1630	3331	3869	4223	2558	6320	8846	3	8	11	4160	10709	3693	4669	13945	28477	16	26	10	1004	1387	40	76	5011	10201	3977	5121	15	3414	4949	9036	6619	5342	7201	7040	9829	11535	10593
YHR001W-A::chr8_1:uptag	625	1039	1173	450	1353	1075	729	381	864	382	768	340	242	307	420	312	1197	691	2	1	1	464	1191	514	1243	1356	1427	4	4	1	252	203	10	55	821	934	602	1490	1	1100	1168	1496	1009	843	1070	993	1140	1465	1134
YJL213W::chr00_14:uptag	1490	1179	1581	126	911	1154	1042	1065	1047	392	475	756	841	1208	594	269	641	1098	1	3	3	740	1926	898	597	1844	2338	0	1	1	298	390	2	55	830	1019	240	447	2	515	633	807	525	569	592	953	1225	1356	1283
YDR009W::chr4_3:uptag	324	288	342	190	174	21	141	103	756	0	201	116	1	0	114	0	33	0	0	0	0	0	0	0	0	1	64	1	0	0	0	0	0	0	0	1	184	125	1	58	85	49	55	70	36	156	167	198	146
YOL013C::chr15_5:uptag	78	106	280	126	149	174	190	58	149	50	122	76	3	70	127	13	157	187	0	0	1	188	138	77	191	104	186	0	1	1	205	7	1	0	239	81	77	208	0	86	136	153	166	135	203	168	181	314	192
YLR041W::chr00_8:uptag	0	176	235	130	461	112	108	64	27	0	14	95	106	328	138	117	38	0	0	0	0	0	233	158	85	89	59	0	1	0	0	2	2	0	140	95	6	56	1	154	130	26	41	85	89	164	220	207	252
YOR061W::chr15_1:uptag	0	50	24	0	0	43	160	111	0	1	0	6	0	1	167	2	0	0	0	0	0	0	0	1	33	0	42	0	0	0	0	0	0	0	0	2	111	17	0	0	42	0	46	9	0	49	21	100	32
YNL232W::chr14_2:uptag	0	0	0	0	0	0	0	0	0	0	0	0	0	0	0	0	0	0	0	0	0	0	0	0	0	0	0	0	0	0	0	0	0	0	0	0	0	0	0	0	0	0	0	0	0	0	0	0	0
YGR008C::chr7_3:uptag	5	553	631	9	421	225	403	114	543	474	1415	589	469	480	495	72	248	482	0	1	1	347	527	273	425	470	714	1	3	0	731	232	6	38	431	499	510	353	1	297	461	687	268	173	226	394	595	740	351
YPL054W::chr16_3:uptag	251	595	419	312	246	110	408	101	293	23	303	51	313	102	222	80	145	159	0	0	0	275	127	255	359	301	304	0	0	0	346	165	0	0	319	188	282	329	0	100	268	173	119	92	336	300	332	384	229
YNL240C::chr14_2:uptag	0	0	0	0	0	0	0	0	0	0	0	0	0	0	0	0	0	0	0	0	0	0	0	0	0	0	0	0	0	0	0	0	0	0	0	0	0	0	0	0	0	0	0	0	0	0	0	0	0
YOR370C::chr15_4:uptag	0	0	0	0	0	0	0	0	0	0	0	0	0	0	0	0	0	0	0	0	0	0	0	0	0	0	0	0	0	0	0	0	0	0	0	0	0	0	0	0	0	0	0	0	0	0	0	0	0
YJL080C::chr10_2:uptag	0	0	0	0	0	0	0	0	0	0	0	0	0	0	0	0	0	0	0	0	0	0	0	0	0	0	0	0	0	0	0	0	0	0	0	0	0	0	0	0	0	0	0	0	0	0	11	0	0
YGL216W::chr7_3:uptag	66	102	123	0	105	40	26	4	139	253	237	219	109	8	23	0	33	136	0	0	0	67	73	51	0	42	39	0	1	0	105	20	0	0	8	38	71	214	0	84	6	78	8	11	5	89	109	174	86
YJL138C::chr10_1:uptag	231	108	155	0	6	203	185	77	6	0	175	81	142	67	121	88	81	1	0	1	0	187	176	253	81	143	105	2	0	0	56	108	2	0	76	104	178	70	0	6	163	122	13	20	0	112	52	188	67
YOL056W::chr15_5:uptag	91	171	51	39	30	14	9	43	0	0	121	0	3	48	0	1	17	2	0	0	0	12	19	1	28	5	86	0	0	0	0	39	0	0	0	37	37	47	0	35	138	70	32	111	72	152	156	88	73
YDR299W::chr4_6:uptag	0	0	0	0	0	0	0	0	0	0	0	0	0	0	0	0	0	0	0	0	0	0	0	0	0	0	0	0	0	0	0	0	0	0	0	0	0	0	0	0	0	0	0	0	0	0	0	0	0
YML027W::chr00_11:uptag	613	553	589	101	265	285	620	222	384	740	684	1057	298	134	296	41	303	390	0	1	0	694	518	278	433	343	433	0	0	1	739	385	2	2	439	291	123	519	0	470	330	348	229	229	232	572	761	773	599
YOR111W::chr15_2:uptag	527	737	725	103	393	99	384	58	247	368	931	594	819	277	103	297	404	107	0	1	0	430	678	524	274	332	626	1	0	1	225	379	1	3	289	297	60	310	0	192	256	233	311	79	192	520	411	604	454
YKL112W::chr11_2:uptag	0	0	0	0	0	0	0	0	0	0	0	0	0	0	0	0	0	0	0	0	0	0	0	0	0	0	0	0	0	0	0	0	0	0	0	0	0	0	0	0	0	0	0	0	0	0	0	0	0
YOR385W::chr15_5:uptag	273	383	367	195	2	109	100	36	89	122	377	240	268	85	77	135	99	81	0	2	0	95	70	84	102	127	123	1	0	1	0	163	2	0	127	142	109	222	1	89	9	133	203	126	93	240	348	241	118
YJR099W::chr00_12:uptag	965	614	930	11	411	453	265	353	521	988	508	534	1068	394	218	99	203	498	1	0	0	426	611	153	128	231	595	2	1	0	426	358	3	0	215	265	324	270	0	320	350	388	175	173	268	693	664	730	550
YOR143C::chr15_2:uptag	0	0	0	0	0	0	0	0	0	0	0	0	0	0	0	0	0	0	0	0	0	0	0	0	0	0	0	0	0	0	0	0	0	0	0	0	0	0	0	0	0	0	0	0	0	0	0	0	0
YGR146C::chr7_5:uptag	355	455	333	222	246	29	454	206	240	256	98	403	84	135	11	102	176	192	0	1	0	200	250	2	326	237	433	3	1	0	96	83	1	70	133	125	184	341	0	350	124	302	232	230	291	423	348	444	280
YKL069W::chr11_1:uptag	266	346	414	25	238	8	179	141	110	252	175	12	280	49	156	66	145	116	0	1	1	390	48	46	201	78	94	2	0	0	152	47	1	5	135	109	28	90	2	113	84	124	49	32	20	336	385	307	256
YDR007W::chr00_16b:uptag	0	0	0	0	0	0	0	0	0	0	0	0	0	0	0	0	0	0	0	0	0	0	0	0	0	0	0	0	0	0	0	0	0	0	0	0	0	0	0	0	0	0	0	0	0	0	0	0	0
YHR190W::chr8_3:uptag	0	0	0	0	0	0	0	0	0	0	0	0	0	0	0	0	0	0	0	0	0	0	0	0	0	0	0	0	0	0	0	0	0	0	0	0	0	0	0	0	0	0	0	0	0	0	0	0	0
YHL002W::chr00_10:uptag	297	438	750	74	438	98	160	285	299	1	523	151	221	91	210	134	78	565	0	3	0	490	295	205	255	96	341	1	0	0	293	471	0	5	80	188	309	347	2	541	239	191	346	106	360	351	408	513	476
YOR333C::chr15_4:uptag	182	65	113	0	5	37	3	113	101	219	59	56	189	47	152	0	31	48	0	0	0	86	41	246	79	28	114	0	0	0	2	0	0	0	45	19	18	103	0	114	40	78	11	45	48	81	187	224	189
YAR019C::chr1_1:uptag	0	0	0	0	0	0	0	0	0	0	0	0	0	0	0	0	0	0	0	0	0	0	0	0	0	0	0	0	0	0	0	0	0	0	0	0	0	0	0	0	0	0	0	0	0	0	0	0	0
YIL069C::chr9_1:uptag	0	0	0	0	0	0	0	0	0	0	0	0	0	0	0	0	0	0	0	0	0	0	0	0	0	0	0	0	0	0	0	0	0	0	0	0	0	0	0	0	0	0	0	0	0	0	0	0	0
YNL316C::chr00_8:uptag	713	1655	1894	181	654	501	681	671	930	650	1059	1124	1041	897	1632	200	918	803	1	2	3	1485	1492	1135	1079	1067	1988	4	7	2	922	1058	3	20	1015	810	726	982	4	600	707	963	568	707	1044	1190	1069	1169	1201
YNL065W::chr00_16b:uptag	67	617	1089	207	355	84	595	744	294	365	236	664	463	342	178	81	305	372	0	0	1	751	237	237	128	303	622	1	0	0	709	248	1	67	269	428	650	523	0	312	180	580	313	328	349	875	618	498	619
YNL074C::chr00_16b:uptag	180	780	1538	18	505	786	737	538	957	660	1007	1100	987	865	633	587	671	852	1	4	1	1757	1855	1428	1347	688	1588	2	2	1	1248	1184	5	14	987	936	328	966	3	348	245	984	574	317	829	1138	1063	1173	1009
YCR005C::chr3_1:uptag	54	255	288	68	164	142	427	92	333	505	467	1	204	118	8	56	101	2	1	0	1	246	176	159	0	103	161	0	1	0	323	171	1	0	64	93	46	303	0	246	106	138	59	83	86	207	183	95	281
YPR079W::chr16_4:uptag	0	85	127	123	196	79	144	36	308	55	130	197	0	0	190	0	10	60	0	0	0	1	51	0	36	5	9	0	1	0	1	1	1	31	32	21	73	143	0	111	136	49	82	56	47	174	213	165	233
YLL030C::chr00_8:uptag	498	1124	1162	328	436	680	496	567	609	388	533	307	721	480	428	313	420	281	2	3	1	884	978	329	472	455	666	1	2	2	711	718	7	104	478	488	707	752	3	718	911	987	772	422	833	1050	1009	1000	981
YMR296C::chr13_5:uptag	0	0	0	0	0	0	0	0	0	0	0	0	0	0	0	0	0	0	0	0	0	0	0	0	0	0	0	0	0	0	0	0	0	0	0	0	0	0	0	0	0	0	0	0	0	0	0	0	0
YMR229C::chr13_4:uptag	0	0	0	0	0	0	0	0	0	0	0	0	0	0	0	0	0	0	0	0	0	0	0	0	0	0	0	0	0	0	0	0	0	0	0	0	0	0	0	0	0	0	0	0	0	0	0	0	0
YIL023C::chr9_1:uptag	0	42	21	0	98	1	93	0	33	0	0	169	0	1	27	33	0	2	0	0	0	0	133	0	30	1	110	0	0	0	0	0	1	0	20	30	0	58	0	0	0	62	0	3	0	47	51	64	4
YDR063W::chr4_4:uptag	6	100	73	1	30	33	38	4	5	0	95	75	48	1	2	0	47	83	0	0	0	32	17	0	4	11	9	0	0	0	9	0	0	4	15	27	5	9	0	21	0	18	0	1	24	60	117	40	34
YAR030C::chr1_1:uptag	200	140	230	3	140	141	55	142	141	176	118	60	120	50	3	133	55	188	0	0	0	104	254	264	77	182	189	0	1	0	223	37	1	0	144	163	89	75	0	77	126	207	23	163	77	313	217	286	207
YML120C::chr00_9:uptag	208	354	504	2	150	99	211	280	756	215	751	926	599	5	213	3	132	53	0	3	0	0	43	180	39	1	39	1	2	0	1	0	0	1	0	8	282	278	2	184	150	329	89	232	39	301	403	467	422
YHR004C::chr00_10:uptag	0	0	0	0	0	0	0	0	0	0	0	0	0	0	0	0	0	0	0	0	0	0	0	0	0	0	0	0	0	0	0	0	0	0	0	0	0	0	0	0	0	0	0	0	0	0	0	0	0
YMR206W::chr13_4:uptag	282	602	757	4	332	215	342	271	408	509	197	648	361	201	523	160	435	451	1	0	2	847	1053	355	384	648	644	0	1	1	533	213	0	2	449	490	325	421	2	413	373	435	240	359	487	764	583	868	896
YMR220W::chr13_4:uptag	0	0	0	0	0	0	0	0	0	0	0	0	0	0	0	0	0	0	0	0	0	0	0	0	0	0	0	0	0	0	0	0	0	0	0	0	0	0	0	0	0	0	0	0	0	0	0	0	0
YCR054C::chr00_16a:uptag	0	0	0	0	0	0	0	0	0	0	0	0	0	0	0	0	0	0	0	0	0	0	0	0	0	0	0	0	0	0	0	0	0	0	0	0	0	0	0	0	0	0	0	0	0	0	0	0	0
YDR434W::chr4_7:uptag	0	0	0	0	0	0	0	0	0	0	0	0	0	0	0	0	0	0	0	0	0	0	0	0	0	0	0	0	0	0	0	0	0	0	0	0	0	0	0	0	0	0	0	0	0	0	0	0	0
YFR051C::chr00_2:uptag	0	0	0	0	0	0	0	0	0	0	0	0	0	0	0	0	0	0	0	0	0	0	0	0	0	0	0	0	0	0	0	0	0	0	0	0	0	0	0	0	0	0	0	0	0	0	0	0	0
YMR070W::chr00_6:uptag	0	27	3	0	0	0	33	0	0	0	0	0	0	16	0	0	0	0	0	0	0	0	37	0	0	0	0	0	0	1	0	0	0	0	0	0	1	2	1	0	7	36	0	0	3	32	21	39	11
YKL071W::chr11_1:uptag	113	301	325	3	431	362	252	253	382	483	103	338	103	377	161	24	281	119	0	2	0	199	452	225	95	167	224	0	1	0	2	154	3	14	251	163	305	517	0	315	66	603	309	174	291	248	419	164	182
YDL001W::chr4_1:uptag	19	25	125	118	0	3	13	85	90	0	0	0	0	0	57	0	0	37	0	0	0	0	0	0	16	80	5	0	0	0	0	0	0	0	25	3	0	22	0	0	72	7	27	0	28	28	3	68	42
YNL049C::chr14_4:uptag	111	388	398	31	249	130	158	175	453	268	128	267	145	172	179	139	299	190	0	0	0	266	325	7	126	281	346	1	2	0	11	103	2	23	196	196	85	333	0	121	177	222	102	163	212	431	386	246	374
YPR151C::chr00_18:uptag	195	205	275	294	65	187	193	190	180	134	325	407	359	123	102	27	247	173	0	1	1	364	505	132	157	244	388	0	1	0	101	148	1	1	189	194	131	248	0	64	91	212	202	67	102	396	376	279	272
YBR058C::chr2_2:uptag	0	0	0	0	0	0	0	0	0	0	1	0	0	0	0	0	0	0	0	0	0	0	0	0	0	0	0	0	0	0	0	0	0	0	0	0	0	0	0	0	0	0	0	0	0	0	0	0	0
YHR073W::chr8_2:uptag	332	1174	1321	295	899	842	1415	962	834	404	1051	746	1160	1509	447	451	2820	2536	5	1	1	690	380	653	244	869	1867	5	3	1	480	130	6	7	571	560	1002	1317	3	1149	960	1692	1141	952	1116	1231	944	1547	1502
YHR092C::chr8_2:uptag	389	382	635	126	441	108	273	417	364	684	227	537	466	205	184	286	338	197	0	2	1	199	292	318	368	446	744	1	1	2	305	101	1	1	307	248	184	374	0	203	227	444	210	186	253	620	413	585	672
YKL068W::chr11_1:uptag	194	271	287	72	68	30	55	196	121	60	16	156	253	68	322	2	82	224	0	1	0	159	290	109	312	139	227	0	0	0	301	177	1	0	105	100	50	87	0	21	78	73	47	120	104	226	123	195	140
YNL314W::chr14_1:uptag	0	0	0	0	0	0	0	0	0	0	0	0	0	0	0	0	0	0	0	0	0	0	0	0	0	0	0	0	0	0	0	1	0	0	0	0	19	7	0	0	34	0	0	0	0	0	0	0	0
YPR192W::chr16_5:uptag	147	690	793	373	397	387	650	335	503	80	528	291	605	196	104	68	481	563	2	0	1	132	544	500	576	416	774	2	3	1	57	273	1	0	174	211	346	381	0	316	113	329	254	247	157	668	861	787	812
YHR117W::chr8_2:uptag	273	184	297	6	214	230	193	192	154	0	552	305	200	212	108	2	112	196	0	1	0	173	173	54	119	163	204	1	1	0	204	282	0	0	287	238	20	136	0	211	15	203	151	183	188	398	279	97	350
YPL105C::chr16_2:uptag	584	1030	1583	451	809	604	942	345	893	868	805	864	780	716	742	459	976	898	1	0	1	918	1101	457	1072	646	1365	0	7	1	838	563	5	27	675	879	485	1180	1	848	427	852	634	495	576	956	1172	1195	1146
YDL086W::chr4_1:uptag	3	95	159	0	80	8	54	57	79	0	67	110	257	8	93	61	33	76	0	0	0	168	120	24	52	39	172	1	1	0	83	0	0	0	87	71	69	87	0	15	30	62	35	24	125	86	75	26	72
YPL176C::chr16_2:uptag	105	89	38	39	197	180	12	109	137	178	76	256	0	35	19	86	55	92	0	0	1	15	79	131	1	31	23	0	1	0	1	0	0	0	26	63	1	90	0	1	34	0	3	1	98	61	79	111	159
YJL174W::chr00_14:uptag	0	0	0	0	0	0	0	0	0	0	0	0	0	0	0	0	0	0	0	0	0	0	0	0	0	0	0	0	0	0	0	0	0	0	0	0	0	0	0	0	0	0	0	0	0	0	0	0	0
YHR209W::chr8_3:uptag	92	368	762	25	386	394	314	153	472	207	556	431	589	329	287	185	244	264	0	0	3	306	483	171	230	400	392	0	0	1	218	129	3	1	413	287	192	328	0	145	316	218	163	167	42	553	647	654	426
YOL078W::chr00_8:uptag	0	0	0	0	0	0	0	0	0	0	0	0	0	0	0	0	0	0	0	0	0	0	0	0	0	0	0	0	0	0	0	0	0	0	0	0	0	0	0	0	0	0	0	0	0	0	0	0	0
YDR228C::chr4_5:uptag	0	0	0	0	0	0	0	0	0	0	0	0	0	0	0	0	0	0	0	0	0	0	0	0	0	0	0	0	0	0	0	0	0	0	0	0	0	0	0	0	0	0	0	0	0	0	0	0	0
YHR047C::chr8_2:uptag	400	544	776	456	217	405	350	473	418	682	533	616	115	321	421	68	417	534	1	3	0	526	538	683	571	365	917	2	0	3	566	401	4	1	374	336	252	500	0	521	155	394	348	90	410	556	537	703	405
YGR250C::chr00_14:uptag	374	640	1231	425	594	368	662	391	774	321	368	269	828	552	511	245	495	636	0	1	2	1153	880	495	399	710	778	2	0	0	721	277	2	206	357	533	374	506	1	347	368	741	397	335	565	912	637	1135	940
YMR017W::chr13_2:uptag	3	125	99	2	74	26	31	0	87	114	28	58	52	102	24	14	18	60	0	0	0	73	78	31	45	37	19	0	0	1	36	15	0	0	55	30	28	49	1	44	42	4	10	17	15	110	104	73	81
YOR279C::chr15_3:uptag	0	75	8	0	44	10	27	72	130	0	71	0	0	1	105	1	22	62	0	1	0	15	68	4	82	93	96	0	0	0	41	31	0	0	81	41	0	35	0	16	104	1	63	19	21	57	60	39	21
YJL079C::chr10_2:uptag	2	336	211	244	390	85	212	308	445	117	208	438	166	59	109	112	250	218	0	0	1	227	356	279	172	147	292	2	0	2	18	225	2	0	107	204	246	184	0	257	198	243	129	135	120	408	386	272	388
YOR003W::chr15_1:uptag	546	356	499	131	559	299	135	184	295	564	358	388	336	127	261	49	199	134	0	1	1	362	423	140	164	339	250	1	1	0	458	445	1	26	188	267	178	324	0	140	337	393	67	51	223	320	377	321	399
YNL057W::chr14_3:uptag	138	443	397	167	534	36	189	42	157	1	140	495	200	103	151	1	47	84	0	0	0	296	217	265	73	172	389	0	0	0	12	84	1	1	100	139	26	211	0	243	224	192	257	47	111	118	410	235	224
YMR138W::chr00_11:uptag	60	127	144	0	18	27	52	65	120	0	0	0	0	0	0	0	0	0	0	0	0	0	1	0	0	1	0	0	1	0	0	0	0	0	0	0	146	44	0	97	39	7	2	8	49	142	174	187	138
YOL039W::chr15_5:uptag	0	54	0	0	1	54	15	0	88	0	0	0	0	0	0	0	1	0	0	0	0	0	28	1	45	34	52	0	1	0	0	0	0	0	0	1	0	52	0	28	0	17	0	0	25	39	12	21	0
YNL298W::chr14_1:uptag	0	0	0	0	0	0	0	0	0	0	0	0	0	0	0	0	0	0	0	0	0	0	0	0	0	0	0	0	0	0	0	0	0	0	0	0	0	0	0	0	0	0	0	0	0	9	0	0	0
YER180C::chr00_5:uptag	317	439	523	2	258	76	173	101	271	244	277	241	23	97	244	135	139	348	0	0	0	304	424	302	299	394	570	1	0	0	150	473	2	0	222	286	451	483	0	386	211	244	302	321	209	375	569	643	332
YER042W::chr5_3:uptag	173	322	408	2	147	109	143	85	233	102	372	491	170	122	64	41	180	226	0	0	0	141	132	225	266	216	314	1	0	0	92	36	0	1	148	243	61	221	0	89	120	185	190	86	188	213	315	237	327
YML033W::chr13_2:uptag	0	0	0	0	5	0	0	0	0	0	0	0	0	0	0	0	0	1	0	0	0	0	0	0	0	5	0	0	0	0	0	0	0	0	25	0	0	0	0	0	0	0	0	0	0	2	4	0	7
YKL081W::chr11_1:uptag	346	460	279	59	364	97	68	207	422	685	219	431	236	343	391	70	334	214	0	0	1	222	393	478	194	446	276	0	1	0	340	9	0	2	191	230	68	188	0	277	98	289	150	226	45	361	463	322	365
YMR034C::chr13_2:uptag	479	699	926	320	669	581	364	286	292	344	130	852	816	222	83	39	360	366	0	0	0	162	412	453	232	361	736	0	2	0	310	258	2	1	233	380	88	493	0	453	217	322	340	275	229	463	727	653	379
YBR053C::chr2_2:uptag	119	198	440	50	51	189	104	176	213	59	361	74	107	210	15	33	87	100	0	2	0	243	215	277	164	259	344	0	2	0	469	97	1	2	219	222	85	196	0	186	97	348	123	249	117	196	92	364	284
YDR201W::chr4_5:uptag	0	0	0	0	0	0	0	0	0	0	0	0	0	0	0	0	0	0	0	0	0	0	0	0	0	0	0	0	0	0	0	0	0	0	0	0	0	0	0	0	0	0	0	0	0	0	0	0	0
YGL113W::chr7_2:uptag	0	0	0	0	0	0	0	0	0	0	0	0	0	0	0	0	0	0	0	0	0	0	0	0	0	0	0	0	0	0	0	0	0	0	0	0	0	0	0	0	0	0	0	0	0	0	0	0	0
YKR070W::chr00_3:uptag	678	979	1064	168	775	452	542	308	497	1035	762	830	899	734	390	129	643	602	0	1	0	915	891	773	378	490	1016	2	2	0	851	448	2	2	576	517	398	450	1	482	298	438	455	395	503	755	808	1001	802
YCL074W::chr00_12:uptag	1031	1186	1989	29	649	792	574	791	902	599	637	1151	534	755	697	257	943	935	1	1	2	1123	1238	999	768	846	1275	1	1	2	822	1250	3	255	809	885	545	816	2	687	844	895	500	644	582	1368	1353	1288	1055
YDL186W::chr4_2:uptag	4	299	431	107	246	425	279	127	325	282	840	541	381	386	50	75	131	216	1	0	0	405	579	237	289	267	473	1	0	3	471	282	1	0	199	241	147	479	2	164	295	241	277	224	156	496	362	352	308
YKL007W::chr11_1:uptag	417	812	1219	213	628	1218	716	350	243	566	779	618	696	854	783	193	351	796	1	1	0	812	1288	732	427	197	647	0	2	0	335	422	2	4	589	584	429	531	3	816	204	426	324	194	469	807	891	788	1156
YER005W::chr5_2:uptag	211	301	520	0	105	263	195	144	168	435	103	299	265	274	80	113	117	27	0	0	1	162	157	42	25	229	197	3	0	0	20	0	2	1	72	58	450	169	1	98	60	197	121	31	122	360	367	445	591
YKL158W::chr11_2:uptag	293	624	689	69	421	412	284	17	335	1	398	1137	506	251	237	68	266	176	0	0	1	414	433	297	197	281	424	1	1	0	143	155	0	52	299	299	186	308	1	311	130	301	259	220	267	650	433	714	568
YML087C::chr13_1b:uptag	432	505	533	212	158	711	317	317	534	404	641	360	439	203	532	64	233	153	3	0	2	250	328	239	302	197	494	0	3	0	56	140	2	16	218	253	164	410	26	225	189	309	78	183	311	474	222	601	295
YDL018C::chr4_1:uptag	457	595	344	191	391	671	590	185	425	861	657	684	1114	449	159	88	555	385	1	2	2	559	696	250	229	378	376	0	2	1	303	223	2	46	456	358	297	202	1	168	280	232	274	364	283	411	627	378	736
YJL022W::chr00_13:uptag	0	9	197	1	30	3	72	11	69	1	0	0	0	0	0	0	0	0	0	0	0	0	0	0	0	1	34	1	0	0	0	0	0	0	0	0	125	13	0	20	0	25	0	0	85	56	72	64	133
YPR143W::chr16_5:uptag	0	0	0	0	0	0	0	0	0	0	0	0	0	0	0	0	0	0	0	0	0	0	0	0	0	0	0	0	0	0	0	0	0	0	0	0	0	0	0	0	0	0	0	0	0	0	0	0	0
YDR156W::chr4_5:uptag	90	74	106	0	87	36	122	0	26	0	0	0	0	30	63	0	1	0	1	0	0	0	33	91	0	15	0	0	1	0	0	0	0	1	0	7	28	14	0	0	12	77	133	29	0	110	98	100	14
YOL139C::chr00_15:uptag	0	0	0	0	0	0	0	0	0	0	0	0	0	0	0	0	0	0	0	0	0	0	0	0	0	0	0	0	0	0	0	0	0	0	0	0	0	0	0	0	0	0	0	0	0	0	0	0	0
YDL155W::chr4_2:uptag	1	178	140	1	29	94	23	2	121	93	97	0	29	14	29	31	46	75	1	0	0	61	13	0	0	23	66	0	0	0	69	0	0	0	12	37	89	121	1	38	0	62	27	24	10	41	18	53	42
YHR033W::chr8_1:uptag	746	1188	995	195	731	662	686	811	1284	281	1045	698	867	836	846	104	303	965	3	1	2	947	530	830	703	934	1367	4	0	3	555	591	2	1	522	701	525	301	53	626	511	416	296	328	537	1073	1308	981	1238
YKL215C::chr00_14:uptag	658	1027	1231	146	1534	1000	901	515	798	620	924	827	975	542	449	358	660	1225	0	0	2	784	1068	606	483	501	1215	3	9	1	632	608	4	111	721	526	565	1856	2	825	511	1448	1014	1045	1452	1082	1335	1040	1183
YGR177C::chr7_5:uptag	263	346	701	51	593	539	331	382	463	168	643	677	289	246	125	16	279	358	0	0	2	376	977	228	267	677	832	2	3	0	382	24	1	71	708	666	391	409	1	237	340	469	518	265	481	674	685	623	578
YGL230C::chr7_3:uptag	0	17	10	0	0	1	12	0	97	64	100	1	1	74	0	31	1	42	0	0	0	11	20	0	81	53	60	0	0	0	63	0	0	0	48	35	0	53	0	0	0	42	0	34	0	69	33	58	27
YLR132C::chr12_3:uptag	0	0	0	0	0	0	0	0	0	0	0	0	0	0	0	0	0	0	0	0	0	0	0	0	0	0	0	0	0	0	0	0	0	0	0	0	0	0	0	0	0	0	0	0	0	0	0	0	0
YPL110C::chr16_2:uptag	448	710	1018	119	572	768	311	269	621	269	567	888	922	574	516	269	454	810	2	1	1	1081	793	527	822	505	981	2	1	4	382	649	4	2	473	559	424	485	0	567	165	507	406	260	404	791	874	848	716
YGL222C::chr7_3:uptag	124	351	561	19	161	73	124	94	341	204	282	465	435	99	146	65	129	134	0	0	0	150	136	165	181	141	171	1	0	1	122	45	0	0	113	105	136	200	1	141	212	25	61	60	85	258	251	382	197
YHR135C::chr8_2:uptag	64	292	270	2	241	300	161	86	253	0	0	300	308	114	0	88	68	91	0	0	0	174	157	25	42	188	464	0	0	0	53	1	0	1	1	223	198	46	1	48	2	43	103	152	47	117	263	240	236
YGL209W::chr7_3:uptag	0	26	90	1	62	61	24	38	2	0	0	36	1	32	63	0	27	2	0	0	0	21	37	38	28	85	37	0	0	0	70	81	0	0	6	34	100	58	0	35	12	6	9	72	8	112	47	89	31
YEL050C::chr5_2:uptag	0	0	0	0	0	0	8	0	0	0	0	0	0	0	0	0	0	0	0	0	0	0	0	0	0	0	0	0	0	0	0	0	0	0	0	0	0	23	0	54	0	0	0	0	0	3	23	0	0
YDR476C::chr4_8:uptag	9	102	147	1	55	8	61	15	52	209	0	0	27	8	190	0	34	24	0	0	0	59	19	11	0	62	112	0	0	0	52	111	0	1	13	48	1	59	0	40	93	60	90	18	74	104	88	21	15
YBR256C::chr2_4:uptag	0	0	0	0	0	0	0	0	0	0	0	0	0	0	0	0	0	0	0	0	0	0	0	0	0	0	0	0	0	0	0	0	0	0	0	0	0	0	0	0	0	0	0	0	0	0	0	0	0
YOR122C::chr15_2:uptag	0	0	0	0	0	0	0	0	0	0	0	0	0	0	0	0	0	0	0	0	0	0	0	0	0	0	0	0	0	0	0	0	0	0	0	0	0	0	0	0	0	0	0	0	0	0	0	0	0
YPR094W::chr16_4:uptag	0	0	0	0	0	0	0	0	0	0	0	0	0	0	0	0	0	0	0	0	0	0	0	0	0	0	0	0	0	0	0	0	0	0	0	0	0	0	0	0	0	0	0	0	0	0	0	0	0
YIL091C::chr9_1:uptag	0	0	0	0	0	0	0	0	0	0	0	0	0	0	0	0	0	0	0	0	0	0	0	0	0	0	0	0	0	0	0	0	0	0	0	0	0	0	0	0	0	0	0	0	0	0	0	0	0
YOR007C::chr15_1:uptag	544	207	338	173	216	51	195	110	266	468	325	182	280	125	149	46	41	390	0	0	0	54	202	2	88	107	118	1	0	0	125	269	0	81	180	107	225	232	0	58	316	32	55	129	98	314	516	363	388
YLR070C::chr12_2:uptag	168	417	388	6	352	130	467	281	451	257	297	38	392	333	319	71	233	384	0	0	1	666	385	443	243	513	659	2	1	0	163	74	1	1	518	325	273	332	1	352	172	283	221	256	265	359	309	258	337
YER016W::chr5_3:uptag	655	1682	1953	904	1526	1216	1209	1021	1305	0	77	92	257	354	402	233	431	388	0	1	0	205	505	581	286	510	954	1	2	0	257	0	5	63	250	272	194	531	1	371	166	381	415	156	267	1342	1609	1176	1257
YGL156W::chr7_2:uptag	45	235	315	3	142	326	319	5	116	257	445	353	185	221	92	21	138	288	0	0	0	295	194	201	41	132	145	2	0	0	185	232	0	21	236	150	120	204	0	117	0	176	173	129	257	176	354	205	231
YOL106W::chr00_6:uptag	89	346	282	76	102	264	99	384	228	146	377	149	252	168	167	113	158	110	1	0	0	90	272	329	139	162	232	1	1	0	140	125	1	0	153	157	156	261	0	106	169	235	61	87	294	385	251	295	266
YCR012W::chr00_11:uptag	0	0	0	0	0	0	0	0	0	0	0	0	0	0	0	0	0	0	0	0	0	0	0	0	0	0	0	0	0	0	0	0	0	0	0	0	0	0	0	0	0	0	0	0	0	0	0	0	0
YOR325W::chr15_4:uptag	5	213	111	0	98	2	6	3	85	246	21	80	31	84	155	42	139	98	1	0	0	65	151	0	82	13	52	1	0	0	0	192	0	0	65	30	80	91	0	145	64	79	10	21	81	167	44	90	71
YNL198C::chr14_2:uptag	76	81	245	116	147	3	16	13	155	0	61	0	99	120	4	59	56	50	0	0	0	65	245	171	140	227	244	0	1	0	141	107	0	0	157	171	1	102	0	97	1	126	38	61	208	94	166	152	47
YLL008W::chr12_1:uptag	0	0	0	0	0	0	0	0	0	0	0	0	0	0	0	0	0	0	0	0	0	0	0	0	0	0	0	0	0	0	0	0	0	0	0	0	0	0	0	0	0	0	0	0	0	0	0	0	0
YLR412W::chr12_5:uptag	880	1135	1136	358	669	259	294	327	408	1044	775	1733	674	585	1206	158	370	867	2	1	1	1024	563	1341	559	394	584	0	3	2	2963	950	1	54	538	413	325	486	1	412	461	680	319	248	421	1070	1146	915	874
YBR138C::chr2_3:uptag	2054	2503	3029	696	2271	1700	2492	1814	2236	451	919	824	1492	1706	1405	1142	1192	1795	1	1	4	1806	3043	1311	1488	2626	3307	4	5	4	417	894	8	7	1491	2246	412	1242	2	515	222	1297	583	586	733	1697	2930	2492	2450
YER096W::chr00_8:uptag	60	142	256	241	21	176	35	4	82	0	35	85	103	111	34	1	87	53	0	0	0	51	78	67	158	206	112	0	1	0	49	0	0	0	90	86	28	46	0	66	12	45	98	50	56	101	81	185	143
YLR180W::chr12_3:uptag	0	115	60	0	49	22	15	5	76	0	0	0	71	0	7	53	37	12	0	0	0	1	45	14	72	10	0	0	1	0	0	0	0	0	3	0	0	190	0	35	0	47	26	17	61	107	42	55	24
YPR199C::chr16_5:uptag	317	333	536	82	463	216	118	152	525	368	343	334	538	111	93	156	87	100	1	1	2	358	397	111	375	141	360	0	1	0	195	185	1	15	96	201	146	139	0	135	55	162	40	177	199	385	397	475	485
YOR147W::chr15_2:uptag	303	275	421	251	254	137	105	152	346	152	397	565	430	83	26	23	40	321	0	2	0	81	165	28	0	73	62	0	1	0	177	169	0	0	27	52	98	195	2	74	159	198	160	137	99	387	360	435	414
YKR050W::chr11_3:uptag	323	556	543	415	487	211	272	220	520	327	294	759	413	322	441	335	299	408	0	1	1	1181	665	300	523	573	549	1	3	0	812	428	3	2	419	380	247	428	0	223	113	390	399	237	255	696	818	572	616
YOR067C::chr15_1:uptag	0	1	120	1	0	0	15	2	0	0	0	85	11	33	3	0	0	0	0	0	0	0	0	82	0	0	8	0	0	0	1	0	0	0	0	8	0	14	0	55	0	31	32	13	11	21	0	119	17
YPL133C::chr16_2:uptag	124	650	532	184	186	361	333	177	370	280	878	623	265	111	513	73	272	160	0	0	0	698	501	302	190	281	400	0	1	1	122	420	2	177	88	229	300	484	1	391	351	383	131	223	189	578	596	525	530
YPR155C::chr16_5:uptag	151	250	190	0	117	45	80	98	261	30	331	104	16	136	28	68	230	27	0	0	0	65	265	58	70	215	96	0	0	0	110	1	0	0	126	99	56	135	1	144	45	33	59	59	90	231	186	261	136
YFR053C::chr00_2:uptag	312	274	243	1	299	167	161	115	175	156	23	478	115	166	132	13	230	124	0	0	0	440	175	252	211	145	235	0	2	1	292	73	0	1	154	151	80	270	0	175	78	147	97	91	122	202	242	342	286
YNL270C::chr14_1:uptag	292	133	211	1	38	108	129	39	116	35	264	96	305	36	30	0	77	110	1	0	0	101	247	346	51	155	253	1	0	0	176	277	0	0	155	157	5	91	0	123	108	41	80	69	197	244	187	162	279
YGL059W::chr7_1:uptag	1	80	68	0	13	29	7	1	25	61	66	18	0	16	58	1	57	48	0	0	0	10	41	21	6	36	3	0	0	1	44	14	0	0	19	26	24	17	0	1	0	17	11	0	3	42	78	33	76
YKR055W::chr11_3:uptag	718	1116	993	177	604	561	325	409	762	798	873	1256	803	571	987	234	547	545	0	1	0	839	752	745	422	367	888	5	2	2	218	623	1	12	424	515	579	442	2	278	393	453	276	251	480	887	796	1007	740
YFR047C::chr00_2:uptag	248	494	628	315	426	121	228	124	372	120	252	67	198	159	210	22	76	223	1	0	0	244	194	1	174	166	430	0	0	0	26	147	3	0	151	220	139	237	3	66	263	287	53	119	134	418	455	421	478
YDR536W::chr00_2:uptag	503	1018	839	542	753	1046	538	481	944	207	840	1747	840	747	373	131	455	552	2	1	1	1093	1018	578	718	741	1395	2	2	1	338	558	7	330	659	748	662	1386	4	998	1244	1477	1050	833	1464	1083	1025	1304	1094
YDL154W::chr4_2:uptag	133	176	258	1	183	14	126	108	188	112	214	388	239	125	41	2	66	76	1	1	1	310	383	226	206	170	510	0	1	2	193	229	1	65	179	80	249	209	0	116	200	160	184	193	143	584	294	269	315
YLR209C::chr12_3:uptag	197	454	577	6	160	242	244	122	394	325	122	344	596	141	223	140	258	167	0	0	0	311	155	255	376	234	361	1	4	0	54	256	1	124	165	222	118	528	1	314	77	138	301	166	131	548	458	492	455
YER061C::chr5_3:uptag	0	10	0	0	74	0	5	0	0	0	0	0	0	0	0	0	0	0	0	0	0	0	0	0	0	0	0	0	0	0	0	0	0	0	0	0	0	0	0	0	0	0	29	14	0	13	0	27	31
YDL049C::chr4_1:uptag	370	296	341	8	153	210	235	61	164	2	251	12	387	65	42	39	208	153	2	0	0	1021	308	217	326	190	237	1	2	0	64	67	2	0	216	169	94	221	1	73	47	199	127	39	36	285	237	249	221
YJL156C::chr10_1:uptag	0	0	0	0	0	0	0	0	0	0	0	0	0	0	0	0	0	0	0	0	0	0	0	0	0	0	0	0	0	0	0	0	0	0	0	0	0	0	0	0	0	0	0	0	0	0	0	0	0
YMR022W::chr13_2:uptag	61	387	379	2	219	291	47	88	218	200	104	453	61	41	116	157	39	244	1	0	0	172	33	64	138	137	186	2	0	0	70	0	1	167	94	122	170	50	2	26	83	64	0	70	46	165	327	200	261
YML058W::chr13_1b:uptag	0	25	19	0	2	0	12	0	0	0	0	0	0	0	0	1	4	0	0	0	0	2	0	5	0	2	0	0	0	0	0	0	0	0	11	0	0	1	0	0	0	0	0	0	0	21	12	14	27
YDR171W::chr4_5:uptag	219	157	352	192	65	18	179	13	179	221	37	336	192	27	237	50	100	126	0	0	0	111	495	140	123	177	282	0	0	0	0	266	0	2	119	181	133	333	0	91	0	219	110	56	86	280	432	200	270
YOR052C::chr15_1:uptag	70	224	380	180	209	248	278	318	204	118	178	2	1	1	27	3	200	399	0	0	0	132	320	148	212	62	193	1	0	0	1	207	2	11	222	194	104	271	2	62	136	443	190	232	181	401	306	333	228
YBR125C::chr00_16a:uptag	0	119	139	82	126	1	8	21	38	1	0	20	169	62	158	0	1	18	1	0	0	9	52	104	4	76	114	0	0	0	70	0	0	0	31	29	39	1	0	0	21	41	24	35	1	53	60	109	71
YPR061C::chr16_4:uptag	0	46	26	0	0	0	0	0	0	0	0	0	1	0	0	0	0	0	0	0	0	26	0	0	0	1	0	0	0	0	112	0	0	0	25	0	0	69	0	0	0	23	1	1	0	45	18	39	51
YOR245C::chr15_3:uptag	0	24	14	1	78	1	0	2	9	31	0	0	0	0	0	0	0	13	0	0	0	8	1	0	7	0	10	0	0	0	1	14	0	5	12	5	0	28	0	1	0	0	0	0	0	20	16	25	38
YKL075C::chr11_1:uptag	2	94	32	3	23	61	0	0	1	94	134	0	141	200	0	0	41	84	1	0	0	107	37	0	43	17	25	0	0	0	485	58	0	0	85	15	87	0	0	42	0	99	21	8	27	1	66	12	85
YPR188C::chr16_5:uptag	214	173	425	168	183	60	135	182	179	366	209	243	95	187	102	143	54	278	0	1	0	113	75	12	187	119	150	1	1	1	178	130	0	0	86	173	153	130	1	60	210	21	56	187	163	184	386	274	349
YOR338W::chr15_4:uptag	2	166	214	2	7	152	114	107	71	217	137	98	29	75	130	14	80	83	0	0	0	18	41	107	87	95	206	0	0	0	41	23	0	0	121	132	25	37	0	3	61	36	69	34	39	138	180	280	95
YGR171C::chr7_5:uptag	0	0	0	0	0	0	0	0	50	0	0	0	0	0	0	0	0	0	0	0	0	0	0	0	0	0	0	0	0	0	0	0	0	0	0	0	0	1	0	0	0	0	0	0	0	0	0	0	0
YDL068W::chr4_1:uptag	0	0	0	0	0	0	0	0	0	0	0	0	0	0	0	0	0	0	0	0	0	0	0	0	0	0	0	0	0	0	0	0	0	0	0	0	0	0	0	0	0	0	0	0	0	0	0	0	0
YKL110C::chr11_2:uptag	0	31	107	0	0	0	19	79	0	0	0	65	0	0	0	0	0	0	0	0	0	0	119	0	41	28	4	0	0	0	0	0	0	0	41	23	57	128	0	34	13	27	0	2	1	38	19	23	44
YGL194C::chr7_3:uptag	2	0	16	0	0	0	0	0	0	0	0	0	0	0	0	0	9	0	0	0	0	0	0	0	0	0	0	0	0	0	0	0	0	0	0	0	0	0	0	1	0	1	0	0	0	29	8	5	24
YLR034C::chr00_8:uptag	121	329	858	4	528	235	252	237	244	148	684	256	403	177	125	85	292	160	1	2	0	698	609	74	240	496	258	0	0	0	736	477	2	58	236	288	171	432	0	249	277	313	111	102	185	522	554	578	436
YEL067C::chr5_2:uptag	326	521	869	254	427	523	417	239	548	599	437	1259	275	376	371	205	190	493	1	2	1	333	271	861	306	435	578	0	0	1	189	29	1	0	445	390	298	278	0	151	219	222	216	360	313	590	501	797	527
YGR214W::chr7_5:uptag	1	24	0	1	0	1	8	103	0	75	0	0	56	0	225	0	0	0	0	0	0	219	23	0	0	31	6	0	0	0	0	0	0	0	58	26	57	0	0	45	16	0	19	24	0	0	23	62	26
YGL181W::chr7_2:uptag	550	379	748	39	404	244	450	260	430	673	449	546	341	237	34	2	478	298	1	1	3	469	466	242	499	459	544	1	1	2	487	245	3	56	609	456	389	294	1	146	263	334	244	262	334	413	557	548	529
YDR347W::chr4_7:uptag	0	0	0	0	0	0	0	1	0	0	0	0	0	0	0	0	0	0	0	0	0	0	0	0	0	0	0	0	0	0	0	0	0	0	0	0	0	0	0	0	0	0	42	0	0	0	0	2	43
YGR100W::chr7_4:uptag	2	67	175	192	1	11	32	29	172	61	88	193	60	95	18	0	11	31	0	0	0	25	25	0	11	11	24	0	0	0	0	0	1	0	15	3	14	97	1	0	0	10	64	11	4	63	129	27	115
YGL159W::chr7_2:uptag	86	87	42	1	128	1	57	38	55	204	0	121	85	15	24	69	8	82	1	0	0	156	120	0	42	107	69	0	0	0	36	0	1	0	88	52	5	60	0	119	4	32	31	15	11	59	106	83	85
YGL086W::chr7_1:uptag	636	3516	3191	268	2437	2495	3388	2939	4607	429	438	656	271	514	377	107	188	922	0	2	2	370	496	311	323	558	1253	6	4	1	161	130	5	29	111	237	620	920	3	694	679	713	964	630	721	1558	1847	2587	2368
YML099C::chr00_9:uptag	30	121	172	114	73	159	85	42	92	148	99	16	46	47	159	61	220	31	0	0	1	158	39	73	138	56	10	0	0	0	61	210	1	24	86	38	13	96	0	8	51	176	136	25	39	106	236	131	104
YML058C-A::chr13_1b:uptag	290	330	463	2	295	275	202	46	558	389	435	858	314	300	134	94	222	214	0	1	2	445	606	475	324	633	521	2	1	2	324	251	3	0	249	490	342	335	3	68	214	193	304	344	263	616	677	701	517
YDL085W::chr4_1:uptag	16	30	82	0	24	12	64	27	17	3	116	15	6	22	5	8	8	7	0	0	0	44	31	73	8	27	30	0	0	0	23	71	0	0	11	12	11	33	0	15	25	57	5	9	11	67	68	72	81
YNL279W::chr00_8:uptag	653	652	1558	346	520	293	560	374	503	399	612	400	838	298	483	349	391	525	2	1	2	720	680	549	521	488	915	2	1	1	664	455	4	42	500	496	376	558	0	382	420	411	278	308	359	735	805	705	787
YMR140W::chr13_4:uptag	106	645	676	14	283	705	103	150	419	183	679	354	625	431	270	166	432	510	0	2	1	254	138	127	243	380	555	1	0	0	172	232	1	0	362	311	82	405	2	312	185	510	196	210	220	397	517	712	624
YJR106W::chr00_12:uptag	399	441	468	47	214	736	676	140	547	146	392	140	361	219	260	87	183	311	0	2	0	143	330	263	383	134	403	0	1	1	104	182	3	177	166	216	342	441	2	343	678	475	257	411	292	520	691	666	374
YML089C::chr13_1b:uptag	322	399	489	422	535	134	375	90	177	430	464	281	203	254	133	87	103	223	1	1	1	616	276	328	132	239	351	1	2	1	220	0	0	2	111	164	165	202	0	185	55	131	287	37	80	202	338	391	441
YLR398C::chr12_5:uptag	4849	14727	9222	1756	16167	17505	14402	5033	6414	1074	2072	1904	2931	16119	7706	4401	5988	3082	46	50	39	7228	33272	16784	20661	18911	11087	48	68	28	3823	4010	115	1029	17247	8258	9665	15519	45	12810	15687	26096	18803	19371	27391	12775	15471	14997	11514
YJR059W::chr00_13:uptag	17	155	88	4	79	73	213	92	78	89	55	0	76	137	277	0	264	379	0	1	0	249	205	101	63	67	222	0	1	0	225	81	2	126	92	212	36	295	0	184	114	187	29	187	274	98	264	252	206
YNL333W::chr14_1:uptag	247	392	374	235	704	186	373	192	253	138	221	329	61	349	224	63	203	157	0	1	0	240	650	151	303	236	425	1	1	1	331	100	5	3	227	217	286	420	0	357	332	340	340	261	259	343	369	485	363
YOR025W::chr15_1:uptag	286	239	215	1	148	41	182	37	76	142	191	155	0	342	27	35	36	91	0	0	0	9	45	106	111	103	177	0	0	0	59	30	0	0	46	96	61	113	0	89	8	178	100	86	114	154	106	190	138
YBR220C::chr2_4:uptag	189	346	492	3	188	323	172	44	229	122	80	136	91	115	26	110	148	194	0	0	0	141	123	431	97	151	383	2	0	0	124	38	1	8	117	101	130	108	2	144	188	73	85	25	23	227	314	296	279
YOR166C::chr15_2:uptag	39	370	467	31	281	346	353	109	402	315	214	384	97	348	251	106	82	224	1	2	0	30	159	221	177	275	316	1	0	1	1	331	1	3	209	345	125	149	1	176	71	140	132	87	146	256	299	290	388
YBL094C::chr2_1:uptag	411	185	490	221	393	119	416	62	273	150	225	49	149	137	184	35	190	379	0	0	1	281	322	122	85	125	298	0	0	2	1	60	1	83	121	110	269	188	0	152	252	322	204	60	256	199	265	397	286
YLR174W::chr12_3:uptag	58	122	126	0	62	104	47	41	80	165	111	163	1	0	98	13	20	2	0	0	0	16	97	9	0	14	75	0	0	0	20	133	1	0	77	7	0	72	0	32	129	1	91	8	26	107	87	81	65
YJR121W::chr00_12:uptag	0	0	0	0	0	0	0	0	0	0	0	0	0	0	0	0	0	0	0	0	0	0	0	0	0	0	0	0	0	0	0	0	0	0	0	0	0	0	0	0	0	0	0	0	0	0	0	0	0
YKR102W::chr00_15:uptag	2	157	380	1	283	53	97	138	164	164	447	443	117	339	230	148	168	108	0	1	0	74	55	67	102	165	53	1	0	1	101	26	0	30	69	62	13	34	1	77	16	47	62	34	84	140	220	183	176
YPL251W::chr16_1:uptag	0	0	0	0	0	0	0	0	0	0	0	0	0	0	0	0	0	0	0	0	0	0	0	0	0	0	0	0	0	0	0	0	0	0	0	0	0	0	0	0	0	0	0	0	0	0	0	0	0
YNR009W::chr14_4:uptag	114	458	223	0	282	84	285	151	144	0	49	2	31	28	1	198	239	133	1	2	1	110	34	87	7	77	142	0	0	0	26	218	1	0	66	137	140	259	1	167	72	118	68	69	108	143	72	235	264
YKR104W::chr00_4:uptag	378	543	838	5	695	309	179	269	416	714	596	805	351	547	271	116	219	726	1	0	1	435	523	91	369	329	340	0	1	0	447	218	0	1	275	321	84	299	5	111	178	226	175	175	348	507	370	624	462
YBR208C::chr2_4:uptag	0	55	85	0	0	0	8	19	102	0	0	22	0	0	0	0	113	0	0	1	0	7	23	0	0	55	65	0	0	0	76	0	0	0	24	0	0	42	0	70	0	40	22	71	28	32	12	8	74
YOL092W::chr00_6:uptag	451	650	1238	244	764	1056	548	344	602	886	1269	1301	1096	727	756	224	601	1017	0	1	1	893	947	551	548	692	969	2	2	2	696	557	5	141	641	792	491	685	3	515	386	904	518	551	354	1201	906	1131	1106
YPL138C::chr16_2:uptag	1060	654	1493	11	1005	344	637	765	752	768	869	1200	670	674	303	244	758	900	2	0	1	1423	681	308	635	1601	1830	1	3	0	843	344	9	5	769	970	809	803	0	793	612	1032	695	951	992	712	1009	1330	1357
YOR304C-A::chr15_4:uptag	281	466	534	255	241	141	164	211	513	479	469	586	208	271	130	114	121	345	2	1	0	364	401	85	231	99	472	1	2	1	280	188	3	0	173	350	304	207	0	110	272	283	106	118	59	312	396	284	474
YNL184C::chr14_2:uptag	0	15	0	0	0	0	0	0	0	0	0	0	0	0	0	0	0	0	0	0	0	0	0	0	0	0	0	0	0	0	0	0	0	0	0	0	0	35	0	17	0	0	10	0	0	73	5	24	4
YFR056C::chr00_2:uptag	646	464	1027	173	229	103	231	223	598	301	484	651	155	104	398	3	245	259	0	1	4	487	597	372	201	394	502	1	0	0	179	421	3	20	198	110	284	178	0	382	237	254	134	259	203	709	592	626	545
YJR008W::chr00_13:uptag	1558	3457	4513	179	2500	3029	3678	2250	2458	926	1285	2089	2012	2363	782	1324	2537	2326	2	4	0	2278	4252	1166	2049	3889	5747	5	9	1	789	714	10	9	1412	3136	771	1206	98	893	962	1387	1091	1121	1336	2111	3286	3306	2968
YIR042C::chr00_3:uptag	0	282	52	1	233	67	89	153	203	37	143	13	215	32	12	2	72	224	1	1	0	69	336	133	201	130	94	0	1	0	230	204	0	48	132	60	87	113	0	78	40	87	75	111	87	194	88	319	188
YHR114W::chr8_2:uptag	620	1156	1349	362	1023	680	972	660	583	367	476	848	496	137	884	155	858	819	2	2	0	1115	1061	757	311	1040	1329	1	5	2	948	734	5	77	1037	1065	939	744	2	898	1436	943	678	657	761	1610	1238	1361	1379
YHR015W::chr8_1:uptag	303	130	155	2	31	10	114	41	269	165	145	9	67	13	17	102	231	22	0	0	0	64	236	25	137	48	225	1	0	2	74	86	1	0	84	150	82	79	2	97	66	88	238	109	180	324	195	193	227
YIL009W::chr9_1:uptag	0	98	131	1	239	5	21	1	82	16	47	438	46	23	5	56	35	175	0	0	1	1	289	141	0	35	100	0	0	1	0	59	0	0	116	53	0	41	0	17	120	73	17	58	60	119	52	55	259
YGR134W::chr00_8:uptag	0	0	0	3	0	0	0	79	87	0	11	151	82	0	66	0	0	39	0	1	1	0	2	0	0	0	39	0	1	0	0	49	0	0	0	0	0	49	1	0	0	0	14	6	0	27	38	37	9
YIR029W::chr00_3:uptag	226	578	498	144	485	182	366	222	347	302	469	108	392	192	150	127	75	223	0	0	1	283	170	239	115	448	336	0	2	0	154	179	0	0	162	184	70	195	0	266	267	254	143	251	182	503	511	515	355
YDR479C::chr4_8:uptag	80	29	7	0	107	2	41	8	0	53	380	74	1	0	44	0	0	1	0	0	0	184	16	0	114	79	29	0	1	0	0	71	0	0	16	37	23	0	0	0	57	11	0	0	0	45	12	47	81
YBL028C::chr2_1:uptag	201	256	168	1	266	106	249	71	100	116	425	386	332	138	560	1	105	44	1	1	0	46	167	240	97	187	311	1	1	1	147	80	1	46	109	136	82	118	1	202	43	260	85	197	138	211	182	298	172
YNL269W::chr14_1:uptag	281	754	843	7	352	307	484	103	503	469	678	992	503	316	211	403	299	306	2	0	2	949	673	282	549	235	432	2	0	3	788	697	2	1	394	372	397	413	3	383	429	377	248	204	287	396	737	738	605
YOR160W::chr15_2:uptag	0	0	0	0	0	0	0	0	0	0	0	0	0	0	0	0	0	0	0	0	0	0	0	0	0	0	0	0	0	0	0	0	0	0	0	0	0	0	0	0	0	0	0	0	0	0	0	0	0
YMR153W::chr13_4:uptag	276	822	1087	89	480	395	565	311	685	169	765	1544	517	440	598	96	603	913	1	0	0	968	803	701	782	679	887	4	3	1	369	572	3	30	922	747	845	492	0	359	541	381	350	577	428	615	719	914	1043
YOR283W::chr15_3:uptag	6	105	229	1	40	118	0	103	69	0	183	38	0	78	2	0	3	0	0	0	0	0	17	76	111	57	124	0	0	0	0	99	0	0	60	40	0	36	1	140	0	22	25	84	72	69	106	97	97
YMR322C::chr00_17b:uptag	21	122	189	0	34	1	35	29	135	2	126	400	99	6	193	16	113	54	0	0	1	378	262	128	263	164	229	0	0	0	46	19	0	0	130	104	16	59	0	142	48	177	58	55	79	217	158	168	175
YLL043W::chr12_1:uptag	1	67	277	1	187	119	118	92	242	240	120	0	321	161	187	3	34	374	0	1	1	151	106	27	413	115	283	0	0	2	0	33	1	29	106	81	126	207	0	45	147	110	91	24	176	128	251	360	205
YLR030W::chr00_8:uptag	416	373	331	6	152	285	152	264	358	215	1120	580	415	79	153	7	277	413	0	3	0	395	645	345	226	344	425	1	2	0	330	133	2	0	298	284	46	303	0	195	163	411	177	193	127	395	494	397	555
YNL007C::chr14_4:uptag	0	0	0	0	0	0	0	0	0	0	0	0	0	0	0	0	0	0	0	0	0	0	0	0	0	0	0	0	0	0	0	0	0	0	0	0	0	0	0	0	0	0	0	0	0	0	0	0	0
YNR037C::chr14_4:uptag	0	79	40	88	27	0	0	0	34	0	0	0	1	0	0	0	0	0	0	0	0	0	0	0	0	0	0	0	0	0	0	0	0	0	0	0	0	0	0	21	0	0	0	0	0	42	82	82	34
YBR180W::chr2_4:uptag	179	237	295	0	528	519	290	233	511	57	209	275	124	42	7	18	49	49	0	2	0	216	250	190	94	109	157	0	0	0	119	131	1	0	62	114	150	388	0	415	63	350	261	299	194	401	333	394	277
YDR510W::chr4_8:uptag	0	0	0	0	0	0	0	0	0	0	0	0	0	0	0	0	0	0	0	0	0	0	0	0	0	0	0	0	0	0	0	0	0	0	0	0	0	0	0	0	0	0	0	0	0	0	0	0	0
YLR224W::chr12_3:uptag	459	635	468	185	559	432	331	153	517	184	364	574	599	282	377	95	299	531	0	0	0	360	513	659	363	534	659	0	0	0	875	212	2	4	498	525	125	455	1	371	54	282	163	260	139	520	510	614	328
YMR193W::chr13_4:uptag	0	0	0	0	0	0	0	0	0	0	0	0	0	0	0	0	0	0	0	0	0	0	0	0	0	0	0	0	0	0	0	0	0	0	0	0	0	0	0	0	0	0	0	0	0	0	0	0	0
YOL151W::chr00_17b/chr00_18:uptag	416	708	788	309	401	492	305	225	520	313	867	741	823	391	453	144	624	743	0	0	0	455	1023	689	616	433	791	1	2	1	354	119	4	40	445	472	178	365	1	686	375	670	212	360	507	729	555	630	466
YNL222W::chr14_2:uptag	0	0	0	0	0	0	0	0	0	0	0	0	0	0	0	0	0	0	0	0	0	0	0	0	0	0	0	0	0	0	0	0	0	0	0	0	0	0	0	0	0	0	0	0	0	0	0	0	0
YPR182W::chr16_5:uptag	0	0	0	0	0	0	0	0	0	0	0	0	0	0	0	0	0	0	0	0	0	0	0	0	0	0	0	0	0	0	0	0	0	0	0	0	0	0	0	0	0	0	0	0	0	0	0	0	0
YJL049W::chr10_2:uptag	63	348	228	1	287	181	136	123	21	114	167	372	227	207	88	112	228	76	0	0	0	263	217	183	281	224	171	2	1	1	0	1	0	0	100	135	73	219	0	118	90	212	62	134	196	267	248	360	278
YJL081C::chr10_2:uptag	0	0	0	0	0	0	0	0	0	0	0	0	0	0	0	0	0	0	0	0	0	0	0	0	0	0	0	0	0	0	0	0	0	0	0	0	0	0	0	0	0	0	0	0	0	0	0	0	0
YKR078W::chr00_3:uptag	164	283	890	10	317	414	218	156	359	214	328	202	475	239	104	82	289	364	1	0	0	195	272	330	213	283	515	0	1	1	125	224	2	24	307	272	106	433	0	115	67	329	172	171	248	472	419	434	452
YGR172C::chr7_5:uptag	0	0	0	0	0	0	0	0	0	0	0	0	0	0	0	0	0	0	0	0	0	0	0	0	0	0	0	0	0	0	0	0	0	0	0	0	0	0	0	0	0	0	0	0	0	0	0	0	0
YOR207C::chr15_3:uptag	0	0	0	0	0	0	0	0	0	0	0	0	0	0	0	0	0	0	0	0	0	0	0	0	0	0	0	0	0	0	0	0	0	0	0	0	0	0	0	0	0	0	0	0	0	0	0	0	0
YIL050W::chr9_1:uptag	3	169	231	126	479	179	124	62	291	208	136	217	76	160	146	3	71	329	0	0	0	37	370	76	188	315	371	0	0	0	86	91	0	46	206	164	0	77	0	286	146	155	199	119	82	547	240	471	276
YDR522C::chr4_8:uptag	75	50	164	6	108	54	96	128	126	60	100	244	244	60	205	117	200	75	0	0	0	70	201	533	128	287	148	0	0	0	62	322	0	12	87	69	53	97	1	37	35	82	34	18	1	83	142	122	191
YLR287C-A::chr12_4:uptag	0	4	8	0	0	0	0	0	0	0	0	0	0	0	0	0	0	0	0	0	0	0	0	0	0	0	0	0	0	0	0	0	0	0	0	0	0	0	0	0	0	0	0	0	0	0	0	1	0
YMR127C::chr00_9:uptag	695	460	503	92	238	345	259	265	320	253	391	755	250	153	179	188	308	274	0	0	0	449	650	184	299	377	440	0	0	1	0	316	2	0	264	274	214	190	0	56	115	95	60	113	317	319	351	492	363
YLR319C::chr12_4:uptag	26	279	133	2	30	190	30	0	96	91	425	241	258	14	97	0	79	19	0	0	0	223	45	2	86	3	177	0	0	0	57	0	0	0	11	68	86	143	0	61	20	84	18	8	59	197	163	172	91
YBR134W::chr2_3:uptag	1	0	0	0	0	0	0	0	0	74	0	0	0	0	0	0	16	1	0	0	0	0	0	0	8	0	32	0	0	0	0	0	0	1	0	0	0	0	0	23	0	0	0	34	0	19	2	60	20
YML035C::chr00_14:uptag	0	0	0	0	0	0	0	0	0	0	0	0	0	0	0	0	0	0	0	0	0	0	0	0	0	0	2	0	0	0	0	0	0	0	0	4	0	0	0	0	0	0	0	0	0	0	0	0	2
YMR174C::chr13_4:uptag	416	403	651	225	569	283	381	73	359	283	981	530	225	321	181	37	223	235	1	0	0	414	646	331	199	308	462	0	1	3	315	464	2	54	214	395	214	475	1	622	661	500	370	156	485	424	587	393	480
YPR032W::chr16_4:uptag	0	0	0	0	0	0	0	0	0	0	0	0	0	0	0	0	0	0	0	0	0	0	0	0	0	0	0	0	0	0	0	0	0	0	1	0	0	0	0	37	0	0	0	0	0	0	0	0	0
YGR124W::chr7_5:uptag	3	95	408	115	114	53	172	86	157	94	0	0	145	102	135	0	144	229	1	0	0	163	266	25	37	152	277	0	1	1	143	93	0	1	74	111	180	157	1	23	66	152	94	163	101	151	244	253	297
YKL177W::chr11_2:uptag	0	0	0	0	0	0	0	0	0	0	0	0	0	0	0	0	0	0	0	0	0	0	0	0	0	0	0	0	0	0	0	0	0	0	0	0	0	0	0	0	0	0	0	0	0	0	0	0	0
YKR030W::chr11_3:uptag	671	591	607	90	933	343	391	152	678	208	1439	499	403	615	831	181	507	704	2	5	1	876	513	513	260	424	768	4	2	0	443	329	2	134	254	486	453	517	3	406	395	464	510	286	243	732	809	833	526
YBR022W::chr2_2:uptag	29	182	296	1	170	127	143	158	217	85	231	963	120	78	1	44	312	128	0	0	0	516	343	299	122	251	114	0	0	1	65	194	0	77	211	106	152	110	0	103	163	131	179	120	70	238	237	387	188
YOR058C::chr15_1:uptag	1813	1715	1731	826	1250	1853	1627	1977	2067	1405	754	695	1753	1630	957	625	690	718	0	2	1	2549	2895	2977	1627	1921	2589	1	4	1	1544	1465	4	109	2076	2243	465	1136	3	546	1004	944	619	753	1184	1265	1606	1724	1511
YKR028W::chr00_14:uptag	1193	598	708	44	789	528	631	430	263	285	325	439	491	264	433	179	747	319	0	1	0	486	630	500	453	438	917	2	1	0	781	126	0	82	417	413	279	334	0	479	383	471	382	413	335	551	712	908	757
YGL137W::chr7_2:uptag	0	0	0	0	0	0	0	0	0	0	0	0	0	0	0	0	0	0	0	0	0	0	0	0	0	0	0	0	0	0	0	0	0	0	0	0	0	0	0	0	0	0	0	0	0	0	0	0	0
YMR238W::chr13_5:uptag	186	83	72	2	118	0	38	66	107	110	31	320	128	100	141	52	4	36	0	0	0	100	139	128	273	127	58	0	0	0	301	621	0	1	70	104	0	10	0	2	2	49	23	39	20	166	29	82	45
YER170W::chr00_5:uptag	436	679	550	6	548	297	320	259	268	315	729	874	508	325	399	251	443	1001	0	0	1	313	587	366	219	649	686	1	1	2	464	398	1	0	367	489	109	317	1	546	341	327	209	130	378	511	402	397	532
YOL082W::chr15_5:uptag	69	89	189	155	150	69	2	38	104	22	0	129	2	29	71	27	75	0	0	0	0	129	60	25	20	120	138	0	1	0	89	158	0	0	64	81	8	96	0	5	18	42	24	38	75	105	92	150	145
YMR128W::chr00_9:uptag	0	0	0	0	0	0	0	0	0	0	0	0	0	0	0	0	0	0	0	0	0	0	0	0	0	0	0	0	0	0	0	0	0	0	1	0	0	0	0	0	0	0	0	0	0	0	0	0	0
YER185W::chr00_5:uptag	426	111	610	4	490	160	88	146	306	517	179	399	347	298	122	72	86	350	1	0	0	142	238	63	197	153	288	1	1	0	45	29	0	0	102	273	76	241	0	218	112	165	174	69	86	367	367	256	188
YMR308C::chr13_5:uptag	0	0	0	0	0	0	0	0	0	0	0	0	0	0	0	0	0	0	0	0	0	0	0	0	0	0	0	0	0	0	0	0	0	0	0	0	0	0	0	0	0	0	0	0	0	0	0	0	0
YEL043W::chr5_2:uptag	50	162	40	0	336	127	15	48	278	178	25	322	0	58	66	1	1	46	0	0	0	1	0	105	12	1	19	0	0	1	0	0	0	1	5	8	23	98	0	20	6	105	28	0	9	109	36	99	99
YAL055W::chr1_1:uptag	73	236	222	83	78	99	64	27	123	63	224	86	56	31	164	86	54	189	0	0	0	374	210	102	188	99	173	0	0	0	227	93	0	32	185	148	54	190	0	154	135	143	56	33	167	152	179	185	264
YLR296W::chr12_4:uptag	0	19	53	0	42	15	11	9	35	1	33	3	66	4	0	0	7	26	0	0	2	38	46	4	26	10	38	0	0	0	1	0	0	0	19	27	0	17	0	3	0	0	1	6	28	39	33	76	53
YDL064W::chr4_1:uptag	0	0	0	0	0	0	0	0	0	0	0	0	0	0	0	0	0	0	0	0	0	0	0	0	0	0	0	0	0	0	0	0	0	0	0	0	0	0	0	0	0	0	0	0	0	0	0	0	0
YKL173W::chr11_2:uptag	0	0	0	0	0	0	0	0	0	0	0	0	0	0	0	0	0	0	0	0	0	0	0	0	0	0	0	0	0	0	0	0	0	0	0	0	0	0	0	0	0	0	0	0	0	0	0	0	0
YLR204W::chr12_3:uptag	0	0	0	0	0	0	0	0	0	0	0	0	52	0	0	0	0	0	0	0	0	0	0	0	0	0	0	0	0	0	0	0	0	0	0	0	0	0	0	0	0	0	0	0	0	0	0	0	0
YBL020W::chr2_1:uptag	0	0	0	0	0	0	0	0	0	0	0	0	0	0	0	0	0	0	0	0	0	0	0	0	0	0	0	0	0	0	0	0	0	0	0	0	0	0	0	0	0	0	0	0	0	0	0	0	0
YOL065C::chr15_5:uptag	111	369	850	5	259	273	422	158	253	216	285	366	510	215	339	46	252	517	1	0	1	507	555	28	450	549	456	1	1	0	184	377	2	85	196	286	212	333	0	177	205	420	267	218	333	569	558	407	443
YGR042W::chr7_4:uptag	3	38	21	0	25	38	15	0	4	21	47	9	0	34	1	1	32	5	0	0	0	50	13	18	0	17	10	0	0	0	24	0	0	1	7	16	7	5	0	6	3	22	0	2	16	29	46	20	21
YPL111W::chr16_2:uptag	97	642	438	92	605	298	279	154	232	231	298	331	411	211	228	91	241	415	0	0	1	483	448	406	507	511	535	1	0	1	168	341	0	5	357	389	249	362	0	334	149	331	220	159	292	509	492	572	575
YIL092W::chr9_1:uptag	32	87	171	0	31	163	23	52	123	477	185	30	1	82	166	73	76	172	2	0	0	95	53	90	16	107	98	0	0	0	84	138	0	0	57	19	46	11	0	67	70	142	33	30	170	124	167	153	184
YOR285W::chr15_3:uptag	422	509	666	51	524	371	292	300	541	307	545	588	233	88	266	281	333	530	0	0	1	427	588	379	228	161	486	1	0	3	83	93	1	89	293	263	29	383	1	192	211	157	121	189	102	345	534	411	558
YMR302C::chr13_5:uptag	165	349	521	34	189	198	254	162	115	0	455	262	424	184	91	144	295	421	0	0	0	359	520	183	386	363	570	0	0	0	469	399	2	191	176	312	15	165	1	195	239	112	126	71	87	312	346	386	488
YIR019C::chr00_3:uptag	792	615	781	358	322	380	358	214	589	465	467	792	844	543	248	75	492	357	0	1	0	1224	792	421	434	841	689	2	0	1	333	1042	1	18	559	480	256	474	0	262	204	539	339	275	253	748	709	736	726
YJL106W::chr10_2:uptag	200	372	320	63	299	78	171	207	193	275	169	264	242	68	137	3	131	171	0	1	0	331	334	31	210	195	259	2	0	0	22	371	1	0	256	214	254	150	2	94	138	108	106	135	93	361	216	402	256
YER142C::chr00_5:uptag	341	182	258	2	16	166	257	8	115	28	144	201	48	176	39	72	190	71	0	1	0	221	327	7	116	91	275	0	0	0	92	20	0	1	100	127	132	164	0	204	108	115	209	17	65	313	85	248	206
YOR131C::chr15_2:uptag	262	123	201	1	154	5	65	119	61	45	70	412	153	218	134	40	51	63	1	0	2	113	217	174	119	193	300	0	0	0	116	371	0	0	100	93	73	89	0	93	60	97	37	100	48	112	192	214	198
YNL258C::chr14_1:uptag	0	0	0	0	0	0	0	0	0	0	0	0	0	0	0	0	0	0	0	0	0	0	0	0	0	0	0	0	0	0	0	0	0	0	0	0	0	0	0	0	0	0	0	0	0	0	0	0	0
YMR292W::chr13_5:uptag	363	324	294	71	361	348	64	300	439	412	529	421	339	244	141	66	124	60	1	0	0	601	467	181	242	209	373	0	0	0	280	259	1	1	190	297	264	502	1	265	132	171	148	111	150	346	470	380	326
YJL158C::chr10_1:uptag	27	91	197	0	0	0	1	1	34	0	1	108	0	64	0	0	69	1	0	0	0	43	1	0	15	15	111	0	0	0	57	0	1	0	30	1	0	38	0	46	83	11	8	10	41	20	31	40	18
YLL001W::chr12_1:uptag	188	204	245	23	24	99	203	88	228	404	429	362	188	80	67	41	59	122	0	0	0	52	34	0	28	30	32	1	0	1	102	7	0	1	33	29	52	84	0	144	92	38	40	47	55	316	259	357	281
YBR141C::chr2_3:uptag	344	312	598	5	317	446	195	367	287	495	161	163	370	176	141	2	77	164	0	1	3	131	463	326	111	130	290	1	2	0	155	96	3	0	166	359	108	62	0	318	36	283	68	220	107	329	281	382	457
YDR097C::chr4_4:uptag	541	600	674	311	978	951	752	195	509	432	590	590	436	844	556	322	456	503	2	3	3	569	1036	717	873	719	368	4	2	2	145	199	6	19	431	291	666	997	1	721	796	1142	857	862	1112	748	827	607	531
YLR381W::chr12_5:uptag	69	199	219	0	73	86	100	38	196	0	172	60	3	162	48	70	17	2	0	0	0	333	105	494	163	88	66	0	0	0	36	64	0	11	23	80	109	111	0	208	0	60	45	121	131	225	246	288	158
YGL004C::chr7_1:uptag	34	7	87	1	1	97	46	55	27	84	13	82	101	27	1	105	97	44	0	0	0	13	112	64	0	9	86	0	0	0	80	17	1	0	42	76	181	128	1	170	28	32	33	55	35	74	125	105	43
YNL229C::chr14_2:uptag	0	0	0	0	0	0	0	0	0	0	0	0	0	1	0	0	0	0	0	0	0	0	5	0	0	0	0	0	0	0	0	0	0	0	0	0	0	0	0	0	0	0	0	0	0	0	0	0	0
YOL061W::chr15_5:uptag	16	55	16	0	56	66	79	77	51	21	222	132	0	45	0	0	0	2	0	2	0	30	2	127	27	20	64	0	0	0	0	28	0	0	13	29	21	84	0	0	0	21	23	20	0	72	76	176	110
YCL069W::chr3_1:uptag	573	150	119	2	475	430	309	57	171	74	354	474	153	181	116	213	146	53	0	1	0	309	316	315	65	288	347	0	1	0	101	278	2	2	141	201	201	299	0	113	230	173	222	201	184	419	287	389	130
YAL009W::chr1_1:uptag	0	0	0	0	1	0	0	0	0	0	0	0	0	12	0	0	43	0	0	0	0	0	26	0	0	0	0	0	0	0	0	0	0	0	0	0	0	0	0	0	0	0	0	0	0	0	0	0	0
YNR025C::chr14_4:uptag	5256	9730	8958	2832	15183	15254	12153	5134	8179	2101	2581	2840	3088	10032	7126	5226	6364	4854	10	11	9	3271	14930	8090	13802	11713	11138	27	34	10	1070	3090	55	255	9189	6467	7093	10784	19	9159	10436	14489	12034	12015	15930	9117	12948	11515	8970
YML003W::chr13_2:uptag	234	361	588	156	122	255	305	329	274	512	494	543	497	252	112	163	205	226	1	2	0	381	436	173	320	169	233	0	0	1	272	321	2	135	172	134	89	272	1	180	110	211	236	64	42	513	321	272	474
YPL220W::chr16_1:uptag	50	229	176	380	337	73	108	190	73	517	132	56	158	103	79	33	142	233	0	0	1	292	77	0	122	48	263	0	1	0	217	147	0	0	125	148	9	185	0	76	105	102	78	73	279	386	323	240	301
YJR140C::chr00_12:uptag	556	243	187	374	225	52	92	48	168	234	238	232	100	24	64	70	66	0	1	2	0	75	0	237	71	59	55	0	0	0	129	0	1	0	26	9	241	89	0	10	45	161	144	97	27	259	295	352	307
YHR013C::chr8_1:uptag	0	0	0	0	0	0	0	0	0	0	22	0	0	0	0	0	0	0	0	0	0	0	0	0	0	0	0	0	0	0	0	0	0	0	0	0	0	0	0	0	0	0	0	0	0	18	0	0	0
YOR154W::chr15_2:uptag	0	114	127	0	53	5	104	30	221	10	129	0	31	44	34	0	167	213	0	0	0	41	150	169	27	53	90	0	2	0	15	101	0	14	55	90	32	144	0	46	126	57	1	42	92	215	86	230	107
YKR013W::chr11_3:uptag	71	299	303	3	63	285	64	48	163	61	58	67	74	37	119	89	74	106	0	0	0	90	96	24	115	59	223	0	0	1	73	56	0	0	89	114	58	90	1	71	31	17	111	67	81	180	303	183	145
YML057W::chr13_1b:uptag	1	136	151	2	0	16	102	43	71	159	430	33	130	31	118	43	60	139	0	0	0	17	119	0	1	305	72	0	0	0	127	28	0	0	84	77	30	115	1	24	7	98	143	102	62	211	136	140	103
YER184C::chr00_5:uptag	242	386	372	111	502	455	126	76	97	210	438	93	232	299	201	174	531	332	0	2	0	104	393	109	5	280	300	1	2	0	222	103	1	45	130	237	252	189	0	96	51	214	176	228	141	311	472	293	426
YDL138W::chr4_2:uptag	351	321	512	141	226	430	253	159	323	284	146	779	150	263	153	25	315	368	0	0	2	431	354	309	695	474	418	0	2	2	637	401	1	52	399	251	266	186	0	300	307	277	52	158	310	438	424	532	454
YPR003C::chr16_3:uptag	22	43	48	3	40	7	35	27	17	38	19	39	22	2	45	1	28	20	0	0	0	31	26	79	22	16	30	0	0	0	18	27	0	0	12	41	1	50	0	31	27	8	3	37	9	60	106	91	67
YFR032C::chr00_2:uptag	279	409	490	77	399	321	240	119	302	297	237	521	124	244	278	32	145	161	0	1	0	190	763	246	457	146	449	0	4	0	137	207	1	28	192	193	280	135	1	226	137	195	242	259	205	403	450	605	362
YCR075C::chr00_16a:uptag	921	1559	1091	39	1269	977	1099	554	939	775	317	546	632	554	306	306	513	518	2	4	2	499	1865	1551	1096	606	655	3	6	2	481	878	8	172	757	505	1502	1984	4	1496	1259	2501	1832	1152	1708	1456	1552	1674	1220
YGL007W::chr7_1:uptag	0	205	226	68	105	146	165	139	155	12	226	0	13	33	46	0	219	260	1	0	0	31	57	82	18	201	270	2	0	0	48	0	0	1	13	17	15	147	0	84	44	133	33	49	45	62	147	113	145
YMR160W::chr00_11:uptag	909	782	1783	470	826	753	644	372	679	434	1174	578	1213	396	1021	130	502	570	1	4	0	1047	768	763	450	464	1032	0	4	2	872	377	4	93	574	646	570	535	106	249	435	479	376	443	452	948	1152	1152	843
YBL009W::chr2_1:uptag	107	393	535	261	303	28	209	317	468	390	1470	833	232	326	195	209	149	415	1	0	2	256	368	0	56	245	321	1	3	3	92	252	0	0	233	225	94	267	0	261	127	232	228	176	214	632	480	315	432
YCR033W::chr00_16a:uptag	0	2	1	1	67	57	0	93	1	89	0	48	149	90	12	0	0	76	0	0	0	0	0	0	0	0	50	0	3	0	0	0	0	0	0	0	0	52	0	64	194	85	28	10	67	122	91	118	44
YMR278W::chr13_5:uptag	690	2216	2671	866	1002	1784	2075	817	919	382	143	329	1200	1109	893	762	965	661	2	0	0	2031	2835	1019	1541	2404	2914	2	2	4	319	676	6	5	1677	1909	252	654	4	857	709	1148	619	769	720	1526	1718	2281	1764
YJR001W::chr00_13:uptag	230	656	824	79	472	511	340	178	680	352	579	473	650	187	475	116	447	323	0	0	2	245	286	92	248	377	642	0	0	1	495	296	2	34	248	366	192	322	1	214	148	247	332	296	309	632	502	640	827
YBR079C::chr2_2:uptag	0	0	0	0	0	0	0	0	0	0	0	0	0	0	0	0	0	0	0	0	0	0	0	0	0	0	0	0	0	0	0	0	0	0	0	0	0	0	0	0	0	0	0	0	0	0	0	0	0
YMR318C::chr00_8:uptag	529	976	578	141	378	362	397	120	279	16	541	1175	535	342	244	72	289	675	2	1	2	578	536	582	110	441	468	2	3	2	5	171	0	95	498	266	137	273	0	120	155	279	96	110	174	575	647	524	564
YOL037C::chr15_5:uptag	233	517	405	258	73	145	179	167	265	1	147	401	138	219	17	39	140	288	0	0	0	207	260	469	495	102	365	0	0	1	253	207	4	1	132	149	192	204	0	190	84	260	217	164	165	268	220	276	258
YGL079W::chr7_1:uptag	108	110	102	2	180	139	32	0	159	69	42	73	95	60	51	10	0	81	1	0	0	63	7	102	103	91	59	0	0	0	84	0	2	0	50	27	1	0	0	0	19	58	3	12	0	55	182	57	127
YER183C::chr00_5:uptag	475	628	760	180	834	218	518	698	644	601	1239	1078	769	433	486	206	820	721	1	1	1	509	696	604	258	390	696	4	1	0	276	422	2	16	377	421	350	356	2	455	446	581	290	252	345	938	792	773	867
YNL147W::chr00_18:uptag	86	31	44	0	0	0	0	0	21	0	0	0	0	0	0	0	0	10	0	0	0	0	0	0	0	0	0	0	0	0	0	0	0	0	0	0	0	75	0	0	0	0	0	37	0	41	22	23	48
YER037W::chr00_11:uptag	257	931	981	119	546	261	133	321	285	213	781	679	322	382	426	65	271	225	0	2	1	738	827	488	158	362	575	1	1	1	836	19	0	1	466	330	336	863	0	364	311	637	250	262	464	531	778	547	702
YLR141W::chr12_3:uptag	0	0	0	0	0	0	0	0	0	0	0	0	0	0	0	0	0	0	0	0	0	0	0	0	0	0	0	0	0	0	0	0	0	0	0	0	0	0	0	0	0	0	0	0	0	0	0	0	0
YKL120W::chr11_2:uptag	280	310	361	55	524	135	324	179	133	533	197	124	258	419	316	43	206	186	0	0	0	251	242	399	152	277	383	0	3	0	141	248	4	1	238	266	116	272	0	177	218	447	217	213	229	488	557	468	411
YNL327W::chr14_1:uptag	378	847	1337	10	682	601	522	282	626	773	510	1349	916	625	861	49	322	547	3	1	3	339	962	374	645	438	801	2	3	1	718	488	3	104	402	594	549	475	1	318	272	593	313	170	531	795	797	785	820
YJL060W::chr10_2:uptag	31	293	328	4	192	116	240	134	158	216	583	350	119	496	387	253	363	250	2	0	0	254	311	57	228	423	399	0	0	1	407	59	1	33	125	239	248	293	1	121	178	151	169	281	125	248	338	311	397
YKL030W::chr00_12:uptag	351	549	641	377	395	411	446	414	728	451	442	677	1145	331	42	74	695	778	2	3	0	1043	483	705	207	1010	473	2	3	1	633	450	1	32	594	390	385	466	5	407	453	214	312	478	367	745	650	884	946
YPR029C::chr16_4:uptag	165	190	291	172	250	230	101	64	356	417	285	510	202	21	14	99	66	246	1	0	0	239	118	192	135	150	192	1	0	2	88	165	0	1	119	221	281	175	1	187	281	245	97	91	134	389	324	223	302
YGL009C::chr7_1:uptag	0	172	252	83	57	3	50	53	52	32	83	176	90	103	90	31	129	57	0	0	0	199	318	17	126	190	181	0	0	1	286	19	0	54	117	85	170	127	0	114	68	102	62	58	128	179	155	168	181
YMR120C::chr00_9:uptag	223	230	419	78	126	227	194	194	81	190	123	374	174	107	53	111	61	266	1	1	0	80	329	324	98	160	400	2	2	1	169	238	3	0	39	207	25	102	0	150	215	83	44	88	152	325	309	329	363
YPL185W::chr16_2:uptag	359	464	688	60	443	277	187	293	263	376	593	444	324	277	98	125	304	255	0	0	0	664	679	145	201	393	430	1	2	0	306	428	4	1	421	483	195	503	0	411	282	630	233	313	304	682	421	573	577
YPR103W::chr16_4:uptag	0	0	0	0	0	0	0	0	0	0	0	0	0	0	0	0	0	0	0	0	0	0	0	0	0	0	0	0	0	0	0	0	0	0	0	0	0	0	0	0	0	0	0	0	0	0	0	0	0
YDR114C::chr4_4:uptag	0	0	0	0	0	0	0	0	0	0	0	0	0	0	0	0	0	0	0	0	0	0	0	0	0	0	0	0	0	0	0	0	0	0	0	0	0	0	0	0	0	0	0	0	0	0	0	0	0
YPR020W::chr16_4:uptag	351	783	826	109	763	469	595	727	894	1	256	193	153	27	159	89	87	428	0	2	0	44	33	12	4	50	149	1	0	3	114	50	3	29	5	52	508	425	1	219	547	416	390	274	400	440	805	716	476
YJL033W::chr10_2:uptag	0	0	0	0	0	0	0	0	0	0	0	0	0	0	0	0	0	0	0	0	0	0	0	0	0	0	0	0	0	0	0	0	0	0	0	0	0	0	0	0	0	0	0	0	0	0	0	0	0
YNL068C::chr00_16b:uptag	171	174	72	0	89	73	153	218	35	113	178	36	35	45	39	0	227	48	1	0	1	51	68	45	22	6	32	1	0	0	98	0	0	2	0	13	158	96	0	76	55	105	114	23	89	77	175	159	108
YDL060W::chr4_1:uptag	0	0	0	0	0	0	0	0	0	0	0	0	0	0	0	0	0	0	0	0	0	0	0	0	0	0	0	0	0	0	0	0	0	0	0	0	0	0	0	0	0	0	0	0	0	0	0	0	0
YPL112C::chr16_2:uptag	28	165	536	169	83	287	138	152	250	300	22	283	146	269	410	5	344	269	1	1	0	204	341	69	217	248	547	2	1	0	252	340	1	0	176	221	167	173	0	196	157	248	202	114	173	231	287	371	333
YPR138C::chr16_5:uptag	276	421	499	26	373	499	269	169	244	132	697	373	483	275	132	42	215	203	0	0	0	479	516	300	296	376	371	1	1	0	288	637	1	1	160	332	186	188	1	202	206	191	62	161	137	449	341	572	441
YPR168W::chr16_5:uptag	0	0	0	0	0	0	0	0	0	0	0	0	0	0	0	0	0	0	0	0	0	0	0	0	0	0	0	0	0	0	0	0	0	0	0	0	0	0	0	0	0	0	0	0	0	0	0	0	0
YPL175W::chr16_2:uptag	0	0	0	0	0	0	0	0	0	0	0	0	0	0	0	0	0	0	0	0	0	0	0	0	0	0	0	0	0	0	0	0	0	0	0	0	0	0	0	0	0	0	0	0	0	0	0	0	0
YOR208W::chr15_3:uptag	51	6	2	0	62	0	10	0	16	0	3	0	1	0	0	11	0	0	1	0	0	4	1	0	27	0	29	0	0	0	0	1	0	0	4	8	0	0	0	0	8	0	0	1	0	37	32	26	26
YPL248C::chr16_1:uptag	111	477	786	46	579	145	524	998	1814	135	240	331	96	35	215	3	130	16	0	0	2	47	6	2	1	4	3	2	0	0	256	1	1	0	1	5	424	314	1	344	232	392	253	331	620	681	695	742	840
YGR246C::chr00_2:uptag	0	0	0	0	0	0	0	0	0	0	0	0	0	0	0	0	0	0	0	0	0	76	0	0	0	0	0	0	0	0	0	0	0	0	0	0	0	0	0	0	0	0	0	0	0	0	0	0	1
YPL179W::chr16_2:uptag	968	1513	835	246	538	945	854	301	800	335	176	627	652	530	657	471	599	483	2	1	2	822	1946	1610	1022	1321	1142	2	1	1	449	984	2	1	1423	1314	211	918	1	365	475	462	541	385	774	527	915	1272	921
YNL305C::chr14_1:uptag	833	751	788	392	345	570	296	235	520	226	679	1042	613	286	259	69	306	497	1	2	1	761	1017	943	360	612	645	0	3	2	351	408	3	100	481	645	320	314	1	319	96	648	258	410	321	725	737	627	891
YML113W::chr00_9:uptag	29	0	20	0	71	20	89	0	30	0	0	0	44	0	0	1	20	0	0	0	0	0	0	0	48	0	0	1	0	0	0	0	0	0	1	0	0	34	0	12	0	0	0	0	0	121	9	54	46
YER087C-A::chr5_3:uptag	54	330	321	108	46	161	127	51	219	206	209	372	94	46	215	57	36	66	0	2	0	277	222	141	141	99	178	2	0	0	358	2	1	0	145	133	247	206	0	34	97	124	108	83	77	205	255	327	303
YMR119W-A::chr00_9:uptag	78	858	1083	49	382	391	241	224	437	440	350	761	443	266	235	144	491	894	2	1	0	413	1174	452	230	491	533	0	0	0	80	262	3	27	418	458	275	440	0	334	160	341	248	182	339	704	699	538	600
YLR252W::chr12_4:uptag	75	19	130	0	32	0	21	17	74	0	29	10	192	19	10	0	95	32	0	0	0	63	54	0	93	65	11	0	0	0	0	41	0	1	76	87	16	156	0	65	46	17	78	31	24	44	30	86	29
YBR056W::chr2_2:uptag	0	148	86	2	19	17	6	23	49	26	147	124	64	33	73	3	12	22	0	0	0	4	6	95	50	8	9	0	0	0	21	2	0	0	5	16	9	22	0	9	2	46	16	0	3	41	99	22	53
YGR241C::chr00_2:uptag	154	710	1122	345	940	561	468	364	628	535	730	976	752	519	493	33	637	478	2	1	0	1051	935	344	496	488	948	4	3	0	784	709	2	117	343	440	268	519	0	647	339	606	458	180	567	950	976	1250	1096
YJL161W::chr00_14:uptag	685	919	808	63	224	434	261	114	688	564	1026	423	648	325	446	263	443	493	0	1	2	1067	525	412	561	690	647	0	1	2	251	852	1	81	432	486	262	352	5	431	138	509	489	378	292	595	609	895	796
YKL047W::chr11_1:uptag	357	654	1248	473	462	673	316	384	425	248	672	724	251	554	103	224	230	376	0	0	0	576	655	442	166	198	626	2	0	1	361	93	4	19	314	463	228	306	2	265	326	412	184	371	252	674	404	592	756
YMR174C::chr00_4:uptag	312	208	285	108	147	240	167	138	128	212	108	170	257	219	321	113	185	301	1	0	0	102	212	46	117	121	286	0	1	0	234	16	2	5	161	171	21	114	0	77	180	126	38	63	190	154	347	309	274
YFL047W::chr6_1:uptag	378	456	293	26	228	132	142	132	170	193	494	548	366	48	152	34	189	217	0	0	1	316	177	101	170	209	233	1	0	0	360	154	0	126	162	172	164	97	0	156	71	287	95	202	183	329	382	566	389
YMR109W::chr00_9:uptag	577	649	984	757	916	254	602	95	541	37	468	1063	269	396	302	212	416	927	1	1	0	745	1093	806	489	833	793	4	2	0	839	583	2	0	581	569	923	456	1	487	610	499	605	361	669	856	792	854	850
YBL029W::chr2_1:uptag	57	63	90	2	49	48	34	1	66	4	0	58	17	39	2	0	18	13	0	0	0	21	23	43	38	34	59	0	0	0	35	62	0	15	38	44	2	27	0	4	28	19	18	14	15	35	136	102	88
YJL139C::chr00_14:uptag	139	244	223	3	152	210	57	82	244	221	68	241	208	103	88	28	381	207	0	1	0	191	40	19	101	57	269	1	0	1	320	51	3	1	89	94	184	202	0	206	141	183	173	160	246	344	274	393	362
YNL085W::chr00_16b:uptag	142	362	476	2	219	163	220	94	290	58	202	85	215	111	202	23	85	168	0	0	0	163	258	257	160	70	262	0	0	0	137	168	0	106	90	83	39	202	1	212	70	112	73	47	139	205	139	206	216
YJL199C::chr10_1:uptag	112	170	231	0	0	37	115	35	182	115	52	249	23	117	4	32	57	281	1	0	0	66	149	178	0	194	101	1	2	0	129	279	1	0	96	134	92	242	0	121	88	238	124	32	74	236	214	238	113
YMR274C::chr13_5:uptag	80	167	282	193	141	67	112	1	147	0	218	3	121	86	111	0	42	0	1	0	0	0	134	0	1	0	18	0	0	0	0	0	0	22	0	0	134	83	0	67	11	96	49	53	39	188	192	208	236
YIR038C::chr00_3:uptag	299	365	505	7	352	138	161	328	326	208	489	428	447	151	295	84	127	224	0	0	1	350	453	345	144	356	350	0	1	0	195	128	0	4	190	243	2	70	2	123	182	144	224	111	108	418	485	400	577
YDR186C::chr4_5:uptag	0	2	1	0	0	0	0	0	0	0	63	231	0	0	29	0	1	0	0	0	0	32	2	0	9	0	33	0	0	0	0	8	0	0	0	2	0	28	0	0	102	0	0	0	0	41	10	6	51
YCR003W::chr3_1:uptag	0	0	0	0	0	0	0	0	0	0	0	0	0	0	0	0	0	0	0	0	0	0	0	0	0	0	0	0	0	0	0	0	0	0	0	0	0	0	0	0	0	0	0	0	0	0	0	0	0
YPL256C::chr16_1:uptag	131	150	162	77	256	104	200	193	357	135	214	124	127	264	73	25	246	330	2	1	2	153	197	173	37	59	158	2	1	0	2	154	0	1	34	81	178	307	0	487	278	231	276	167	120	517	286	279	507
YPR196W::chr16_5:uptag	66	673	1272	133	262	296	349	143	710	487	938	977	1180	589	578	148	495	779	0	0	0	663	805	415	299	579	589	0	1	1	384	492	2	1	469	552	320	850	1	410	430	328	373	241	340	734	749	543	646
YDR154C::chr4_5:uptag	1	154	458	4	305	1	117	11	297	35	59	97	53	0	0	0	38	69	0	0	0	78	7	2	0	102	126	0	0	0	22	0	0	1	98	96	85	32	0	4	11	38	47	69	6	184	133	144	118
YJL150W::chr10_1:uptag	480	457	507	101	591	277	668	240	243	426	1010	221	385	480	457	157	332	239	0	0	0	661	297	526	303	323	438	2	1	0	304	182	0	106	419	226	157	439	0	226	73	198	98	151	145	596	466	333	448
YDR523C::chr4_8:uptag	10	43	21	1	1	17	4	0	20	0	4	65	2	25	18	1	8	66	0	0	0	28	32	0	1	15	17	0	0	0	15	0	0	0	15	38	0	11	0	15	30	31	0	0	13	42	34	42	30
YDR028C::chr4_3:uptag	0	0	0	0	0	0	0	0	0	0	0	0	0	0	0	0	0	0	0	0	0	0	0	0	0	0	0	0	0	0	0	0	0	0	0	0	0	0	0	0	0	0	0	0	0	0	0	0	0
YDL088C::chr4_1:uptag	95	428	648	113	421	197	529	332	376	169	107	226	656	327	412	248	415	311	1	0	0	909	702	704	863	771	491	0	1	1	774	203	4	2	801	511	111	333	4	312	209	381	313	347	300	605	587	883	727
YGR058W::chr7_4:uptag	45	27	26	1	50	60	29	4	1	79	0	139	0	0	0	11	32	11	0	0	0	92	10	20	70	17	2	0	0	0	50	65	0	0	0	0	150	0	0	0	0	13	46	0	35	8	85	40	55
YKR049C::chr11_3:uptag	564	456	872	229	543	441	522	142	499	245	552	866	697	314	513	274	376	339	0	1	2	378	662	458	542	291	639	0	2	3	318	525	4	2	359	465	544	318	1	225	237	417	292	340	402	633	905	718	657
YIL003W::chr9_1:uptag	0	0	0	0	0	0	0	0	0	0	0	0	0	0	0	0	0	0	0	0	0	0	0	0	0	0	0	0	0	0	0	0	0	0	0	0	0	0	0	0	0	0	0	0	0	0	0	0	0
YNL251C::chr14_1:uptag	0	0	0	0	0	0	0	0	0	0	0	0	0	0	0	0	0	0	0	0	0	0	0	0	0	0	0	0	0	0	0	0	0	0	0	0	0	0	0	0	0	0	0	0	0	0	0	0	0
YKR022C::chr11_3:uptag	0	0	0	0	0	0	0	0	0	0	0	0	0	0	0	0	0	0	0	0	0	0	0	0	0	0	0	0	0	0	0	0	0	0	0	0	0	0	0	0	0	0	0	0	0	0	0	0	0
YDL229W::chr4_3:uptag	0	0	17	0	7	0	0	0	0	0	0	4	0	0	0	0	0	0	0	0	0	0	0	0	0	0	0	0	0	0	0	0	0	3	0	0	0	0	0	0	0	0	0	4	0	0	2	2	5
YBL090W::chr2_1:uptag	0	24	88	0	66	0	0	17	0	0	0	0	0	0	0	0	0	1	0	0	0	0	0	0	0	0	0	0	0	0	0	0	0	0	0	0	0	22	0	0	0	5	0	29	0	16	4	66	23
YKL175W::chr11_2:uptag	231	815	819	456	1472	1401	678	320	373	461	679	898	276	1359	783	467	673	901	1	3	1	807	1506	743	1124	1071	1371	1	3	0	813	587	6	149	730	1070	302	1026	0	906	759	1132	531	694	1214	726	1028	895	738
YHR014W::chr8_1:uptag	17	63	35	0	0	0	14	13	16	0	75	0	62	37	5	9	4	2	0	1	0	0	27	2	17	4	8	0	0	0	0	0	0	0	15	3	1	16	0	0	17	0	26	1	0	9	58	51	55
YJR122W::chr00_12:uptag	0	0	0	1	0	0	0	0	0	0	0	0	74	0	0	0	0	0	0	0	0	0	0	0	0	0	0	0	0	0	0	0	0	0	0	0	0	0	0	0	0	0	0	0	0	10	0	17	10
YMR015C::chr13_2:uptag	0	0	0	0	0	0	0	0	0	0	0	0	36	0	0	0	0	0	0	0	0	0	0	0	0	0	0	0	0	0	0	0	0	0	0	0	0	0	0	0	0	0	0	0	0	0	0	0	0
YBR089W::chr2_3:uptag	0	0	0	0	0	0	0	0	0	0	0	0	0	0	0	0	0	0	0	0	0	0	0	0	0	0	0	0	0	0	0	0	0	0	0	0	0	0	0	0	0	0	0	0	0	0	0	0	0
YIL161W::chr9_2:uptag	0	23	55	0	37	68	25	3	0	0	20	0	0	125	26	22	97	192	0	0	0	163	68	0	0	63	81	0	1	0	48	42	1	0	34	55	2	178	0	60	42	8	191	58	69	140	104	131	50
YFL007W::chr00_17a:uptag	27	91	209	32	101	59	79	37	79	67	80	48	101	53	93	37	72	121	0	0	0	83	34	71	104	84	170	0	0	0	106	65	1	11	94	92	21	44	0	55	22	32	56	40	53	192	133	97	158
YHR049C-A::chr8_2:uptag	36	187	358	119	81	119	316	30	423	30	314	590	667	104	376	47	254	169	3	0	0	458	408	262	70	361	306	1	2	1	107	354	3	235	284	172	413	325	3	70	82	284	110	153	229	364	301	479	331
YLR343W::chr00_12:uptag	444	598	672	5	321	253	181	159	578	78	481	445	385	330	540	125	334	542	2	0	0	434	419	556	278	567	583	0	3	3	381	675	0	227	330	352	118	270	2	270	269	318	259	193	149	635	704	680	552
YMR287C::chr13_5:uptag	0	9	81	0	0	17	142	33	0	0	0	0	0	2	0	1	0	0	0	0	0	0	39	0	0	0	0	0	0	2	0	0	0	0	1	0	0	0	0	0	0	0	17	29	0	65	12	75	14
YPR200C::chr16_5:uptag	107	233	433	1	93	192	32	115	296	222	411	454	58	161	45	85	122	59	0	1	0	60	527	149	142	70	159	0	1	0	331	12	1	49	78	99	55	155	0	33	0	208	93	26	79	271	304	457	213
YLR111W::chr12_2:uptag	3	59	82	0	0	13	99	69	71	0	0	150	1	4	0	0	9	29	0	0	0	135	91	0	0	0	21	0	0	0	0	0	0	0	3	0	27	9	0	28	6	23	22	1	8	93	112	102	82
YHR049W::chr8_2:uptag	2	117	275	86	81	7	251	283	107	1	117	225	33	74	1	39	74	73	0	1	0	341	81	31	136	217	264	1	3	0	198	1	0	32	12	122	150	190	0	160	132	28	119	24	120	233	123	315	355
YML123C::chr00_9:uptag	82	46	156	201	0	0	3	0	14	0	21	12	2	0	184	111	27	39	0	0	0	250	4	0	7	63	77	1	0	0	83	79	0	0	92	67	85	100	1	47	0	0	3	19	44	37	119	103	31
YCR023C::chr3_1:uptag	270	394	402	61	527	181	78	245	327	30	740	848	165	479	273	29	362	488	0	0	1	354	460	791	296	319	374	0	1	0	562	242	2	54	329	272	182	275	0	97	359	194	83	232	298	578	383	368	614
YJL035C::chr10_2:uptag	0	0	0	0	0	0	0	0	0	0	0	0	0	0	0	0	0	0	0	0	0	0	0	0	0	0	0	0	0	0	0	0	0	0	0	0	0	0	0	0	0	0	0	0	0	0	0	0	0
YEL040W::chr5_2:uptag	278	183	167	1	74	93	111	17	208	0	193	194	34	114	133	38	78	87	1	0	1	202	216	257	268	162	136	0	0	0	78	90	0	10	68	102	113	126	0	23	43	121	132	43	77	81	259	201	286
YNL274C::chr00_10:uptag	440	454	770	8	584	129	377	212	321	221	508	441	322	145	295	254	393	439	0	0	2	321	348	860	281	239	333	0	0	3	200	407	1	13	311	293	31	88	0	156	116	183	117	194	141	395	475	390	393
YER041W::chr5_3:uptag	42	79	400	2	173	91	110	78	75	362	250	40	89	13	101	0	21	39	1	0	0	0	161	0	0	42	4	0	0	0	1	77	0	0	1	11	4	231	0	210	45	21	35	35	11	175	161	158	230
YOR191W::chr15_2:uptag	397	787	925	210	373	564	226	225	231	365	568	829	755	376	392	183	368	218	0	1	1	602	646	475	446	497	721	0	2	0	380	184	3	32	288	426	381	549	0	589	108	743	310	178	517	532	644	482	711
YDR539W::chr00_2:uptag	279	133	310	218	370	118	95	63	255	229	96	161	309	387	181	87	160	180	1	0	2	325	286	308	213	155	259	0	1	1	41	81	0	1	248	114	159	88	0	12	148	183	75	21	198	198	233	332	233
YMR200W::chr13_4:uptag	0	0	0	0	0	0	0	0	0	0	0	0	0	0	0	0	0	0	0	0	0	0	0	0	0	0	0	0	0	0	0	0	0	0	0	0	0	0	0	0	0	0	0	0	0	0	0	0	0
YNL132W::chr14_3:uptag	0	0	0	0	0	0	0	0	0	0	0	0	0	0	0	0	0	0	0	0	0	0	0	0	0	0	0	0	0	0	0	0	0	0	0	0	0	0	0	0	0	0	0	0	0	0	0	0	0
YMR037C::chr00_15:uptag	0	0	0	0	0	0	0	0	0	0	0	0	0	0	0	0	0	0	0	0	0	0	0	0	0	0	0	0	0	0	0	0	0	0	0	0	0	0	0	0	0	0	0	0	0	0	0	5	0
YMR027W::chr13_2:uptag	180	789	1063	108	483	661	238	400	842	814	1213	789	701	310	716	224	622	943	1	0	2	908	744	467	468	538	877	0	5	0	848	450	3	58	548	557	332	556	2	501	272	445	316	179	381	760	686	1002	751
YML020W::chr13_2:uptag	364	386	854	114	249	377	355	148	361	676	417	645	453	405	311	123	333	563	1	0	1	785	489	348	624	411	368	1	0	1	685	511	1	160	684	334	184	214	1	514	243	221	339	275	277	591	394	583	425
YDL045C::chr4_1:uptag	0	0	0	0	0	0	0	0	0	0	0	0	0	0	0	0	0	0	0	0	0	0	0	0	0	0	0	0	0	0	0	0	0	0	0	0	0	0	0	0	0	0	0	0	0	0	0	0	0
YGR225W::chr00_2:uptag	147	515	629	226	791	156	236	192	311	543	557	897	826	116	391	137	358	321	0	0	0	413	413	238	410	490	638	0	1	0	472	441	2	160	116	533	183	343	1	198	202	219	254	189	270	396	542	718	594
YPL022W::chr16_3:uptag	9	116	212	195	168	219	68	94	139	146	80	326	60	15	244	63	121	95	0	0	0	61	153	155	116	165	278	0	0	0	71	172	1	1	137	77	94	27	0	225	145	48	126	51	11	100	274	282	71
YGR043C::chr7_4:uptag	5	224	311	0	148	128	19	156	159	61	155	371	124	40	84	67	55	148	0	0	0	200	216	275	73	67	207	0	1	0	97	85	2	0	108	112	219	154	0	25	140	133	55	109	96	289	110	132	153
YGR226C::chr00_2:uptag	281	464	483	277	495	468	201	156	636	568	556	687	273	108	240	25	280	537	0	2	0	657	275	448	302	337	520	1	4	0	688	203	0	0	232	423	53	415	1	316	267	305	84	308	410	408	502	697	361
YKL145W::chr11_2:uptag	0	0	0	0	0	0	0	0	0	0	0	0	0	0	0	0	0	0	0	0	0	0	0	0	0	0	0	0	0	0	0	0	0	0	0	0	0	0	0	0	0	0	0	0	0	0	0	0	0
YNL176C::chr14_2:uptag	56	154	89	2	207	58	90	128	119	193	94	389	190	131	71	159	61	73	1	1	0	218	160	173	193	30	184	0	0	0	0	370	1	1	107	114	52	52	0	49	79	47	55	84	73	145	163	122	218
YER058W::chr5_3:uptag	0	15	0	0	13	0	0	0	0	0	0	0	0	0	0	0	0	0	0	0	0	6	0	0	0	0	0	0	0	0	61	0	0	0	0	0	0	0	0	0	0	0	0	0	0	0	9	26	0
YPL264C::chr16_1:uptag	262	124	113	78	3	118	66	98	303	52	228	203	35	196	39	27	97	94	0	0	0	220	94	0	130	152	104	0	1	1	0	66	1	0	144	96	63	107	0	17	98	63	72	33	150	75	184	125	178
YHR093W::chr8_2:uptag	314	251	494	709	276	397	198	132	364	893	391	869	525	339	303	125	407	554	0	0	0	508	306	383	341	314	392	0	0	0	590	267	1	0	280	212	187	335	0	189	300	236	103	186	249	430	766	559	411
YOR097C::chr15_2:uptag	0	34	1	0	0	0	0	11	0	0	0	0	101	0	0	2	1	12	0	0	0	0	4	0	98	0	15	0	0	0	0	0	0	0	0	0	0	0	0	0	0	16	0	0	20	40	56	39	5
YHL046C::chr8_1:uptag	34	123	321	3	439	277	112	7	188	137	228	310	354	286	199	46	215	372	0	1	0	276	240	92	26	247	296	0	2	0	181	87	0	0	170	112	71	152	0	303	110	73	46	66	57	189	283	325	301
YPL177C::chr16_2:uptag	178	443	595	180	476	446	529	335	350	496	116	446	536	353	325	199	675	906	2	0	2	833	590	638	538	834	816	2	2	0	299	211	2	0	690	539	446	478	2	517	249	574	371	261	629	705	723	580	574
YER038W-A::chr5_3:uptag	9	110	113	1	66	21	21	75	44	1	219	153	89	8	66	47	86	47	0	0	0	64	23	74	79	32	77	0	0	0	35	7	0	0	42	39	26	6	0	37	47	1	48	51	30	96	116	62	126
YDR197W::chr4_5:uptag	126	60	78	0	0	0	19	23	140	0	0	0	0	0	0	0	1	42	0	0	0	0	0	0	0	0	1	0	0	0	0	0	0	0	0	0	3	38	0	38	0	17	0	0	10	115	81	177	69
YER101C::chr00_5:uptag	2	15	82	2	32	0	18	0	33	311	0	214	58	23	42	0	20	58	0	0	0	41	7	0	68	2	23	0	0	0	98	21	0	40	33	29	0	61	0	31	101	41	3	1	57	99	5	52	53
YGR002C::chr7_3:uptag	0	0	0	0	0	0	0	0	0	0	0	0	0	0	0	0	0	0	0	0	0	0	0	0	0	0	0	0	0	0	0	0	0	0	0	0	0	0	0	0	0	0	0	0	0	0	0	0	0
YCR105W::chr00_2:uptag	64	406	562	3	75	361	346	100	245	217	470	132	52	162	168	62	63	304	0	1	0	268	614	111	146	265	276	0	1	0	77	298	1	34	98	169	327	347	0	172	73	242	88	108	125	333	173	566	318
YBR162W-A::chr2_3:uptag	308	257	268	9	201	105	91	163	288	0	71	272	599	22	170	223	205	76	1	0	0	162	250	49	157	173	316	1	0	2	206	175	0	0	142	225	87	453	1	488	19	84	297	55	77	323	480	543	313
YMR086C-A::chr00_6:uptag	229	305	407	28	137	138	129	54	229	512	379	657	202	162	20	1	130	284	0	0	0	123	237	106	105	67	254	0	1	0	96	195	1	0	107	103	14	101	0	206	97	64	107	80	187	445	299	341	243
YGR264C::chr00_3:uptag	0	0	0	0	0	0	0	0	0	0	0	0	0	0	0	0	0	0	0	0	0	0	0	0	0	0	0	0	0	0	0	0	0	0	0	0	0	0	0	0	0	0	0	0	0	0	0	0	0
YGL071W::chr7_1:uptag	0	0	0	0	0	0	0	0	0	0	0	0	0	0	0	0	0	0	0	0	0	0	0	0	0	0	0	0	0	0	0	0	0	0	0	0	0	0	0	0	0	0	0	0	0	0	0	0	0
YDL190C::chr4_2:uptag	1	35	1	0	0	0	3	1	8	0	0	2	0	30	0	0	0	0	0	0	0	0	0	0	0	10	1	0	0	0	0	3	0	4	1	7	7	11	0	15	24	1	12	1	0	16	25	33	72
YNL194C::chr14_2:uptag	211	244	262	191	31	83	217	126	220	67	189	238	287	36	38	7	161	95	0	2	0	370	280	304	155	417	340	1	1	0	83	94	1	0	277	252	39	121	0	86	143	68	126	119	70	188	240	209	130
YJR049C::chr00_13:uptag	89	101	204	1	19	102	95	122	11	273	110	141	61	83	207	0	174	139	0	0	0	185	315	73	214	278	169	0	3	1	431	223	0	0	215	133	10	114	0	66	11	99	21	105	186	113	169	150	151
YML048W::chr13_1b:uptag	94	120	53	2	132	141	113	31	101	0	43	192	110	195	6	39	10	24	0	0	0	214	406	547	272	257	76	1	0	0	157	367	0	230	602	65	91	126	1	20	55	219	48	63	143	77	155	80	80
YHL022C::chr8_1:uptag	86	188	181	0	147	19	52	75	461	0	50	183	28	68	53	53	84	109	0	0	2	180	192	317	94	343	292	0	0	0	117	183	1	49	260	216	221	336	0	61	260	144	106	213	124	292	200	340	286
YML037C::chr13_2:uptag	239	184	385	5	400	243	229	208	198	246	360	643	161	625	215	236	266	207	0	0	0	575	435	421	200	312	387	3	0	1	111	530	1	2	257	367	301	279	0	229	125	183	126	178	147	226	606	388	429
YOR282W::chr15_3:uptag	0	0	0	0	0	0	0	0	0	0	0	0	0	0	0	0	0	0	0	0	0	0	0	0	0	0	0	0	0	0	0	0	0	0	0	0	0	0	0	0	0	0	0	0	0	0	0	0	0
YAL030W::chr1_1:uptag	492	181	350	16	379	113	86	96	5	86	52	0	81	5	2	150	180	153	1	1	0	142	329	191	35	121	183	1	1	2	160	43	0	1	121	57	135	290	2	117	156	96	27	6	158	215	268	196	158
YDR132C::chr4_4:uptag	84	124	123	1	345	48	14	40	108	0	1	0	90	72	2	22	92	51	0	0	0	124	179	33	65	64	12	2	0	0	33	0	1	0	52	25	42	74	0	107	23	86	17	33	21	103	78	191	91
YMR317W::chr00_8:uptag	772	482	492	2	195	284	246	180	516	457	510	388	290	447	458	55	227	240	0	1	1	603	609	88	214	571	344	1	1	0	132	392	2	8	110	219	92	235	1	183	101	210	280	39	256	576	486	562	666
YDL104C::chr4_2:uptag	54	191	116	1	93	88	133	94	10	1	88	36	1	48	55	17	0	12	0	1	0	104	32	0	0	41	65	0	0	0	5	2	0	0	0	31	62	28	0	41	0	43	64	7	53	102	128	57	98
YML019W::chr13_2:uptag	101	287	137	0	36	39	58	61	154	108	47	262	89	72	24	0	39	16	0	1	0	71	36	262	112	51	81	2	0	0	404	86	0	0	47	71	57	109	0	29	1	52	57	22	75	180	200	87	300
YPR028W::chr16_4:uptag	569	533	1121	248	857	315	665	455	556	880	350	1700	224	302	455	177	527	716	1	1	1	358	583	356	560	934	922	1	2	1	603	300	3	87	334	491	428	566	1	232	309	471	418	392	739	615	705	970	854
YPL258C::chr16_1:uptag	398	719	1000	222	1002	392	403	557	741	515	907	570	1086	373	732	105	483	776	0	0	2	1033	607	878	599	846	1183	1	2	3	212	572	3	1	645	652	131	778	3	667	228	546	274	310	400	715	767	953	840
YDR427W::chr00_11:uptag	0	0	0	0	0	0	0	0	0	0	0	0	0	0	0	0	0	0	0	0	0	0	0	0	0	0	0	0	0	0	0	0	0	0	0	0	0	0	0	0	0	0	0	0	0	0	0	0	0
YHL032C::chr8_1:uptag	111	252	586	118	155	355	316	194	323	117	19	148	256	138	200	86	205	332	0	0	2	262	490	545	260	557	344	0	0	2	121	178	1	1	307	250	109	307	0	162	193	252	205	139	250	453	416	524	621
YBR219C::chr2_4:uptag	35	87	196	108	308	167	184	130	88	126	148	418	87	57	318	149	35	153	0	0	0	142	63	40	12	102	191	0	0	0	1	44	0	24	81	109	153	125	0	40	66	114	4	2	103	266	157	235	250
YLR260W::chr12_4:uptag	0	0	0	0	0	0	0	0	0	0	0	0	0	0	0	0	0	0	0	0	0	0	0	0	0	0	0	0	0	0	0	0	0	0	0	0	0	0	0	0	0	0	0	0	0	0	0	0	0
YDR153C::chr4_5:uptag	166	253	342	3	111	107	71	83	82	72	83	218	142	74	80	0	82	137	1	0	0	45	138	41	13	1	104	2	1	1	1	76	0	65	18	20	167	129	2	56	2	44	35	54	104	114	160	203	221
YDR140W::chr4_4:uptag	0	0	0	0	0	0	0	0	0	0	0	0	0	0	0	0	0	0	0	0	0	0	0	0	0	0	0	0	0	0	0	0	0	0	0	0	0	0	0	0	0	0	0	0	0	0	0	0	0
YCL001W::chr3_1:uptag	44	33	0	1	97	9	70	0	34	0	0	0	1	4	0	0	31	34	0	0	0	65	106	0	0	9	30	0	0	0	0	103	0	0	55	15	0	38	0	26	0	16	24	11	0	71	69	37	44
YLR303W::chr12_4:uptag	100	333	342	4	296	449	110	215	276	631	398	494	431	186	229	111	221	256	1	0	0	285	346	411	370	262	284	2	3	0	20	294	1	22	252	311	49	265	0	202	134	160	292	165	229	233	382	519	407
YDL056W::chr4_1:uptag	58	0	0	267	49	75	7	0	115	0	0	0	0	0	0	0	0	0	0	0	0	0	0	1	0	0	0	0	0	0	0	0	0	0	0	0	0	42	0	0	0	12	0	8	1	70	33	19	22
YFL004W::chr00_17a:uptag	246	318	306	0	163	311	220	332	384	198	149	430	137	336	20	50	384	159	0	1	1	162	606	647	204	180	380	0	0	0	380	511	0	0	177	260	42	217	0	351	150	141	226	75	285	306	401	317	498
YNL095C::chr00_16b:uptag	206	442	631	5	189	260	374	139	610	209	504	401	407	72	282	41	196	227	0	2	0	152	268	184	352	194	310	1	0	1	181	524	1	87	243	234	259	153	1	171	113	154	207	85	210	426	336	248	134
YDL029W::chr4_1:uptag	0	0	0	0	0	0	0	0	0	0	0	0	0	0	0	0	0	0	0	0	0	0	0	0	0	0	0	0	0	0	0	0	0	0	0	0	0	0	0	0	0	0	0	0	0	0	0	0	0
YDL031W::chr00_17a:uptag	0	0	0	0	0	0	0	0	0	0	0	0	0	0	0	0	0	0	0	0	0	0	0	0	0	0	0	0	0	0	0	0	0	0	0	0	0	0	0	0	0	0	0	0	0	0	0	0	0
YGL208W::chr7_3:uptag	386	342	556	4	232	323	161	545	349	339	131	535	155	288	204	30	260	260	1	1	1	300	507	514	231	353	347	0	1	0	79	168	2	0	266	225	278	272	0	326	133	308	58	119	343	409	581	667	615
YNL002C::chr14_4:uptag	0	0	0	0	0	0	0	0	0	0	0	0	0	0	0	0	0	0	0	0	0	0	0	0	0	0	0	0	0	0	0	0	0	0	0	0	0	0	0	0	0	0	0	0	0	0	0	0	0
YOR351C::chr15_4:uptag	119	167	780	10	233	54	148	44	213	156	138	406	125	112	128	70	146	292	0	0	0	202	321	27	66	94	199	3	0	1	93	85	1	10	247	143	119	182	0	135	124	274	164	68	55	221	222	464	192
YOR243C::chr15_3:uptag	22	59	82	27	103	87	1	17	31	227	113	236	186	64	0	0	45	29	0	1	0	97	77	29	125	63	89	0	0	0	96	74	0	0	12	28	107	40	0	16	13	0	3	7	1	133	236	205	246
YJR096W::chr00_12:uptag	268	379	256	95	240	73	308	141	404	288	406	739	424	130	269	129	361	471	1	0	2	191	609	434	221	361	356	1	0	0	117	275	1	70	185	234	193	259	5	391	98	257	73	131	195	336	509	474	304
YPL170W::chr16_2:uptag	271	423	580	185	254	264	392	94	271	173	455	365	377	237	220	187	266	331	0	2	0	402	510	170	311	585	366	0	1	1	408	188	0	91	376	216	193	266	2	318	149	286	276	135	268	423	543	654	614
YGR116W::chr00_14:uptag	0	0	0	0	0	0	0	0	0	0	0	0	0	0	0	0	0	0	0	0	0	0	0	0	0	0	0	0	0	0	0	0	0	0	0	0	0	0	0	0	0	0	0	0	0	0	0	0	0
YJL030W::chr10_2:uptag	4836	12550	14752	2983	10108	11013	13803	15198	23519	927	1363	1110	1407	1539	1573	885	1758	3910	6	0	5	1410	2556	1180	1153	1985	6010	11	13	6	333	455	14	229	755	1135	2613	3356	12	2630	2191	4050	2701	2321	2503	6260	9145	8872	8409
YDL149W::chr4_2:uptag	15	24	0	0	0	0	0	5	3	0	0	24	0	0	0	0	1	1	0	0	0	3	18	0	5	0	0	0	0	0	0	2	0	0	0	0	0	1	0	5	0	0	2	2	2	7	19	7	0
YML021C::chr00_4:uptag	88	30	163	0	181	23	18	66	204	168	250	0	20	29	86	0	68	73	0	0	0	17	0	0	25	15	133	0	1	0	0	0	0	0	4	37	13	17	0	0	192	48	23	28	72	103	87	88	14
YLR449W::chr00_4:uptag	149	289	362	275	81	103	220	136	170	80	434	295	133	278	448	172	112	135	0	1	0	249	284	198	85	48	356	0	1	0	190	641	1	1	292	248	188	80	0	155	120	272	99	189	178	225	373	381	303
YPR073C::chr16_4:uptag	358	1320	1448	468	899	301	628	535	629	735	1023	851	583	168	603	303	376	1025	1	0	2	1328	1215	491	542	581	1524	1	0	1	1330	515	2	68	755	685	664	532	1	429	390	749	455	521	743	1264	974	948	1046
YGR203W::chr7_5:uptag	0	675	458	856	459	441	379	198	355	0	248	329	325	78	181	76	201	206	1	1	0	363	482	764	274	426	431	0	2	0	124	454	0	12	316	236	512	376	0	348	484	501	465	366	336	703	435	592	539
YER010C::chr5_2:uptag	148	436	541	27	138	338	145	287	157	359	166	321	425	98	118	6	253	162	0	0	0	451	313	138	458	318	304	0	0	1	197	105	1	0	231	207	64	187	0	147	246	203	73	238	403	433	404	552	424
YMR013C::chr13_2:uptag	0	0	0	0	0	0	0	0	0	0	0	0	0	0	0	0	0	0	0	0	0	0	0	0	0	0	0	0	0	0	0	0	0	0	0	0	0	0	0	0	0	0	0	0	0	0	0	0	0
YDR338C::chr4_7:uptag	142	99	129	3	54	48	8	223	32	13	89	152	119	79	77	2	94	5	0	0	0	162	95	64	73	79	227	0	0	0	124	94	1	0	79	97	17	87	0	94	136	118	20	54	93	99	76	148	119
YOL063C::chr15_5:uptag	65	180	247	2	352	90	50	186	23	30	29	150	0	25	182	1	57	170	0	0	0	108	146	59	154	30	203	1	2	0	64	7	0	0	68	32	134	252	0	119	111	212	101	137	219	248	118	162	121
YNL034W::chr14_4:uptag	72	304	417	164	188	64	167	88	193	31	98	94	228	147	182	39	125	179	0	0	0	168	241	15	157	144	236	0	0	1	170	259	0	0	123	165	191	173	0	265	82	163	55	203	113	227	334	309	322
YER027C::chr00_11:uptag	53	36	321	33	23	249	142	253	406	0	26	228	37	41	0	84	35	6	0	0	2	2	155	2	0	5	183	0	1	1	1	40	0	0	11	42	9	64	0	166	241	93	65	72	153	216	211	316	255
YGR080W::chr7_4:uptag	150	326	94	88	510	51	142	182	162	363	654	684	107	265	309	12	98	121	0	0	0	654	189	90	151	209	349	1	1	0	245	213	0	1	307	207	178	74	0	252	126	244	110	102	117	323	422	312	304
YDR541C::chr00_2:uptag	545	401	363	136	422	304	201	222	283	252	327	391	361	210	274	49	336	302	0	3	1	447	422	449	295	341	584	0	3	2	83	264	3	77	263	205	197	348	1	160	110	145	110	171	237	538	542	513	542
YNL221C::chr14_2:uptag	0	0	0	0	0	0	0	0	0	0	0	0	0	0	0	0	0	0	0	0	0	0	0	0	0	0	0	0	0	0	0	0	0	0	0	0	0	0	0	0	0	0	0	0	0	0	0	0	0
YEL065W::chr5_2:uptag	304	213	447	5	171	304	112	191	214	131	760	390	328	125	176	238	166	154	0	0	0	423	310	555	177	141	393	1	2	0	38	141	0	0	171	257	288	165	0	143	152	188	139	105	76	253	360	286	490
YGR236C::chr00_2:uptag	722	773	1161	408	661	567	906	471	667	922	1312	1267	905	655	670	165	799	986	0	3	0	1112	1445	1012	589	898	1301	1	5	0	379	559	1	206	563	626	417	662	1	533	354	807	699	416	626	712	801	1369	921
YPR179C::chr16_5:uptag	52	9	6	1	104	83	0	14	45	0	0	117	63	61	0	0	1	2	0	0	0	0	9	20	20	1	0	0	0	0	0	0	0	0	0	0	44	0	0	0	1	51	0	30	32	9	35	2	0
YMR199W::chr13_4:uptag	350	306	827	33	517	261	124	104	147	109	235	462	587	114	126	0	219	235	0	2	0	255	197	699	120	158	385	0	0	1	248	200	0	112	198	278	167	409	1	98	265	395	215	207	182	334	526	525	371
YAR027W::chr1_1:uptag	81	145	167	109	200	126	89	38	160	157	149	266	119	106	24	54	88	201	0	0	1	207	144	91	177	132	278	0	0	0	141	38	1	1	103	104	44	188	0	97	18	72	22	22	155	216	234	193	200
YIL012W::chr9_1:uptag	103	108	136	87	44	0	0	16	69	138	156	203	215	33	1	3	93	104	0	0	0	97	66	0	124	207	291	0	0	0	4	186	0	0	204	99	53	59	0	50	197	61	76	19	132	133	177	95	183
YOR121C::chr15_2:uptag	0	42	71	0	0	19	23	0	31	0	6	1	2	3	9	1	1	1	0	0	0	0	0	18	12	16	7	0	0	0	0	0	0	0	2	9	41	2	0	3	1	7	0	0	1	13	16	40	2
YPL039W::chr16_3:uptag	553	190	270	14	237	104	58	151	194	62	79	185	164	192	238	63	142	158	0	0	2	166	367	80	170	237	297	1	1	0	34	68	0	0	90	159	147	176	0	177	129	82	126	3	81	367	206	443	258
YDL240W::chr4_3:uptag	339	562	617	11	265	425	286	285	250	112	272	293	49	115	253	34	427	551	0	0	0	240	147	579	91	113	726	0	2	1	258	171	1	0	118	237	126	358	0	171	304	272	231	266	365	346	458	326	315
YGR173W::chr7_5:uptag	903	806	1083	499	619	474	442	401	773	461	950	873	841	757	550	498	836	949	1	2	0	755	664	457	694	540	1255	1	1	1	141	546	0	9	533	731	468	643	2	231	395	612	299	408	467	980	1235	996	922
YML014W::chr13_2:uptag	0	0	0	0	0	0	0	0	0	0	1	0	0	0	0	0	0	0	0	0	0	0	0	0	0	0	0	0	0	0	0	0	0	0	0	0	0	0	0	0	0	0	0	0	0	0	0	4	0
YMR121C::chr00_9:uptag	0	0	0	1	0	0	0	0	0	0	0	0	141	0	0	0	0	0	0	0	0	3	0	0	0	0	47	0	0	0	38	0	0	0	0	0	0	0	0	0	0	0	0	0	0	16	0	0	10
YOL016C::chr00_8:uptag	21	63	109	2	31	82	52	21	161	0	59	11	96	8	1	36	37	66	0	0	0	188	123	98	56	59	110	0	1	0	75	98	1	2	97	108	1	171	0	89	173	83	83	72	38	67	72	120	158
YGL217C::chr7_3/chr00_12:uptag	1	11	47	3	21	0	22	0	14	44	194	54	391	44	1	0	0	0	0	0	0	31	0	41	0	50	0	0	1	0	0	0	0	0	10	0	0	71	0	32	4	55	0	9	35	15	57	89	52
YML012W::chr13_2:uptag	3	177	194	27	87	17	78	203	119	212	169	266	119	1	100	0	10	142	0	1	0	7	136	49	37	48	83	0	0	0	39	0	0	0	79	18	0	119	0	0	1	66	7	31	34	170	133	73	165
YBR179C::chr2_4:uptag	0	0	0	0	0	0	0	0	0	0	0	0	0	0	0	0	0	0	0	0	0	0	0	0	0	0	0	0	0	0	0	0	0	0	0	0	0	0	0	0	0	0	0	0	0	0	0	0	0
YPR042C::chr16_4:uptag	88	221	582	365	278	286	255	153	282	388	249	568	156	236	561	73	119	199	0	0	0	443	467	338	313	392	269	1	0	1	360	250	2	3	262	154	134	209	0	271	97	209	189	108	190	212	373	546	341
YOR260W::chr15_3:uptag	0	0	0	0	0	0	0	0	0	0	0	0	0	0	0	0	0	0	0	0	0	0	0	0	0	0	0	0	0	0	0	0	0	0	0	0	0	0	0	0	0	0	0	0	0	0	0	0	0
YMR223W::chr13_4:uptag	307	273	207	1	151	66	70	15	152	0	48	48	25	66	99	0	3	18	0	0	1	54	86	0	76	55	126	0	0	1	103	15	1	54	44	96	1	62	0	110	28	36	79	20	68	120	250	149	261
YER098W::chr00_8:uptag	303	569	951	430	412	368	511	110	494	208	392	289	650	285	259	173	610	450	2	0	1	266	486	65	170	480	489	2	2	1	379	299	2	65	426	247	372	403	0	182	451	320	415	254	170	492	404	803	597
YGR090W::chr7_4:uptag	0	0	0	0	0	0	0	0	0	0	0	0	0	0	0	0	0	0	0	0	0	0	0	0	0	0	0	0	0	0	0	0	0	0	0	0	0	0	0	0	0	0	0	0	0	0	0	0	0
YMR053C::chr00_5:uptag	331	109	56	252	61	92	84	14	125	136	11	423	43	14	42	64	13	5	0	0	0	32	69	49	17	49	42	0	0	0	169	32	0	0	17	51	21	155	0	19	32	75	73	35	63	140	132	132	142
YOR053W::chr15_1:uptag	346	623	756	6	652	150	403	394	582	123	491	421	251	38	360	68	97	199	0	1	0	257	505	309	219	193	424	0	3	0	38	359	0	1	139	270	71	345	0	297	47	542	285	163	349	470	539	556	774
YJL211C::chr10_1:uptag	503	205	534	53	240	251	127	270	274	114	260	331	197	188	184	155	158	396	1	0	0	324	482	240	356	370	463	0	0	1	337	230	1	2	396	205	116	107	1	110	173	208	190	159	93	203	414	539	522
YPR112C::chr16_5:uptag	0	0	0	0	0	0	0	0	0	0	0	0	0	0	0	0	0	0	0	0	0	0	0	0	0	0	0	0	0	0	0	0	0	0	0	0	0	0	0	0	0	0	0	0	0	0	0	0	0
YDL205C::chr4_3:uptag	0	0	0	0	0	0	0	0	0	0	0	0	0	0	0	0	0	0	0	0	0	0	0	0	0	0	0	0	0	0	0	0	0	0	0	0	0	0	0	0	0	0	0	0	0	0	0	0	0
YMR286W::chr13_5:uptag	1	2	3	0	1	1	3	0	0	0	0	0	0	0	0	0	0	0	0	0	0	0	1	0	0	0	0	0	0	0	0	0	0	0	0	0	1	4	0	0	1	0	0	0	0	2	2	0	0
YBR123C::chr2_3:uptag	0	0	0	0	0	0	0	0	0	0	0	0	0	0	0	0	0	0	0	0	0	0	0	0	0	0	0	0	0	0	0	0	0	0	0	0	0	0	0	0	0	0	0	0	0	0	0	0	0
YLR152C::chr12_3:uptag	1	111	428	151	60	106	57	25	293	1	201	315	727	207	84	56	216	247	0	1	0	204	156	795	113	108	287	0	1	0	121	172	0	0	118	198	20	213	1	204	82	199	14	100	15	126	184	154	237
YER178W::chr00_5:uptag	0	0	0	0	0	0	51	0	0	0	0	0	0	0	0	0	0	0	0	0	0	0	0	0	0	0	0	0	0	0	0	0	0	0	0	0	0	0	0	0	0	0	0	0	0	0	0	0	11
YER168C::chr00_5:uptag	0	0	0	0	0	0	0	0	0	0	0	0	0	0	0	0	0	0	0	0	0	0	0	0	0	0	0	0	0	0	0	0	0	0	0	0	0	0	0	0	0	0	0	0	0	0	0	0	0
YJL201W::chr10_1:uptag	0	122	206	22	79	108	128	52	133	180	373	92	76	36	82	19	203	4	0	1	0	36	122	0	0	61	40	1	1	1	211	0	0	1	6	33	211	51	0	234	80	70	79	112	63	327	252	242	279
YPL148C::chr00_11:uptag	0	34	83	0	0	0	3	0	91	0	0	0	0	0	0	0	0	1	0	0	0	0	1	1	0	0	30	0	0	0	0	0	0	0	0	1	0	0	1	52	0	22	1	19	52	27	63	93	119
YER181C::chr00_5:uptag	217	84	91	3	285	22	67	9	194	14	67	32	124	100	123	9	102	176	0	0	1	40	60	151	71	86	53	0	1	0	0	1	0	23	38	56	0	109	0	62	0	60	46	51	101	132	162	173	209
YOR210W::chr15_3:uptag	0	0	0	0	0	0	0	0	0	0	0	0	0	0	0	0	0	0	0	0	0	0	0	0	0	0	0	0	0	0	0	0	0	0	0	0	0	0	0	0	0	0	0	0	0	0	0	0	0
YBL039C::chr2_1:uptag	0	19	0	0	25	0	0	1	0	0	0	0	0	0	0	0	0	30	0	0	0	0	0	7	0	0	0	0	0	0	0	0	0	0	0	0	10	86	0	0	0	0	0	68	1	25	0	0	3
YDR346C::chr4_7:uptag	0	23	118	2	0	33	11	1	0	0	0	0	0	0	1	0	14	0	0	0	0	7	4	75	0	18	0	0	0	0	0	41	0	0	0	0	0	0	0	15	20	30	0	7	6	30	0	0	25
YKL111C::chr11_2:uptag	0	0	0	0	0	0	0	0	0	0	0	0	0	0	0	0	0	0	0	0	0	0	0	0	0	0	0	0	0	0	0	0	0	0	0	0	0	0	0	0	0	0	0	0	0	0	0	0	0
YOR252W::chr15_3:uptag	0	18	83	0	3	0	58	20	56	0	148	83	63	0	1	78	12	183	0	0	0	27	26	37	20	17	31	2	0	0	1	164	0	0	90	29	204	31	0	69	60	75	10	7	39	14	51	82	21
YGR069W::chr7_4:uptag	5	65	32	0	2	11	17	0	103	222	14	137	33	60	73	2	75	14	0	0	0	106	84	2	95	4	6	0	0	0	48	26	0	0	23	40	23	0	0	0	31	19	20	31	14	73	56	38	86
YML095C-A::chr00_9:uptag	0	0	0	0	0	0	0	0	0	0	0	0	0	0	0	0	0	0	0	0	0	0	0	0	0	0	0	0	0	0	0	0	0	0	0	0	0	0	0	0	0	0	0	0	0	0	0	7	0
YAL038W::chr1_1:uptag	0	0	0	0	0	0	0	0	0	0	0	0	0	0	0	0	0	0	0	0	0	0	0	0	0	0	0	0	0	0	0	0	0	0	0	0	0	0	0	0	0	0	0	0	0	0	0	0	0
YMR005W::chr13_2:uptag	0	0	0	0	0	0	0	0	0	0	0	0	0	0	0	0	0	0	0	0	0	0	0	0	0	0	0	0	0	0	0	0	0	0	0	0	0	0	0	0	0	0	0	0	0	0	0	0	0
YDR222W::chr4_5:uptag	57	158	54	0	1	7	18	100	29	66	138	0	156	118	23	7	38	20	0	0	0	61	247	1	11	37	147	0	0	0	0	183	1	0	8	87	64	59	0	17	60	95	113	69	0	62	66	76	50
YOL080C::chr15_5:uptag	36	78	180	1	232	102	19	9	49	73	92	245	157	40	79	17	9	80	0	0	0	105	6	0	20	3	48	0	0	0	182	38	0	0	15	42	25	0	0	75	6	44	11	11	7	19	68	85	74
YGR089W::chr00_14:uptag	40	106	323	129	44	56	191	5	184	71	483	179	68	49	100	5	57	72	1	0	0	180	0	0	64	32	45	1	1	0	0	0	0	0	58	1	45	51	0	131	80	122	1	5	1	131	194	139	138
YGR109C::chr7_4:uptag	3	42	163	141	1	22	113	0	93	171	9	183	44	77	78	7	105	108	0	0	0	32	13	123	58	49	91	0	0	0	0	30	0	0	24	30	60	59	0	38	35	24	101	29	22	50	165	86	40
YPR095C::chr16_4:uptag	88	668	1107	8	259	59	235	393	942	346	1332	587	627	253	621	246	471	319	2	2	0	321	538	962	314	169	429	2	2	1	327	247	2	23	295	239	202	364	0	166	308	275	201	121	219	685	787	545	477
YJR094W-A::chr00_12:uptag	17	3	198	2	24	90	62	1	112	1	322	293	0	15	50	1	5	42	1	0	0	48	165	88	37	72	88	0	0	0	65	0	0	0	115	75	0	39	0	114	85	27	96	125	104	64	83	169	144
YLL056C::chr12_1:uptag	10	328	282	23	98	202	74	250	243	49	359	558	295	186	287	32	154	29	0	0	1	130	298	10	106	228	197	1	1	0	289	161	0	0	286	127	99	126	0	129	182	121	159	22	55	195	398	463	382
YER048C::chr5_3:uptag	0	42	81	5	1	1	7	0	44	0	15	0	0	0	0	0	7	0	0	0	0	0	0	0	0	39	18	0	0	0	0	0	0	0	0	0	0	0	0	0	1	1	0	0	10	19	30	49	25
YGR087C::chr7_4:uptag	85	213	36	1	80	36	169	41	107	211	219	61	126	2	190	116	60	229	0	0	0	103	99	123	117	62	191	0	0	0	108	97	1	0	74	153	35	100	0	17	109	141	25	123	170	239	278	254	145
YGL026C::chr7_1:uptag	759	1187	2398	166	914	1243	1225	285	601	1	80	566	975	1689	1233	1295	725	401	0	1	2	2324	5248	2683	4334	3280	1667	1	2	3	727	2204	2	141	3176	2302	304	484	1	290	532	253	1010	487	625	1178	1138	1571	1157
YLR027C::chr12_1:uptag	0	0	0	0	0	0	0	0	0	0	0	1	0	0	0	0	0	0	0	0	0	0	0	0	0	0	0	0	0	0	0	0	0	0	0	0	0	0	0	0	0	0	0	0	0	0	0	0	0
YDR065W::chr4_4:uptag	0	43	67	266	84	45	9	1	47	0	0	0	1	0	0	0	0	0	0	0	0	1	0	0	0	0	0	0	0	0	0	0	1	0	0	0	0	73	0	0	59	50	118	0	21	43	60	86	91
YBL059W::chr2_1:uptag	290	130	286	159	95	88	113	123	105	0	459	28	157	153	117	207	39	83	1	0	1	0	11	1	40	49	170	0	3	0	1	61	0	0	39	79	175	223	0	99	157	50	111	185	46	199	205	334	191
YPL226W::chr16_1:uptag	1	0	0	0	0	0	0	0	0	0	0	0	0	0	1	0	0	0	0	0	0	0	0	0	0	0	0	0	0	0	1	3	0	0	0	1	0	0	0	0	1	0	0	0	0	0	0	1	1
YHR130C::chr8_2:uptag	701	1222	975	441	501	350	570	589	878	613	949	713	1197	735	644	248	541	783	2	2	1	1410	1108	499	504	689	911	1	4	1	1625	781	3	269	642	771	710	661	2	676	468	621	383	452	683	954	893	1372	1188
YML126C::chr00_9:uptag	0	0	0	0	0	0	0	0	0	0	0	0	0	0	0	0	0	0	0	0	0	0	0	0	0	0	0	0	0	0	0	0	0	0	0	0	0	0	0	0	0	0	0	0	0	0	0	0	0
YML071C::chr00_9:uptag	0	0	0	0	0	0	0	0	0	0	0	0	0	0	0	0	0	0	0	0	0	0	0	0	0	0	0	0	0	0	0	0	0	0	0	0	0	0	0	0	0	0	1	0	3	0	0	0	0
YPL023C::chr16_3:uptag	374	325	884	114	440	290	320	296	534	438	401	774	306	325	399	329	422	316	1	0	1	652	821	530	887	785	740	0	0	0	508	514	2	150	652	577	179	267	0	93	155	196	151	304	186	461	521	628	556
YCR095C::chr00_14:uptag	0	0	0	0	0	0	0	0	0	0	0	0	0	0	0	0	0	0	0	0	0	0	0	0	0	0	0	0	0	0	0	0	0	0	0	0	0	0	0	0	0	0	0	7	0	0	0	0	0
YOL054W::chr15_5:uptag	48	104	158	0	86	87	50	80	87	0	0	0	0	56	177	52	94	89	0	0	0	73	43	66	60	115	95	0	0	0	47	97	1	0	31	50	122	108	0	81	159	132	98	62	59	128	112	98	186
YMR097C::chr00_9:uptag	0	0	0	0	0	0	0	0	0	0	0	0	0	0	0	0	0	0	0	0	0	0	0	0	0	0	0	0	0	0	0	0	0	0	0	0	0	0	0	0	0	0	0	0	0	0	0	0	0
YMR157C::chr13_4:uptag	12	6	74	0	4	0	18	3	24	1	2	2	1	1	0	1	6	3	0	0	0	19	8	0	2	5	4	0	1	0	0	1	0	0	0	7	9	11	0	6	12	7	1	1	4	8	18	32	49
YPR025C::chr16_4:uptag	0	0	0	0	0	0	0	0	0	0	0	0	0	0	0	0	0	0	0	0	0	0	0	0	0	0	0	0	0	0	0	0	0	0	0	0	0	0	0	0	0	0	0	0	0	0	0	0	0
YBR288C::chr00_16a:uptag	0	0	0	0	56	0	0	0	0	0	0	0	0	0	0	0	0	0	0	0	0	0	0	1	0	0	35	0	0	0	0	0	0	0	0	0	0	0	0	0	0	0	0	0	0	0	11	25	0
YML131W::chr00_9:uptag	193	348	235	1	87	113	116	37	359	113	180	230	299	167	211	19	71	142	0	0	0	435	343	281	148	153	309	0	2	0	262	88	0	1	180	235	49	170	1	229	191	100	143	153	173	201	232	243	302
YPR152C::chr16_5:uptag	651	440	518	299	317	281	373	269	549	337	127	383	662	351	105	256	310	511	1	1	0	742	537	265	528	568	796	1	0	2	157	278	2	4	461	528	265	452	0	334	454	456	356	294	142	517	519	602	622
YGL261C::chr7_3:uptag	3467	7616	8695	1996	5455	6292	5447	4396	3866	685	1482	1604	5502	6351	2892	2637	3086	2787	6	0	11	6037	13099	3922	4069	8999	11096	6	10	8	1684	1944	14	56	3815	6693	1596	2507	5	1796	2457	2848	2033	2266	2587	4558	7841	8292	7577
YGL259W::chr7_3:uptag	498	332	358	7	453	35	210	24	292	278	195	346	404	306	89	190	167	152	0	0	0	178	429	153	192	217	275	1	0	1	470	449	1	0	140	245	41	256	3	233	139	144	127	111	152	761	445	429	418
YBR230C::chr2_4:uptag	0	32	28	0	0	0	0	0	14	3	0	0	0	24	33	0	18	1	0	0	0	0	0	0	0	0	47	0	0	0	0	0	0	0	5	40	0	0	0	0	0	39	14	4	0	14	5	141	20
YMR033W::chr13_2:uptag	0	0	0	0	0	0	0	0	0	0	0	0	0	0	0	0	0	0	0	0	0	0	0	0	0	0	0	0	0	0	0	0	0	0	0	0	0	0	0	0	0	0	0	0	0	0	0	0	0
YMR172W::chr00_12:uptag	594	984	899	268	364	556	318	402	510	123	1053	867	781	239	446	232	511	682	2	0	3	716	680	249	744	741	1068	2	2	2	571	566	3	1	445	560	472	436	1	318	443	394	297	462	305	652	866	974	637
YNL241C::chr14_2:uptag	117	159	220	79	184	76	181	1	386	0	158	184	204	135	90	19	105	260	1	0	0	283	271	270	232	194	194	0	0	0	219	121	2	81	197	185	51	270	1	60	170	171	5	112	90	285	294	434	273
YPL199C::chr16_1:uptag	235	588	764	40	531	363	359	175	669	214	960	350	677	419	314	182	415	347	0	2	0	543	475	104	395	303	533	0	1	0	609	333	4	179	245	299	153	354	0	93	143	547	374	428	288	511	536	597	797
YBR167C::chr2_3:uptag	0	0	0	0	0	0	0	0	0	0	0	0	0	0	0	0	0	0	0	0	0	0	0	0	0	0	0	0	0	0	0	0	0	0	0	0	0	0	0	0	0	0	0	0	0	0	0	0	0
YPR149W::chr16_5:uptag	87	104	28	1	67	23	43	92	48	214	23	504	28	8	16	76	25	23	0	0	1	17	57	0	17	140	34	0	0	1	104	21	0	0	21	50	29	90	0	134	28	21	115	42	66	178	100	91	44
YGL094C::chr7_1:uptag	0	11	24	32	7	1	10	24	30	0	0	0	0	0	20	0	1	0	0	0	0	71	15	0	0	16	50	0	0	0	2	53	0	0	12	11	0	17	0	7	106	55	0	0	44	32	11	48	56
YLR173W::chr12_3:uptag	0	93	281	77	39	17	39	73	2	0	92	128	191	73	55	116	40	212	0	1	0	215	122	198	88	58	180	1	0	1	0	1	0	0	91	68	44	25	0	10	98	16	22	89	1	82	155	81	67
YER021W::chr5_3:uptag	0	0	0	0	0	0	0	0	0	0	0	0	0	0	0	0	0	0	0	0	0	0	0	0	0	0	0	0	0	0	0	0	0	0	0	0	0	0	0	0	0	0	0	0	0	0	0	0	0
YNL326C::chr14_1:uptag	123	649	666	118	253	162	281	162	583	34	265	456	654	159	248	204	240	346	1	1	2	828	716	407	437	380	593	1	0	1	536	624	1	53	404	477	106	203	0	220	87	229	137	109	129	477	422	627	573
YKR066C::chr00_3:uptag	32	271	375	78	319	252	107	113	181	17	158	148	164	105	312	62	119	114	0	1	0	178	30	160	4	101	274	0	2	0	79	19	0	0	51	152	72	147	0	56	243	93	37	84	216	118	321	254	272
YDR435C::chr4_7:uptag	793	1943	2420	270	832	914	1004	776	724	58	243	1486	1250	1094	2392	896	642	1164	0	0	0	3277	3569	3326	3046	1661	2215	2	2	3	1798	1842	3	334	2168	2006	314	325	2	447	307	904	524	715	554	665	1382	1303	1018
YMR047C::chr00_16b:uptag	0	0	0	0	0	0	0	0	0	0	0	0	0	0	0	0	0	0	0	0	0	0	0	0	0	0	0	0	0	0	0	0	0	0	0	0	0	0	0	0	0	0	0	0	0	0	0	0	0
YDR393W::chr4_7:uptag	0	0	0	0	0	0	0	0	0	0	0	0	0	0	0	0	0	0	0	0	0	0	0	0	0	0	0	0	0	0	0	0	0	0	0	0	0	0	0	0	0	0	0	0	0	0	0	0	0
YOR042W::chr15_1:uptag	29	81	115	1	0	38	86	139	57	0	106	0	70	27	2	66	11	1	0	0	0	54	23	31	40	67	62	0	0	0	0	1	0	0	23	10	63	0	0	0	87	74	29	2	1	13	81	30	53
YLR458W::chr00_4:uptag	0	0	0	0	0	0	0	0	0	0	0	0	0	0	0	0	0	0	0	0	0	0	0	0	0	0	0	0	0	0	0	0	0	0	0	0	0	0	0	0	0	0	0	0	0	0	0	0	0
YAL036C::chr1_1:uptag	421	763	740	192	694	555	574	264	876	858	525	419	600	337	512	96	456	751	2	1	0	702	632	708	647	499	774	1	3	1	557	315	3	142	586	589	482	437	0	620	448	666	389	377	486	946	914	812	735
YJL103C::chr00_18:uptag	63	17	0	3	10	20	5	16	109	200	0	0	55	153	11	0	46	73	0	0	0	191	177	58	12	30	93	0	0	0	37	33	0	0	56	10	46	87	0	42	65	23	0	14	2	29	79	82	109
YML030W::chr13_2:uptag	5	6	23	11	5	24	2	9	33	0	12	2	0	0	32	0	0	0	0	0	0	1	0	3	1	1	21	0	0	0	0	0	0	0	0	1	12	2	0	0	13	2	0	3	0	37	33	57	29
YNR029C::chr14_4:uptag	82	140	43	0	36	88	69	14	106	0	8	45	17	39	0	1	22	94	0	0	0	272	100	31	50	15	55	0	0	0	0	90	1	0	59	69	28	22	0	35	3	75	23	45	22	70	82	199	113
YPR052C::chr16_4:uptag	183	95	77	0	275	117	6	27	123	19	0	100	39	63	0	0	7	1	0	0	1	78	0	0	16	42	99	2	0	0	0	0	0	62	4	50	0	80	0	49	0	1	19	25	20	148	166	134	60
YBR120C::chr2_3:uptag	517	832	1593	81	1148	642	760	593	1009	1057	879	975	1095	739	501	563	602	542	0	4	2	412	1061	465	738	765	1177	2	1	0	212	686	0	57	482	676	298	773	1	500	592	453	455	561	556	905	1036	965	1040
YCL004W::chr3_1:uptag	0	0	0	0	0	0	0	0	0	0	0	0	0	0	0	0	0	0	0	0	0	0	0	0	0	0	0	0	0	0	0	0	0	0	0	0	0	0	0	0	0	0	0	0	0	0	0	0	0
YKL194C::chr00_14:uptag	124	56	30	0	136	14	23	155	75	1	0	1	0	0	0	0	0	13	0	0	0	0	0	0	0	0	0	0	0	0	0	0	0	0	0	0	18	97	0	0	0	0	0	70	44	52	32	75	63
YGL083W::chr7_1:uptag	218	259	156	193	156	2	47	72	99	156	194	114	195	33	152	0	60	234	0	0	0	104	147	41	51	41	131	0	2	1	50	0	0	2	28	135	8	220	0	9	66	73	124	41	3	108	254	266	207
YHR067W::chr00_10:uptag	0	0	0	0	0	0	0	0	0	0	0	0	0	0	0	0	0	0	0	0	0	0	0	0	0	0	0	0	0	0	0	0	0	0	0	0	0	9	0	0	0	0	0	0	0	11	14	0	0
YMR183C::chr13_4:uptag	102	145	229	0	125	109	85	7	1	109	0	241	0	19	36	1	157	15	1	0	1	89	148	194	14	78	79	0	0	0	1	409	0	0	30	95	0	68	0	56	26	31	39	82	55	141	135	310	291
YML072C::chr00_12:uptag	59	104	57	2	0	40	1	0	1	190	166	58	110	0	0	0	0	108	0	0	0	0	0	0	25	0	0	1	1	0	0	0	0	1	0	4	57	43	0	0	0	0	22	0	0	131	45	33	128
YIL045W::chr9_1:uptag	0	80	241	71	13	17	95	59	94	44	108	0	0	28	0	9	37	0	1	1	1	66	64	49	76	83	55	0	0	0	0	0	1	0	1	74	0	115	0	28	95	4	16	2	51	191	71	109	267
YGR242W::chr00_2:uptag	714	911	1409	337	867	297	990	471	653	442	819	789	600	434	887	199	380	881	2	2	0	1207	1273	1408	1003	524	773	3	6	0	711	276	4	1	511	486	657	662	1	447	471	942	512	499	516	1247	1167	1398	1451
YDR493W::chr00_17a:uptag	193	122	212	74	35	54	158	368	52	551	1	0	0	48	37	2	63	19	0	0	0	12	99	11	0	54	14	0	0	0	97	0	1	0	0	0	73	144	1	156	118	96	32	20	109	247	240	323	223
YDR121W::chr4_4:uptag	32	2	5	1	37	8	1	0	18	33	2	118	8	0	73	36	0	0	1	0	0	0	0	0	0	9	29	1	0	0	0	0	1	0	16	11	1	87	0	47	6	61	16	66	58	45	73	67	68
YKL126W::chr11_2:uptag	0	0	0	0	0	0	0	0	0	0	0	0	0	0	0	0	0	0	0	0	0	0	0	0	0	0	0	0	0	0	0	0	0	0	0	0	0	0	0	0	0	0	0	0	0	0	0	0	0
YPR011C::chr00_18:uptag	224	142	129	49	321	139	212	24	157	222	6	107	357	198	197	109	43	96	1	0	0	115	272	194	142	217	340	0	0	1	76	458	0	0	185	127	49	135	0	133	39	179	82	140	116	182	255	243	309
YDL079C::chr4_1:uptag	0	53	79	93	105	4	14	34	35	58	80	73	33	1	0	0	33	2	0	0	0	0	2	0	17	15	7	0	0	0	1	38	0	0	36	0	0	11	0	0	20	26	24	0	33	10	37	16	31
YFR011C::chr00_16b:uptag	167	196	320	272	230	221	360	193	307	82	298	195	317	169	308	114	137	396	0	0	0	309	220	312	179	260	305	1	1	0	2	167	4	0	196	217	421	422	1	348	351	476	133	226	318	318	589	410	334
YJL086C::chr10_2:uptag	0	0	0	0	0	0	0	0	0	0	0	0	0	0	0	0	0	0	0	0	0	0	0	0	0	0	0	0	0	0	0	0	0	0	0	0	0	0	0	0	0	0	0	0	0	0	0	0	0
YKR003W::chr11_3:uptag	125	48	22	0	60	14	0	1	26	0	40	0	0	0	12	0	45	4	0	0	0	1	0	102	0	2	20	0	0	0	19	4	0	0	13	23	0	0	0	0	32	1	0	0	0	56	42	8	61
YDL226C::chr4_3:uptag	3	0	68	0	0	0	26	1	39	183	62	0	77	0	0	0	0	96	0	0	0	0	0	0	0	0	4	0	0	0	0	0	0	0	0	17	18	0	0	37	1	0	0	0	33	1	21	50	64
YNL077W::chr14_3:uptag	0	0	0	0	0	0	0	0	8	0	0	0	0	0	0	0	0	0	0	0	0	0	0	0	0	0	0	0	0	0	0	0	0	0	0	0	0	0	0	0	0	0	0	0	0	0	0	0	0
YOL036W::chr15_5:uptag	142	488	548	7	259	414	234	243	420	72	39	295	250	119	114	24	215	129	2	0	2	651	687	642	468	533	610	2	1	1	458	277	0	2	557	338	257	269	2	377	127	270	156	221	225	399	479	492	706
YDL037C::chr4_1:uptag	3	20	16	10	17	2	7	1	7	3	14	0	0	0	1	0	0	0	0	0	0	0	0	0	0	1	6	0	0	0	0	0	0	0	0	0	0	0	0	0	0	1	8	0	0	13	53	27	33
YBL038W::chr2_1:uptag	0	0	0	0	0	0	0	0	0	0	0	0	0	0	0	1	0	0	0	0	0	0	0	0	0	0	0	0	0	0	0	0	0	0	0	0	0	0	0	0	0	1	0	0	0	0	0	0	0
YPL120W::chr16_2:uptag	0	15	0	0	0	0	0	0	0	0	67	0	0	0	0	0	7	0	0	0	0	0	0	0	0	0	0	0	0	0	0	0	0	0	0	0	70	0	0	0	34	0	0	0	32	3	26	8	0
YBL097W::chr2_2:uptag	0	0	0	0	0	0	0	0	0	0	0	0	0	0	0	0	0	0	0	0	0	0	0	0	0	0	0	0	0	0	0	0	0	0	0	0	0	0	0	0	0	0	0	0	0	0	0	0	0
YGL177W::chr7_2:uptag	25	60	52	158	37	91	109	61	92	66	31	15	123	43	191	0	53	104	0	0	0	87	228	117	103	96	165	1	0	0	40	31	1	42	94	93	35	50	0	49	57	32	47	46	78	121	140	177	159
YOR317W::chr00_8:uptag	938	1890	2061	248	1361	1231	1133	1001	1599	1513	1654	1972	987	704	1021	384	1622	1371	3	5	5	2139	2570	1242	1794	1367	2331	4	5	6	1556	838	3	93	1261	1571	842	1143	3	1209	740	1448	891	648	823	2015	1940	2766	2131
YGR013W::chr7_3:uptag	0	0	0	0	0	0	0	0	0	0	0	0	0	0	0	0	0	0	0	0	0	0	0	0	0	0	0	0	0	0	0	0	0	0	0	0	0	0	0	0	0	0	0	0	0	0	0	0	0
YBR249C::chr2_4:uptag	0	49	49	0	52	16	0	69	31	0	431	101	0	13	0	56	0	1	0	0	0	0	94	0	45	17	47	1	0	0	0	41	0	1	33	44	154	42	0	4	48	7	19	0	0	67	83	102	121
YPL187W::chr16_2:uptag	182	184	320	1	72	61	209	71	217	288	471	332	16	78	35	163	114	241	0	0	1	238	112	182	133	302	261	0	0	0	1	68	0	17	73	214	258	177	0	119	90	189	85	81	67	332	245	248	245
YBR061C::chr2_2:uptag	0	0	0	0	0	0	0	0	0	0	0	0	0	0	0	0	0	0	0	0	0	0	0	0	0	0	0	0	0	0	0	0	0	0	0	0	0	0	0	0	0	0	0	0	0	0	0	0	0
YOR167C::chr15_2:uptag	0	0	0	0	0	0	0	0	0	0	0	0	0	0	0	0	0	0	0	0	0	0	0	0	0	0	0	0	0	0	0	0	0	0	0	0	0	0	0	0	0	0	0	0	0	0	0	0	0
YHR129C::chr8_2:uptag	136	634	934	166	177	682	801	481	533	67	325	5	489	202	225	269	483	162	1	4	3	424	1112	396	632	703	949	1	6	1	142	179	2	39	466	521	138	538	2	412	605	477	409	291	362	280	626	798	701
YPR100W::chr16_4:uptag	0	0	11	0	41	0	14	0	0	0	0	0	0	0	0	0	0	0	0	0	0	0	0	0	0	0	0	0	0	0	0	0	0	0	0	0	0	0	0	0	24	0	9	0	0	0	0	0	0
YNL215W::chr14_2:uptag	245	741	677	190	1509	1146	1031	686	975	117	59	144	117	392	328	318	158	326	2	0	0	235	782	587	535	277	422	5	5	1	91	3	2	20	489	161	902	1285	2	1049	1123	1667	1143	1183	1568	1242	1340	1469	1291
YBL057C::chr2_1:uptag	56	186	248	105	73	18	85	112	115	0	138	52	46	40	56	14	2	119	0	0	0	3	175	58	0	31	34	0	0	0	0	43	0	0	67	63	76	122	0	26	72	79	82	112	99	134	109	170	173
YDL052C::chr4_1:uptag	0	0	29	0	0	0	0	11	1	0	1	0	0	0	0	0	9	0	0	0	0	24	8	0	1	0	2	0	0	0	1	0	1	0	0	14	0	1	0	1	0	1	0	0	0	2	9	6	26
YKL034W::chr11_1:uptag	171	130	157	0	161	116	167	63	321	1	84	190	71	48	0	0	2	83	0	0	0	142	120	76	37	115	124	0	0	0	242	71	1	73	57	103	84	186	1	106	176	80	43	72	22	145	128	191	237
YJR102C::chr10_4:uptag	0	0	0	0	0	0	0	0	0	0	0	0	0	0	0	0	0	0	0	0	0	0	0	0	0	0	0	0	0	0	0	0	0	0	0	0	0	0	0	0	0	0	0	0	0	0	0	0	0
YJL132W::chr00_14:uptag	1	74	142	7	139	69	75	40	79	229	95	289	37	59	59	1	86	313	1	0	0	84	253	177	40	16	259	0	1	0	59	121	0	0	41	79	0	90	0	91	0	104	30	33	144	114	86	46	168
YJL179W::chr10_1:uptag	2	123	174	0	81	18	92	68	334	118	0	0	0	63	72	108	24	76	0	0	0	0	11	44	64	0	95	0	0	0	0	0	0	95	15	78	0	52	0	38	58	105	32	47	100	57	89	214	58
YMR234W::chr13_5:uptag	695	465	841	105	381	366	271	256	353	197	275	715	578	81	334	114	300	490	2	2	2	759	321	354	507	445	440	2	1	1	224	237	2	128	328	292	26	690	1	529	404	323	364	126	253	563	359	518	578
YKR043C::chr11_3:uptag	186	479	272	3	238	316	474	98	413	368	748	500	201	93	147	4	137	465	1	0	1	582	350	246	188	323	298	1	0	1	162	186	2	114	204	246	197	264	0	247	294	211	138	133	185	502	369	748	445
YGR256W::chr00_3:uptag	172	253	528	159	275	8	151	189	427	398	350	288	476	26	136	7	217	283	1	1	0	497	169	160	101	116	156	0	2	0	833	68	0	58	225	262	243	401	1	72	161	167	198	104	121	357	383	261	356
YGL152C::chr7_2:uptag	200	533	948	202	693	443	455	256	776	656	667	1051	912	521	833	483	291	956	0	1	2	636	791	445	603	753	964	1	6	3	393	179	1	0	821	734	257	573	0	432	245	453	384	367	527	386	1140	990	799
YBR077C::chr2_2:uptag	0	0	39	0	1	0	2	0	0	0	0	16	0	1	0	0	5	0	0	0	0	29	0	0	10	0	0	0	0	0	0	0	0	75	0	0	0	0	0	19	0	0	0	0	0	0	7	55	0
YER035W::chr5_3:uptag	0	0	0	0	0	0	0	0	0	0	0	0	0	0	0	0	0	0	0	0	0	0	0	0	0	0	0	0	0	0	0	0	0	0	0	0	0	0	0	0	0	0	0	0	0	0	0	0	0
YHR087W::chr8_2:uptag	534	775	564	603	352	284	675	263	459	422	391	227	690	338	295	259	334	263	1	0	1	569	765	369	263	760	665	3	2	1	107	246	1	25	397	348	455	618	2	424	444	445	282	292	577	755	522	798	799
YOR006C::chr15_1:uptag	0	15	17	0	0	0	0	3	0	0	0	0	0	0	0	0	45	0	0	0	0	0	0	0	0	0	0	0	0	0	0	0	0	0	0	0	0	0	0	0	0	0	0	0	0	16	0	13	0
YJR150C::chr00_12:uptag	872	1324	1620	77	1327	617	628	485	1081	1200	1392	2400	1103	709	736	210	645	573	5	1	0	1188	1356	932	737	1108	1090	2	3	3	744	690	3	72	1037	672	905	1180	4	587	596	927	1066	613	767	1180	1458	1664	1225
YNR006W::chr14_4:uptag	0	0	0	0	0	0	0	0	0	0	0	0	0	0	0	0	0	0	0	0	0	0	0	0	0	0	0	0	0	0	0	0	0	0	0	0	0	0	0	0	0	0	0	0	0	0	0	0	4
YHR022C::chr8_1:uptag	367	373	488	47	299	32	127	210	325	236	349	551	290	336	139	130	247	424	0	0	2	398	314	128	194	293	282	0	0	2	603	427	1	82	149	258	192	311	3	130	203	191	23	52	207	473	336	399	433
YMR178W::chr13_4:uptag	640	229	471	5	291	108	196	128	240	297	854	387	389	382	292	153	294	360	1	0	0	463	349	203	172	249	513	4	1	0	399	145	0	1	318	283	172	150	2	79	110	155	115	118	149	336	432	540	332
YER039C-A::chr00_2:uptag	202	281	522	2	231	54	266	325	309	108	143	195	103	146	6	34	297	149	0	0	1	269	491	41	288	201	222	0	1	0	281	237	1	47	191	245	314	79	1	115	284	200	249	90	115	373	427	380	387
YOR216C::chr15_3:uptag	0	51	28	0	0	0	0	1	0	0	0	0	0	0	0	0	0	0	0	0	0	0	0	0	0	0	0	0	0	0	0	0	0	0	0	0	0	0	0	0	0	0	0	0	0	10	16	26	0
YJL124C::chr10_2:uptag	0	3	69	1	2	0	21	122	0	0	181	0	100	2	0	0	87	0	0	0	0	14	41	0	39	72	51	0	0	0	0	139	0	80	33	19	21	30	0	12	36	30	21	28	0	38	11	27	52
YOR253W::chr15_3:uptag	211	445	725	4	113	242	265	61	338	561	498	714	986	340	297	70	197	167	1	0	0	141	408	46	108	293	440	0	1	1	41	43	2	0	141	140	308	225	1	106	94	83	246	124	135	502	561	329	455
YHR051W::chr8_2:uptag	0	0	0	0	0	0	0	2	71	0	0	0	0	0	0	0	0	0	0	0	0	3	0	0	0	0	0	0	0	0	0	0	0	0	0	0	0	0	0	4	50	0	0	0	0	8	0	10	48
YLR446W::chr00_4:uptag	663	720	1187	550	300	341	326	370	446	328	790	755	737	345	456	107	322	1084	1	0	1	774	551	1124	334	503	581	1	1	1	406	296	1	2	383	469	141	395	14	346	258	341	413	105	354	445	805	614	581
YOR116C::chr15_2:uptag	0	0	0	0	0	0	0	0	0	0	0	0	0	0	0	0	0	0	0	0	0	0	0	0	0	0	0	0	0	0	0	0	0	0	0	0	0	0	0	0	0	0	0	0	0	0	0	0	0
YDR459C::chr4_8:uptag	272	67	106	1	176	3	0	0	30	50	155	0	0	40	38	0	72	26	0	0	0	11	54	315	43	27	169	0	0	0	35	0	0	0	41	81	0	54	0	93	43	168	176	16	56	165	95	64	93
YOL109W::chr00_6:uptag	38	176	143	4	29	17	81	33	184	45	0	91	161	0	160	68	26	113	0	0	0	44	62	201	76	63	170	0	0	2	99	0	1	0	33	168	28	32	1	37	9	28	40	41	90	237	165	187	126
YGL247W::chr7_3:uptag	0	0	0	0	0	0	0	0	0	0	0	0	0	0	0	0	0	0	0	0	0	0	0	0	0	0	0	0	0	0	0	0	0	0	0	0	0	0	0	0	0	0	0	0	0	0	0	0	0
YKR072C::chr00_3:uptag	0	0	4	0	0	0	12	43	0	0	0	34	0	0	0	0	56	1	0	0	0	0	57	0	0	6	26	0	0	0	0	1	0	0	38	14	59	61	0	30	54	27	9	84	0	10	16	18	10
YML001W::chr13_2:uptag	0	1	0	0	0	0	0	0	0	0	61	0	0	0	0	0	0	0	0	0	0	0	0	0	0	0	0	0	0	0	0	0	0	0	0	0	0	0	0	0	0	0	10	0	30	1	0	0	0
YML129C::chr00_9:uptag	34	35	12	0	124	54	0	45	44	0	0	0	0	0	0	0	0	0	0	0	0	0	0	0	0	0	0	0	0	0	0	0	0	0	0	0	43	26	1	53	11	0	0	0	0	168	64	41	58
YJL071W::chr10_2:uptag	591	537	426	216	338	377	336	300	309	104	988	781	391	385	155	82	247	382	2	0	0	369	196	564	422	170	453	1	0	0	44	50	1	1	228	391	378	222	1	224	224	234	265	198	138	392	520	465	366
YDR015C::chr4_3:uptag	2	392	250	4	335	21	102	72	313	155	598	374	354	299	159	106	248	236	0	3	0	312	542	185	161	295	217	0	3	0	46	1	0	1	198	181	81	255	0	183	136	70	61	199	109	127	226	170	317
YDR461W::chr00_17a:uptag	166	312	546	4	486	8	136	120	216	379	291	605	213	251	158	2	180	399	0	1	0	255	346	174	149	163	348	1	0	0	203	145	3	1	214	206	74	210	0	69	126	206	66	100	239	229	329	215	279
YNL213C::chr14_2:uptag	425	305	412	0	159	121	126	152	270	1	0	0	1	19	0	0	0	0	0	1	0	0	3	0	0	0	0	0	0	0	0	0	0	0	0	0	155	107	0	19	41	179	94	68	0	345	216	238	340
YHR134W::chr8_2:uptag	103	99	99	1	28	26	44	2	53	133	109	30	56	159	24	1	25	11	0	0	0	69	174	0	92	89	9	0	0	0	215	51	0	74	51	42	12	40	0	108	0	14	27	2	53	127	63	163	97
YOR328W::chr15_4:uptag	605	365	477	4	193	322	436	258	335	463	202	941	355	224	169	119	610	355	0	0	0	539	702	62	533	544	1032	2	0	2	262	503	1	86	275	409	351	531	1	203	480	434	268	337	248	666	541	695	793
YGL065C::chr7_1:uptag	0	0	0	0	0	0	0	0	0	0	0	0	0	0	0	0	0	0	0	0	0	0	0	0	0	0	0	0	0	0	0	0	0	0	0	0	0	0	0	0	0	1	0	0	0	0	0	0	0
YIL070C::chr9_1:uptag	0	0	0	0	0	0	0	0	0	0	0	0	0	0	0	0	0	0	0	0	0	0	0	0	0	2	0	0	0	0	0	0	0	0	0	0	0	0	0	0	0	0	0	0	0	0	0	0	0
YDR205W::chr00_14:uptag	1	270	677	0	383	236	293	183	329	64	439	697	154	401	211	2	155	413	0	0	1	244	262	249	71	250	267	0	0	0	112	265	2	0	264	34	141	131	1	227	314	112	76	55	120	423	313	332	387
YLR442C::chr00_4/chr00_15:uptag	0	0	0	0	0	0	0	0	0	0	0	0	0	0	0	0	0	0	0	0	0	0	0	0	0	0	0	0	0	0	0	0	0	0	0	0	0	0	0	0	0	0	0	0	0	0	0	0	0
YLL039C::chr12_1:uptag	290	57	115	2	19	99	86	27	58	0	250	97	57	57	40	109	85	0	0	0	0	0	79	64	58	5	92	0	0	0	0	70	1	29	28	47	2	64	0	69	46	14	35	98	56	150	34	130	85
YOR013W::chr15_1:uptag	356	299	374	3	236	288	145	148	149	303	628	367	270	265	427	36	225	162	0	0	0	258	457	108	195	205	632	1	0	1	463	197	0	1	307	269	240	178	1	103	201	297	146	191	157	241	448	403	381
YOR046C::chr15_1:uptag	0	0	0	0	0	0	0	0	0	0	0	0	0	0	0	0	0	0	0	0	0	0	0	0	0	0	0	0	0	0	0	0	0	0	0	0	0	0	0	0	0	0	0	0	0	0	0	0	0
YLR311C::chr12_4:uptag	164	359	334	184	92	287	78	86	257	114	37	110	196	2	171	53	110	202	0	0	0	263	80	210	103	213	143	1	0	0	0	55	0	40	49	164	309	246	0	139	225	144	82	137	105	388	177	288	236
YBR232C::chr00_8:uptag	403	1166	924	425	524	743	353	372	804	580	551	558	328	296	435	371	694	658	4	2	1	1407	1044	517	1229	727	1209	4	2	2	845	570	3	133	751	727	293	449	1	385	672	621	313	352	884	1036	801	758	777
YCR019W::chr3_1:uptag	0	4	6	0	0	0	19	2	0	0	43	103	0	0	0	0	3	8	0	0	0	3	0	0	0	1	19	0	0	0	39	0	2	0	0	13	58	75	0	0	21	45	25	0	0	10	30	27	40
YJL218W::chr10_1:uptag	8	21	61	2	51	7	5	31	18	22	97	18	32	0	40	20	23	2	0	0	0	5	8	27	3	21	29	0	1	0	0	4	0	0	9	22	33	49	0	16	3	41	21	12	52	49	91	88	23
YLL031C::chr12_1:uptag	0	0	0	0	0	0	0	0	0	0	0	0	0	0	0	0	0	0	0	0	0	0	0	0	0	0	0	0	0	0	0	0	0	0	0	0	0	0	0	0	0	0	0	0	0	0	0	0	0
YMR052W::chr00_5:uptag	307	309	463	1	224	93	199	143	402	153	438	2	315	73	239	80	129	93	0	1	0	46	249	454	304	94	169	1	2	0	210	129	0	1	216	283	108	413	0	213	59	223	163	199	235	358	424	506	432
YPR074C::chr16_4:uptag	227	308	355	108	257	161	98	157	238	435	183	91	149	63	143	70	235	167	0	1	0	212	310	121	114	228	456	3	1	0	187	98	1	36	180	253	147	186	1	89	84	93	192	82	220	157	272	128	320
YMR083W::chr00_6:uptag	215	207	116	100	140	154	146	88	195	1	1	119	67	1	113	1	138	2	0	1	0	47	133	46	93	116	165	0	0	0	2	51	0	0	79	31	2	77	0	50	0	115	74	83	89	207	123	136	203
YOL070C::chr15_5:uptag	27	62	62	2	63	27	11	58	77	339	236	503	220	3	115	0	27	40	0	0	0	0	3	59	8	11	47	1	0	0	0	6	1	0	88	34	137	60	0	11	86	84	57	39	28	98	62	91	91
YBR245C::chr2_4:uptag	163	224	201	3	121	55	100	91	50	0	80	166	221	11	145	65	101	92	1	0	0	85	190	77	16	47	85	0	0	0	133	135	0	1	41	130	142	136	2	17	96	77	59	69	201	298	209	140	222
YLR021W::chr12_1:uptag	364	286	179	1	87	154	147	130	124	173	8	316	59	104	47	0	170	97	1	1	0	4	59	0	0	90	135	2	1	1	0	0	0	1	60	59	195	292	1	157	140	225	98	25	72	276	326	313	292
YKR051W::chr11_3:uptag	28	265	351	336	270	91	498	6	374	86	232	295	93	59	349	31	171	117	0	1	0	392	90	308	142	201	336	3	1	1	2	41	1	51	282	187	298	213	1	107	51	244	121	130	237	334	312	588	505
YGL179C::chr7_2:uptag	0	11	4	4	1	0	1	0	39	0	1	1	7	2	26	0	1	0	0	0	0	0	0	0	0	5	6	0	0	0	0	0	0	0	2	2	0	2	0	0	2	1	0	0	2	22	4	37	7
YLR042C::chr12_2:uptag	123	130	175	2	14	64	29	13	37	0	1	65	240	76	38	0	5	147	0	0	0	18	218	1	107	8	26	0	0	0	0	0	1	0	20	38	0	0	0	12	21	46	38	17	48	57	90	155	96
YML095C::chr00_9:uptag	881	482	735	138	987	913	658	202	473	366	469	454	234	119	531	147	551	570	1	0	2	450	452	249	294	234	646	2	1	1	676	331	4	106	241	384	619	687	3	365	497	684	320	553	440	541	699	672	631
YJL045W::chr10_2:uptag	165	111	302	2	672	131	54	93	143	254	397	230	263	96	75	67	101	85	0	0	0	402	157	98	336	118	368	0	1	0	196	62	0	0	205	186	175	130	0	56	87	170	76	82	74	179	295	430	380
YJL212C::chr10_1:uptag	1	207	384	4	256	102	107	90	266	4	269	213	174	73	179	1	218	277	0	0	1	206	141	243	211	90	193	0	0	1	101	0	1	0	174	82	12	175	0	73	136	102	38	86	47	154	174	265	248
YIL055C::chr9_1:uptag	236	342	425	251	291	203	267	45	307	244	312	299	257	160	322	103	94	119	3	0	0	548	303	237	153	246	312	1	3	0	458	377	3	2	112	325	165	286	0	278	254	334	258	92	167	400	408	364	194
YLR313C::chr12_4:uptag	311	676	622	8	94	321	271	323	462	657	397	487	254	509	311	42	369	234	1	0	0	636	430	515	544	341	789	0	1	2	154	612	2	0	500	413	215	639	0	218	114	321	346	220	347	463	635	586	555
YDL112W::chr4_2:uptag	138	267	226	27	119	4	106	26	69	49	262	160	438	228	149	59	78	282	0	1	0	171	40	3	179	74	199	0	0	0	137	189	1	0	100	82	45	60	0	143	85	154	76	80	51	153	266	164	227
YBL049W::chr2_1:uptag	162	599	466	291	194	331	434	78	615	841	532	668	327	236	351	160	327	356	1	0	1	330	719	248	383	250	350	2	2	0	317	148	2	1	185	236	99	355	0	133	51	307	180	104	144	196	420	661	464
YLR171W::chr12_3:uptag	93	36	34	0	37	1	19	22	0	85	0	126	0	0	0	0	50	11	0	0	0	0	0	0	0	5	37	0	0	1	0	0	0	0	13	29	0	0	0	6	48	17	0	37	1	78	38	53	85
YNL255C::chr14_1:uptag	502	589	708	632	997	277	481	512	1023	304	1758	944	1186	376	394	17	447	652	3	3	0	340	909	385	568	323	791	3	0	0	455	562	1	10	355	443	484	654	1	257	613	396	450	226	267	731	944	1219	979
YIR028W::chr00_3:uptag	363	710	481	5	351	436	307	408	307	145	500	374	408	468	210	132	233	678	1	2	1	357	585	188	430	627	554	0	3	0	478	350	1	52	267	422	230	264	0	172	306	361	203	225	232	643	660	594	759
YDL194W::chr00_16b:uptag	0	0	0	0	0	0	0	0	0	0	0	0	0	0	0	0	0	0	0	0	0	0	0	0	0	0	0	0	0	0	0	0	0	0	0	0	0	0	0	0	0	0	0	0	0	0	0	0	0
YER127W::chr00_5:uptag	0	0	0	0	0	0	0	0	0	0	0	0	0	0	0	0	0	0	0	0	0	0	0	0	0	0	0	0	0	0	0	0	0	0	0	0	0	0	0	0	0	0	0	0	0	0	0	0	0
YNL338W::chr14_1:uptag	208	239	366	109	28	199	74	62	373	170	141	276	161	46	211	2	140	6	1	0	0	239	244	170	176	163	196	0	0	0	446	90	0	13	148	168	88	115	1	202	75	188	149	85	103	294	206	273	203
YOR306C::chr15_4/chr00_8:uptag	556	994	860	1029	530	448	509	445	511	1032	868	659	760	684	795	277	736	622	4	2	2	818	628	548	503	501	970	6	6	2	274	519	1	94	668	726	753	699	1	488	376	469	349	479	353	885	958	1089	1218
YOR091W::chr15_1:uptag	0	0	34	0	0	0	14	0	0	0	1	125	0	0	0	5	0	32	0	1	0	0	8	0	0	0	0	0	0	0	0	0	0	0	0	0	0	139	0	4	0	0	14	2	0	4	0	103	50
YJR098C::chr00_12:uptag	153	323	149	59	434	281	333	151	174	581	313	487	213	369	126	100	346	438	0	1	0	206	374	152	118	268	253	0	1	1	148	192	2	1	100	156	129	318	2	419	257	264	166	126	220	424	627	345	354
YOR313C::chr15_4:uptag	7	115	40	15	60	89	49	32	27	2	30	9	12	42	1	43	23	47	0	0	0	43	93	13	6	113	129	0	1	0	9	8	0	0	83	39	40	20	0	1	11	13	7	22	10	51	121	121	104
YJL098W::chr10_2:uptag	199	124	261	207	323	68	100	86	94	167	102	332	270	62	172	97	38	41	0	0	0	421	354	124	74	237	219	0	1	0	28	117	0	0	206	183	0	41	0	47	18	94	113	52	145	183	152	268	201
YMR306C-A::chr13_5:uptag	624	1179	1048	516	642	620	506	460	784	549	642	666	565	464	777	299	618	999	0	0	1	851	444	468	253	553	672	1	1	1	213	344	1	18	478	545	463	565	1	381	331	300	359	267	642	1025	644	1058	1234
YFR032C-A::chr00_2:uptag	0	0	0	0	0	0	0	0	30	0	0	0	0	0	0	0	0	0	0	0	0	0	0	0	0	0	0	0	0	0	0	0	0	0	0	0	0	0	0	0	0	0	0	0	0	30	0	0	0
YJR040W::chr00_13:uptag	0	0	0	0	0	0	0	0	0	0	0	0	0	0	0	0	0	0	0	0	0	0	0	0	0	0	0	0	0	0	1	0	0	0	0	0	0	0	0	29	0	0	0	0	0	0	0	0	7
YOR326W::chr15_4:uptag	0	0	0	0	0	0	0	0	0	0	0	0	0	0	0	0	0	0	0	0	0	0	0	0	0	0	0	0	0	0	0	0	0	0	0	0	0	0	0	0	0	0	0	0	0	0	0	0	0
YLR214W::chr12_3:uptag	594	363	345	165	416	325	107	135	281	163	334	229	605	184	207	39	59	172	0	0	0	350	466	156	413	368	384	1	1	2	97	396	2	57	431	223	264	135	69	158	206	531	312	203	271	227	457	511	370
YDR457W::chr4_8:uptag	1	0	30	0	26	0	17	0	0	0	0	0	0	0	0	0	0	0	0	0	0	0	5	0	0	0	0	0	0	0	0	0	0	0	0	0	0	0	0	1	0	0	0	0	0	6	0	0	0
YLR454W::chr00_4:uptag	33	108	205	31	148	57	153	134	131	269	287	330	123	162	164	80	115	246	0	0	0	91	235	223	221	197	289	0	1	1	107	85	1	17	147	81	78	80	0	148	114	55	88	46	44	193	231	279	214
YAR031W::chr1_1:uptag	68	363	145	188	66	193	263	146	235	41	348	366	121	172	153	83	344	365	3	0	1	197	419	352	168	202	476	0	2	1	431	21	1	57	260	322	380	206	0	169	154	304	291	96	340	291	349	342	305
YPL273W::chr16_1:uptag	42	299	346	68	67	51	101	56	165	193	178	291	281	166	108	15	148	159	1	0	1	240	124	30	85	135	313	2	1	0	173	156	0	0	192	162	64	149	0	54	135	161	79	69	56	279	310	324	252
YJL067W::chr10_2:uptag	0	101	56	1	124	0	64	9	0	0	100	0	144	0	0	65	1	2	0	0	0	23	129	0	0	77	69	0	0	0	0	5	0	0	10	18	17	56	0	8	0	0	24	4	34	47	23	24	29
YNL087W::chr00_16b:uptag	620	316	472	2	219	257	301	278	270	403	320	517	158	149	372	89	421	127	0	0	0	447	356	91	277	67	434	3	0	0	369	214	2	8	169	199	230	312	3	180	43	185	76	109	232	277	315	242	456
YER006W::chr5_2:uptag	0	0	0	0	0	0	0	0	0	0	0	0	0	0	0	0	0	0	0	0	0	0	0	0	0	0	0	0	0	0	0	0	0	0	0	0	0	0	0	0	0	0	0	0	0	0	0	0	0
YMR293C::chr13_5:uptag	0	6	0	0	0	0	0	0	0	0	0	0	0	0	0	0	0	0	0	0	0	0	0	0	0	0	0	0	0	0	0	0	0	0	0	0	0	0	0	0	0	0	0	0	0	24	0	17	0
YMR320W::chr00_8:uptag	424	958	1316	334	689	468	905	575	766	872	949	1102	817	450	755	68	943	629	1	2	2	1300	1214	451	542	789	785	2	1	0	278	821	0	4	435	679	316	736	2	463	450	396	654	332	359	846	1217	1354	914
YKL037W::chr11_1:uptag	0	9	0	0	0	0	0	29	0	0	0	0	0	0	0	0	0	0	0	0	0	0	0	0	0	0	0	0	0	0	0	0	0	0	0	0	0	0	0	0	0	0	0	0	0	0	116	0	0
YPL155C::chr16_2:uptag	61	45	0	0	0	0	10	0	62	0	0	0	0	2	0	0	0	0	0	0	0	0	0	0	0	0	4	0	0	0	0	0	0	0	0	23	0	0	0	0	0	0	0	4	19	4	11	5	33
YER113C::chr00_5:uptag	1	228	215	217	138	168	147	24	154	8	199	119	334	211	223	17	91	287	0	0	0	21	160	37	72	54	95	1	0	0	1	33	2	0	119	84	210	96	1	377	182	90	89	93	140	192	293	304	280
YBR186W::chr2_4:uptag	30	156	284	2	258	15	19	110	124	129	246	202	291	82	156	118	74	17	0	0	0	141	104	19	119	256	200	0	1	0	88	172	0	0	136	188	303	120	0	42	14	96	70	60	10	157	113	179	76
YMR159C::chr13_4:uptag	4	147	121	2	115	126	148	2	208	224	99	232	317	32	110	29	203	12	0	0	0	186	219	0	57	101	106	0	1	0	124	35	0	0	99	97	0	16	0	58	64	125	131	78	163	143	244	267	229
YPR190C::chr16_5:uptag	0	0	0	0	0	0	0	0	0	0	0	0	0	0	0	0	0	0	0	0	0	0	0	0	0	0	0	0	0	0	0	0	0	0	0	0	0	0	0	0	0	0	0	0	0	0	0	0	0
YPR092W::chr16_4:uptag	144	722	615	123	43	65	329	379	312	25	406	915	286	110	371	226	347	333	0	0	1	795	306	465	229	453	587	1	3	1	505	383	2	13	275	384	391	505	0	397	296	533	161	393	341	607	382	450	623
YIL075C::chr9_1:uptag	0	0	0	0	0	0	0	0	0	0	0	0	0	0	0	0	0	0	0	0	0	0	0	0	0	0	0	0	0	0	0	0	0	0	0	0	0	0	0	0	0	0	0	0	0	0	0	0	0
YNL188W::chr14_2:uptag	0	0	0	0	0	0	0	0	0	0	0	0	0	0	0	0	0	0	0	0	0	0	0	0	0	0	0	0	0	0	0	0	0	0	0	0	0	0	0	0	0	0	0	0	0	0	0	0	0
YLR312C::chr12_4:uptag	11	537	665	159	264	310	527	373	520	470	536	739	557	151	541	288	486	399	2	0	2	942	714	398	323	420	744	0	2	0	582	516	0	54	391	493	63	661	0	467	297	633	429	233	319	511	701	665	791
YNL081C::chr14_3:uptag	0	0	0	0	0	0	0	0	0	0	0	0	0	0	0	0	0	0	0	0	0	0	0	0	0	0	0	0	0	0	0	0	0	0	0	0	0	0	0	0	0	0	0	0	0	0	0	0	0
YOR079C::chr15_1:uptag	450	434	695	526	340	324	340	167	368	595	546	149	721	237	408	51	268	311	0	0	0	856	614	389	318	323	481	2	0	0	754	390	2	31	264	333	223	408	0	237	245	460	177	135	242	569	416	388	607
YPL144W::chr16_2:uptag	290	220	296	3	46	34	182	16	136	1	0	35	0	0	0	78	54	53	0	0	2	21	24	1	2	86	105	0	1	0	102	1	0	1	25	104	76	441	1	47	188	83	153	55	89	276	244	221	350
YGL256W::chr7_3:uptag	216	251	143	253	3	34	80	126	261	31	365	115	291	185	249	2	137	135	1	1	0	86	164	264	93	186	181	0	1	0	1	209	1	1	51	103	102	25	0	8	45	188	87	51	78	140	165	222	113
YML080W::chr13_1b:uptag	26	217	218	1	87	75	81	37	123	1	299	39	59	68	32	1	128	113	0	0	0	294	46	58	87	24	98	1	0	0	164	7	0	0	83	124	65	11	0	24	38	7	15	65	73	144	221	112	102
YDR080W::chr4_4:uptag	0	0	0	0	0	0	0	0	0	0	0	0	0	0	0	0	0	0	0	0	0	1	0	0	0	0	0	0	0	0	11	0	0	0	0	0	0	0	0	0	0	0	0	0	0	0	0	0	0
YNL115C::chr00_16b:uptag	66	482	646	3	662	571	392	187	569	30	2	67	125	4	2	13	25	89	0	0	0	121	103	94	66	155	424	0	3	1	0	1	1	1	26	100	410	691	2	343	471	531	678	559	681	231	548	730	352
YNR060W::chr00_4:uptag	769	722	1514	275	998	598	711	463	875	805	1433	974	859	597	703	437	686	1030	1	3	1	630	1097	504	579	903	865	2	1	1	354	431	2	120	726	733	312	719	1	149	873	869	729	558	730	940	1203	1024	1092
YDR126W::chr4_4:uptag	0	0	0	0	0	0	0	0	0	0	0	0	0	0	0	0	0	0	0	0	0	0	0	0	0	0	0	0	0	0	0	0	0	0	0	0	0	0	0	0	0	0	0	0	0	0	0	0	0
YNL173C::chr14_2:uptag	273	709	911	13	252	241	391	224	433	447	1056	274	700	228	333	87	300	352	1	2	1	543	656	498	430	219	351	3	1	0	280	399	2	44	315	419	195	466	1	387	237	343	352	223	219	540	597	746	569
YLR010C::chr12_1:uptag	0	0	0	0	0	0	0	0	0	0	0	0	0	0	0	0	0	0	0	0	0	0	0	0	0	0	0	0	0	0	0	0	0	0	0	0	0	0	0	0	0	0	0	0	0	0	0	0	0
YBR099C::chr2_3:uptag	2228	6715	8948	1450	5138	7657	8152	5418	5284	560	660	2005	5015	4800	4005	3479	4143	4284	6	3	9	5574	11290	3138	5181	8678	11169	3	12	4	969	1291	21	113	3992	7114	1405	2477	3	1749	1893	3077	2082	2425	2460	4257	8248	8558	7445
YGR122W::chr7_4:uptag	17	138	151	0	40	13	80	1	217	0	0	55	0	0	0	1	21	18	0	0	0	0	46	1	44	15	62	0	0	0	0	34	0	0	4	25	0	14	0	67	28	16	12	23	70	22	16	43	28
YMR085W::chr00_6:uptag	408	356	595	1	340	157	151	83	258	273	147	144	189	216	100	30	347	317	0	0	0	236	629	291	121	246	435	0	0	0	21	115	2	40	304	199	220	397	0	158	293	281	236	151	299	339	239	404	492
YGR012W::chr7_3:uptag	0	6	36	78	0	0	0	0	25	0	0	0	0	0	1	30	5	0	0	0	0	0	0	73	0	1	0	0	0	0	0	0	0	0	7	0	72	7	0	64	0	0	0	36	15	8	0	22	0
YBL089W::chr2_1:uptag	57	177	234	5	143	158	246	190	147	257	89	219	578	10	230	71	55	105	0	0	0	225	116	203	161	415	287	1	2	3	160	131	1	0	281	250	92	215	0	202	240	120	136	53	134	204	247	440	264
YNL050C::chr14_4:uptag	8	67	150	29	12	19	38	26	45	104	205	46	106	45	47	35	110	195	0	0	0	218	83	105	121	172	77	0	0	0	52	125	0	0	124	22	48	93	1	80	39	89	53	44	9	133	108	183	107
YBR144C::chr2_3:uptag	850	1929	2783	241	1302	1745	1927	1103	1498	211	257	1045	1184	1370	605	715	1002	977	0	0	1	1518	2797	472	979	2002	2414	1	3	0	297	606	2	20	1007	1505	361	539	2	374	561	233	352	325	510	1493	2529	2597	2391
YCR001W::chr3_1:uptag	6	63	66	0	5	14	12	2	3	10	21	30	0	0	2	1	4	34	0	1	0	1	2	2	3	1	22	0	0	0	0	19	0	0	5	36	0	1	0	15	9	2	0	0	14	12	100	30	34
YML062C::chr13_1b:uptag	29487	50295	24472	5100	69582	86739	44408	15806	29384	1851	2594	3391	4063	65039	35806	16336	9676	6724	48	87	46	6303	126625	34742	40801	22867	17894	134	179	65	3934	20653	349	1883	20019	11266	39062	60096	88	45415	52954	101285	76383	66627	86055	63691	94674	58693	37008
YOR257W::chr15_3:uptag	0	0	0	0	0	0	0	0	0	0	0	0	0	0	0	0	0	0	0	0	0	0	0	0	0	0	0	0	0	0	0	0	0	0	0	0	0	0	0	0	0	0	0	0	0	0	0	0	0
YLR351C::chr12_5:uptag	338	793	536	197	173	272	367	71	304	225	105	343	572	378	402	66	254	197	2	0	3	246	475	120	201	192	444	0	6	2	41	207	0	2	282	202	291	377	0	268	120	217	346	273	257	585	424	332	341
YIL029C::chr9_1:uptag	0	0	0	0	0	0	0	0	0	0	0	0	0	0	0	0	0	0	0	0	0	0	0	0	0	0	0	0	0	0	0	0	0	0	0	0	0	0	0	0	0	0	0	0	11	32	0	0	0
YER156C::chr00_5:uptag	126	147	118	73	29	107	161	73	231	253	193	184	135	15	1	0	52	96	0	0	0	124	94	59	0	63	110	0	1	0	0	0	0	0	91	38	77	25	1	90	53	66	102	37	29	63	103	219	204
YMR311C::chr00_8:uptag	61	92	58	71	132	0	39	17	90	43	0	513	63	9	0	0	61	81	0	0	0	169	258	106	45	66	124	0	0	1	202	232	1	0	51	35	18	54	0	152	0	35	33	60	39	95	111	124	145
YKL085W::chr11_1:uptag	375	288	431	209	230	70	184	325	377	532	364	522	210	102	224	0	119	23	0	1	0	0	31	87	8	25	137	2	1	1	0	0	0	1	7	23	41	130	0	236	183	89	89	71	8	486	379	478	262
YJR077C::chr00_12:uptag	157	92	80	0	108	78	73	52	109	0	0	2	0	0	0	0	0	0	0	0	0	0	0	0	1	0	0	0	1	0	0	0	0	0	0	0	68	90	0	11	9	10	0	0	0	70	124	100	67
YPL174C::chr16_2:uptag	0	96	163	0	0	1	16	1	4	63	0	51	0	0	0	0	0	0	0	0	0	0	0	66	0	0	51	0	0	0	0	0	0	0	0	10	112	29	0	11	0	0	38	44	51	53	33	53	11
YER135C::chr00_5:uptag	44	129	160	0	98	49	41	0	18	0	0	110	1	62	11	2	46	60	0	0	0	90	1	82	0	22	146	1	0	0	87	21	0	0	10	68	99	99	0	68	98	45	72	85	32	93	157	219	114
YHR133C::chr8_2:uptag	1	123	58	3	9	56	8	0	42	27	78	109	0	0	182	0	6	14	0	0	0	16	2	14	30	14	40	0	0	0	0	12	1	1	95	6	14	5	0	1	33	16	51	0	33	91	111	58	75
YPR067W::chr00_15:uptag	0	0	0	0	0	0	7	0	0	0	0	0	0	0	0	0	0	0	0	0	0	0	0	0	0	0	0	0	0	0	0	0	0	0	0	0	0	0	0	0	0	0	0	0	0	0	0	0	0
YPL237W::chr16_1:uptag	0	0	0	0	0	0	0	0	0	0	0	0	0	0	0	0	0	0	0	0	0	0	0	0	0	0	0	0	0	0	0	0	0	0	0	0	0	0	0	0	0	0	0	0	0	0	0	0	0
YPL056C::chr16_3:uptag	271	549	807	1	280	346	367	285	434	337	310	235	140	160	76	302	321	45	1	0	0	621	430	438	321	449	503	1	2	1	72	128	3	34	329	283	330	639	1	203	326	342	211	170	341	623	566	426	590
YGR113W::chr7_4:uptag	0	0	0	0	0	0	0	0	0	0	0	0	0	0	0	0	0	0	0	0	0	0	0	0	0	0	0	0	0	0	0	0	0	0	0	0	0	0	0	0	0	0	0	0	0	0	0	0	0
YDR005C::chr4_3:uptag	87	51	63	0	132	39	85	0	35	0	0	0	5	5	171	57	29	3	0	0	1	125	98	226	35	199	170	0	0	0	123	23	0	28	109	111	79	96	0	47	236	142	67	103	108	84	111	56	119
YMR312W::chr00_8:uptag	0	0	0	1	0	0	0	0	0	0	0	0	29	0	0	0	0	1	0	0	0	0	0	0	0	0	10	0	0	0	0	0	0	0	0	4	1	0	0	0	0	0	0	6	0	16	0	32	0
YLR460C::chr00_4:uptag	1703	945	1746	329	807	1105	1565	679	979	203	351	339	445	839	598	576	989	725	0	2	0	1112	2923	1472	883	2044	2191	0	3	0	382	547	3	1	700	1267	349	515	2	472	532	934	430	467	588	1161	1093	1824	1414
YDR216W::chr4_5:uptag	218	221	216	1	86	38	58	54	172	70	238	228	76	136	247	174	106	233	1	0	0	151	206	51	46	223	181	0	2	0	62	40	1	1	104	101	0	59	0	145	181	133	62	106	55	251	226	259	295
YCR064C::chr00_16a:uptag	0	0	0	0	0	0	0	0	0	0	0	0	0	0	0	0	0	0	0	0	0	0	0	0	0	0	0	0	0	0	1	0	0	0	0	0	0	0	0	0	0	0	0	0	0	0	10	0	0
YCR031C::chr00_1:uptag	0	57	10	0	5	0	2	1	26	0	0	41	155	21	0	0	3	0	0	0	0	60	58	0	0	45	13	0	2	0	181	66	0	0	23	27	0	75	0	7	167	2	0	4	28	37	51	8	49
YKR007W::chr11_3:uptag	0	153	98	75	0	0	0	0	129	0	177	0	1	0	0	0	13	0	0	0	0	20	15	53	24	21	47	0	0	0	8	0	0	0	45	0	20	0	0	11	0	0	0	1	16	48	53	15	37
YJL112W::chr10_2:uptag	460	459	696	281	411	305	164	161	767	987	1795	641	613	145	548	47	360	271	0	3	0	429	387	287	85	181	227	3	1	0	527	303	2	62	76	94	188	168	0	201	181	167	183	111	142	480	888	720	552
YPR167C::chr16_5:uptag	122	113	660	0	115	5	91	141	118	77	123	130	271	48	10	36	14	49	0	0	1	115	156	401	42	45	140	0	0	0	38	73	0	0	62	63	17	53	1	159	43	30	81	79	64	112	135	129	132
YPL272C::chr16_1:uptag	345	420	432	230	698	160	356	220	258	188	501	707	283	135	79	57	319	295	0	0	1	311	582	281	488	273	458	1	1	0	391	127	1	0	321	292	346	371	2	335	129	229	216	160	182	535	572	608	633
YDL101C::chr4_2:uptag	0	47	31	1	107	97	6	34	137	51	27	0	60	0	0	0	4	0	0	0	0	50	62	25	2	9	9	0	0	0	65	68	0	0	11	14	37	7	0	12	0	3	0	46	13	26	76	187	30
YIL043C::chr9_1:uptag	79	4	20	0	2	58	0	0	0	95	0	1	0	1	1	0	0	24	0	0	1	0	71	0	10	0	7	1	0	0	0	0	0	0	0	17	55	31	0	7	16	33	13	0	0	22	54	119	7
YBR155W::chr2_3:uptag	0	0	0	0	0	0	0	0	0	0	0	0	0	0	0	0	0	0	0	0	0	0	0	0	0	0	0	0	0	0	0	0	0	0	0	0	0	0	0	0	0	0	0	0	0	0	0	0	0
YLR110C::chr00_15:uptag	0	46	0	0	98	0	25	0	0	0	0	1	12	0	0	153	0	0	0	0	0	0	0	0	0	0	0	0	0	0	0	0	0	0	0	0	0	24	0	0	1	56	1	0	0	34	0	53	41
YOR350C::chr15_4:uptag	71	53	73	0	9	0	8	5	38	119	30	79	0	0	4	1	0	0	1	0	0	0	0	0	0	0	0	0	0	0	0	0	0	0	0	0	0	44	0	4	11	21	5	1	1	32	37	9	6
YGL051W::chr7_1:uptag	217	126	257	4	97	236	73	53	227	17	146	24	167	100	1	117	94	214	0	1	1	461	294	51	60	78	218	0	1	0	7	130	0	0	98	141	80	153	0	160	73	66	111	77	154	234	205	263	186
YLR243W::chr12_4:uptag	0	0	0	0	0	0	0	0	0	0	0	0	0	0	0	0	0	0	0	0	0	0	0	0	0	0	0	0	0	0	0	0	0	0	0	0	0	0	0	0	0	0	0	0	0	0	0	0	0
YCR092C::chr00_2:uptag	55	185	270	62	122	53	96	248	3	30	213	493	28	74	158	94	136	108	0	0	0	254	256	274	163	158	254	0	2	0	128	0	0	1	170	110	58	129	1	100	234	29	24	89	40	267	161	110	86
YDL225W::chr4_3:uptag	120	3	101	0	31	25	53	23	54	108	0	96	25	0	251	3	89	36	0	0	0	31	0	1	13	27	34	2	0	0	2	0	2	0	34	2	228	69	0	152	60	105	72	36	282	177	56	102	44
YDL048C::chr4_1:uptag	0	0	0	0	0	0	0	0	0	0	0	0	0	0	0	0	0	0	0	0	0	0	0	0	0	0	0	0	0	0	0	0	0	0	0	0	0	0	0	0	0	1	0	0	0	0	0	0	0
YGR249W::chr00_2:uptag	286	502	875	8	31	69	286	332	438	105	469	572	569	335	345	154	272	229	2	2	1	1116	496	439	316	616	722	0	0	0	729	275	2	0	380	463	328	320	0	339	203	263	114	132	157	568	643	575	490
YDL092W::chr4_1:uptag	0	0	0	0	0	0	0	0	0	0	0	0	0	0	0	0	0	0	0	0	0	0	0	0	0	0	0	0	0	0	0	0	0	0	0	0	0	0	0	0	0	0	0	0	0	0	0	0	0
YEL068C::chr5_2:uptag	200	309	181	4	170	177	269	216	319	47	109	134	298	148	231	121	146	395	0	0	1	215	481	111	175	157	406	0	2	0	238	116	0	0	194	126	64	104	0	241	118	99	210	297	181	338	247	269	491
YPR030W::chr16_4:uptag	542	815	1373	319	780	416	474	188	978	897	768	1003	360	563	680	203	568	757	0	0	1	660	624	166	490	699	1270	1	7	1	266	125	2	159	616	794	800	863	2	407	409	601	322	274	587	857	831	1015	841
YMR171C::chr00_8:uptag	145	49	25	0	53	25	60	8	90	0	38	0	13	27	71	0	54	274	0	0	0	10	0	0	0	10	41	1	0	0	87	1	0	0	61	69	12	63	0	0	0	62	6	29	34	81	77	39	141
YPL081W::chr16_3:uptag	0	137	131	33	33	9	8	88	111	97	0	0	49	68	143	30	53	1	0	1	0	33	137	35	66	0	87	0	0	0	69	177	0	12	1	30	1	110	0	23	103	100	50	62	6	100	90	35	53
YLR050C::chr00_8:uptag	195	344	1071	126	794	268	432	579	513	616	448	547	424	427	143	50	438	498	0	0	0	379	427	713	362	276	426	1	0	2	345	381	1	62	492	408	214	201	0	316	86	483	302	159	364	289	436	681	657
YER141W::chr00_5:uptag	4	73	212	0	2	0	0	70	27	0	0	0	0	0	0	0	0	0	0	0	0	0	39	1	0	0	0	0	0	0	0	0	0	0	0	0	9	102	2	56	10	44	66	16	32	126	48	131	58
YER130C::chr00_5:uptag	37	147	163	78	198	24	118	67	80	121	144	289	121	67	157	53	136	229	1	0	0	163	199	158	342	166	264	0	0	0	47	122	1	53	225	120	84	122	0	19	1	170	75	51	167	103	108	105	127
YPL001W::chr16_3:uptag	174	448	411	210	80	291	154	90	319	10	263	364	200	188	152	76	145	353	0	1	0	253	271	72	138	287	235	0	1	0	425	385	2	17	201	231	117	286	0	140	149	178	128	153	90	198	244	290	323
YGR077C::chr7_4:uptag	168	722	706	743	140	365	299	330	340	315	174	480	312	280	219	41	149	460	0	1	0	565	411	367	580	459	664	2	3	0	489	203	0	115	418	541	456	438	2	285	189	329	185	240	225	401	621	779	646
YNR065C::chr00_4:uptag	580	618	1208	16	430	383	383	219	1096	888	563	539	751	390	443	319	416	903	1	1	0	318	634	593	356	375	598	0	1	0	272	279	2	0	369	465	335	450	3	578	230	649	344	339	441	568	1110	855	850
YDL243C::chr4_3:uptag	108	50	44	0	95	4	0	0	1	0	103	0	0	0	0	0	0	65	0	1	0	15	9	0	25	4	24	0	0	0	0	0	0	0	12	0	0	38	0	0	0	5	0	0	9	49	84	1	19
YOR349W::chr15_4:uptag	44	103	7	0	0	0	0	0	36	0	63	0	0	0	0	0	20	31	0	0	0	0	0	31	0	2	25	0	0	1	0	0	0	0	7	32	0	15	0	0	65	43	15	0	0	6	7	23	23
YIR035C::chr00_3:uptag	37	316	572	256	119	180	74	159	177	163	635	440	109	22	68	155	85	306	0	1	3	327	254	285	132	162	473	0	1	1	0	164	0	1	116	112	134	45	0	353	276	116	191	203	212	312	343	427	449
YMR057C::chr00_5:uptag	398	653	516	7	408	224	263	280	733	194	426	582	371	303	4	231	177	583	0	0	1	315	490	494	345	390	442	1	0	0	247	110	1	0	220	284	337	118	2	239	388	363	321	283	234	646	657	854	768
YBR069C::chr2_2:uptag	0	0	0	0	0	0	0	0	0	0	0	0	0	0	0	0	0	0	0	0	0	0	0	0	0	0	0	0	0	0	0	0	0	0	0	0	0	0	0	0	0	0	0	0	0	0	0	0	0
YDR224C::chr4_5:uptag	0	0	0	0	0	0	0	0	0	0	0	0	0	0	0	0	0	0	0	0	0	0	0	0	0	0	0	0	0	0	0	0	0	0	0	0	0	0	0	0	0	0	0	0	0	0	0	0	0
YIR005W::chr9_2:uptag	0	20	36	0	114	0	0	35	0	0	0	15	0	39	1	0	0	0	0	0	0	0	0	93	3	0	12	0	0	0	0	0	0	0	1	29	0	0	0	19	0	35	0	71	0	15	6	61	37
YLR318W::chr12_4:uptag	0	232	32	40	0	62	31	77	0	0	50	151	55	0	4	0	4	6	0	0	0	84	46	0	3	41	31	0	1	0	1	0	0	1	48	36	16	20	0	20	0	17	98	13	0	61	172	53	90
YJR062C::chr00_13:uptag	919	1031	895	119	770	542	689	544	1035	1188	903	749	525	575	655	149	510	716	3	2	2	1518	803	579	712	1120	943	3	2	3	1076	661	4	23	685	787	449	670	0	750	915	895	527	453	592	1153	1103	1175	1251
YOR323C::chr15_4:uptag	283	207	211	2	62	43	97	101	191	79	357	58	119	273	4	12	22	216	0	0	0	520	59	212	256	9	91	0	0	1	38	96	0	1	66	54	44	98	0	43	105	77	28	70	54	303	236	289	227
YLL044W::chr00_8:uptag	182	109	194	1	187	6	1	2	55	177	0	33	15	41	109	10	7	121	0	1	0	223	227	0	84	131	77	0	1	0	145	254	0	1	102	43	1	122	0	209	52	81	99	99	75	120	139	253	167
YLR191W::chr12_3:uptag	350	494	303	485	183	193	320	236	223	235	223	70	139	221	468	80	195	147	0	0	1	629	411	191	510	289	689	1	1	0	349	188	0	142	606	448	333	131	0	96	329	269	112	92	227	282	270	475	274
YOL124C::chr00_6:uptag	128	230	212	7	149	80	177	164	153	177	159	4	485	178	16	0	248	186	1	0	0	14	101	90	80	84	205	0	0	0	83	365	0	12	157	126	47	119	0	139	65	197	94	76	98	137	130	454	156
YPL192C::chr16_1:uptag	664	723	1158	358	668	537	612	297	933	439	1053	757	1047	683	292	618	639	707	1	4	0	1016	917	625	451	892	996	0	4	1	675	676	1	211	392	683	420	627	1	552	638	559	630	485	718	1133	1037	946	1192
YBR161W::chr2_3:uptag	74	393	260	3	283	94	98	92	223	230	293	21	419	97	118	90	83	176	2	1	0	132	233	101	101	151	186	1	0	1	148	68	1	0	168	132	236	91	0	137	57	216	72	81	157	184	239	506	379
YBR291C::chr00_1:uptag	33	122	7	176	110	0	14	0	72	129	27	0	1	22	35	0	21	34	0	0	0	0	7	0	25	36	121	0	0	0	0	0	0	0	0	0	0	18	0	4	0	83	73	8	7	8	51	19	54
YGR273C::chr00_17a:uptag	245	552	545	11	377	415	515	166	678	343	398	893	781	70	514	103	219	438	2	0	1	519	697	522	282	282	651	0	2	3	116	248	2	1	389	307	312	592	1	608	454	439	529	258	341	557	493	643	646
YLR292C::chr12_4:uptag	14	79	65	102	0	45	84	8	70	282	281	44	310	24	41	29	36	41	0	1	0	208	131	0	0	35	122	0	1	0	55	0	0	0	13	114	98	50	0	86	80	114	62	60	35	99	160	22	127
YGR163W::chr7_5:uptag	0	0	0	0	0	1	0	0	0	0	0	0	0	0	0	0	0	0	0	0	0	0	0	47	0	12	0	0	0	0	0	0	0	0	0	0	0	0	0	0	0	0	0	0	0	0	0	0	2
YPL033C::chr16_3:uptag	85	114	96	1	29	69	95	79	84	5	333	18	329	68	26	9	50	141	0	1	0	81	224	110	65	81	182	0	0	0	146	61	1	27	104	96	62	77	0	81	23	30	49	31	39	154	141	219	145
YNL292W::chr14_1:uptag	1	190	164	36	53	84	12	105	49	192	77	10	12	50	27	18	14	44	0	0	0	170	43	70	43	13	3	0	0	2	37	1	0	1	82	46	50	14	0	102	34	34	38	100	73	135	249	188	162
YIR018W::chr00_3:uptag	36	270	284	4	128	80	271	77	88	1	158	5	154	134	96	14	117	196	0	2	0	128	217	115	80	120	222	0	2	1	127	114	1	6	109	97	218	106	1	128	46	112	71	87	39	228	236	301	236
YER123W::chr00_5:uptag	93	80	43	4	0	0	10	1	75	0	149	135	246	0	0	1	33	95	0	0	0	102	0	31	24	0	23	0	0	0	0	1	0	0	0	0	33	18	0	17	30	18	22	27	17	126	71	168	143
YOL041C::chr15_5:uptag	0	6	0	0	0	0	0	0	0	0	0	0	0	0	0	0	0	0	0	0	0	0	0	0	0	0	17	0	0	0	0	0	0	0	0	0	0	0	0	0	0	0	0	0	4	0	32	20	0
YLR386W::chr12_5:uptag	0	0	0	0	0	0	0	0	0	0	0	0	0	0	0	0	0	0	0	0	0	0	0	0	0	0	0	0	0	0	0	0	0	0	0	0	0	0	0	0	0	0	0	0	0	0	0	0	0
YDR525W-A::chr00_2:uptag	80	354	303	60	132	279	82	138	358	77	131	13	249	95	104	82	54	74	0	1	0	234	156	129	115	98	158	0	1	0	1	292	1	0	151	194	94	201	0	26	182	121	64	57	68	328	430	301	312
YKL156W::chr11_2:uptag	0	0	0	0	0	0	0	0	0	0	0	0	0	0	0	0	0	0	0	0	0	0	0	0	0	0	0	0	0	0	0	0	0	0	0	0	0	0	0	0	0	0	0	0	0	0	0	0	0
YBR284W::chr00_1:uptag	3736	8737	11057	2243	5950	5861	7713	5563	6309	484	467	1765	5793	5401	3695	2465	5361	4428	13	7	12	6165	12523	3801	5211	9317	11677	7	3	10	679	858	38	57	4333	8130	1884	2490	12	2018	2062	3322	3188	2477	3422	5236	8125	8616	7900
YML060W::chr13_1b:uptag	379	293	706	86	238	46	125	96	232	62	505	1016	696	237	72	22	256	380	0	0	1	420	527	163	203	271	448	0	1	1	139	181	1	29	163	145	144	153	1	185	112	122	166	106	48	483	314	558	402
YER108C::chr00_5:uptag	338	249	545	4	121	149	105	107	176	127	445	192	36	53	344	116	202	256	0	1	1	329	444	173	294	239	296	0	1	0	261	101	0	0	160	216	198	203	1	279	86	245	190	132	247	372	431	482	244
YDR496C::chr4_8:uptag	0	0	4	0	0	0	0	0	0	0	0	0	2	16	0	0	1	0	0	0	0	8	0	0	0	29	1	0	0	0	27	0	0	0	4	2	0	0	0	0	0	15	0	1	0	4	1	13	7
YDR514C::chr4_8:uptag	2	107	213	0	0	17	45	16	180	119	48	262	19	7	215	34	50	89	1	0	0	168	56	0	82	57	98	0	0	0	121	0	0	0	98	73	25	26	0	83	3	160	49	106	7	101	117	115	123
YLR264W::chr12_4:uptag	0	15	0	0	0	0	0	0	0	0	0	40	0	0	21	0	0	0	0	0	0	1	0	84	13	0	1	0	0	0	0	0	0	0	0	6	0	0	0	15	0	0	0	0	0	0	0	0	0
YGL050W::chr7_1:uptag	0	0	84	1	29	70	0	0	19	105	27	156	74	34	6	7	31	48	0	0	0	21	76	100	24	14	35	1	0	0	0	0	0	0	9	41	37	44	0	0	0	45	0	21	91	87	134	33	44
YMR241W::chr13_5:uptag	289	379	306	98	313	373	161	241	352	180	307	112	238	172	273	5	89	121	0	0	1	402	434	295	362	296	303	1	1	0	141	552	0	0	300	205	153	307	0	326	131	323	245	159	321	368	717	377	636
YMR264W::chr13_5:uptag	0	0	0	0	0	0	0	0	0	0	0	0	0	0	14	0	0	0	0	0	0	0	0	0	0	0	0	0	0	0	0	0	0	0	0	0	0	0	0	0	0	0	0	0	0	0	0	0	0
YKL104C::chr11_2:uptag	0	0	0	0	0	0	0	0	0	0	0	0	0	0	0	0	0	0	0	0	0	0	0	0	0	0	0	0	0	0	0	0	0	0	0	0	0	0	0	0	0	0	0	0	0	0	0	0	0
YAR029W::chr1_1:uptag	129	161	390	0	144	73	161	127	162	61	218	494	58	331	251	164	123	128	0	0	0	507	258	360	171	242	191	0	0	0	146	38	0	39	122	86	85	321	0	203	87	224	91	72	98	143	180	412	202
YOR335C::chr15_4:uptag	0	0	0	0	0	0	0	0	0	0	0	0	0	0	0	0	0	0	0	0	0	0	0	0	0	0	0	0	0	0	0	0	0	0	0	0	0	0	0	0	0	0	0	0	0	0	0	0	0
YOR380W::chr15_4:uptag	0	0	2	0	0	0	0	0	0	0	20	0	0	0	0	0	0	0	0	0	0	0	0	0	0	0	0	0	0	0	0	0	0	0	0	0	0	0	0	0	0	0	0	0	0	1	0	8	0
YBR106W::chr2_3:uptag	0	0	0	0	0	0	0	0	48	0	0	0	0	0	0	0	0	0	0	0	0	0	0	0	0	0	0	0	0	0	0	0	0	0	0	0	0	0	0	0	0	0	0	0	0	0	0	0	0
YPR169W::chr16_5:uptag	0	0	0	0	0	0	0	0	0	0	0	0	0	0	0	0	0	0	0	0	0	0	0	0	0	0	0	0	0	0	0	0	0	0	0	0	0	0	0	0	0	0	0	0	0	0	0	0	0
YGR283C::chr00_3:uptag	11	90	235	155	304	157	204	157	0	0	6	195	0	178	0	32	88	115	0	0	0	54	84	0	1	50	40	0	0	0	0	131	0	0	61	78	100	45	1	196	32	97	29	59	188	135	94	103	49
YBL070C::chr2_1:uptag	162	383	169	156	630	133	134	137	108	146	332	509	40	82	108	47	245	293	0	0	0	250	269	193	28	471	102	0	2	0	129	26	0	0	100	111	355	263	0	222	277	158	177	258	324	367	521	430	433
YNL154C::chr14_2:uptag	93	85	307	0	199	97	157	225	118	166	193	367	1	41	93	88	39	96	0	0	0	134	92	90	210	161	105	1	0	0	2	5	0	0	151	159	0	103	0	140	90	85	96	27	28	147	273	322	190
YBR290W::chr00_1:uptag	134	67	301	1	8	22	31	30	37	66	301	418	61	127	21	0	3	46	0	0	0	92	141	55	9	1	46	0	0	0	0	25	0	1	7	30	11	107	0	118	9	4	84	3	48	134	126	157	208
YLR239C::chr12_4:uptag	89	331	144	52	393	114	132	31	105	9	11	254	67	37	20	111	21	0	0	0	1	4	0	0	10	0	0	2	0	0	2	1	0	59	0	0	110	177	1	99	4	125	45	0	35	61	257	167	151
YNL207W::chr14_2:uptag	0	0	0	0	0	0	0	0	0	0	0	0	0	0	0	0	0	0	0	0	0	0	0	0	0	0	0	0	0	0	0	0	0	0	0	0	0	0	0	0	0	0	0	0	0	0	0	0	0
YHR041C::chr00_10:uptag	0	0	0	0	0	0	0	0	0	0	0	0	0	0	0	0	0	0	0	0	0	0	0	0	0	0	0	0	0	0	0	0	0	0	0	0	0	0	0	0	0	0	0	0	0	0	0	0	0
YGL064C::chr7_1:uptag	0	0	0	0	0	17	0	0	0	0	0	0	0	0	0	0	0	0	0	0	0	0	0	0	0	0	0	0	0	0	0	0	0	0	0	0	0	0	0	0	0	0	0	0	0	0	0	0	0
YCR068W::chr00_1:uptag	77	66	0	0	87	0	0	0	39	100	0	0	0	0	0	0	1	0	0	0	0	0	0	0	0	0	0	0	0	0	0	0	0	0	0	0	0	0	0	0	0	0	3	0	0	0	4	0	24
YEL031W::chr5_2:uptag	0	0	0	0	0	0	0	0	0	0	0	0	0	0	0	0	0	0	0	0	0	0	0	0	0	0	0	0	0	0	0	0	0	0	0	0	0	1	0	0	0	0	0	0	0	0	0	0	0
YBR281C::chr00_1:uptag	31	415	670	405	366	235	257	159	198	215	304	427	349	264	45	25	116	193	0	1	0	175	266	69	199	167	709	0	1	2	1	17	4	2	76	158	145	371	0	113	258	376	146	228	332	295	281	386	376
YOL119C::chr00_6:uptag	158	396	819	286	122	412	162	235	407	224	352	361	596	120	134	0	194	482	0	0	0	308	279	51	75	335	301	1	1	0	115	259	0	1	154	258	183	276	0	148	315	355	152	108	149	255	376	387	273
YDR326C::chr00_17a:uptag	751	1774	2017	170	733	1141	1114	718	764	389	1720	1265	1392	825	362	297	871	798	2	1	1	1682	1517	989	829	1044	1903	3	4	4	812	513	5	230	725	819	750	979	5	801	799	1145	1086	931	837	1948	1512	1829	2012
YKL029C::chr11_1:uptag	79	531	529	16	324	294	232	118	119	303	147	2	176	99	227	94	293	481	0	0	0	597	425	62	166	397	333	0	0	0	259	126	1	1	170	188	223	379	2	112	193	354	193	213	274	574	414	266	234
YOL107W::chr00_6:uptag	9	92	278	72	21	129	164	51	34	355	26	85	179	48	91	27	288	130	0	0	0	191	181	178	160	318	240	0	0	0	1	0	1	0	138	137	174	222	0	210	249	226	53	186	143	104	200	278	241
YGR061C::chr7_4:uptag	0	0	0	0	0	0	0	0	0	0	0	0	0	0	0	0	0	0	0	0	0	0	0	0	0	0	0	0	0	0	0	0	0	0	0	0	0	0	0	0	0	0	0	11	0	0	0	0	0
YAR003W::chr1_1:uptag	29	0	0	0	0	0	0	0	0	0	0	0	0	0	0	0	0	0	0	0	0	0	0	0	0	0	0	0	0	0	0	0	0	0	0	0	0	0	0	0	0	0	0	0	0	0	0	2	0
YNL191W::chr14_2:uptag	462	952	582	184	982	1035	1051	959	863	393	561	203	652	954	565	379	578	670	0	1	1	639	1061	666	1043	1030	1155	0	3	1	330	399	3	81	795	563	300	1005	1	712	1373	931	556	732	812	833	967	896	657
YDL131W::chr4_2:uptag	126	191	419	3	136	1	153	70	2	194	116	206	147	51	2	46	122	112	0	0	1	206	236	99	76	23	47	0	0	0	64	38	0	0	130	90	8	118	1	53	70	50	86	68	60	143	156	209	126
YJL202C::chr00_14:uptag	0	0	0	0	0	0	0	0	0	0	0	0	0	0	0	0	0	0	0	0	0	0	0	0	0	0	0	0	0	0	0	0	0	0	0	0	0	0	0	0	0	0	0	0	0	0	0	0	0
YCL050C::chr3_1:uptag	221	177	187	59	0	248	100	89	311	283	94	359	50	50	10	2	13	82	0	0	1	150	24	59	51	125	178	1	1	0	55	119	0	0	130	122	240	124	0	39	47	132	120	0	84	322	189	487	211
YCR017C::chr3_1:uptag	0	0	0	0	0	0	0	0	0	0	0	0	0	0	0	0	0	0	0	0	0	0	0	0	0	0	0	0	0	0	0	0	0	0	0	0	0	0	0	0	0	0	0	0	0	0	0	0	0
YPR038W::chr16_4:uptag	34	83	221	2	108	64	57	8	20	1	0	111	166	51	1	76	1	1	2	0	0	254	47	164	110	7	108	0	0	0	167	3	0	0	38	100	144	0	0	12	255	28	11	2	53	102	53	123	103
YPL259C::chr16_1:uptag	89	55	114	0	0	67	1	126	82	0	3	1	60	69	87	0	1	0	0	0	0	0	0	0	0	11	1	0	1	0	0	0	1	0	41	14	0	7	0	45	0	22	0	0	0	120	74	70	56
YHL021C::chr8_1:uptag	464	408	550	8	153	124	216	69	181	253	205	783	379	239	323	56	150	155	2	0	0	160	153	156	71	119	336	1	1	2	0	84	3	0	91	100	194	351	0	296	2	315	171	68	124	412	479	329	275
YPR114W::chr16_5:uptag	39	247	139	37	281	42	208	166	178	24	88	194	116	134	164	22	170	177	0	0	0	82	187	193	161	65	267	0	1	0	67	10	1	1	130	217	159	37	0	77	125	109	32	88	87	114	198	170	238
YJR144W::chr00_12:uptag	39	21	236	0	198	58	65	44	56	0	35	0	1	2	0	0	2	0	0	0	0	1	51	0	0	3	0	0	0	0	0	1	0	0	0	0	56	1	0	46	5	41	22	63	56	235	180	91	103
YOR112W::chr15_2:uptag	0	1	0	0	2	0	0	0	0	0	14	0	0	1	0	0	0	0	0	0	0	3	0	0	0	0	1	0	0	0	0	0	0	0	0	0	0	0	0	6	0	1	0	0	0	17	3	24	19
YPL102C::chr16_2:uptag	0	97	89	269	0	0	11	60	109	0	0	0	5	1	50	22	1	2	1	0	0	80	38	0	27	122	168	0	0	0	0	21	1	36	35	52	59	7	0	61	89	95	12	44	79	75	109	81	86
YMR267W::chr13_5:uptag	0	0	0	0	0	0	0	0	0	0	0	0	0	0	0	0	0	0	0	0	0	0	0	0	0	0	0	0	0	0	0	0	0	0	0	0	0	0	0	0	0	0	0	0	0	0	0	0	0
YMR305C::chr13_5:uptag	367	266	122	1	247	79	328	29	229	231	110	179	113	55	126	8	39	172	0	0	0	64	303	2	164	158	238	0	1	0	276	29	2	0	132	104	120	247	0	119	522	161	161	162	87	73	300	387	294
YNL073W::chr00_16b:uptag	0	0	0	0	0	0	0	0	0	0	0	0	0	0	0	0	0	0	0	0	0	0	0	0	0	0	0	0	0	0	0	0	0	0	0	0	0	0	0	0	0	0	0	0	0	0	0	0	0
YPL200W::chr16_1:uptag	424	338	480	145	426	360	289	211	544	40	254	249	227	136	154	45	276	410	0	0	0	103	386	235	42	192	420	1	1	0	282	92	1	49	45	198	0	291	1	332	49	167	194	189	157	450	437	279	324
YPL013C::chr16_3:uptag	0	17	40	0	0	18	0	2	43	0	0	0	0	0	0	0	0	6	0	0	0	0	0	0	0	0	0	0	0	0	0	0	0	0	0	0	0	0	0	0	0	0	0	0	0	0	11	1	58
YMR056C::chr00_5:uptag	34	241	373	43	200	91	127	189	354	166	98	233	71	241	347	36	67	126	0	0	0	257	304	192	213	329	134	2	0	1	360	82	0	2	209	247	219	81	0	83	52	138	56	151	258	297	269	308	291
YHR097C::chr8_2:uptag	319	246	152	0	164	44	158	11	269	430	302	169	41	91	0	38	241	137	0	0	0	65	287	142	132	134	251	1	2	0	0	2	1	3	109	52	57	167	0	203	139	97	24	29	74	368	304	171	285
YAR023C::chr1_1:uptag	96	127	90	2	217	107	115	42	152	62	22	16	65	76	10	1	68	68	0	0	0	165	89	21	65	48	122	0	0	0	204	10	1	36	64	108	122	24	0	43	49	59	35	29	91	52	137	113	64
YLR376C::chr12_5:uptag	214	436	321	65	93	52	273	34	184	42	18	123	3	112	283	64	116	375	0	1	1	146	241	109	136	239	323	1	1	0	31	110	0	1	138	230	183	429	0	191	38	156	149	185	133	530	440	669	526
YOR156C::chr15_2:uptag	0	9	53	0	69	1	0	4	31	2	0	74	0	81	129	0	4	1	0	0	0	93	17	61	166	81	41	0	0	0	31	0	0	0	0	2	0	27	0	14	37	18	12	27	39	0	25	36	73
YOL003C::chr15_5:uptag	140	0	14	0	10	0	0	0	20	0	0	0	0	0	0	1	0	0	0	0	0	0	0	0	0	8	0	0	0	0	0	0	0	0	0	1	0	39	0	0	0	0	35	0	0	1	2	24	7
YGR245C::chr00_2:uptag	0	0	0	0	0	0	0	0	0	0	0	0	0	0	0	0	0	0	0	0	0	0	0	0	0	0	0	0	0	0	0	0	0	0	0	0	0	0	0	0	0	0	0	0	0	0	0	0	0
YML078W::chr13_1b:uptag	235	329	240	428	315	315	432	116	323	260	376	339	516	107	133	72	135	208	0	0	0	22	114	29	141	83	258	1	0	1	166	118	0	0	43	190	60	220	1	75	118	82	143	131	171	333	348	455	376
YHR112C::chr8_2:uptag	217	104	438	2	0	163	68	6	178	239	258	146	18	76	129	23	182	76	0	0	1	220	142	194	195	115	85	0	2	0	176	176	0	0	47	170	212	200	0	1	30	28	101	48	63	216	208	265	226
YPL203W::chr16_1:uptag	2	124	179	5	2	46	64	1	133	264	59	157	354	193	73	49	20	100	1	0	0	28	103	217	48	151	85	0	0	0	164	80	0	2	161	56	146	135	0	24	19	75	28	43	28	144	70	81	45
YNL315C::chr00_17b:uptag	0	28	17	0	25	0	5	0	25	0	0	0	0	0	0	0	0	0	0	0	0	0	0	0	0	0	0	0	0	0	0	0	0	0	0	0	0	0	0	0	0	0	2	0	0	25	59	53	90
YGL031C::chr7_1:uptag	0	0	0	0	0	0	0	0	0	0	0	0	0	0	0	0	0	0	0	0	0	0	0	0	0	3	1	0	0	0	0	1	0	0	0	5	0	0	0	0	0	6	0	0	0	0	24	12	0
YMR225C::chr13_4:uptag	311	580	877	10	318	346	250	132	248	144	265	707	252	259	460	113	308	434	1	1	0	422	512	301	251	298	463	0	2	0	163	332	1	60	259	251	235	391	0	312	243	282	305	150	323	504	603	579	411
YDR526C::chr00_17a:uptag	0	0	0	0	0	0	0	0	0	0	0	0	0	0	0	0	0	0	0	0	0	0	0	0	0	0	0	0	0	0	0	0	0	0	0	0	0	0	0	0	0	0	0	0	0	0	0	0	0
YNL102W::chr14_3:uptag	0	0	0	0	0	0	0	0	0	0	0	0	0	0	0	0	0	0	0	0	0	0	0	0	0	0	0	0	0	0	0	0	0	0	0	0	0	0	0	0	0	0	0	0	0	0	0	0	0
YNR067C::chr00_4:uptag	481	729	689	194	325	135	190	192	179	362	1083	689	668	436	643	99	406	355	0	1	1	295	687	446	562	245	652	1	3	1	256	146	3	0	367	353	325	499	1	238	279	383	232	169	269	506	833	736	618
YBL098W::chr2_2:uptag	143	245	312	102	111	60	101	43	165	1	398	318	310	37	45	140	104	160	0	0	0	172	365	276	99	164	157	0	2	0	69	62	0	37	188	83	13	84	0	138	85	152	71	106	51	230	203	324	350
YPL162C::chr16_2:uptag	269	196	341	1	51	230	117	31	40	177	475	800	138	3	288	2	122	398	0	0	0	240	388	142	104	195	127	0	0	2	69	294	1	1	200	170	196	115	0	136	232	96	124	146	193	270	291	251	236
YLR036C::chr00_8:uptag	144	328	487	430	387	199	340	161	284	469	347	601	251	212	399	134	258	290	3	2	1	542	462	160	291	234	629	0	1	0	327	620	0	14	239	400	217	490	1	300	243	307	230	242	305	771	312	561	638
YBL048W::chr2_1:uptag	402	220	98	1	128	40	89	30	213	209	174	222	143	123	84	132	54	56	1	0	0	186	184	0	124	98	277	0	0	0	169	41	0	0	149	100	173	150	92	83	128	62	53	62	130	125	288	220	202
YML124C::chr00_9:uptag	0	0	0	0	0	0	0	1	29	0	0	0	0	0	0	0	57	0	0	0	0	0	0	0	48	0	0	0	0	0	0	0	0	0	0	0	0	51	0	0	0	0	0	0	0	16	10	0	0
YBR066C::chr2_2:uptag	200	165	278	1	105	11	88	57	51	34	91	124	74	47	20	9	64	196	0	0	0	218	184	142	72	88	318	0	0	0	110	58	3	0	127	71	38	82	0	4	70	152	130	62	75	146	140	281	157
YER106W::chr00_5:uptag	154	617	878	555	1262	640	639	547	685	321	845	598	557	369	430	535	358	702	0	0	1	660	624	693	583	695	874	0	4	2	967	283	2	4	551	412	478	953	1	791	540	974	728	669	837	832	1078	850	684
YOR205C::chr15_3:uptag	0	0	0	0	0	0	0	0	0	0	0	0	0	0	0	0	0	0	0	0	0	0	0	0	0	0	0	0	0	0	0	0	0	0	0	0	0	0	0	0	0	0	0	0	0	0	0	0	0
YCR085W::chr00_1:uptag	286	761	415	4	257	219	274	101	740	322	548	210	177	106	261	111	454	333	0	0	0	101	537	193	129	283	966	1	1	0	76	3	1	2	167	388	308	472	0	357	471	472	165	278	458	732	601	817	626
YOR322C::chr15_4:uptag	0	10	61	0	0	57	0	0	0	0	0	0	0	2	3	1	2	5	0	0	0	0	47	0	55	80	41	0	0	0	0	0	0	0	32	0	0	49	0	0	35	58	37	0	65	20	27	34	0
YPR089W::chr16_4:uptag	167	153	127	201	59	1	22	148	53	130	209	66	93	15	155	84	70	178	0	1	1	92	253	79	130	173	235	0	0	1	41	1	0	1	88	115	59	33	0	89	195	71	49	9	33	260	184	148	383
YGR005C::chr7_3:uptag	0	0	0	0	0	0	0	0	0	0	0	0	0	0	0	0	0	0	0	0	0	0	0	0	0	0	0	0	0	0	0	0	0	0	0	0	0	0	0	0	0	0	0	0	0	0	0	0	0
YPL136W::chr16_2:uptag	256	538	296	12	476	260	213	280	162	163	321	364	301	190	140	120	428	485	0	0	0	610	374	36	412	499	600	0	0	0	215	157	1	3	382	517	66	435	0	294	256	439	258	175	311	539	490	557	636
YMR319C::chr00_8:uptag	3	90	193	102	104	149	36	61	90	78	63	180	264	214	40	56	245	205	0	0	0	150	210	1	119	112	122	0	0	0	365	0	2	0	85	62	92	3	0	47	28	179	111	33	116	90	270	131	135
YLR213C::chr12_3:uptag	92	476	486	26	391	340	163	94	405	368	621	369	500	146	267	138	186	167	1	0	1	388	609	265	147	527	545	0	1	3	209	209	0	0	300	270	248	487	0	321	234	249	240	243	188	421	520	440	536
YDR241W::chr4_5:uptag	0	0	0	0	0	0	0	0	0	0	0	0	0	0	0	0	0	0	0	0	0	0	0	0	0	0	0	0	0	0	0	0	0	0	0	0	0	0	0	0	0	0	0	0	0	0	0	0	0
YPR171W::chr16_5:uptag	482	268	349	223	260	241	54	114	134	120	131	685	471	142	232	137	125	266	0	0	0	184	165	289	255	399	272	0	2	0	137	279	2	15	205	114	194	242	0	214	87	112	41	70	154	234	362	376	281
YPL247C::chr16_1:uptag	203	449	333	177	296	68	307	244	259	440	642	400	510	432	282	65	169	408	0	1	0	354	246	567	179	260	508	0	1	0	249	487	2	0	114	274	88	476	0	246	307	220	219	140	297	446	485	711	741
YER167W::chr00_5:uptag	37	107	20	0	0	33	120	70	55	0	46	24	1	0	0	0	10	38	0	0	0	57	1	0	1	3	82	0	0	0	20	1	0	0	0	11	0	70	0	0	53	23	6	29	92	217	69	44	106
YGR014W::chr7_3:uptag	0	124	6	0	83	4	32	49	0	3	0	194	159	1	104	0	21	14	1	0	0	152	128	5	0	143	50	0	1	0	0	0	0	0	44	15	10	60	0	35	1	43	32	22	75	39	96	41	38
YHR181W::chr00_8:uptag	30	144	164	24	61	244	83	9	158	194	245	291	61	216	106	24	12	120	0	0	0	231	93	1	46	80	142	0	0	1	0	44	0	0	79	50	130	165	0	159	128	103	54	94	73	237	291	117	127
YPR096C::chr16_4:uptag	295	305	397	2	463	84	56	198	272	271	267	67	27	167	1	133	169	130	2	0	0	261	79	22	1	121	98	1	0	0	0	49	1	0	137	72	201	221	0	96	55	248	280	295	220	117	379	277	137
YML117W::chr00_9:uptag	0	0	0	0	0	0	0	0	0	0	0	0	0	0	0	0	0	0	0	0	0	0	0	0	0	0	0	0	0	0	0	0	0	0	0	0	0	0	0	0	0	0	0	0	0	0	0	0	0
YCR076C::chr00_1:uptag	1	228	423	46	250	130	166	7	183	0	1	125	209	205	126	84	149	300	0	0	1	290	400	160	149	239	193	1	0	0	210	108	0	0	107	106	295	334	1	128	79	185	75	107	139	306	363	443	236
YKL032C::chr11_1:uptag	237	1233	1964	12	951	617	1679	743	898	210	617	973	851	612	588	627	976	1171	1	1	2	1555	888	539	2454	1752	1408	5	0	2	1272	513	6	277	1009	851	838	749	1	649	1198	1114	1045	833	990	1180	1248	1377	1270
YKL149C::chr11_2:uptag	1769	4890	3717	592	3201	3151	2575	1363	2289	1185	1356	1617	899	5520	4891	1766	2078	1195	7	8	2	3280	18660	14490	13994	4931	2977	14	23	7	3698	11068	32	2222	7960	2921	2916	5047	5	3397	4465	5779	4331	4597	5692	5022	4728	4993	3940
YGL197W::chr7_3:uptag	90	191	238	0	75	48	80	42	105	45	103	106	66	98	47	35	122	61	0	0	0	134	136	79	98	191	124	0	0	1	186	152	0	0	158	121	12	159	0	30	15	38	35	54	25	172	239	240	153
YNR001C::chr14_4:uptag	204	88	21	0	60	17	47	20	10	1	0	120	0	0	0	1	0	0	0	0	0	0	23	0	0	0	0	0	0	0	0	0	0	0	0	0	0	0	0	33	57	0	4	45	3	32	19	17	40
YHR037W::chr8_1:uptag	350	455	606	52	199	160	247	184	135	349	432	780	132	197	600	175	336	519	3	0	1	358	277	264	153	373	304	1	3	1	492	322	3	7	230	223	201	474	0	133	153	128	259	218	341	612	590	433	473
YJL020C::chr00_13:uptag	21	142	379	8	200	11	102	70	163	98	136	251	318	185	69	3	76	78	1	0	0	162	105	203	67	146	103	1	1	0	64	2	0	0	50	55	53	53	1	67	62	73	133	77	103	169	158	294	223
YKL074C::chr11_1:uptag	0	0	0	0	0	0	0	0	0	0	0	0	0	0	0	0	0	0	0	0	0	0	0	0	0	0	0	0	0	0	0	0	0	0	0	0	0	44	0	0	0	13	0	0	0	11	0	0	0
YNL097C::chr00_16b:uptag	0	0	0	1	0	32	0	0	0	0	0	5	55	0	0	0	0	0	0	0	0	0	0	0	0	0	2	0	0	0	0	0	0	0	0	16	0	0	0	0	0	3	0	3	0	0	0	0	0
YLR384C::chr12_5:uptag	0	0	40	0	0	0	0	0	0	0	0	0	0	0	0	0	0	0	0	0	0	0	0	0	0	28	0	0	0	0	0	0	0	0	0	0	0	0	0	0	37	0	0	0	0	0	0	56	0
YNL236W::chr14_2:uptag	0	0	0	0	0	0	0	0	0	0	0	0	0	0	0	0	0	0	0	0	0	0	0	0	0	0	0	0	0	0	0	0	0	0	0	0	0	0	0	0	0	0	0	0	0	0	0	0	0
YBR082C::chr2_3:uptag	91	45	61	55	76	130	33	44	1	0	0	0	50	16	63	26	26	0	0	0	0	34	48	78	0	22	95	0	0	0	0	61	0	0	21	0	78	28	0	72	33	23	26	23	17	35	42	78	26
YGL043W::chr7_1:uptag	0	76	17	3	1	58	81	102	109	0	168	52	188	71	4	0	16	24	1	0	0	105	89	99	2	124	168	0	0	0	0	54	0	26	53	39	141	13	0	41	100	104	47	47	57	50	27	22	91
YER103W::chr00_5:uptag	3	228	266	1	41	52	61	37	202	234	131	173	251	86	47	2	89	171	0	0	0	187	165	160	99	200	240	1	0	3	0	184	0	0	157	109	148	258	2	35	269	63	126	136	3	65	167	206	200
YKR103W::chr00_4:uptag	467	350	728	6	294	171	246	206	321	500	249	193	681	437	579	26	216	461	1	2	1	406	454	342	78	340	435	0	2	0	371	388	0	0	252	313	306	150	0	106	218	298	144	222	354	438	770	614	590
YOL105C::chr00_6:uptag	50	85	94	0	85	219	73	54	45	0	7	100	0	21	47	3	110	15	0	0	1	164	68	0	159	257	172	1	0	0	1	61	0	1	101	141	83	42	0	205	95	141	129	96	76	215	141	192	188
YJL208C::chr10_1:uptag	0	0	0	0	1	0	0	1	0	0	0	0	0	0	0	1	0	0	0	0	0	0	0	0	0	0	0	0	0	0	0	0	0	0	0	0	0	0	0	0	0	0	1	0	0	0	1	2	0
YOR201C::chr15_3:uptag	0	0	0	0	0	0	0	0	0	0	0	0	0	0	0	0	0	0	0	0	0	0	0	0	0	0	0	0	0	0	0	0	0	0	0	0	0	0	0	0	0	0	0	0	0	0	3	0	0
YMR316W::chr00_8:uptag	556	749	924	278	524	420	322	233	224	953	443	614	524	549	494	268	216	395	0	1	0	518	402	200	556	316	486	1	3	0	135	71	0	3	209	227	432	511	2	371	207	321	212	260	335	672	703	843	673
YJL214W::chr10_1:uptag	417	251	565	6	250	185	257	115	294	311	399	174	294	266	243	135	168	259	1	1	0	173	284	213	99	91	223	0	0	1	183	117	1	57	107	220	54	205	0	142	184	239	109	213	238	350	336	184	285
YJL096W::chr10_2:uptag	0	0	0	0	0	0	0	0	0	0	0	0	0	0	0	0	0	0	0	0	0	0	0	0	0	0	0	0	0	0	0	0	0	0	0	0	0	0	0	0	0	0	0	0	0	0	8	0	0
YGR101W::chr7_4:uptag	0	0	0	0	0	0	0	0	0	0	0	0	0	0	0	0	0	0	0	0	0	0	0	0	0	0	0	0	0	0	0	0	0	0	0	0	0	0	0	0	0	0	0	0	0	0	0	0	0
YAL031C::chr1_1:uptag	327	419	736	150	230	389	122	206	335	117	454	426	339	163	80	2	217	489	1	1	0	285	298	59	208	474	308	0	1	0	9	69	1	1	249	275	146	401	0	121	317	113	100	303	137	324	228	401	353
YPR195C::chr16_5:uptag	469	300	808	3	197	205	413	289	365	944	336	736	203	112	294	167	209	870	1	1	1	472	369	222	300	382	379	1	5	1	365	32	3	0	335	224	228	356	0	217	95	249	225	231	265	632	439	529	549
YLR131C::chr12_3:uptag	1	0	0	0	0	0	1	0	0	36	0	0	0	0	0	1	0	0	0	0	0	0	0	1	56	0	13	0	0	0	0	1	0	0	0	0	14	103	0	51	16	0	0	67	0	0	7	0	0
YBR211C::chr2_4:uptag	0	0	0	0	0	0	0	0	0	0	0	0	0	0	0	0	0	0	0	0	0	0	0	0	0	0	0	0	0	0	0	0	0	0	0	0	0	0	0	0	0	0	0	0	0	0	0	0	0
YGR247W::chr00_2:uptag	206	479	450	67	257	209	298	120	355	526	379	414	234	171	287	52	179	437	2	1	1	376	334	876	330	345	545	0	1	0	189	239	1	28	318	316	241	198	3	184	224	147	382	145	311	334	575	538	547
YDR498C::chr00_17a:uptag	0	0	0	0	0	0	0	0	0	0	0	0	0	0	0	0	0	0	0	0	0	0	0	0	0	0	0	0	0	0	0	0	0	0	0	0	0	0	0	0	0	0	0	0	0	0	0	0	0
YER182W::chr00_5:uptag	448	484	796	511	453	230	227	315	471	253	722	437	364	205	98	157	274	524	2	0	2	215	430	321	133	302	638	2	1	0	236	137	2	2	394	340	512	414	1	198	285	633	165	474	396	401	376	816	547
YGL124C::chr7_2:uptag	0	0	0	0	0	0	0	0	0	0	0	0	0	0	0	0	0	0	0	0	0	0	0	0	0	0	0	0	0	0	0	0	0	0	0	0	0	0	0	0	0	0	0	0	0	0	0	0	0
YBR062C::chr2_2:uptag	569	417	829	243	671	246	426	214	475	167	274	731	316	234	685	205	352	302	1	1	1	571	505	709	530	474	865	0	0	1	343	288	3	67	258	319	119	179	0	267	176	246	176	178	236	369	576	588	565
YDR159W::chr4_5:uptag	0	0	0	0	0	0	0	0	0	0	0	0	0	0	0	0	0	0	0	0	0	0	0	0	0	0	0	0	0	0	0	0	0	0	0	0	0	0	0	0	0	0	0	0	0	0	0	0	0
YLR261C::chr12_4:uptag	0	0	0	0	0	0	0	0	0	0	0	0	0	0	0	0	0	0	0	0	0	0	0	0	0	0	0	0	0	0	0	0	0	0	0	0	0	0	0	0	0	0	0	0	0	0	0	0	0
YCR087C-A::chr00_1:uptag	0	85	52	0	33	13	78	18	0	0	0	50	0	137	0	0	1	0	0	0	0	0	0	0	0	9	114	0	0	0	0	0	0	0	0	9	6	43	0	41	20	17	56	19	42	27	28	38	52
YPR090W::chr16_4:uptag	29	29	3	0	69	101	10	0	50	0	145	126	11	9	0	1	21	0	0	0	0	79	0	0	53	0	1	0	0	0	0	0	0	0	0	4	138	44	0	0	0	1	19	0	0	54	61	49	99
YIL047C::chr9_1:uptag	421	1381	1533	333	670	969	916	735	1179	21	503	228	232	709	98	144	532	386	1	0	0	205	195	331	141	434	1352	1	0	1	76	0	2	0	118	426	362	339	1	320	641	417	361	357	321	886	953	945	1113
YBR121C::chr00_16a:uptag	0	0	0	0	0	0	0	0	0	0	0	0	0	0	0	0	0	0	0	0	0	0	0	0	0	0	0	0	0	0	0	0	0	0	0	0	0	0	0	0	0	0	0	0	0	0	0	0	0
YMR222C::chr13_4:uptag	488	289	442	230	181	168	188	208	447	443	434	534	202	145	259	68	114	23	1	1	1	257	191	315	356	207	211	2	0	1	160	44	1	1	181	157	132	39	1	262	167	125	224	81	100	325	389	330	476
YKR080W::chr00_3:uptag	278	432	970	54	693	188	428	230	572	90	584	382	417	283	204	123	368	574	0	1	0	466	403	173	209	376	478	1	3	0	443	116	1	1	299	432	290	404	0	202	62	348	97	111	380	557	817	638	576
YKR073C::chr00_3:uptag	0	24	0	0	0	0	0	1	0	0	0	0	0	0	0	0	0	0	0	0	0	0	1	0	0	0	0	0	0	0	0	0	0	0	0	0	0	0	0	0	0	0	2	0	0	9	0	8	35
YMR188C::chr13_4:uptag	0	0	0	1	46	0	0	0	34	0	0	0	0	0	0	0	0	0	0	0	0	0	0	0	0	0	0	0	0	0	0	0	0	0	0	0	0	49	0	9	0	1	0	2	0	0	13	0	50
YDR194C::chr4_5:uptag	0	0	0	0	0	0	0	0	0	0	0	0	0	0	0	0	0	0	0	0	0	0	0	0	0	0	0	0	0	0	0	0	0	0	0	0	0	0	0	0	0	0	0	0	0	0	0	0	0
YJR065C::chr00_13:uptag	0	0	0	0	0	0	0	0	0	0	0	0	0	0	0	0	0	0	0	0	0	0	0	0	0	0	0	0	0	0	0	0	0	0	0	0	0	0	0	0	0	0	0	0	0	0	0	0	0
YOR290C::chr15_4:uptag	0	0	0	0	8	1	0	0	19	0	0	0	0	0	0	0	0	29	0	0	0	0	17	0	0	0	0	0	0	0	0	0	0	0	0	0	4	2	0	0	0	26	0	0	14	3	0	17	3
YBR297W::chr00_1:uptag	2	105	242	79	33	56	140	50	68	0	0	0	0	57	137	2	98	0	0	0	1	79	156	303	160	165	277	0	0	0	1	0	0	0	24	206	58	27	0	172	153	93	14	113	218	136	123	195	227
YLR382C::chr00_11:uptag	0	0	0	0	0	0	0	0	0	0	0	0	0	0	0	0	0	0	0	0	0	0	0	0	0	0	0	0	0	0	0	0	0	0	0	0	0	0	0	0	0	0	0	0	0	0	0	0	0
YER121W::chr00_5:uptag	672	390	425	3	169	321	173	162	398	123	398	270	271	332	235	1	111	125	2	1	0	434	311	139	64	87	306	3	1	0	380	61	0	41	109	174	170	212	0	109	216	178	96	20	183	483	423	575	520
YOR305W::chr15_4:uptag	1841	2161	3536	892	1587	1331	2193	2290	6213	1	10	0	57	20	2	97	1	165	0	3	0	0	67	1	7	48	43	0	2	1	1	1	0	2	1	2	441	910	0	549	369	723	610	397	278	1362	2332	2332	2350
YOR220W::chr15_3:uptag	0	99	43	1	10	67	57	30	53	19	58	104	100	71	53	3	56	76	1	0	0	28	115	0	45	55	129	0	0	0	1	34	0	6	34	35	8	19	0	28	10	3	4	4	1	96	91	65	101
YNL055C::chr00_18:uptag	0	129	38	51	0	80	5	25	117	0	37	3	0	39	71	19	3	1	0	0	0	1	73	20	57	7	32	0	0	0	1	154	0	1	41	0	0	41	0	1	11	81	18	10	48	18	65	91	13
YAL064C-A::chr00_1:uptag	414	516	461	7	293	511	156	144	560	717	245	240	546	155	423	116	175	155	0	1	0	455	290	403	168	149	444	2	1	1	152	366	0	1	166	237	78	219	0	138	205	228	235	105	243	402	349	347	537
YNL103W::chr00_18:uptag	0	0	0	0	0	0	0	0	0	0	0	0	0	0	0	0	0	0	0	0	0	0	0	0	0	0	0	0	0	0	0	0	0	0	0	0	0	0	0	0	0	0	0	0	0	0	0	0	0
YPR084W::chr16_4:uptag	17	54	167	1	92	1	18	36	6	119	85	9	60	1	102	38	167	117	0	0	0	14	55	230	107	48	114	0	0	0	122	182	0	38	94	57	0	57	0	12	66	104	30	15	40	87	84	89	112
YMR259C::chr13_5:uptag	859	708	1086	152	785	1081	532	237	858	223	584	495	544	615	988	261	692	708	1	0	1	818	908	1058	886	599	1022	2	2	1	1051	461	4	1	669	809	536	949	1	571	370	710	372	435	677	932	1107	894	1335
YKR042W::chr11_3:uptag	14	19	84	0	110	10	1	62	52	0	0	145	3	0	0	0	14	4	0	0	0	73	0	0	27	89	45	0	0	0	0	0	0	1	49	39	15	157	0	13	44	24	21	11	17	26	98	90	57
YGR009C::chr7_3:uptag	0	0	0	0	0	0	0	0	0	0	0	0	0	0	0	0	0	0	0	0	0	0	0	0	0	0	0	0	0	0	0	0	0	0	0	0	0	0	0	0	0	0	0	0	0	0	0	0	0
YMR306W::chr00_8:uptag	498	340	434	484	109	442	362	186	292	51	459	397	437	565	492	67	322	311	0	0	1	142	284	503	157	347	243	0	1	0	392	134	2	19	193	266	1	298	1	36	407	150	76	75	322	492	613	516	541
YDL227C::ctrl_2:uptag	0	0	0	0	0	0	0	0	0	0	0	0	0	0	0	0	0	0	0	0	0	0	0	0	0	0	0	0	0	0	0	0	0	0	0	0	0	0	0	0	0	0	0	0	0	0	0	0	0
YMR108W::chr00_9/chr00_15:uptag	0	0	0	0	0	0	0	0	0	0	0	0	0	0	0	0	0	0	0	0	0	0	0	0	0	0	0	0	0	0	0	0	0	0	0	0	0	0	0	0	0	0	0	0	0	0	0	0	0
YLR168C::chr12_3:uptag	106	309	566	116	280	234	195	310	159	339	268	257	517	318	228	168	126	119	1	0	0	101	103	176	46	39	271	0	0	1	266	119	0	0	65	132	278	262	0	164	13	202	108	67	151	358	294	296	352
YER174C::chr00_5:uptag	367	1014	1570	508	937	1015	1180	818	848	249	1003	283	1173	462	394	471	641	772	0	3	0	813	1302	286	552	996	1206	2	2	2	240	196	2	1	648	855	377	601	207	311	412	570	436	345	414	532	1057	1485	899
YNL053W::chr00_18:uptag	0	3	92	0	0	67	17	1	0	0	38	147	0	0	33	0	58	0	0	0	0	69	0	0	26	14	4	1	0	0	0	0	1	0	0	26	30	1	0	0	11	22	0	0	0	35	32	74	21
YPR006C::chr16_4:uptag	93	493	676	457	297	274	519	189	595	447	750	775	428	750	283	81	385	434	2	0	1	568	924	766	454	812	625	1	3	1	629	958	1	2	421	577	273	427	1	412	411	385	152	233	495	572	529	758	513
YJL206C-A::chr10_1:uptag	152	128	214	92	159	173	107	53	167	139	113	129	2	1	80	75	10	144	0	0	0	135	100	101	146	193	200	1	0	0	161	147	0	0	27	39	141	68	0	98	45	27	1	47	54	89	236	101	167
YHR179W::chr8_3:uptag	229	136	13	0	184	34	9	6	55	80	0	314	2	185	64	0	9	39	0	0	0	13	1	0	0	36	111	0	0	0	59	0	0	0	43	21	37	119	0	177	84	38	45	16	50	126	31	104	63
YNL151C::chr14_2:uptag	0	0	0	0	0	0	0	0	0	0	0	0	0	0	0	0	0	0	0	0	0	0	0	0	0	0	0	0	0	0	0	0	0	0	0	0	0	0	0	0	0	0	0	0	0	0	0	0	0
YNL217W::chr14_2:uptag	26	87	216	0	21	49	64	36	139	94	95	71	79	67	92	4	125	52	0	0	0	50	24	69	40	52	171	0	1	0	27	33	0	0	94	78	118	162	1	79	85	37	73	23	55	117	104	132	70
YOR115C::chr15_2:uptag	93	405	517	103	336	77	341	245	290	333	531	453	122	342	98	39	227	580	2	1	0	435	282	463	372	156	438	0	0	2	451	401	1	0	247	101	116	276	0	326	306	331	241	205	231	307	584	288	323
YDR443C::chr4_8:uptag	99	150	259	4	242	157	77	135	123	235	253	135	432	157	288	18	136	165	0	0	0	513	761	606	549	667	377	0	1	0	0	281	3	0	742	393	251	227	0	210	21	204	248	103	80	69	221	173	194
YPL021W::chr16_3:uptag	110	173	178	1	21	9	63	33	56	128	181	169	10	40	68	46	176	111	0	0	0	98	71	114	36	51	118	0	0	0	10	133	0	0	65	111	39	105	0	27	24	81	33	28	49	154	176	214	215
YPL134C::chr00_8:uptag	497	1208	1053	185	1142	689	984	796	690	1096	1307	1443	1261	611	816	95	738	979	3	1	1	1115	1096	469	1019	1286	1375	2	2	0	586	986	2	167	852	802	678	812	0	626	402	649	546	596	738	979	833	1335	1321
YFR034C::chr00_2:uptag	0	106	119	2	40	107	85	0	2	0	92	0	0	2	1	0	14	45	0	0	0	36	44	0	0	88	26	0	0	1	41	23	2	0	34	59	41	16	0	201	86	168	64	43	17	81	90	147	94
YPR115W::chr16_5:uptag	132	212	386	67	13	73	146	67	136	279	268	220	202	51	101	46	159	142	0	0	1	198	279	212	143	88	248	0	0	1	119	176	0	17	84	212	68	246	0	47	216	211	263	58	41	292	409	284	228
YGR107W::chr7_4:uptag	39	169	152	2	98	144	110	46	168	178	123	138	25	12	218	28	101	128	0	0	0	248	81	159	83	173	191	0	0	0	93	1	0	0	112	92	55	98	6	134	104	99	108	70	82	127	151	205	246
YJL129C::chr00_14:uptag	0	0	0	0	0	0	0	0	0	0	0	0	0	0	0	0	0	0	0	0	0	0	0	0	0	0	0	0	0	0	0	0	0	0	0	0	0	0	0	0	0	0	0	0	0	0	10	0	0
YDL162C::chr4_2:uptag	51	95	243	0	63	71	68	45	155	219	0	0	1	6	155	1	24	0	0	0	0	207	94	108	21	99	28	0	0	1	0	123	0	0	46	63	38	39	0	43	74	62	54	49	12	104	31	69	40
YDL041W::chr4_1:uptag	233	479	392	143	191	184	115	253	224	69	389	438	159	219	275	26	56	148	0	0	0	859	1218	1845	1146	408	303	2	0	1	1677	785	4	654	1471	541	32	56	0	57	145	319	106	76	160	315	431	316	358
YMR271C::chr00_8:uptag	119	553	274	12	465	285	140	175	211	0	317	156	351	98	106	7	190	331	0	0	0	382	197	29	119	152	360	0	0	0	85	205	0	57	82	174	343	320	0	230	105	187	90	117	309	301	380	303	231
YPR046W::chr16_4:uptag	967	1615	1518	155	1244	837	928	1096	1066	506	1333	1328	388	863	986	523	492	830	2	2	1	1241	1691	1252	1334	1080	1241	1	6	1	1067	1188	9	307	951	746	719	1634	4	1591	764	1442	1161	1028	1329	1487	1632	1750	1340
YLR038C::chr00_8:uptag	226	343	178	2	194	161	70	259	432	115	138	327	26	1	144	0	3	51	0	2	0	14	2	0	44	0	17	1	0	0	96	1	1	0	0	0	168	267	1	320	69	122	194	125	122	250	237	220	341
YIL036W::chr9_1:uptag	0	0	0	0	0	0	0	0	0	0	0	0	0	0	0	0	0	0	0	0	0	0	0	0	0	0	0	0	0	0	0	0	0	0	0	0	0	0	0	0	0	0	0	0	0	0	0	0	0
YDR538W::chr00_2:uptag	93	124	266	64	26	144	110	136	309	64	247	139	234	77	4	39	150	235	0	1	0	189	179	71	154	121	134	0	1	1	286	56	0	1	91	98	96	220	1	55	80	125	94	69	16	232	263	285	200
YLR284C::chr12_4:uptag	44	131	508	80	537	31	225	135	318	345	271	87	189	178	135	2	161	180	1	1	0	159	217	124	70	144	106	0	1	1	140	172	0	0	114	205	227	328	1	141	98	123	100	111	109	208	424	347	316
YPR060C::chr16_4:uptag	3	154	214	1	145	140	21	70	59	173	34	185	57	2	28	0	32	0	0	0	0	0	115	61	26	22	6	1	0	0	0	0	0	16	43	35	119	6	0	13	35	28	18	42	0	190	122	136	207
YPL152W::chr16_2:uptag	1049	2947	3227	727	1086	1843	1475	784	1249	661	1294	1799	2771	1583	2788	1116	1557	1955	2	3	6	5246	6263	6594	6011	2848	3063	3	9	5	3713	4692	9	358	4953	3773	694	1212	1	818	841	1288	710	1003	1193	1853	2603	2377	1988
YML006C::chr13_2:uptag	109	322	528	68	625	213	48	29	397	212	356	173	41	123	62	3	176	302	0	1	0	250	193	369	160	377	446	0	2	0	324	254	0	0	345	243	86	283	0	200	16	230	53	126	275	825	566	549	493
YNL335W::chr14_1:uptag	222	271	218	175	109	136	120	72	279	355	426	90	121	68	123	51	152	221	2	0	0	304	161	155	64	242	243	0	0	1	153	291	0	92	154	120	88	142	1	303	49	266	13	117	104	290	418	354	195
YBR093C::chr2_3:uptag	1969	3650	4438	935	2441	3159	4393	1708	2987	354	686	1211	2757	2438	1333	1422	3008	2158	0	2	2	3096	6352	1638	2762	6386	6677	4	3	3	528	846	6	91	2363	3852	921	1183	2	1209	1122	2052	1600	1060	1572	2760	3780	4020	3526
YBL008W::chr2_1:uptag	77	104	68	237	61	12	202	118	58	10	19	0	70	1	221	5	24	202	0	0	0	14	57	111	123	61	91	0	0	0	0	66	0	35	60	32	0	272	0	47	0	9	35	56	26	136	154	237	234
YPR173C::chr16_5:uptag	0	0	0	0	0	0	0	0	0	0	0	0	0	0	0	0	0	0	0	0	0	0	0	0	0	0	0	0	0	0	0	0	0	0	0	0	0	0	0	0	0	0	0	0	0	0	0	0	0
YBL079W::chr2_1:uptag	18	17	39	0	1	0	1	0	0	0	0	127	0	29	0	0	0	0	0	0	0	0	1	0	1	0	0	0	0	0	0	1	1	0	0	0	0	62	0	37	99	31	3	27	17	11	26	16	39
YMR211W::chr13_4:uptag	0	0	0	0	0	0	0	0	0	0	0	0	0	0	0	0	0	0	0	0	0	0	0	0	0	0	0	0	0	0	0	0	0	0	0	0	0	0	0	0	0	0	0	0	0	0	0	0	0
YIL074C::chr9_1:uptag	46	75	12	1	1	0	0	0	56	0	115	0	33	0	0	0	76	9	0	0	0	53	94	0	0	14	6	0	0	1	0	0	0	0	0	9	70	11	0	67	33	11	10	10	27	17	44	12	11
YHR109W::chr8_2:uptag	626	362	258	61	176	62	283	64	163	350	203	196	184	249	176	103	148	417	0	1	1	573	513	240	390	426	320	0	0	0	513	372	2	3	252	333	146	264	2	166	250	150	402	105	515	368	360	459	330
YGR057C::chr7_4:uptag	103	97	86	1	1	1	36	9	45	99	148	219	156	33	76	1	51	37	1	0	0	37	163	77	70	46	32	0	0	0	112	87	0	19	106	73	32	45	0	5	0	0	9	14	67	161	108	79	80
YER177W::chr00_5:uptag	44	59	118	113	0	0	30	0	117	0	0	176	0	0	0	1	3	33	0	0	0	7	0	0	0	13	48	0	0	0	50	1	0	0	15	38	29	82	0	0	81	22	23	2	8	56	111	34	12
YIL002C::chr9_1:uptag	242	203	327	2	227	159	65	64	4	130	161	55	183	31	13	0	44	130	0	0	0	54	34	2	36	6	140	2	0	1	0	38	0	0	2	26	113	141	0	59	70	163	96	49	20	168	161	306	200
YNL319W::chr14_1:uptag	159	272	60	1	257	61	132	61	193	108	29	192	49	6	86	68	106	88	0	1	0	261	159	103	43	76	231	0	0	0	139	2	1	1	144	91	164	77	0	54	11	93	91	104	12	168	156	207	124
YPL261C::chr16_1:uptag	302	536	805	385	309	299	323	232	637	140	467	409	508	315	210	69	265	509	0	2	0	361	770	103	280	207	487	0	1	0	462	107	1	96	199	277	113	316	1	252	195	183	238	182	185	550	395	540	478
YPL002C::chr16_3:uptag	0	0	0	0	0	0	0	0	0	0	0	0	0	0	0	0	0	0	0	0	0	0	0	0	0	0	0	0	0	0	0	0	0	0	0	0	0	0	0	0	0	0	0	0	0	13	0	0	0
YCR008W::chr3_1:uptag	0	0	0	0	1	0	0	0	0	0	0	0	0	85	0	0	0	0	0	0	0	0	0	0	0	0	0	0	0	0	0	0	0	0	0	0	0	9	0	0	0	0	0	0	0	8	0	0	8
YKR096W::chr00_15:uptag	117	14	49	0	36	127	51	53	90	34	0	0	20	27	119	2	64	53	0	0	0	303	48	62	38	48	31	0	0	0	70	19	0	0	28	27	0	0	0	0	16	41	21	44	69	67	58	52	49
YKL221W::chr11_3:uptag	0	1	0	0	0	1	0	0	0	0	0	1	0	0	0	1	0	1	0	0	0	0	1	0	0	0	2	0	0	0	0	0	0	0	0	0	2	0	0	0	0	0	1	0	0	0	2	1	2
YPL239W::chr16_1:uptag	0	0	14	0	0	58	0	0	0	0	0	0	0	41	0	0	0	0	0	0	0	0	0	0	29	0	1	0	0	0	0	0	0	0	0	7	0	0	0	0	0	6	4	0	0	0	0	6	0
YGR200C::chr7_5:uptag	0	37	0	0	0	0	0	19	0	0	0	0	0	0	0	0	0	0	0	0	0	0	15	0	0	0	10	0	0	0	0	75	0	0	0	0	151	7	1	0	0	0	0	5	0	44	46	0	99
YBL012C::chr2_1:uptag	5	47	24	1	41	72	19	83	111	5	33	34	92	27	22	3	18	28	0	0	0	21	0	0	0	2	33	0	2	0	94	0	0	0	21	36	10	43	0	44	50	25	36	27	45	68	38	39	124
YJR005W::chr00_13:uptag	948	2223	3393	434	1863	2356	2484	1725	1447	404	1068	811	2123	1978	1438	1450	1735	1555	1	1	4	1912	4338	1712	3087	4865	3734	1	3	7	532	811	4	53	2953	3635	344	842	1	725	449	1097	779	1019	1357	1422	2656	2747	2409
YPR121W::chr16_5:uptag	205	128	244	0	210	183	105	249	156	277	327	260	107	272	69	11	158	153	0	0	1	358	153	26	74	267	334	1	0	1	321	200	2	0	168	154	203	65	0	261	188	171	163	86	100	210	311	289	325
YIR020C::chr00_3:uptag	689	362	815	2	521	232	236	331	701	526	464	135	327	215	425	85	285	668	1	0	0	313	717	159	174	388	590	3	0	2	182	470	0	113	346	460	551	241	0	251	166	191	218	348	255	482	445	461	505
YPL060W::chr16_3:uptag	647	1155	1193	433	316	549	415	340	982	596	364	448	546	123	188	55	456	431	1	0	1	249	629	372	172	280	606	4	0	0	269	103	2	58	267	382	480	371	0	293	289	654	278	370	375	782	605	874	880
YIL025C::chr9_1:uptag	0	0	0	0	0	0	0	0	0	0	0	0	0	0	0	0	0	0	0	0	0	0	0	0	0	0	0	0	0	0	0	0	0	0	0	0	0	0	0	0	0	0	0	0	0	0	0	0	0
YPL253C::chr16_1:uptag	4	27	171	0	63	0	160	95	147	0	1	0	1	0	0	0	0	120	0	1	0	0	46	0	0	12	107	0	0	0	0	0	0	0	11	30	0	2	0	29	30	65	2	2	25	31	86	65	38
YMR156C::chr13_4:uptag	0	16	0	74	0	0	2	73	0	0	0	1	0	0	0	1	0	18	0	0	0	0	0	0	3	0	2	0	0	0	0	0	0	0	0	4	0	0	0	1	25	31	0	0	0	7	28	1	37
YBL078C::chr2_1:uptag	83	0	0	0	2	1	25	1	0	0	0	0	0	0	0	0	0	12	0	0	0	0	0	0	0	0	0	0	1	0	0	0	0	0	0	0	0	34	0	0	1	0	0	0	0	18	31	12	0
YHR206W::chr8_3:uptag	530	193	233	182	537	28	185	88	416	454	421	365	207	174	157	0	90	109	1	1	1	39	80	32	58	64	85	0	1	0	0	0	0	1	44	27	88	184	0	203	71	156	104	94	38	286	278	470	311
YNR057C::chr00_4:uptag	432	1092	1129	10	364	388	538	340	578	565	573	1310	1095	588	542	312	514	459	1	2	2	621	632	687	604	943	1192	1	2	3	843	217	1	86	581	631	400	573	2	575	277	434	256	433	691	973	662	1312	908
YJR031C::chr00_13:uptag	2934	4674	5598	1545	3602	4307	4611	3626	3998	612	633	1265	3088	3800	1654	1831	2754	2845	3	4	1	2849	6085	1683	2634	5705	6896	1	2	2	338	736	5	38	1910	3921	589	860	3	984	1026	1147	859	969	1416	2597	4520	4732	4171
YOR358W::chr15_4:uptag	199	156	121	125	162	0	84	4	77	0	104	0	21	36	0	2	7	35	0	0	0	193	90	59	98	62	123	0	0	0	0	1	0	1	43	63	23	85	0	40	128	114	134	91	50	151	197	102	184
YIL093C::chr9_1:uptag	0	42	0	0	0	0	3	0	32	0	0	0	0	0	0	0	0	3	0	0	0	0	0	0	0	0	0	0	1	1	0	0	0	0	0	0	0	27	0	0	0	49	0	0	1	2	22	14	27
YMR201C::chr13_4:uptag	57	322	221	2	77	156	136	30	267	0	260	153	60	222	30	55	101	251	0	0	0	115	210	67	65	294	182	0	0	1	214	166	1	0	128	202	56	212	0	173	242	121	52	50	68	175	283	330	214
YPR127W::chr16_5:uptag	143	214	242	44	89	105	21	61	152	95	231	33	70	102	1	137	108	183	0	0	0	175	255	59	49	264	256	1	1	0	76	293	0	0	268	126	189	81	0	155	180	168	167	82	102	298	255	146	290
YLR068W::chr12_2:uptag	0	0	0	0	0	0	0	0	0	0	0	0	0	0	0	0	0	0	0	0	0	0	0	0	0	0	0	0	0	0	0	0	0	0	0	0	0	0	0	0	0	0	0	0	0	0	0	0	0
YJL190C::chr10_1:uptag	42	207	282	0	211	57	143	134	113	255	37	491	47	22	167	0	94	80	0	0	1	90	281	149	11	139	52	0	1	0	0	332	1	0	138	48	72	102	0	18	30	7	84	79	47	165	73	104	179
YOL104C::chr00_6:uptag	435	636	485	272	414	297	232	267	377	167	271	319	298	139	52	45	180	157	1	2	0	195	322	387	175	206	508	1	0	0	141	373	2	2	267	223	314	223	0	455	121	317	187	152	183	519	372	586	465
YMR294W-A::chr13_5:uptag	70	303	527	105	213	101	197	187	241	98	235	84	75	272	3	20	98	156	0	1	1	15	86	142	152	138	344	1	1	0	84	77	0	3	200	175	186	261	2	136	89	257	48	56	253	366	243	431	212
YPR191W::chr16_5:uptag	274	94	175	6	83	116	107	0	74	1	0	0	0	0	0	0	2	14	1	0	0	0	0	0	0	2	0	1	0	0	1	1	0	0	0	0	51	62	0	16	45	16	48	1	31	214	264	148	133
YOR190W::chr15_2:uptag	143	307	292	0	78	200	296	41	204	0	280	344	153	168	320	65	49	176	0	1	0	27	274	179	29	180	259	0	0	0	117	27	1	35	101	191	124	54	1	85	140	174	110	66	293	256	156	240	310
YOR030W::chr15_1:uptag	0	18	0	1	0	0	0	0	25	0	0	0	172	1	0	0	0	56	0	0	0	0	62	0	0	0	0	0	0	0	0	0	0	1	1	0	0	0	0	73	0	17	8	21	1	18	13	1	22
YMR176W::chr13_4:uptag	229	279	610	117	123	177	278	147	250	625	669	281	182	206	251	83	232	345	1	2	1	835	252	440	142	318	718	0	2	0	638	251	2	49	466	304	279	153	0	391	307	305	255	257	275	412	342	512	380
YDL006W::chr4_1:uptag	0	0	0	0	0	0	0	0	0	0	0	0	0	0	0	0	0	0	0	0	0	0	0	0	0	0	0	0	0	0	0	0	0	0	0	0	0	0	0	0	0	0	0	0	0	0	0	11	0
YGL169W::chr7_2:uptag	0	0	0	0	0	0	0	0	0	0	0	0	0	0	0	0	0	0	0	0	0	0	0	0	0	0	0	0	0	0	0	0	0	0	0	0	0	0	0	0	0	0	0	0	0	0	0	0	0
YKR008W::chr11_3:uptag	0	0	0	0	0	0	0	0	0	0	0	0	0	0	0	0	0	0	0	0	0	0	0	0	0	0	0	0	0	0	0	0	0	0	0	0	0	0	0	0	0	0	0	0	0	0	0	0	0
YPR147C::chr16_5:uptag	1	203	143	2	160	73	190	41	428	239	152	62	77	65	240	60	170	7	0	0	0	262	152	329	237	185	160	0	1	0	204	157	1	58	93	195	55	158	2	71	57	195	76	74	255	252	281	262	170
YFR044C::chr00_2:uptag	689	716	1120	8	251	334	488	326	349	364	349	722	493	489	258	398	663	617	0	4	1	782	851	703	575	843	574	2	3	2	667	450	0	48	796	452	565	579	0	320	374	411	446	251	532	776	885	744	728
YMR301C::chr13_5:uptag	0	0	0	0	0	0	0	0	0	0	0	0	0	0	0	0	0	0	0	0	0	0	0	0	0	0	0	0	0	0	0	0	0	0	0	0	0	0	0	0	0	0	0	0	0	0	0	0	0
YPR013C::chr00_15:uptag	85	258	245	124	153	124	120	68	279	196	218	346	314	169	257	87	196	90	0	0	1	203	370	260	147	319	367	0	1	0	78	161	1	50	242	146	13	248	0	130	156	232	146	50	195	266	215	236	200
YMR080C::chr00_6:uptag	300	931	790	407	706	839	1072	800	1230	18	175	73	129	290	68	156	203	728	0	1	0	59	458	145	122	238	509	4	4	0	63	58	6	3	71	186	874	1241	3	868	925	1265	975	803	842	850	1398	1110	1059
YJL123C::chr10_2:uptag	0	0	0	0	58	0	5	0	31	0	0	0	0	0	0	0	0	1	0	0	0	0	0	0	0	0	0	0	0	0	0	0	0	0	0	0	0	0	0	0	0	13	0	0	0	0	11	0	21
YER166W::chr00_5:uptag	1	347	280	2	333	247	240	124	451	89	391	261	143	270	45	5	196	74	0	0	0	309	157	244	208	194	403	2	0	0	93	35	2	0	222	243	139	188	0	131	152	222	175	67	327	307	199	255	384
YGL066W::chr7_1:uptag	0	0	0	0	0	0	0	0	0	0	0	0	0	0	0	0	0	0	0	0	0	0	0	0	0	0	0	0	0	0	0	0	0	0	0	0	0	0	0	0	0	0	0	0	0	0	0	0	0
YGL056C::chr7_1:uptag	281	170	326	169	222	234	159	86	78	277	210	110	256	68	225	132	247	24	0	0	0	530	330	260	117	172	402	3	1	1	137	236	0	0	82	244	44	240	0	150	137	129	127	82	202	265	279	342	370
YDR207C::chr4_5:uptag	0	0	0	0	0	0	0	0	0	0	0	0	0	0	0	0	0	0	0	0	0	0	0	0	0	0	0	0	0	0	0	0	0	0	0	0	0	0	0	0	0	0	0	0	0	0	0	0	0
YHR120W::chr8_2:uptag	0	0	0	0	0	0	0	0	0	0	0	0	0	0	0	0	0	0	0	0	0	0	0	0	0	0	0	0	0	0	0	0	0	0	0	0	0	0	0	0	0	0	0	0	0	0	0	0	0
YFR040W::chr00_2:uptag	96	81	230	54	191	203	76	62	65	0	101	0	0	44	34	0	11	29	0	1	0	2	28	31	0	30	30	0	1	1	6	1	0	0	16	16	10	114	0	71	106	140	122	78	13	55	59	163	225
YOL089C::chr00_6:uptag	0	0	0	0	0	0	0	0	12	0	0	0	0	0	0	0	0	0	0	0	0	0	0	0	0	0	0	0	0	0	0	0	0	0	0	0	0	0	0	12	0	0	7	0	0	30	0	12	25
YPR106W::chr16_5:uptag	0	72	262	2	71	125	22	163	153	0	159	279	41	141	121	48	108	4	0	1	0	72	23	0	71	50	44	0	1	1	0	161	0	0	59	29	26	73	0	80	9	7	48	4	38	99	164	100	110
YER163C::chr00_5:uptag	359	401	345	185	249	169	95	439	479	95	270	1	327	352	99	78	212	215	1	0	1	323	213	73	71	391	254	0	0	1	1	151	0	1	193	199	242	220	1	122	177	195	174	145	211	400	486	211	359
YNL233W::chr14_2:uptag	0	16	49	0	0	0	42	29	12	0	0	124	0	1	0	0	2	13	1	0	0	0	131	0	0	0	20	0	0	0	0	0	0	0	0	14	37	23	0	0	0	30	0	0	11	46	37	4	7
YHR076W::chr8_2:uptag	46	529	574	4	388	357	208	165	459	181	499	704	557	231	304	41	258	524	1	0	0	383	441	48	323	188	383	1	1	0	385	312	2	57	189	312	186	274	1	208	424	153	85	214	224	534	488	622	405
YGL242C::chr7_3:uptag	154	422	144	138	298	33	144	134	25	87	0	551	337	109	2	17	208	62	1	0	0	24	126	347	1	80	104	0	0	0	118	2	1	0	68	149	14	187	0	135	83	140	127	145	138	161	111	297	269
YPR056W::chr16_4:uptag	0	0	0	0	0	0	0	0	0	0	0	0	0	0	0	0	0	0	0	0	0	0	0	0	0	0	0	0	0	0	0	0	0	0	0	0	0	0	0	0	0	0	0	0	0	0	0	0	0
YPL040C::chr16_3:uptag	0	0	0	0	0	0	0	0	0	0	0	0	0	0	0	0	0	0	0	0	0	0	0	0	0	0	0	0	0	0	0	0	0	0	0	0	0	0	0	0	0	0	0	0	0	0	0	0	0
YGL161C::chr7_2:uptag	55	181	386	166	198	164	169	339	92	681	334	574	325	125	152	1	82	557	0	0	0	324	293	160	50	199	313	0	0	1	76	105	0	0	165	178	20	66	0	161	48	115	141	83	123	202	225	256	256
YIL073C::chr9_1:uptag	0	99	0	0	129	1	45	5	41	0	0	0	59	16	54	0	9	0	0	0	0	44	23	0	0	34	33	0	0	0	1	0	0	0	0	12	12	0	0	67	39	16	1	6	15	46	67	14	87
YOR108W::chr15_2:uptag	3	35	68	143	0	0	62	1	155	135	0	0	1	27	50	0	17	74	0	0	0	5	76	0	67	52	117	0	1	0	29	0	0	0	66	49	0	184	0	68	22	65	17	28	69	175	58	52	57
YPR107C::chr16_5:uptag	0	0	0	0	0	0	0	0	0	0	0	0	0	0	0	0	0	0	0	0	0	0	0	0	0	0	0	0	0	0	0	0	0	0	0	0	0	0	0	0	0	0	0	0	0	0	0	0	0
YJL147C::chr10_1:uptag	105	77	138	6	338	51	39	87	329	0	118	376	294	23	224	0	64	73	0	0	0	96	123	0	0	80	61	0	0	1	101	1	1	0	56	37	121	97	0	21	6	117	20	18	27	114	182	300	181
YGL175C::chr7_2:uptag	90	31	144	1	85	0	37	26	16	96	64	140	181	21	12	33	61	68	0	0	0	49	66	62	0	46	37	0	0	0	3	26	0	0	15	18	14	6	0	11	38	57	4	9	24	101	70	88	41
YAL020C::chr1_1:uptag	0	1	134	0	0	0	2	97	30	0	0	0	0	16	0	21	0	1	0	0	0	0	129	9	34	14	50	0	0	0	0	16	0	0	61	32	0	0	0	34	10	22	0	0	0	60	53	35	28
YPR184W::chr16_5:uptag	254	320	236	55	416	135	153	282	172	119	186	294	202	207	234	59	275	125	0	1	1	451	364	59	128	250	356	0	1	0	95	2	0	11	145	261	106	276	1	162	230	419	139	276	195	408	401	535	505
YNL205C::chr14_2:uptag	0	122	158	1	66	85	87	71	13	0	53	175	0	1	47	0	116	1	0	0	0	14	103	110	19	47	136	0	0	0	0	0	0	0	7	44	53	124	0	100	18	95	11	25	53	52	53	91	84
YPR051W::chr16_4:uptag	54	111	116	96	85	20	13	35	105	37	165	0	1	132	40	0	0	65	0	0	0	246	45	0	0	0	30	0	0	0	0	0	0	0	0	12	0	0	0	6	17	23	12	42	0	35	144	76	62
YMR265C::chr13_5:uptag	1122	2971	2880	217	1935	1741	2909	1922	2359	128	352	1094	1876	1449	855	1006	1616	1208	1	1	0	1783	4390	1297	1664	3050	3588	2	2	0	1168	666	9	4	1548	1884	773	906	2	367	679	1357	949	744	926	1798	2462	3007	2614
YPR045C::chr16_4:uptag	2436	3993	4284	814	4227	4884	5231	2798	2647	996	1278	1655	1990	3936	2622	2202	4088	2956	8	4	9	3585	6048	3614	5105	8235	7921	4	8	8	1804	1050	18	440	4402	4507	2321	3151	4	2548	2978	4487	3511	3488	4756	2964	3218	4300	3409
YIL079C::chr9_1:uptag	163	426	742	147	247	320	397	304	234	686	233	288	263	91	77	38	261	95	0	0	0	382	340	160	296	325	550	0	0	0	8	57	0	132	99	171	225	156	0	222	127	292	98	214	167	364	425	512	441
YJR148W::chr00_12:uptag	382	462	552	69	313	288	336	22	396	310	718	673	315	364	50	19	142	201	1	1	0	602	734	376	159	179	546	1	0	2	225	553	1	0	305	295	336	158	0	370	130	231	144	190	188	490	500	432	504
YPL182C::chr16_2:uptag	113	83	21	2	0	3	38	30	133	31	19	109	24	32	176	0	15	66	0	0	0	0	51	1	14	88	20	1	0	0	0	1	0	41	0	25	93	4	0	24	24	21	20	46	22	99	142	94	131
YGR288W::chr00_3:uptag	63	147	342	3	64	49	61	141	302	350	232	358	339	266	74	38	252	114	0	0	0	149	61	185	193	117	338	1	3	1	180	192	1	43	182	163	0	327	0	52	100	97	141	128	145	279	375	187	148
YLL049W::chr00_8:uptag	0	74	71	0	0	0	9	1	1	1	22	4	10	0	37	0	35	0	0	0	0	0	0	25	0	8	36	0	0	0	0	0	0	0	25	0	0	0	0	1	0	0	8	29	0	24	62	36	9
YOR355W::chr15_4:uptag	429	831	880	448	434	142	364	254	418	128	452	839	496	368	220	245	596	311	0	3	0	970	942	588	646	386	517	0	1	1	742	1221	4	134	480	342	265	387	0	240	224	518	193	254	195	434	557	614	673
YPL241C::chr16_1:uptag	0	84	192	66	0	1	65	0	25	0	11	290	294	57	0	34	0	88	0	0	0	96	7	0	0	143	41	0	0	0	109	38	0	0	70	28	0	56	0	159	13	24	4	0	5	51	9	69	130
YOL108C::chr00_6:uptag	118	233	260	58	165	106	98	43	150	46	255	281	201	352	186	28	124	130	0	0	2	415	309	37	176	312	421	0	0	0	318	282	0	24	372	260	217	195	0	141	212	217	83	225	85	170	223	302	309
YJL087C::chr10_2:uptag	0	0	0	0	0	0	0	0	0	0	0	0	0	0	0	0	0	0	0	0	0	0	0	0	0	0	0	0	0	0	0	0	0	0	0	0	0	0	0	0	0	0	0	0	0	0	0	0	0
YHL045W::chr8_1:uptag	487	1891	1628	192	889	1759	1128	914	1146	649	304	834	1277	1246	1010	407	645	978	0	3	4	1527	2279	932	806	1716	2341	0	3	1	239	456	6	4	738	1341	390	401	3	413	341	503	299	545	505	807	1510	1483	1410
YHR096C::chr8_2:uptag	243	420	527	37	252	405	312	256	391	258	514	792	345	163	462	86	172	303	1	0	0	732	644	181	398	520	669	1	2	1	702	406	3	0	508	452	50	441	0	501	169	332	111	136	239	436	433	286	236
YNR062C::chr00_4:uptag	83	154	446	167	364	251	299	77	495	282	311	292	259	172	129	47	251	153	1	1	0	254	357	215	147	302	408	2	1	0	264	177	0	97	173	198	214	308	0	64	130	220	187	178	242	277	390	263	274
YNL250W::chr00_8:uptag	0	0	0	0	0	0	0	0	0	0	0	0	0	0	0	0	0	0	0	0	0	0	0	0	0	0	0	0	0	0	0	0	0	0	0	0	0	0	0	0	0	0	0	0	0	0	0	0	0
YOL099C::chr00_6:uptag	53	192	239	1	76	2	53	65	126	0	126	125	1	189	213	0	246	45	2	0	0	21	102	75	92	56	85	1	1	0	101	89	0	0	68	70	79	17	0	82	126	109	29	60	86	129	123	68	266
YNL322C::chr14_1:uptag	0	67	55	0	4	0	99	0	0	0	0	97	0	0	2	0	4	17	0	0	0	0	0	0	0	0	0	0	1	0	0	0	0	1	0	0	0	43	0	34	0	6	0	0	0	92	61	95	18
YBL105C::chr2_2:uptag	0	0	0	0	0	0	0	0	0	0	0	0	0	0	0	0	0	0	0	0	0	0	0	0	0	0	0	0	0	0	0	0	0	0	0	0	0	0	0	0	0	0	0	0	0	0	0	0	0
YPR097W::chr16_4:uptag	73	22	140	0	0	20	90	103	105	169	157	0	2	1	114	5	10	26	0	0	0	83	164	144	0	28	82	0	0	0	1	82	0	1	36	15	0	47	0	58	1	57	18	10	0	98	135	113	93
YER110C::chr00_5:uptag	0	0	0	0	0	0	0	0	0	0	0	0	0	0	0	0	0	0	0	0	0	0	0	0	0	0	0	0	0	0	0	0	0	0	0	0	0	0	0	0	0	0	0	0	0	0	0	0	0
YJL092W::chr10_2:uptag	0	0	0	0	0	0	0	0	0	5	0	0	0	0	0	0	0	0	0	0	0	0	0	0	0	0	0	0	0	0	0	0	0	0	0	0	0	0	0	0	0	0	0	0	0	0	0	0	0
YDL160C::chr4_2:uptag	0	0	0	0	0	0	0	0	0	0	0	0	0	0	0	0	0	0	0	0	0	0	0	0	0	0	0	0	0	0	0	0	0	0	0	0	0	0	0	0	0	0	0	0	0	0	0	0	0
YMR064W::chr00_6:uptag	0	0	0	0	0	0	0	0	0	0	0	0	0	0	0	0	0	0	0	0	0	0	0	0	0	0	0	0	0	0	0	0	0	0	0	0	0	1	0	3	0	0	0	0	0	8	16	24	0
YML102W::chr00_9:uptag	179	369	432	4	419	480	296	133	432	78	22	488	488	85	314	3	212	201	0	0	0	399	299	21	273	152	247	0	1	0	194	73	2	82	156	280	42	155	0	203	131	264	153	150	162	562	448	280	469
YMR262W::chr13_5:uptag	961	1457	853	216	1548	830	768	535	679	693	1479	651	1030	686	1035	411	773	914	3	0	1	969	1470	992	484	1029	1581	1	4	1	774	736	5	71	693	832	410	1000	1	590	885	675	373	483	549	1444	1651	1488	1165
YCR099C::chr00_2:uptag	656	1107	1366	319	968	357	716	405	1165	807	1070	1388	1043	591	510	398	446	829	0	1	1	916	1119	758	717	811	1088	1	1	2	880	710	7	37	640	585	501	895	1	239	659	673	453	449	477	1125	1173	982	1025
YOL132W::chr00_6:uptag	88	206	170	4	150	103	33	157	148	167	260	169	210	33	22	22	135	61	1	0	0	185	82	197	146	179	226	0	0	0	217	179	0	1	71	128	6	230	0	142	158	65	95	61	121	300	233	241	313
YCR087W::chr00_1:uptag	2	4	44	312	0	0	73	104	154	171	0	139	45	0	0	0	3	0	0	0	0	0	48	0	0	97	54	1	0	0	0	2	0	0	0	5	73	30	0	24	86	124	54	20	29	52	62	59	15
YML002W::chr13_2:uptag	58	62	63	3	67	47	57	11	62	60	60	81	76	79	2	5	81	45	0	0	0	110	9	6	33	36	34	0	0	0	24	61	0	4	56	46	0	10	0	14	35	2	12	17	14	118	87	134	84
YMR172C-A::chr13_4:uptag	318	608	856	263	368	73	471	297	280	539	654	623	590	413	358	64	387	403	0	0	0	530	726	424	217	532	797	0	1	1	840	193	1	138	390	484	394	159	2	354	134	472	221	287	294	414	479	733	588
YKR024C::chr11_3:uptag	0	9	0	0	0	0	0	0	0	0	0	0	0	0	0	0	0	0	0	0	0	0	0	0	0	0	0	0	0	0	0	0	0	0	0	0	0	0	0	46	0	0	0	0	0	0	0	0	0
YPL017C::chr00_17b:uptag	32	0	0	0	0	0	91	0	1	0	0	0	0	0	0	0	0	0	0	0	0	0	22	0	9	0	0	0	0	0	0	41	0	51	1	0	22	135	0	39	3	12	41	0	3	13	12	0	15
YJL100W::chr10_2:uptag	51	213	308	17	205	145	153	36	113	1	147	182	102	74	1	39	222	113	2	1	0	79	236	106	51	95	255	0	0	0	1	42	1	1	45	150	177	139	0	191	157	156	95	124	50	299	283	112	265
YPR201W::chr16_5:uptag	174	221	222	1	164	86	36	27	232	66	31	428	64	128	140	38	100	62	0	0	1	161	152	276	81	65	163	0	0	0	140	73	0	21	38	90	57	93	0	58	55	74	31	11	63	154	275	69	192
YPL269W::chr16_1:uptag	0	0	0	0	1	0	1	0	0	0	0	0	0	0	0	25	0	0	0	0	0	0	0	0	0	0	0	0	0	0	0	0	0	0	0	0	0	53	0	0	1	0	0	0	1	6	1	0	0
[truncated: 4,441 more rows]
[truncated: 41 more columns]

## Sheet: S1C candidates
	R5	R6	R7	disp.R5	disp.R6	disp.R7	Meancounts.Zscore.R5	Meancounts.Zscore.R6	Meancounts.Zscore.R7	stouffer_z	abs_stouffer_z	padj	predicted_trend	consistent_trend	gene_name	datapt_NA
YCR022C::chr3_1:uptag	1496.62	790.625	450.625	8.38977	103.422	69.9644	-16.0736	-2.80982	-2.53825	-16.3915	16.3915	7.86566e-57	TP5_6 > TP3_4	TRUE	NA	FALSE
YHR081W::chr8_2:uptag	5759.5	6474.75	4850.5	131.559	244.221	700.907	-10.6436	-7.42244	-3.8485	-11.5985	11.5985	7.4968e-28	TP5_6 > TP3_4	TRUE	LRP1	FALSE
YNL082W::chr00_16b:uptag	893.625	621.375	564.125	8.54805	66.2983	145.89	-10.4406	-2.24877	-0.452604	-10.6403	10.6403	2.30471e-23	TP5_6 > TP3_4	TRUE	PMS1	FALSE
YOR001W::chr15_1:uptag	12413.1	17855	15549	330.869	987.018	1059.23	-9.662	-5.63832	-4.77072	-10.4611	10.4611	1.16434e-22	TP5_6 > TP3_4	TRUE	RRP6	FALSE
YLR023C::chr12_1:uptag	155.625	132.375	212.875	1.17264	93.7847	19.3682	8.59973	-0.707916	0.956259	8.49522	8.65902	3.40117e-15	TP5_6 < TP3_4	FALSE	IZH3	FALSE
YFR054C::chr00_2:uptag	60.5	35.875	NA	1	25.048	NA	-8.54306	0.31639	NA	-8.44892	8.52221	9.32455e-15	TP5_6 > TP3_4	NA	NA	TRUE
YOL077W-A::chr00_21:uptag	538.125	484	519.375	3.01936	190.152	27.1911	7.9017	0.0543244	1.30476	7.90706	7.90706	1.34551e-12	TP5_6 < TP3_4	TRUE	ATP19	FALSE
YFL027C::chr6_1:uptag	172.75	133.125	123.375	4.3783	10.7036	91.5052	7.12637	2.32443	-0.236158	7.32866	7.35066	8.8113e-11	TP5_6 < TP3_4	TRUE	GYP8	FALSE
YER144C::chr00_2:uptag	426.625	2793.25	7124.38	1.77899	1628.95	673.712	-6.73425	0.591968	1.6463	-6.5365	6.82685	3.44696e-09	TP5_6 > TP3_4	TRUE	UBP5	FALSE
YAL017W::chr1_1:uptag	256	225	160.75	3.87484	8.59564	57.1875	6.76363	-0.247191	-1.44586	6.61487	6.80677	3.56736e-09	TP5_6 < TP3_4	TRUE	PSK1	FALSE
YMR122C::chr00_9:uptag	1543.5	949.25	589.5	50.6655	67.5683	49.0259	-6.28883	-2.68309	-2.12633	-6.6492	6.6492	9.57467e-09	TP5_6 > TP3_4	TRUE	NA	FALSE
YDL223C::chr4_3:uptag	138.875	156.875	184.5	1	83.5991	67.3707	6.3238	0.305936	1.21105	6.36623	6.36623	5.77009e-08	TP5_6 < TP3_4	TRUE	HBT1	FALSE
YDR097C::chr4_4:uptag	839.875	672.5	530.5	8.98213	32.1904	45.787	-5.98099	-1.90649	-0.991883	-6.20107	6.20107	1.54181e-07	TP5_6 > TP3_4	TRUE	MSH6	FALSE
YLR452C::chr00_4:uptag	303.5	374.5	276.5	1	68.0534	94.2616	6.03126	-0.00918546	-0.048369	5.98085	5.98748	5.44042e-07	TP5_6 < TP3_4	TRUE	SST2	FALSE
YDR536W::chr00_2:uptag	1002.5	740.5	825	6.06915	210.048	44.1241	-5.73769	0.548408	1.6987	-5.55031	5.83547	1.10271e-06	TP5_6 > TP3_4	TRUE	STL1	FALSE
YOR234C::chr15_3:uptag	78.625	52.75	81.5	2.24677	45.9152	29.0761	5.77507	0.241442	-1.70278	5.67859	5.83723	1.10271e-06	TP5_6 < TP3_4	TRUE	RPL33B	FALSE
YKL106C-A::chr00_20:uptag	1492.12	1123.25	961.875	38.5741	173.255	27.2088	-5.84045	-0.14327	-1.00498	-5.85823	5.85823	1.10271e-06	TP5_6 > TP3_4	TRUE	NA	FALSE
YHR167W::chr8_3:uptag	9557.62	9456.12	8970.88	329.825	396.166	379.11	-5.02207	-5.19766	-5.26957	-5.82967	5.82967	1.10271e-06	TP5_6 < TP3_4	TRUE	THP2	FALSE
YLR047C::chr12_2:uptag	468.5	213.625	96.75	19.4725	36.0517	34.5078	-5.51929	-1.68546	-2.50167	-5.78772	5.78772	1.34206e-06	TP5_6 > TP3_4	TRUE	FRE8	FALSE
YOL044W::chr15_5:uptag	254.375	189.375	144.75	8.34829	33.7949	15.0685	-5.44987	-1.60738	-3.62007	-5.76191	5.76191	1.48616e-06	TP5_6 > TP3_4	TRUE	PEX15	FALSE
YML081C-A::chr00_4:uptag	22	21.75	NA	1.60101	2.64702	NA	5.39207	-1.25105	NA	5.21088	5.50068	6.43869e-06	TP5_6 < TP3_4	NA	ATP18	TRUE
YDR242W::chr00_17a:uptag	402	429.75	328.25	1.71652	265.282	75.1975	-5.37508	-0.300459	0.939191	-5.32412	5.41162	1.01464e-05	TP5_6 > TP3_4	TRUE	AMD2	FALSE
YOL115W::chr00_6:uptag	24132.4	5312.88	5230.12	1313.55	1079.6	1360.12	-5.12595	-1.60829	-1.37224	-5.33592	5.33592	1.47719e-05	TP5_6 > TP3_4	TRUE	PAP2	FALSE
YKR058W::chr11_3:uptag	2536	1350.88	870.75	152.636	163.486	75.3916	-4.87045	-1.97125	-2.54782	-5.17917	5.17917	3.27508e-05	TP5_6 > TP3_4	TRUE	GLG1	FALSE
YBR297W::chr00_1:uptag	115.125	51.25	114.75	7.1348	83.6277	11.1286	5.01386	-0.600137	-2.78843	4.77539	5.17404	3.27508e-05	TP5_6 < TP3_4	TRUE	MAL33	FALSE
YNL140C::chr00_17b:uptag	85839.4	78608	83705	4340.59	2160.43	2152.79	-3.97483	-6.87071	-6.9396	-5.06197	5.06197	5.70387e-05	TP5_6 < TP3_4	TRUE	NA	FALSE
YKL065C::chr11_1:uptag	159	155.875	96	5.3004	61.5127	35.2835	4.67798	0.546786	-1.22363	4.64772	4.76172	0.000254089	TP5_6 < TP3_4	TRUE	YET1	FALSE
YER124C::chr00_5:uptag	1389.75	1139.25	556.125	63.0584	49.6285	32.8691	-4.59709	-0.545407	-0.98064	-4.66998	4.66998	0.000384499	TP5_6 > TP3_4	TRUE	DSE1	FALSE
YJR048W::chr00_13:uptag	572.75	398.25	446.125	1.43509	51.2132	9.33689	4.39524	1.88566	-1.09167	4.52823	4.62994	0.000435761	TP5_6 < TP3_4	TRUE	CYC1	FALSE
YOR076C::chr15_1:uptag	4531	3541.38	2461.62	518.381	527.029	14.555	-3.68637	-2.62529	-14.3959	-4.63191	4.63191	0.000435761	TP5_6 < TP3_4	TRUE	SKI7	FALSE
YML018C::chr13_2:uptag	NA	NA	26.875	NA	NA	2.14798	NA	NA	-4.59289	-4.59289	4.59289	0.00050398	TP5_6 > TP3_4	NA	NA	TRUE
YDR403W::chr4_7:uptag	81.75	67.125	61.625	1	1.15391	34.5731	-4.05759	4.17957	0.39726	-3.52384	4.52797	0.000665124	TP5_6 > TP3_4	TRUE	DIT1	FALSE
YOR023C::chr15_1:uptag	1452.5	572.625	235.875	85.2494	27.7026	1.16557	-3.77233	-1.93679	-10.6073	-4.46106	4.46106	0.000883263	TP5_6 < TP3_4	TRUE	AHC1	FALSE
YML062C::chr13_1b:uptag	70272.5	53163.8	44667.5	3287	2392.84	2202.05	-3.66614	-4.79611	-4.28909	-4.3922	4.3922	0.00115999	TP5_6 < TP3_4	TRUE	MFT1	FALSE
YMR038C::chr13_2:uptag	1539.38	3431.12	4389.88	93.6895	128.269	59.06	-3.84429	-3.48406	-3.66267	-4.38798	4.38798	0.00115999	TP5_6 > TP3_4	TRUE	CCS1	FALSE
YDR042C::chr4_3:uptag	3057	1778.62	1491.88	256.918	220.409	235.122	-4.06407	-2.33671	-1.73274	-4.3834	4.3834	0.00115999	TP5_6 > TP3_4	TRUE	NA	FALSE
YNL209W::chr00_22:uptag	22.375	84.25	NA	3.13193	20.9536	NA	4.12266	1.44951	NA	4.2628	4.2628	0.00195009	TP5_6 < TP3_4	NA	SSB2	TRUE
YOR306C::chr15_4/chr00_8:uptag	713.25	786.25	520.875	9.45605	63.6661	12.5686	4.14541	-0.327201	0.928257	4.11843	4.19414	0.00257621	TP5_6 < TP3_4	FALSE	MCH5	FALSE
YDL059C::chr4_1:uptag	46.5	67.875	26.375	5.97836	50.7195	21.0562	-3.93697	1.29647	0.614705	-3.72759	4.08486	0.00404174	TP5_6 > TP3_4	TRUE	RAD59	FALSE
YJR116W::chr00_12:uptag	106.5	70.375	128.375	1.60227	5.1891	8.60219	3.83482	-1.23769	2.54885	3.78041	4.0668	0.00425869	TP5_6 < TP3_4	FALSE	NA	FALSE
YHR087W::chr8_2:uptag	504.5	518.25	484.625	42.3571	1	25.3346	3.14017	7.36173	-0.487377	3.94468	3.99008	0.00574453	TP5_6 < TP3_4	TRUE	RTC3	FALSE
YDR425W::chr4_7:uptag	84	140	172.125	5.45613	121.007	30.9503	-3.93054	0.160178	-1.42805	-3.94784	3.98491	0.00574453	TP5_6 > TP3_4	FALSE	SNX41	FALSE
YOR304W::chr15_4:uptag	738.875	307.125	206.375	14.722	52.0814	60.074	3.75314	1.56365	-1.4227	3.83847	3.97102	0.00594837	TP5_6 < TP3_4	TRUE	ISW2	FALSE
YNL235C::chr14_2:uptag	48.625	63.75	44.875	1.54255	11.2955	18.4868	3.70275	-1.51789	-2.1065	3.4001	3.94758	0.00641257	TP5_6 < TP3_4	TRUE	NA	FALSE
YDR004W::chr4_3:uptag	NA	38.625	NA	NA	6.64852	NA	NA	-3.90739	NA	-3.90739	3.90739	0.00741003	TP5_6 > TP3_4	NA	RAD57	TRUE
YLR210W::chr12_3:uptag	22.375	23.125	NA	3.34837	7.53326	NA	3.71749	-1.15108	NA	3.55915	3.8258	0.0101277	TP5_6 < TP3_4	NA	CLB4	TRUE
YKL107W::chr11_2:uptag	439.875	335.25	266.625	39.8296	60.2624	55.464	-3.59353	-2.06553	0.0399611	-3.80258	3.8063	0.0107265	TP5_6 > TP3_4	TRUE	NA	FALSE
YDL201W::chr4_3:uptag	122.5	88.875	50	10.0631	48.5972	4.50749	-3.55614	-0.0632057	-5.30293	-3.78271	3.78271	0.0115509	TP5_6 < TP3_4	TRUE	TRM8	FALSE
YAR027W::chr1_1:uptag	158.25	168.25	161	3.04476	34.9666	21.3422	-3.63697	0.758821	1.72938	-3.44022	3.77692	0.0115812	TP5_6 > TP3_4	TRUE	UIP3	FALSE
YML100W-A::chr00_9:uptag	418.625	513	646.375	6.89568	71.6494	31.2723	3.67255	0.925046	-0.215056	3.74088	3.76092	0.0121011	TP5_6 < TP3_4	TRUE	NA	FALSE
YPL166W::chr16_2:uptag	545	562.25	292.375	12.0737	95.5498	34.4001	-3.62366	-0.413017	2.40526	-3.53111	3.75519	0.0121385	TP5_6 > TP3_4	TRUE	ATG29	FALSE
YOL164W-A::chr00_21:uptag	201	191.125	148.125	3.64093	99.7263	69.9264	-3.6771	0.201125	0.843349	-3.58583	3.71094	0.0141921	TP5_6 > TP3_4	TRUE	NA	FALSE
YGL213C::chr7_3:uptag	6477.88	6003.62	6303.62	344.576	821.55	584.397	-3.48228	-1.58313	-1.00344	-3.685	3.685	0.0154225	TP5_6 > TP3_4	TRUE	SKI8	FALSE
YBR208C::chr2_4:uptag	26.75	NA	NA	3.14972	NA	NA	3.66377	NA	NA	3.66377	3.66377	0.0164492	TP5_6 > TP3_4	NA	DUR1,2	TRUE
YBR130C::chr2_3:uptag	76.5	36.375	40.125	8.543	33.7978	28.6248	3.60809	-0.375737	0.637344	3.56614	3.65308	0.0168375	TP5_6 < TP3_4	FALSE	SHE3	FALSE
YPL145C::chr16_2:uptag	33.25	59	21.125	1	48.7657	20.4818	-3.56789	0.347441	0.781549	-3.46343	3.61664	0.019048	TP5_6 > TP3_4	TRUE	KES1	FALSE
YDR319C::chr4_6:uptag	179.375	154.625	128.875	13.8293	54.454	34.2669	-3.57032	0.251857	0.45076	-3.49231	3.59258	0.0205297	TP5_6 > TP3_4	TRUE	NA	FALSE
YML022W::chr00_11:uptag	2546.75	5560.75	10829.5	35.9594	535.469	607.065	-3.3944	-1.34356	0.61353	-3.49476	3.55192	0.0235657	TP5_6 > TP3_4	TRUE	APT1	FALSE
YJL083W::chr10_2:uptag	374.625	256	260.375	4.65339	34.6402	179.916	-3.41259	0.855948	0.497834	-3.26373	3.50817	0.0271075	TP5_6 > TP3_4	TRUE	TAX4	FALSE
YOR266W::chr00_17b:uptag	34	NA	NA	1.21104	NA	NA	3.50589	NA	NA	3.50589	3.50589	0.0271075	TP5_6 > TP3_4	NA	PNT1	TRUE
YIL045W::chr9_1:uptag	103.625	44	52	14.3684	10.3462	5.23237	3.27194	-1.43887	1.3644	3.14347	3.47642	0.029773	TP5_6 < TP3_4	FALSE	PIG2	FALSE
YGR089W::chr00_14:uptag	107.125	123.75	66.875	12.4437	37.6459	41.2652	3.37868	-0.231446	1.68493	3.404	3.45756	0.0314219	TP5_6 < TP3_4	FALSE	NNF2	FALSE
YNL303W::chr14_1:uptag	115	88.125	139.75	12.7284	48.4719	13.4939	3.43483	0.0888977	-0.558451	3.39228	3.44431	0.0322832	TP5_6 < TP3_4	TRUE	NA	FALSE
YGR164W::chr7_5:uptag	NA	42.625	54.25	NA	3.13215	133.151	NA	3.38576	0.805747	3.44169	3.44169	0.0322832	TP5_6 < TP3_4	NA	NA	TRUE
YGR035C::chr7_4:uptag	2045.88	877.625	703.75	158.195	163.276	161.514	-3.38847	0.0282484	-0.72825	-3.39267	3.39921	0.0371596	TP5_6 > TP3_4	FALSE	NA	FALSE
YPL103C::chr16_2:uptag	441.125	628.625	569.125	1	279.211	71.2624	3.37058	-0.247517	0.194231	3.32467	3.38194	0.0389758	TP5_6 < TP3_4	FALSE	FMP30	FALSE
YFR043C::chr00_2:uptag	286	328	234	39.0339	4.84619	65.6178	2.23479	9.4852	0.797612	3.3519	3.3519	0.0428123	TP5_6 < TP3_4	TRUE	IRC6	FALSE
YDL239C::chr4_3:uptag	2077.88	29309.9	347504	265.771	1613.05	11689.9	-2.77524	-3.90343	-2.91077	-3.34077	3.34077	0.0432741	TP5_6 < TP3_4	TRUE	ADY3	FALSE
YPL101W::chr16_2:uptag	38.625	NA	NA	4.28464	NA	NA	-3.34079	NA	NA	-3.34079	3.34079	0.0432741	TP5_6 > TP3_4	NA	ELP4	TRUE
YML089C::chr13_1b:uptag	332.125	257.5	326.75	14.3624	63.103	14.9494	3.26538	0.209293	0.671996	3.2954	3.2954	0.0494737	TP5_6 < TP3_4	TRUE	NA	FALSE
YGL180W::chr7_2:uptag	122.875	85.75	95.75	33.1014	16.0415	3.34644	2.72195	2.8572	-5.71078	2.76525	3.29728	0.0494737	TP5_6 < TP3_4	TRUE	ATG1	FALSE
YER111C::chr00_5:uptag	2504	1437.25	1039.62	100.966	48.3861	37.6619	2.72495	2.88125	5.43352	3.29012	3.29012	0.0497103	TP5_6 > TP3_4	TRUE	SWI4	FALSE
YHR031C::chr8_1:uptag	94.375	66.375	69	1.38924	25.2267	42.7855	-3.23957	0.361327	0.244592	-3.16108	3.26748	0.0531257	TP5_6 > TP3_4	TRUE	RRM3	FALSE
YGR022C::chr7_3/chr00_12:uptag	344	504.125	469	18.2923	27.0801	84.2299	2.97786	1.5576	1.84392	3.22071	3.22071	0.0605524	TP5_6 < TP3_4	TRUE	NA	FALSE
YGL209W::chr7_3:uptag	46.375	36	35.5	8.36462	41.1532	11.8395	-3.1519	-0.572163	-0.541705	-3.21872	3.21872	0.0605524	TP5_6 > TP3_4	TRUE	MIG2	FALSE
YNL291C::chr14_1:uptag	59.75	63.375	67.875	13.0598	15.5132	55.8045	-3.18912	0.174235	0.75144	-3.10906	3.21938	0.0605524	TP5_6 > TP3_4	TRUE	MID1	FALSE
YEL009C::chr5_2:uptag	183.25	85.25	91.25	30.6938	5.54247	90.7382	3.07038	1.10383	0.532878	3.19894	3.19894	0.0628883	TP5_6 < TP3_4	TRUE	GCN4	FALSE
YHR104W::chr8_2:uptag	80.5	41.125	51.5	17.2844	42.9096	77.3845	-3.18179	0.00344053	-0.845022	-3.19591	3.1967	0.0628883	TP5_6 > TP3_4	FALSE	GRE3	FALSE
YGR231C::chr00_2:uptag	41.875	NA	NA	7.26556	NA	NA	-3.19889	NA	NA	-3.19889	3.19889	0.0628883	TP5_6 > TP3_4	NA	PHB2	TRUE
YLL028W::chr12_1:uptag	442.625	376.5	553	3.49282	16.1365	43.2484	3.02615	1.52914	-0.00597467	3.17916	3.17972	0.065859	TP5_6 < TP3_4	TRUE	TPO1	FALSE
YKL020C::chr11_1:uptag	370.75	269.125	275.625	7.86652	52.0907	60.0496	-3.07352	0.674775	-0.973886	-3.01682	3.17296	0.0665801	TP5_6 > TP3_4	FALSE	SPT23	FALSE
YMR074C::chr00_15:uptag	NA	58.625	43.125	NA	5.63057	3.2093	NA	-2.60208	-1.92394	-3.13235	3.13235	0.0755829	TP5_6 > TP3_4	NA	NA	TRUE
YGL050W::chr7_1:uptag	47.625	54	35	14.4513	15.5862	31.4651	-2.80324	2.3851	-1.09694	-2.5565	3.1084	0.080033	TP5_6 > TP3_4	FALSE	TYW3	FALSE
YKR064W::chr11_3:uptag	22.375	30.875	NA	1	16.886	NA	-2.97547	-1.34668	NA	-3.11142	3.11142	0.080033	TP5_6 > TP3_4	NA	OAF3	TRUE
YIL117C::chr9_2:uptag	883.375	445.375	254	204.945	89.9533	56.2502	-2.8205	-1.69493	-1.70466	-3.07398	3.07398	0.0885021	TP5_6 > TP3_4	TRUE	PRM5	FALSE
YKL039W::chr11_1:uptag	128.75	160.5	32.75	26.7634	36.3049	10.7646	2.96826	0.52545	-1.33537	2.94368	3.06808	0.0885021	TP5_6 < TP3_4	TRUE	PTM1	FALSE
YGL214W::chr7_3/chr00_12:uptag	5793.12	5253.25	4962	375.843	661.259	57.1724	-2.65602	-0.995563	-6.82362	-3.06832	3.06832	0.0885021	TP5_6 < TP3_4	TRUE	NA	FALSE
YPL140C::chr16_2:uptag	86.375	34.25	23.25	18.2815	9.54101	1.58781	-2.58348	-2.22242	-4.76363	-3.04233	3.04233	0.095343	TP5_6 < TP3_4	TRUE	MKK2	FALSE
YOR330C::chr15_4:uptag	23.25	NA	NA	6.46965	NA	NA	-3.00324	NA	NA	-3.00324	3.00324	0.107268	TP5_6 > TP3_4	NA	MIP1	TRUE
YMR222C::chr13_4:uptag	234.375	237	217.375	22.9634	59.146	6.95035	2.82201	0.887963	1.91507	2.99191	2.99191	0.110093	TP5_6 < TP3_4	TRUE	FSH2	FALSE
YMR207C::chr13_4:uptag	100.375	NA	NA	2.21475	NA	NA	-2.97993	NA	NA	-2.97993	2.97993	0.113235	TP5_6 > TP3_4	NA	HFA1	TRUE
YLR263W::chr12_4:uptag	305.625	495.125	316.5	14.1922	2.19058	66.3647	2.26074	-5.9765	-0.755601	1.51643	2.96975	0.115784	TP5_6 < TP3_4	TRUE	RED1	FALSE
YGL146C::chr7_2:uptag	165.25	165	80.5	9.96673	1.62294	47.7953	2.49354	-3.91757	0.519765	2.04503	2.95154	0.120222	TP5_6 < TP3_4	FALSE	RRT6	FALSE
YLR398C::chr12_5:uptag	17395.1	15405.4	15949.1	1026.75	1803.93	785.361	-2.71266	-1.52307	-1.83086	-2.95297	2.95297	0.120222	TP5_6 > TP3_4	TRUE	SKI2	FALSE
YCL037C::chr3_1:uptag	40.625	35.625	36.5	6.73593	31.8129	5.9727	-2.80905	0.25539	-2.79463	-2.88774	2.94684	0.120778	TP5_6 > TP3_4	FALSE	SRO9	FALSE
YPR065W::chr16_4:uptag	135.5	202	177.25	11.5788	28.4038	1.93413	2.72793	-0.496088	-3.83654	2.47052	2.94274	0.121116	TP5_6 < TP3_4	TRUE	ROX1	FALSE
YIL157C::chr9_2:uptag	108.125	64.875	39.375	9.56826	3.06113	47.5162	1.89911	8.69679	0.823048	2.92881	2.92881	0.124091	TP5_6 < TP3_4	TRUE	COA1	FALSE
YOR019W::chr15_1:uptag	64.25	82.625	58.5	8.86677	6.7655	6.32606	-2.39246	-3.73276	-2.6696	-2.93	2.93	0.124091	TP5_6 < TP3_4	TRUE	NA	FALSE
YMR182W-A::chr00_21:uptag	396.875	543.5	476	10.6681	116.934	45.6275	2.88271	0.127854	-1.04791	2.82618	2.92381	0.124829	TP5_6 < TP3_4	TRUE	NA	FALSE
YER187W::chr00_5:uptag	934.375	449.25	513.25	135.933	24.4618	55.9568	-2.74259	-1.36294	0.17258	-2.87083	2.88691	0.139047	TP5_6 > TP3_4	TRUE	NA	FALSE
YGL094C::chr7_1:uptag	25.25	NA	NA	6.05819	NA	NA	2.87869	NA	NA	2.87869	2.87869	0.141308	TP5_6 > TP3_4	NA	PAN2	TRUE
YDL241W::chr4_3:uptag	135.125	138	223.75	14.0837	72.4237	102.933	2.81123	-0.315734	-0.790633	2.71592	2.86264	0.14721	TP5_6 < TP3_4	TRUE	NA	FALSE
YDR450W::chr4_8:uptag	NA	31.875	44.375	NA	14.2015	4.41421	NA	-1.39544	-4.12161	-2.83381	2.83381	0.159603	TP5_6 < TP3_4	NA	RPS18A	TRUE
YEL048C::chr5_2:uptag	242.625	181.125	270.5	9.55971	51.5524	32.4252	2.63803	0.747305	2.01193	2.79762	2.79762	0.176628	TP5_6 < TP3_4	TRUE	TCA17	FALSE
YGR067C::chr7_4:uptag	54.5	75.5	66.75	11.8173	62.5317	19.2272	-2.73731	0.4969	0.464314	-2.63682	2.79505	0.176628	TP5_6 > TP3_4	TRUE	NA	FALSE
YBR275C::chr00_16a:uptag	259	384.875	272.375	7.8901	17.3275	56.0672	-2.61121	0.904007	1.98354	-2.39384	2.78781	0.178921	TP5_6 > TP3_4	TRUE	RIF1	FALSE
YHR130C::chr8_2:uptag	629	738.125	644.75	34.4766	33.5631	60.63	2.68873	0.0505661	1.56887	2.74667	2.74667	0.199229	TP5_6 < TP3_4	TRUE	NA	FALSE
YPR022C::chr00_15:uptag	107.75	185	158.875	10.976	6.18977	10.2106	2.63612	-0.22173	2.29144	2.69662	2.74793	0.199229	TP5_6 < TP3_4	FALSE	NA	FALSE
YDL178W::chr4_2:uptag	87.25	182.375	196.75	14.9921	62.6309	30.1364	-2.68248	-0.48041	-0.482386	-2.73958	2.73958	0.201708	TP5_6 > TP3_4	TRUE	DLD2	FALSE
YOL151W::chr00_17b/chr00_18:uptag	433.625	597.5	539	4.50403	32.743	50.91	-2.57189	0.651223	-2.04505	-2.57172	2.72241	0.210565	TP5_6 > TP3_4	FALSE	GRE2	FALSE
YPL261C::chr16_1:uptag	347.125	359	260.125	3.47231	4.31262	61.4133	2.41518	-2.64869	-0.349733	2.07358	2.71906	0.210797	TP5_6 < TP3_4	TRUE	NA	FALSE
YOR365C::chr15_4:uptag	34.5	NA	NA	10.1079	NA	NA	-2.71546	NA	NA	-2.71546	2.71546	0.2112	TP5_6 > TP3_4	NA	NA	TRUE
YCL069W::chr3_1:uptag	290.375	205.125	314.875	49.0486	27.6306	103.783	-2.52838	1.60711	-0.356324	-2.3393	2.71117	0.211803	TP5_6 > TP3_4	FALSE	VBA3	FALSE
YGR138C::chr7_5:uptag	139.25	177.25	109.875	20.3142	67.6641	52.2222	-2.68802	0.152469	-0.514634	-2.67336	2.70864	0.211803	TP5_6 > TP3_4	FALSE	TPO2	FALSE
YDR493W::chr00_17a:uptag	119.5	92.875	NA	14.544	47.7918	NA	2.7011	-0.165323	NA	2.66377	2.70207	0.214158	TP5_6 < TP3_4	NA	MZM1	TRUE
YER108C::chr00_5:uptag	225	204.75	268.875	20.199	217.288	34.6426	-2.58706	0.587261	1.1852	-2.4437	2.69001	0.216286	TP5_6 > TP3_4	TRUE	NA	FALSE
YPL171C::chr16_2:uptag	432.5	367.75	271.125	6.87049	31.1571	76.0466	2.6025	0.734269	0.434683	2.68738	2.68738	0.216286	TP5_6 < TP3_4	TRUE	OYE3	FALSE
YKL049C::chr00_22:uptag	44.25	89	30.125	2.12021	16.6648	8.10767	2.46769	-1.66275	1.05737	2.30531	2.69005	0.216286	TP5_6 < TP3_4	FALSE	CSE4	FALSE
YDL123W::chr4_2:uptag	68.125	115.5	90.125	7.19665	4.22034	30.4275	-2.49847	1.21412	-1.62217	-2.41406	2.695	0.216286	TP5_6 > TP3_4	FALSE	SNA4	FALSE
YMR034C::chr13_2:uptag	452.875	382.75	332.75	13.5986	66.3921	60.0124	-2.60667	0.647773	-0.437902	-2.53177	2.68166	0.218185	TP5_6 > TP3_4	FALSE	NA	FALSE
YPR151C::chr00_18:uptag	190.125	212.25	219.875	31.7805	80.3069	77.5322	2.49118	1.27899	-0.713557	2.58647	2.65295	0.235685	TP5_6 < TP3_4	TRUE	SUE1	FALSE
YPR189W::chr16_5:uptag	7501.12	6828.38	5324	736.359	887.426	338.595	-2.37763	-1.77368	-1.58212	-2.63797	2.63797	0.244332	TP5_6 > TP3_4	TRUE	SKI3	FALSE
YPL079W::chr16_3:uptag	47.25	29.125	52.875	8.58561	23.0241	36.5491	-2.54706	0.546859	0.763545	-2.42833	2.626	0.251033	TP5_6 > TP3_4	TRUE	RPL21B	FALSE
YBL068W::chr2_1:uptag	269	72.25	94	21.3361	3.19441	79.6237	-2.43256	-1.48647	-0.453319	-2.60666	2.60666	0.259685	TP5_6 > TP3_4	TRUE	PRS4	FALSE
YNL292W::chr14_1:uptag	88.125	31	55.875	9.53162	42.5808	35.2262	-2.60062	0.0964773	0.143129	-2.56248	2.59814	0.259685	TP5_6 > TP3_4	TRUE	PUS4	FALSE
YDR505C::chr4_8:uptag	70.875	89.125	97	14.6273	56.0385	20.2221	2.47675	-0.394056	2.14993	2.51197	2.60315	0.259685	TP5_6 < TP3_4	FALSE	PSP1	FALSE
YJL108C::chr10_2:uptag	31.875	64.75	57.5	20.9999	2.27321	19.4288	1.6687	8.16691	-0.199955	2.59124	2.60987	0.259685	TP5_6 < TP3_4	TRUE	PRM10	FALSE
YGR081C::chr7_4:uptag	572.875	1014.25	1930.38	111.142	184.962	162.227	-2.01271	-3.19451	-5.06272	-2.60241	2.60241	0.259685	TP5_6 < TP3_4	TRUE	SLX9	FALSE
YER073W::chr5_3:uptag	106	83.75	104.75	38.5963	53.9039	116.646	-2.49165	-0.997495	0.249668	-2.57597	2.59923	0.259685	TP5_6 > TP3_4	TRUE	ALD5	FALSE
YLR292C::chr12_4:uptag	76.125	103.5	49.5	18.1694	9.84111	34.2928	2.391	1.77063	-0.371069	2.5599	2.59447	0.260452	TP5_6 < TP3_4	TRUE	SEC72	FALSE
YMR016C::chr13_2:uptag	156.125	225.5	263.125	18.5804	95.0644	94.8343	2.43611	-0.743547	1.22321	2.38804	2.5601	0.283329	TP5_6 < TP3_4	FALSE	SOK2	FALSE
YGL078C::chr7_1:uptag	22.25	NA	39.625	3.04808	NA	28.1704	2.53958	NA	0.539164	2.56207	2.56207	0.283329	TP5_6 < TP3_4	NA	DBP3	TRUE
YPR063C::chr16_4:uptag	250.875	224.875	272	30.0029	97.5746	70.1362	-2.50325	-0.182245	1.10386	-2.45337	2.55621	0.284358	TP5_6 > TP3_4	TRUE	NA	FALSE
YKR069W::chr00_3:uptag	278.375	362.25	302.25	11.5601	10.6552	44.4507	2.47711	-0.293176	1.01053	2.47092	2.53876	0.295289	TP5_6 < TP3_4	FALSE	MET1	FALSE
YOR030W::chr15_1:uptag	NA	24.75	NA	NA	1.97776	NA	NA	2.53784	NA	2.53784	2.53784	0.295289	TP5_6 > TP3_4	NA	DFG16	TRUE
YOR010C::chr15_1:uptag	874.875	820.875	1138.38	58.5843	77.3602	27.7706	2.24975	2.42796	0.329545	2.52844	2.52844	0.301084	TP5_6 < TP3_4	TRUE	TIR2	FALSE
YNR025C::chr14_4:uptag	13484.5	9507.88	8598.88	811.123	942.511	480.494	-2.39377	-0.923955	-0.669542	-2.51316	2.51316	0.312148	TP5_6 > TP3_4	TRUE	NA	FALSE
YFR008W::chr6_1:uptag	323.625	94.375	68.5	44.2603	30.5153	39.9842	-2.46928	-0.418354	-0.0354804	-2.50005	2.50005	0.321597	TP5_6 > TP3_4	TRUE	FAR7	FALSE
YGL163C::chr7_2:uptag	697.125	636	544.625	59.4806	56.0897	28.1574	2.39566	0.30904	-1.81308	2.32825	2.49716	0.321893	TP5_6 < TP3_4	TRUE	RAD54	FALSE
YGR152C::chr7_5:uptag	85.75	102.125	130.75	22.2207	1.34714	22.3475	-1.03646	12.48	0.109257	0.420622	2.47736	0.335493	TP5_6 > TP3_4	TRUE	RSR1	FALSE
YJR050W::chr00_13:uptag	206.75	174.375	301.5	1.52112	119.03	23.3171	-2.37467	-0.0700723	2.44475	-2.25036	2.47812	0.335493	TP5_6 > TP3_4	TRUE	ISY1	FALSE
YLL019C::chr12_1:uptag	622.625	664.875	1180.88	43.0952	7.20116	67.5849	1.74252	5.66335	1.87446	2.47146	2.47146	0.33868	TP5_6 > TP3_4	TRUE	KNS1	FALSE
YDL155W::chr4_2:uptag	47.375	37.625	NA	9.1934	15.6191	NA	-2.32921	1.31235	NA	-2.16154	2.46554	0.341923	TP5_6 > TP3_4	NA	CLB3	TRUE
YER162C::chr00_5:uptag	80.25	78.375	147.125	6.82803	33.6044	37.582	2.32705	0.970506	0.851479	2.46083	2.46083	0.344039	TP5_6 < TP3_4	TRUE	RAD4	FALSE
YIL136W::chr9_2:uptag	22.25	38.5	67.375	2.49795	49.9291	31.9255	2.37521	-0.0299046	1.61143	2.42826	2.43518	0.36687	TP5_6 < TP3_4	FALSE	OM45	FALSE
YMR176W::chr13_4:uptag	248.375	333.875	411.875	10.5695	39.8175	32.6882	2.41786	0.0510027	0.51665	2.42895	2.42895	0.368162	TP5_6 < TP3_4	TRUE	ECM5	FALSE
YAR044W::chr1_1:uptag	72.125	106	65.375	21.6933	2.13962	67.0514	-2.1227	2.68848	-0.286832	-1.80844	2.43053	0.368162	TP5_6 > TP3_4	FALSE	NA	FALSE
YBR188C::chr2_4:uptag	28	NA	NA	3.64396	NA	NA	2.42647	NA	NA	2.42647	2.42647	0.368182	TP5_6 > TP3_4	NA	NTC20	TRUE
YLR183C::chr12_3:uptag	174.375	335.125	219.75	32.9276	34.9411	44.4171	-2.36533	0.507813	-0.380308	-2.30583	2.42333	0.368887	TP5_6 > TP3_4	FALSE	TOS4	FALSE
YIL095W::chr9_1:uptag	NA	46.125	NA	NA	22.4514	NA	NA	2.41998	NA	2.41998	2.41998	0.369827	TP5_6 > TP3_4	NA	PRK1	TRUE
YCR102C::chr00_2:uptag	1150.25	800.875	764.625	43.7684	48.1339	73.2002	-2.27863	-0.962571	-0.847663	-2.41169	2.41169	0.375835	TP5_6 > TP3_4	TRUE	NA	FALSE
YMR110C::chr00_9:uptag	71.25	68	68.625	12.6367	34.121	46.4846	-2.24625	1.39234	-0.156207	-2.07489	2.39707	0.377097	TP5_6 > TP3_4	FALSE	HFD1	FALSE
YOR003W::chr15_1:uptag	313.125	289.25	203.5	38.3159	41.9889	127.199	-2.21711	1.46025	-0.438243	-2.05127	2.38916	0.377097	TP5_6 > TP3_4	FALSE	YSP3	FALSE
YDL186W::chr4_2:uptag	331.125	347.125	384.25	28.1588	83.6079	47.0184	-2.26169	0.870515	0.973706	-2.09796	2.3901	0.377097	TP5_6 > TP3_4	TRUE	NA	FALSE
YGR043C::chr7_4:uptag	106.125	101.75	152.125	37.3427	4.96113	8.38097	-1.87807	3.55287	-2.41567	-1.56487	2.38698	0.377097	TP5_6 < TP3_4	FALSE	NQM1	FALSE
YDL024C::chr4_1:uptag	173.375	124.875	118.875	50.7476	19.5381	58.6924	2.30704	-0.617733	0.711671	2.25071	2.39365	0.377097	TP5_6 < TP3_4	FALSE	DIA3	FALSE
YAR037W::chr1_1:uptag	266.125	157.125	137.375	20.7555	48.8256	67.9483	2.34679	-0.427683	0.330469	2.29438	2.39334	0.377097	TP5_6 < TP3_4	FALSE	NA	FALSE
YOR015W::chr15_1:uptag	419.75	650	571.5	77.8833	13.6384	192.139	-2.12619	-2.15748	-0.618277	-2.388	2.388	0.377097	TP5_6 > TP3_4	TRUE	NA	FALSE
YOR239W::chr00_22:uptag	292.25	440	305.25	25.8655	18.3229	77.5203	-2.2317	1.52999	0.0450609	-2.03516	2.39339	0.377097	TP5_6 > TP3_4	TRUE	ABP140	FALSE
YBL019W::chr2_1:uptag	160.125	139.5	235.5	5.7431	31.7289	45.9379	-2.23895	-1.15263	-0.704696	-2.38765	2.38765	0.377097	TP5_6 > TP3_4	TRUE	APN2	FALSE
YIL133C::chr9_2:uptag	65.5	34.625	26.75	13.4616	30.0722	22.2033	-2.16	1.70647	-1.30825	-2.00664	2.40151	0.377097	TP5_6 > TP3_4	FALSE	RPL16A	FALSE
YGR096W::chr7_4:uptag	87	95.25	114.125	37.8466	64.9306	36.1763	-2.27345	0.927806	0.442219	-2.12775	2.38364	0.378189	TP5_6 > TP3_4	TRUE	TPC1	FALSE
YBR276C::chr00_16a:uptag	204.5	163.25	152.75	8.87946	35.5974	87.45	2.25659	-0.92282	0.687013	2.16421	2.37774	0.381935	TP5_6 < TP3_4	FALSE	PPS1	FALSE
YLL046C::chr12_1:uptag	352.375	328.875	244.875	32.143	3.08296	49.856	2.24465	-1.21154	-0.140298	2.08042	2.37383	0.383652	TP5_6 < TP3_4	TRUE	RNP1	FALSE
wildtype_11	16516.6	24512.8	31881.2	63.3452	1.77011	22.2962	1.09244	10.9462	0.388813	2.36847	2.36847	0.385286	TP5_6 < TP3_4	TRUE	NA	FALSE
YJL136C::chr00_14:uptag	NA	35.5	22.5	NA	18.4067	11.3588	NA	1.67464	-2.18034	0.739135	2.36778	0.385286	TP5_6 < TP3_4	NA	RPS21B	TRUE
YCR024C-A::chr00_1:uptag	355	151.5	121.875	18.0211	45.3625	28.964	2.2021	1.20754	-0.694582	2.29225	2.35696	0.394318	TP5_6 < TP3_4	TRUE	PMP1	FALSE
YDR131C::chr4_4:uptag	158.625	100.75	132.75	31.2902	37.8765	76.6928	-2.25196	-0.887956	-0.0782288	-2.34075	2.34075	0.409414	TP5_6 > TP3_4	TRUE	NA	FALSE
YJR094C::chr00_12:uptag	326.625	535.75	431.5	29.6065	16.384	71.0267	2.07701	2.07095	-0.725375	2.2666	2.33418	0.414207	TP5_6 < TP3_4	TRUE	IME1	FALSE
YGR243W::chr00_2:uptag	309.75	223	226	26.6736	34.9707	29.944	-2.19672	0.488936	1.909	-2.03407	2.32506	0.417986	TP5_6 > TP3_4	TRUE	FMP43	FALSE
YLR077W::chr12_2:uptag	118	66.5	51.625	15.8979	15.1982	55.6481	2.22875	0.830245	-0.360202	2.29062	2.32418	0.417986	TP5_6 < TP3_4	TRUE	FMP25	FALSE
YOL097W-A::chr00_21:uptag	27	25	24.5	5.41066	17.6747	8.32802	-2.10969	-1.1391	2.17284	-2.12379	2.32622	0.417986	TP5_6 > TP3_4	TRUE	NA	FALSE
YMR173W-A::chr13_4:uptag	222.5	200	242.625	15.0351	102.475	12.4371	2.1646	0.0980013	-3.22598	2.00876	2.30931	0.429838	TP5_6 < TP3_4	TRUE	NA	FALSE
YKL188C::chr11_2:uptag	163.25	210.375	116	3.25009	45.3754	43.6493	-2.08295	1.81188	-0.711921	-1.89022	2.30948	0.429838	TP5_6 > TP3_4	FALSE	PXA2	FALSE
YMR192W::chr13_4:uptag	279.875	201.5	189.25	23.9061	60.5531	2.56991	1.91352	0.248378	-8.11352	1.54938	2.30526	0.431987	TP5_6 < TP3_4	TRUE	GYL1	FALSE
YGR174W-A::chr00_20:uptag	167.25	133.25	173.125	31.5039	21.7808	1.41349	-2.00146	-1.72825	-2.5086	-2.30264	2.30264	0.432516	TP5_6 < TP3_4	TRUE	NA	FALSE
YDR179W-A::chr00_23:uptag	58	79.125	100.75	4.49953	99.3899	14.6143	-2.14744	-0.426361	-2.52607	-2.29767	2.29767	0.435753	TP5_6 < TP3_4	TRUE	NA	FALSE
YDR530C::chr4_8:uptag	255.75	266.875	116.75	15.8999	15.8268	20.7899	-2.10923	1.22044	1.26987	-1.89241	2.29312	0.438544	TP5_6 > TP3_4	TRUE	APA2	FALSE
YLR374C::chr12_5:uptag	34.625	NA	NA	7.41698	NA	NA	-2.28722	NA	NA	-2.28722	2.28722	0.442915	TP5_6 > TP3_4	NA	NA	TRUE
YBR214W::chr2_4:uptag	174	247.5	176.5	53.1281	39.9793	35.2703	-2.21304	0.185816	1.23793	-2.1166	2.27492	0.452225	TP5_6 > TP3_4	TRUE	SDS24	FALSE
YLR254C::chr12_4:uptag	168.125	163.5	162.25	11.1646	157.762	28.6314	2.22834	-0.510973	-0.106927	2.14684	2.27504	0.452225	TP5_6 < TP3_4	TRUE	NDL1	FALSE
YBR103W::chr2_3:uptag	462.25	276.5	173.75	42.3793	38.7412	37.6677	-1.98518	1.90558	1.77769	-1.6664	2.27296	0.452225	TP5_6 > TP3_4	TRUE	SIF2	FALSE
YNR024W::chr14_4:uptag	9344.88	7965.12	6793.12	684.244	639.837	79.9114	-2.12093	-0.94078	-1.19422	-2.26884	2.26884	0.45462	TP5_6 > TP3_4	TRUE	MPP6	FALSE
YBR133C::chr00_21:uptag	45.625	43.125	25.125	8.85061	35.6763	79.7107	-2.11698	1.06817	0.859667	-1.93682	2.26408	0.45781	TP5_6 > TP3_4	TRUE	HSL7	FALSE
YML086C::chr00_11:uptag	670.375	561.125	456.125	25.4948	34.392	32.0945	2.02671	1.53209	1.49316	2.2577	2.2577	0.46297	TP5_6 < TP3_4	TRUE	ALO1	FALSE
YLR191W::chr12_3:uptag	283.375	298.75	445.875	30.4704	90.7641	225.577	2.16469	-0.749379	0.387208	2.07912	2.25253	0.46422	TP5_6 < TP3_4	FALSE	PEX13	FALSE
YOR300W::chr15_4/chr00_12:uptag	232	256	290.75	46.0158	152.871	33.3728	2.15005	-0.400992	-1.59747	2.01246	2.25407	0.46422	TP5_6 < TP3_4	TRUE	NA	FALSE
YMR285C::chr13_5:uptag	392	199.25	187.375	19.5733	37.1915	98.409	2.1449	0.617782	-0.996998	2.15318	2.24607	0.46602	TP5_6 < TP3_4	TRUE	NGL2	FALSE
YOR088W::chr15_1:uptag	61.25	60.75	NA	2.41111	14.4942	NA	-2.00429	2.12732	NA	-1.74441	2.2372	0.46602	TP5_6 > TP3_4	NA	NA	TRUE
YAR020C::chr1_1:uptag	44.5	49.875	43.5	15.4057	41.6837	40.7313	-2.13984	0.600423	0.904619	-2.01152	2.23474	0.46602	TP5_6 > TP3_4	TRUE	PAU7	FALSE
YKL029C::chr11_1:uptag	274	201.875	305.75	40.3469	35.3444	94.8773	-2.14635	-0.847729	-0.193684	-2.23669	2.23669	0.46602	TP5_6 > TP3_4	TRUE	MAE1	FALSE
YFL040W::chr6_1:uptag	226.125	288.375	238.625	25.9164	17.7837	15.148	2.10839	0.85475	1.24113	2.24863	2.24863	0.46602	TP5_6 < TP3_4	TRUE	NA	FALSE
YBL055C::chr2_1:uptag	53.125	47	NA	16.8586	16.2098	NA	2.16339	-0.746808	NA	2.06233	2.23532	0.46602	TP5_6 < TP3_4	NA	NA	TRUE
YGL216W::chr00_21:uptag	262.875	270.25	205	35.84	47.9615	60.0289	-2.16162	0.554408	-0.634729	-2.11017	2.23845	0.46602	TP5_6 > TP3_4	FALSE	KIP3	FALSE
YLR365W::chr12_5:uptag	271.75	345.625	168.75	31.2721	166.406	29.7936	2.18973	0.090078	-1.19351	2.12746	2.23865	0.46602	TP5_6 < TP3_4	TRUE	NA	FALSE
YOR247W::chr15_3:uptag	139.625	96.375	130.5	13.4289	71.9161	1	-2.13804	0.0990057	2.14858	-2.0098	2.23288	0.46602	TP5_6 > TP3_4	TRUE	SRL1	FALSE
YOL104C::chr00_6:uptag	352.625	149.875	314.5	5.24158	30.3394	218.117	-2.15881	0.694762	0.130293	-2.0555	2.2284	0.469041	TP5_6 > TP3_4	TRUE	NDJ1	FALSE
YKL090W::chr11_1:uptag	171.75	284.125	182	20.8466	43.6075	11.3236	2.08404	-0.907295	1.03708	2.0111	2.22105	0.471256	TP5_6 < TP3_4	FALSE	CUE2	FALSE
YBR056W::chr2_2:uptag	32.875	45	33.125	2.99388	16.8622	12.9729	-2.17832	-0.357718	0.344847	-2.18663	2.21876	0.471256	TP5_6 > TP3_4	TRUE	NA	FALSE
YDR383C::chr4_7:uptag	134.625	148.125	155.625	26.7854	67.2769	32.647	2.08364	0.758356	-1.48044	2.08615	2.22407	0.471256	TP5_6 < TP3_4	TRUE	NKP1	FALSE
YAR002W::chr1_1:uptag	151.75	189.875	416.75	31.1604	109.851	61.8537	-1.9279	-1.37299	-3.19127	-2.22035	2.22035	0.471256	TP5_6 < TP3_4	TRUE	NUP60	FALSE
YLL057C::chr12_1:uptag	724.125	440.25	320.75	49.0742	27.3399	108.628	-1.88867	2.61632	0.740119	-1.53675	2.2111	0.478227	TP5_6 > TP3_4	TRUE	JLP1	FALSE
YGR291C::chr00_17a:uptag	205.875	271.625	270.875	20.4993	96.719	161.902	2.18533	0.220286	0.269025	2.20628	2.20628	0.48177	TP5_6 < TP3_4	TRUE	NA	FALSE
YOR045W::chr15_1:uptag	118.625	73.75	59.75	8.26997	42.2271	10.3747	2.01412	-0.472113	-3.08004	1.80029	2.19648	0.489154	TP5_6 < TP3_4	TRUE	TOM6	FALSE
YBR231C::chr2_4:uptag	68.25	NA	NA	1	NA	NA	2.19777	NA	NA	2.19777	2.19777	0.489154	TP5_6 > TP3_4	NA	SWC5	TRUE
YJL071W::chr10_2:uptag	360.375	336.5	259.125	6.80211	66.518	30.7002	-2.14944	0.1787	0.852821	-2.07226	2.19306	0.491046	TP5_6 > TP3_4	TRUE	ARG2	FALSE
YOR027W::chr15_1:uptag	181.875	157	75	5.87575	73.9049	16.2406	-2.03128	0.617802	-2.20641	-2.04671	2.18967	0.492904	TP5_6 < TP3_4	FALSE	STI1	FALSE
YCL058C::chr00_12:uptag	NA	NA	53.5	NA	NA	21.1832	NA	NA	-2.18499	-2.18499	2.18499	0.496397	TP5_6 > TP3_4	NA	FYV5	TRUE
YGR100W::chr7_4:uptag	61.75	53.25	NA	27.5949	27.2776	NA	2.14144	-0.375605	NA	2.08352	2.17053	0.510005	TP5_6 < TP3_4	NA	MDR1	TRUE
YGR244C::chr00_2:uptag	29.625	NA	NA	9.87659	NA	NA	-2.17143	NA	NA	-2.17143	2.17143	0.510005	TP5_6 > TP3_4	NA	LSC2	TRUE
YKL038W::chr11_1:uptag	1230	589.375	414	112.264	19.8506	179.464	-1.9953	-1.27036	-0.519233	-2.15089	2.15089	0.523387	TP5_6 > TP3_4	TRUE	RGT1	FALSE
YIL163C::chr9_2:uptag	140.625	250.125	152.625	28.347	110.882	122.114	-2.0152	-1.07133	-0.702882	-2.15616	2.15616	0.523387	TP5_6 > TP3_4	TRUE	NA	FALSE
YMR226C::chr13_4:uptag	201.875	163.125	146.5	1.34414	54.8213	28.6321	2.0987	0.453251	0.421901	2.1544	2.1544	0.523387	TP5_6 < TP3_4	TRUE	NA	FALSE
YBR043C::chr2_2:uptag	156.625	273.625	207.75	3.58521	11.1265	10.5653	1.84264	2.40885	-0.946174	2.06287	2.15102	0.523387	TP5_6 < TP3_4	TRUE	QDR3	FALSE
YCR049C::chr00_1:uptag	59.375	25.5	NA	16.17	20.2894	NA	-2.14573	0.207172	NA	-2.1073	2.15529	0.523387	TP5_6 > TP3_4	NA	NA	TRUE
YGR032W::chr00_14:uptag	486.75	389.875	326.125	27.0425	9.49303	32.4168	1.86121	2.35666	-0.518043	2.0952	2.14347	0.52365	TP5_6 < TP3_4	TRUE	GSC2	FALSE
YML111W::chr00_9:uptag	441.5	487.625	490.875	23.8929	174.149	86.483	2.05009	0.255393	-1.67172	1.98576	2.1415	0.52365	TP5_6 < TP3_4	TRUE	BUL2	FALSE
YLL062C::chr12_1:uptag	161.875	218.625	189.125	46.4874	50.3656	68.8408	-2.04858	0.661458	0.834832	-1.91717	2.148	0.52365	TP5_6 > TP3_4	TRUE	MHT1	FALSE
YJL121C::chr10_2:uptag	22.625	NA	NA	17.8655	NA	NA	2.1421	NA	NA	2.1421	2.1421	0.52365	TP5_6 > TP3_4	NA	RPE1	TRUE
YPL191C::chr16_1:uptag	94.875	130.875	62	6.20706	19.0169	55.7311	2.11497	0.188198	-0.493298	2.09725	2.1432	0.52365	TP5_6 < TP3_4	TRUE	NA	FALSE
YMR100W::chr00_9:uptag	177.375	275	365.25	60.8606	16.2629	34.5683	-1.95761	1.65634	-0.0961816	-1.75518	2.13844	0.525279	TP5_6 > TP3_4	FALSE	MUB1	FALSE
YOR108W::chr15_2:uptag	52.375	50.125	32.625	36.3922	42.6937	20.0249	2.05578	0.359252	-1.02902	2.03336	2.12923	0.5334	TP5_6 < TP3_4	TRUE	LEU9	FALSE
YFR017C::chr6_1:uptag	509.125	473.75	576.375	46.7063	19.1859	79.2212	1.99297	0.735057	1.42164	2.12867	2.12867	0.5334	TP5_6 < TP3_4	TRUE	NA	FALSE
YER098W::chr00_8:uptag	456.875	425.25	274	10.1669	33.5316	35.8973	1.99923	0.992883	0.305887	2.11274	2.11274	0.551498	TP5_6 < TP3_4	TRUE	UBP9	FALSE
YHL030W::chr8_1:uptag	180.25	164.625	197.375	3.189	97.9527	70.9784	2.02014	0.568728	0.889828	2.11162	2.11162	0.551498	TP5_6 < TP3_4	TRUE	ECM29	FALSE
YKL071W::chr11_1:uptag	277.125	223.5	182.125	67.4179	92.0419	6.79672	-1.77158	-0.671039	-5.76746	-2.10404	2.10404	0.554521	TP5_6 < TP3_4	TRUE	NA	FALSE
YKL030W::chr00_12:uptag	521.75	564	623.25	32.4977	188.816	150.195	1.96106	0.978917	0.971776	2.10427	2.10427	0.554521	TP5_6 < TP3_4	TRUE	NA	FALSE
YDR029W::chr4_3:uptag	28.25	35.875	24.625	8.98229	10.487	7.75696	1.86805	1.80512	-0.924535	2.01924	2.10537	0.554521	TP5_6 < TP3_4	TRUE	NA	FALSE
YOL063C::chr15_5:uptag	149.5	108.75	150	85.9847	68.9043	50.7628	-1.80729	-1.70808	2.36707	-1.88053	2.10106	0.555719	TP5_6 > TP3_4	TRUE	CRT10	FALSE
YER066W::chr00_10:uptag	213.875	137.25	122.625	18.0204	21.883	92.3666	-1.9693	0.764887	1.22791	-1.80823	2.09962	0.555719	TP5_6 > TP3_4	TRUE	RRT13	FALSE
YNL034W::chr14_4:uptag	184.5	207.75	167.125	18.5067	43.7919	38.0398	1.96683	0.662438	1.35757	2.09135	2.09135	0.562232	TP5_6 < TP3_4	TRUE	NA	FALSE
YGR084C::chr7_4:uptag	115.25	79.75	70.25	33.1215	41.0963	1	-1.73943	-0.54189	-6.50984	-2.09178	2.09178	0.562232	TP5_6 < TP3_4	TRUE	MRP13	FALSE
YPR149W::chr16_5:uptag	59	61.75	NA	22.1925	48.0025	NA	-1.98861	0.980806	NA	-1.86163	2.08883	0.562415	TP5_6 > TP3_4	NA	NCE102	TRUE
YLR168C::chr12_3:uptag	275.625	285.375	101.75	13.7655	34.5697	25.4651	-1.93836	1.0385	-0.877518	-1.84395	2.08425	0.562415	TP5_6 > TP3_4	FALSE	UPS2	FALSE
YPR140W::chr16_5:uptag	200.875	159.875	219.25	65.3909	55.079	13.7116	1.98611	0.629959	-0.891908	2.00194	2.08503	0.562415	TP5_6 < TP3_4	TRUE	TAZ1	FALSE
YDR003W::chr4_3:uptag	164.625	30.25	77.125	45.131	19.4725	73.1497	-2.02773	0.35116	0.711011	-1.93815	2.08564	0.562415	TP5_6 > TP3_4	TRUE	RCR2	FALSE
YLR449W::chr00_4:uptag	183	292.125	211.875	29.6303	78.7279	11.5503	1.86888	-0.896834	-2.58291	1.63021	2.07836	0.566823	TP5_6 < TP3_4	TRUE	FPR4	FALSE
YMR172C-A::chr13_4:uptag	351.5	492.125	396.25	63.8904	73.9453	13.8721	1.96767	-0.217279	-2.00394	1.83382	2.0708	0.566823	TP5_6 < TP3_4	TRUE	NA	FALSE
YER119C-A::chr00_5:uptag	165.25	206.5	115.875	5.27242	48.0682	88.1152	2.01132	-0.637527	0.134522	1.92812	2.07564	0.566823	TP5_6 < TP3_4	FALSE	NA	FALSE
YIL145C::chr9_2:uptag	162.375	163.875	177.5	46.5176	13.3248	10.6636	-1.81838	0.975136	-3.31406	-1.84574	2.07138	0.566823	TP5_6 < TP3_4	FALSE	PAN6	FALSE
YIL076W::chr9_1:uptag	25.75	105.625	NA	1.69813	48.1124	NA	1.86599	1.89306	NA	2.07269	2.07269	0.566823	TP5_6 > TP3_4	NA	SEC28	TRUE
YPL139C::chr16_2:uptag	68.5	48.875	32.25	11.321	121.083	5.83034	-1.87625	-0.57922	-3.05184	-2.07077	2.07077	0.566823	TP5_6 < TP3_4	TRUE	UME1	FALSE
YNL052W::chr00_16b:uptag	133.875	63.625	32.75	33.3193	24.8852	37.4756	-1.99069	-0.533426	0.682559	-2.00507	2.06865	0.567406	TP5_6 > TP3_4	TRUE	COX5A	FALSE
YML078W::chr13_1b:uptag	342.25	217.75	110.125	11.9844	36.63	36.4424	1.84578	1.17064	2.10843	2.06502	2.06502	0.567768	TP5_6 > TP3_4	TRUE	CPR3	FALSE
YOR209C::chr15_3:uptag	NA	35.875	NA	NA	17.3182	NA	NA	-2.06595	NA	-2.06595	2.06595	0.567768	TP5_6 > TP3_4	NA	NPT1	TRUE
YBR259W::chr2_4:uptag	73.625	87.75	65	38.7733	9.74411	18.7464	-1.81831	2.12229	0.0989779	-1.55396	2.05427	0.571122	TP5_6 > TP3_4	TRUE	NA	FALSE
YPR006C::chr16_4:uptag	414.375	512.625	515.375	24.3112	264.983	42.1425	1.9921	0.0671445	-1.55987	1.91165	2.05697	0.571122	TP5_6 < TP3_4	TRUE	ICL2	FALSE
YOL059W::chr15_5:uptag	101.75	119.375	83.625	37.591	40.6925	44.7022	1.92343	-0.811925	-1.14478	1.76115	2.05567	0.571122	TP5_6 < TP3_4	TRUE	GPD2	FALSE
YOL013W-A::chr00_6:uptag	116.25	133.5	72.625	12.1582	31.8946	7.09646	-1.88118	-0.324902	-3.256	-2.05575	2.05575	0.571122	TP5_6 < TP3_4	TRUE	NA	FALSE
YHR189W::chr8_3:uptag	319.375	189.375	152.875	16.8821	103.382	13.3722	2.0317	-0.306202	0.172204	1.98843	2.05928	0.571122	TP5_6 < TP3_4	FALSE	PTH1	FALSE
YJL153C::chr10_1:uptag	106.875	54.375	89.125	1	53.7189	64.9142	2.03647	-0.0155792	0.359872	2.03553	2.03913	0.590019	TP5_6 < TP3_4	FALSE	INO1	FALSE
YAL062W::chr1_1:uptag	189.875	218.625	188.625	35.046	75.3533	42.3817	-1.91984	0.564513	1.4244	-1.77318	2.03651	0.590379	TP5_6 > TP3_4	TRUE	GDH3	FALSE
YLR063W::chr12_2:uptag	62.75	36.5	38.375	16.2369	25.7827	6.91748	-1.984	-0.138493	1.09585	-1.93349	2.03558	0.590379	TP5_6 > TP3_4	TRUE	NA	FALSE
YEL056W::chr5_2:uptag	906.625	747.75	627.375	102.196	33.6457	24.4382	-1.69819	2.10211	2.06153	-1.3457	2.02417	0.593714	TP5_6 > TP3_4	TRUE	HAT2	FALSE
YNL191W::chr14_2:uptag	907.5	870.25	799.875	74.9688	42.9463	45.7886	-1.81462	-1.55954	0.93981	-1.9371	2.02466	0.593714	TP5_6 > TP3_4	TRUE	DUG3	FALSE
YDL137W::chr4_2:uptag	184	128.125	71	37.3535	51.9595	56.2888	-1.92029	0.441521	1.56964	-1.78109	2.02949	0.593714	TP5_6 > TP3_4	TRUE	ARF2	FALSE
YGL028C::chr7_1:uptag	69.75	39.5	NA	12.1236	17.687	NA	1.84683	-1.65661	NA	1.64253	2.02628	0.593714	TP5_6 < TP3_4	NA	SCW11	TRUE
YHR151C::chr8_3:uptag	161.625	140.625	145.875	58.3322	60.8833	47.2799	1.95109	-0.384747	-0.925087	1.84825	2.02347	0.593714	TP5_6 < TP3_4	TRUE	MTC6	FALSE
YBR293W::chr00_1:uptag	60.625	66.625	50.125	1	40.1661	1.09402	-1.64709	-1.14265	-5.52354	-2.02372	2.02372	0.593714	TP5_6 < TP3_4	TRUE	VBA2	FALSE
YKR105C::chr00_4:uptag	209.125	232.125	190.75	70.3279	14.987	33.1469	-1.72321	2.43469	-0.513648	-1.45199	2.01536	0.598875	TP5_6 > TP3_4	FALSE	VBA5	FALSE
YKL201C::chr00_22:uptag	133.75	98	146	88.8786	21.1023	41.2548	1.78037	2.04399	-0.240959	1.99173	2.01418	0.598875	TP5_6 < TP3_4	TRUE	MNN4	FALSE
YER020W::chr5_3:uptag	274.5	666.875	1802.75	28.0734	40.5034	24.7596	-1.97712	-0.133704	0.782153	-1.94071	2.01358	0.598875	TP5_6 > TP3_4	TRUE	GPA2	FALSE
YOR374W::chr15_4:uptag	320.875	370.625	430.625	14.7942	24.8727	151.035	-1.65007	3.22215	-0.0741658	-1.26784	2.01343	0.598875	TP5_6 > TP3_4	FALSE	ALD4	FALSE
YPL055C::chr16_3:uptag	34.625	30.5	70.125	27.0493	47.9794	43.8077	-1.88536	0.72966	1.12116	-1.73399	2.00728	0.605408	TP5_6 > TP3_4	TRUE	LGE1	FALSE
YCL048W::chr3_1:uptag	145.5	215.75	256.625	54.6454	53.0813	1.4122	-1.68739	-0.901587	4.80408	-1.55475	2.00231	0.605723	TP5_6 > TP3_4	TRUE	SPS22	FALSE
YPL074W::chr16_3:uptag	174	313.5	300.75	30.9593	61.7159	24.8698	1.92688	0.187073	-1.50521	1.86336	2.00359	0.605723	TP5_6 < TP3_4	TRUE	YTA6	FALSE
YBR146W::chr2_3:uptag	71.5	39.375	31.25	38.6284	16.292	16.1033	-1.98393	-0.279497	-0.076669	-2.00435	2.00435	0.605723	TP5_6 > TP3_4	TRUE	MRPS9	FALSE
YDR333C::chr4_6:uptag	92.875	34.625	49.25	1.1835	62.8492	70.4342	1.87082	-1.00618	0.473652	1.76186	1.99468	0.610663	TP5_6 < TP3_4	FALSE	NA	FALSE
YFL001W::chr00_17a:uptag	27.75	NA	NA	3.87016	NA	NA	1.99597	NA	NA	1.99597	1.99597	0.610663	TP5_6 > TP3_4	NA	DEG1	TRUE
YDR524C::chr4_8:uptag	42.625	NA	NA	9.89376	NA	NA	1.99418	NA	NA	1.99418	1.99418	0.610663	TP5_6 > TP3_4	NA	AGE1	TRUE
YLR294C::chr12_4:uptag	169.875	85.5	121.125	14.6597	19.1009	110.035	1.91662	-0.535974	-0.618863	1.81082	1.99249	0.610836	TP5_6 < TP3_4	TRUE	NA	FALSE
YLL016W::chr12_1:uptag	578.75	610.375	503.625	75.8434	124.964	132.783	1.91309	0.517542	-0.589414	1.93058	1.98549	0.618749	TP5_6 < TP3_4	TRUE	NA	FALSE
YLR420W::chr12_3:uptag	119.25	56	70.625	29.9644	16.478	118.387	1.84601	-1.16686	-0.360454	1.67981	1.98339	0.619542	TP5_6 < TP3_4	TRUE	URA4	FALSE
YLR352W::chr12_5:uptag	251.875	330.5	228.25	17.4636	51.8793	19.1268	1.78469	1.36956	1.06983	1.97904	1.97904	0.621781	TP5_6 < TP3_4	TRUE	NA	FALSE
YIL071C::chr9_1:uptag	249.125	291.75	455.25	16.2615	93.5801	154.976	1.89313	-0.6518	-0.536856	1.77793	1.97876	0.621781	TP5_6 < TP3_4	TRUE	PCI8	FALSE
YCR011C::chr3_1:uptag	47.75	29.25	NA	39.7494	59.2766	NA	-1.90856	-0.702017	NA	-1.97702	1.97702	0.622072	TP5_6 > TP3_4	NA	ADP1	TRUE
YMR306W::chr00_8:uptag	346.75	445.875	327.75	29.8016	108.839	255.789	1.87097	-0.863975	0.363152	1.77332	1.97324	0.625364	TP5_6 < TP3_4	FALSE	FKS3	FALSE
YDR171W::chr4_5:uptag	174	207.875	161	38.5246	43.9289	15.5209	1.78868	-0.725475	-2.33136	1.58218	1.96725	0.631941	TP5_6 < TP3_4	TRUE	HSP42	FALSE
YFR012W::chr6_1:uptag	72.25	163.375	130.875	9.96204	48.6388	17.4344	-1.87957	0.781692	0.206474	-1.76483	1.96495	0.633077	TP5_6 > TP3_4	TRUE	NA	FALSE
YKL213C::chr11_3:uptag	32.25	NA	NA	12.7728	NA	NA	-1.96204	NA	NA	-1.96204	1.96204	0.635125	TP5_6 > TP3_4	NA	DOA1	TRUE
YDL231C::chr4_3:uptag	92.75	63.25	49.625	27.6725	39.2283	80.9645	-1.86985	-0.456271	0.96882	-1.86291	1.95316	0.635843	TP5_6 > TP3_4	TRUE	BRE4	FALSE
YIR043C::chr00_17b:uptag	340.75	281.125	319.5	12.5633	119.782	21.2026	-1.75114	0.20103	-4.13466	-1.90681	1.95332	0.635843	TP5_6 < TP3_4	FALSE	NA	FALSE
YKL175W::chr11_2:uptag	1208.88	1220.88	1114.88	138.254	278.153	113.646	-1.89501	-0.543144	-0.202638	-1.9525	1.9525	0.635843	TP5_6 > TP3_4	TRUE	ZRT3	FALSE
YPL022W::chr16_3:uptag	155.875	206.125	115.5	24.5956	90.4429	11.7719	-1.88174	-0.109568	-1.64345	-1.95628	1.95628	0.635843	TP5_6 > TP3_4	TRUE	RAD1	FALSE
YOR355W::chr15_4:uptag	396.5	391.125	643.5	33.7785	15.0311	18.2975	1.61109	2.48909	1.50443	1.95657	1.95657	0.635843	TP5_6 < TP3_4	TRUE	GDS1	FALSE
YGR038W::chr00_14:uptag	285.375	212.625	245.875	90.3267	2.70048	278.067	1.0887	7.42846	-0.275284	1.92683	1.95248	0.635843	TP5_6 < TP3_4	TRUE	ORM1	FALSE
YPR179C::chr16_5:uptag	31.75	40.375	NA	19.715	39.2424	NA	-1.94336	0.176577	NA	-1.90983	1.95073	0.636204	TP5_6 > TP3_4	NA	HDA3	TRUE
YML096W::chr00_9:uptag	854.375	659.5	411.75	37.1065	105.462	30.5645	1.77555	0.9076	-1.73192	1.78602	1.94737	0.638986	TP5_6 < TP3_4	TRUE	NA	FALSE
YBR010W::chr2_2:uptag	103.125	70.25	60.375	52.9971	88.8741	21.0923	1.82982	-0.850324	-0.638503	1.68741	1.94366	0.640076	TP5_6 < TP3_4	TRUE	HHT1	FALSE
YJL036W::chr10_2:uptag	85.25	51.25	119.125	23.4528	49.1809	245.457	-1.86894	0.709991	-0.156077	-1.77947	1.94376	0.640076	TP5_6 > TP3_4	FALSE	SNX4	FALSE
YKR021W::chr11_3:uptag	82.75	152.875	92.375	9.89803	15.7862	7.79209	1.91898	0.0385668	-0.721331	1.87485	1.94206	0.640254	TP5_6 < TP3_4	TRUE	ALY1	FALSE
YBR283C::chr00_1:uptag	589.125	NA	74.125	134.398	NA	25.7661	-1.83456	NA	2.24526	-1.72725	1.93784	0.644336	TP5_6 > TP3_4	NA	SSH1	TRUE
YER080W::chr5_3:uptag	81.125	64.5	77	29.1466	13.2695	101.444	1.79932	-0.86796	-0.900748	1.6429	1.92765	0.649545	TP5_6 < TP3_4	TRUE	AIM9	FALSE
YGR222W::chr00_2:uptag	1691.38	72.375	124.625	249.736	15.0435	119.961	1.65685	2.36481	-0.204074	1.90801	1.92702	0.649545	TP5_6 < TP3_4	TRUE	PET54	FALSE
YHR160C::chr8_3:uptag	295.375	346.875	326	9.42185	138.921	18.5316	1.76368	-1.18851	0.857233	1.65233	1.92735	0.649545	TP5_6 < TP3_4	FALSE	PEX18	FALSE
YHR137W::chr8_2:uptag	1087.25	1067.5	875.125	23.1278	61.2004	13.184	1.86805	0.221619	-1.08548	1.82854	1.92966	0.649545	TP5_6 < TP3_4	TRUE	ARO9	FALSE
YBL033C::chr2_1:uptag	102.5	110.25	107.75	15.049	29.0443	27.2415	1.74831	0.441705	3.12732	1.93144	1.93144	0.649545	TP5_6 > TP3_4	TRUE	RIB1	FALSE
YPR192W::chr16_5:uptag	494.875	333.75	398.25	52.5813	20.3255	113.876	1.66197	1.97064	-0.790414	1.84017	1.9138	0.667369	TP5_6 < TP3_4	TRUE	AQY1	FALSE
YGR258C::chr00_17a:uptag	154.625	131.875	141.875	8.91575	36.8345	39.284	1.71303	1.21304	-1.5221	1.76909	1.9109	0.669589	TP5_6 < TP3_4	TRUE	RAD2	FALSE
YMR172W::chr00_12:uptag	475.25	492.125	520.75	14.6684	16.904	85.362	-1.53314	2.97792	0.921279	-1.13372	1.90862	0.670857	TP5_6 > TP3_4	TRUE	HOT1	FALSE
YGR187C::chr7_5:uptag	229.375	187.5	194.875	29.0742	60.9592	11.8788	1.84599	0.0407839	-1.49351	1.76673	1.90587	0.672852	TP5_6 < TP3_4	TRUE	HGH1	FALSE
YLR228C::chr12_4:uptag	107.125	79.5	44.125	53.2746	27.9965	62.5234	-1.71215	1.67754	-0.146175	-1.5115	1.89968	0.680006	TP5_6 > TP3_4	FALSE	ECM22	FALSE
YDR143C::chr4_4:uptag	48	132	103.625	26.2715	46.5171	53.16	-1.7412	0.782594	-1.72173	-1.71726	1.89835	0.680006	TP5_6 > TP3_4	FALSE	SAN1	FALSE
YMR258C::chr13_5:uptag	889.75	528.5	370.125	61.883	89.3141	37.5541	-1.78137	-0.000861944	-2.77599	-1.89687	1.89687	0.68006	TP5_6 < TP3_4	TRUE	NA	FALSE
YLL013C::chr12_1:uptag	348.375	472.25	498.5	67.8918	53.3493	92.6748	-1.89986	0.0373227	0.114463	-1.87537	1.89467	0.681235	TP5_6 > TP3_4	TRUE	PUF3	FALSE
YKL147C::chr11_2:uptag	536.75	485.25	445	68.7461	137.585	41.1298	1.84954	0.245832	0.506315	1.88713	1.88713	0.684089	TP5_6 < TP3_4	TRUE	NA	FALSE
YOL013W-B::chr00_21:uptag	503.5	271.125	319.375	12.6828	137.119	62.4042	-1.77197	0.711519	-1.07163	-1.72574	1.89038	0.684089	TP5_6 > TP3_4	FALSE	NA	FALSE
YCL014W::chr3_1:uptag	54.625	62	27.75	21.6586	10.4271	85.0717	-1.80902	0.613647	0.455623	-1.70267	1.88712	0.684089	TP5_6 > TP3_4	TRUE	BUD3	FALSE
YIR030C::chr00_17b:uptag	347.375	388.875	321.5	17.1435	1.67526	167.363	-1.54111	2.6808	-1.03402	-1.26708	1.8874	0.684089	TP5_6 > TP3_4	FALSE	DCG1	FALSE
YJR025C::chr00_13:uptag	137.75	62.5	208.125	47.4433	8.83545	48.4712	1.56359	2.64565	0.484119	1.88002	1.88002	0.692951	TP5_6 < TP3_4	TRUE	BNA1	FALSE
YLR227C::chr12_3:uptag	60.5	25	33.5	113.155	1	15.3815	-0.894525	8.10279	1.14718	0.103365	1.87845	0.693199	TP5_6 > TP3_4	TRUE	ADY4	FALSE
YPR013C::chr00_15:uptag	165.125	261.625	227.75	6.52951	27.8883	48.2669	-1.74314	1.05902	-0.511137	-1.63081	1.87586	0.695033	TP5_6 > TP3_4	FALSE	NA	FALSE
YLR205C::chr12_3:uptag	558.25	297.125	413.5	92.7988	57.2909	138.45	-1.85875	0.208759	-0.0994857	-1.82472	1.87303	0.695049	TP5_6 > TP3_4	FALSE	HMX1	FALSE
YDR059C::chr4_4:uptag	90.875	50	35.5	39.7006	11.451	5.1475	-1.64787	1.40346	1.62575	-1.39689	1.87311	0.695049	TP5_6 > TP3_4	TRUE	UBC5	FALSE
YCL076W::chr00_12:uptag	275.125	297.125	276.625	10.2179	22.6071	42.9626	1.70906	1.39455	0.280441	1.87012	1.87012	0.696172	TP5_6 < TP3_4	TRUE	NA	FALSE
YMR199W::chr13_4:uptag	298.875	251.625	320.75	83.0954	61.7517	256.928	-1.74674	1.10287	0.152493	-1.59839	1.8678	0.696172	TP5_6 > TP3_4	TRUE	CLN1	FALSE
YOR305W::chr15_4:uptag	1659.12	38.875	53.5	141.931	4.5049	45.0402	1.44993	3.62145	0.195556	1.86671	1.86671	0.696172	TP5_6 < TP3_4	TRUE	RRG7	FALSE
YAL011W::chr1_1:uptag	387.125	137.125	143	81.8381	21.6014	5.09893	1.41296	1.95593	5.1199	1.86671	1.86671	0.696172	TP5_6 > TP3_4	TRUE	SWC3	FALSE
YIL113W::chr9_2:uptag	49	78.25	42.25	16.6305	36.07	14.5874	-1.83824	-0.180092	-0.393727	-1.86307	1.86307	0.699709	TP5_6 > TP3_4	TRUE	SDP1	FALSE
YIR019C::chr00_3:uptag	458.125	524.5	623.375	5.12838	92.2298	192.133	1.84839	0.102059	0.286374	1.8591	1.8591	0.703775	TP5_6 < TP3_4	TRUE	MUC1	FALSE
YMR013W-A::chr00_21:uptag	42.75	NA	83.375	28.5359	NA	131.275	-1.82219	NA	0.765409	-1.78429	1.85608	0.705626	TP5_6 > TP3_4	NA	NA	TRUE
YPL092W::chr16_2:uptag	136.5	127.75	188	12.2513	143.042	7.90852	-1.78607	-0.306713	-0.991079	-1.85378	1.85378	0.705626	TP5_6 > TP3_4	TRUE	SSU1	FALSE
YDR102C::chr4_4:uptag	59.5	32.25	40.875	15.2757	34.5874	15.6996	-1.65748	-1.58265	-0.561717	-1.85381	1.85381	0.705626	TP5_6 > TP3_4	TRUE	NA	FALSE
YHR138C::chr8_2:uptag	188.25	191.125	125.625	9.73481	95.0317	60.5779	-1.82889	-0.16537	0.372581	-1.81639	1.8511	0.70769	TP5_6 > TP3_4	TRUE	NA	FALSE
YPL182C::chr16_2:uptag	49.5	77.5	49.375	18.3959	112.332	22.4407	1.73952	0.515501	1.30609	1.84641	1.84641	0.712953	TP5_6 < TP3_4	TRUE	NA	FALSE
YDR010C::chr4_3:uptag	121.75	58.5	114.625	44.801	32.2188	66.2451	1.71481	1.17003	-0.0492494	1.83449	1.83908	0.720302	TP5_6 < TP3_4	TRUE	NA	FALSE
YPL127C::chr16_2:uptag	296.875	335.5	348.125	65.5822	61.131	43.3239	1.7319	0.824582	0.569721	1.84032	1.84032	0.720302	TP5_6 < TP3_4	TRUE	HHO1	FALSE
YER156C::chr00_5:uptag	120.5	84	60	20.5033	23.4322	28.7383	1.5569	2.34386	-0.46272	1.79437	1.83748	0.720676	TP5_6 < TP3_4	TRUE	NA	FALSE
YDL085C-A::chr00_20:uptag	46.75	28.125	33.5	17.8024	17.0562	24.5693	1.78547	0.00669789	1.35717	1.83552	1.83552	0.721632	TP5_6 < TP3_4	TRUE	NA	FALSE
YLR194C::chr00_22:uptag	501.375	468.125	327.125	120.772	160.798	22.4755	-1.80878	-0.271955	-0.170049	-1.83404	1.83404	0.721815	TP5_6 > TP3_4	TRUE	NA	FALSE
YBL064C::chr2_1:uptag	58.875	37.5	30.25	36.2321	35.2212	52.6225	-1.70725	-0.81007	-0.951061	-1.83194	1.83194	0.722768	TP5_6 > TP3_4	TRUE	PRX1	FALSE
YDR185C::chr4_5:uptag	276.125	189.5	188.875	84.8973	38.1432	31.8575	-1.79703	-0.101779	0.738293	-1.76039	1.82917	0.722768	TP5_6 > TP3_4	TRUE	UPS3	FALSE
YDR275W::chr4_6:uptag	76.875	28	64.75	37.4011	44.6453	25.038	-1.73817	0.29024	1.49973	-1.62115	1.82803	0.722768	TP5_6 > TP3_4	TRUE	BSC2	FALSE
YGR121W-A::chr00_20:uptag	95.125	95.75	72.5	6.14082	16.2797	4.17343	1.53736	2.42122	0.49199	1.8284	1.8284	0.722768	TP5_6 < TP3_4	TRUE	NA	FALSE
YGL256W::chr7_3:uptag	95	160.25	108	53.1348	89.2956	51.0455	1.77558	-0.300551	-0.603669	1.69883	1.82461	0.726104	TP5_6 < TP3_4	TRUE	ADH4	FALSE
YBR258C::chr2_4:uptag	267	287.875	318.375	1.87501	64.5639	3.34073	1.55755	1.64998	1.70202	1.81557	1.81557	0.727957	TP5_6 > TP3_4	TRUE	SHG1	FALSE
YOR042W::chr15_1:uptag	38	42.75	27.125	23.6359	30.2983	20.5094	1.59818	1.98405	0.0466854	1.81743	1.81743	0.727957	TP5_6 < TP3_4	TRUE	CUE5	FALSE
YPL187W::chr16_2:uptag	131.125	155.375	137.5	50.4965	122.634	55.188	1.798	0.258253	0.0478525	1.81607	1.81607	0.727957	TP5_6 < TP3_4	TRUE	MF(ALPHA)1	FALSE
YPL108W::chr16_2:uptag	226.5	156.75	143.5	12.5861	52.3536	8.42862	-1.52932	1.77004	1.94572	-1.22195	1.8128	0.727957	TP5_6 > TP3_4	TRUE	NA	FALSE
YJR056C::chr00_13:uptag	394.75	426.625	566.75	160.641	33.3768	134.034	-1.61621	-1.60876	-0.604929	-1.8179	1.8179	0.727957	TP5_6 > TP3_4	TRUE	NA	FALSE
YLR285W::chr12_4:uptag	166.625	171.125	197.875	12.6859	87.4769	86.2531	-1.78962	-0.206798	-0.301465	-1.81362	1.81362	0.727957	TP5_6 > TP3_4	TRUE	NNT1	FALSE
YLR090W::chr12_2:uptag	24.625	NA	NA	7.38172	NA	NA	-1.81578	NA	NA	-1.81578	1.81578	0.727957	TP5_6 > TP3_4	NA	XDJ1	TRUE
YMR161W::chr13_4:uptag	28.75	NA	NA	18.7585	NA	NA	-1.8153	NA	NA	-1.8153	1.8153	0.727957	TP5_6 > TP3_4	NA	HLJ1	TRUE
YGR109C::chr7_4:uptag	59.625	77.125	35.625	41.473	26.9248	1	1.71707	-0.662281	0.664649	1.658	1.81124	0.72834	TP5_6 < TP3_4	FALSE	CLB6	FALSE
YER158C::chr00_5:uptag	306.625	515.375	328.625	53.45	136.806	126.941	-1.7826	-0.13077	0.525956	-1.75931	1.80831	0.730949	TP5_6 > TP3_4	TRUE	NA	FALSE
YJL172W::chr00_14:uptag	75.125	137.75	127.125	15.8006	41.7683	63.5543	-1.66802	1.16369	-0.372121	-1.53769	1.80696	0.731002	TP5_6 > TP3_4	FALSE	CPS1	FALSE
YDR512C::chr00_17a:uptag	72.875	NA	NA	11.3558	NA	NA	-1.79413	NA	NA	-1.79413	1.79413	0.734699	TP5_6 > TP3_4	NA	EMI1	TRUE
YHR049W::chr8_2:uptag	147	141.75	161.125	79.1158	39.47	47.8495	1.6174	1.03869	1.4054	1.79041	1.79041	0.734699	TP5_6 < TP3_4	TRUE	FSH1	FALSE
YDR517W::chr4_8:uptag	499.25	356.625	259.75	126.409	77.3151	255.16	-1.78433	0.132601	0.10841	-1.75	1.79079	0.734699	TP5_6 > TP3_4	TRUE	GRH1	FALSE
YOR237W::chr15_3:uptag	31.75	63.25	42.5	26.6158	24.5731	10.2901	1.69835	-0.397232	-1.37417	1.57512	1.79506	0.734699	TP5_6 < TP3_4	TRUE	HES1	FALSE
YLR231C::chr12_4:uptag	89.25	94.125	90.125	22.6128	18.6687	9.13465	-1.76207	-0.124061	-0.640207	-1.79248	1.79248	0.734699	TP5_6 > TP3_4	TRUE	BNA5	FALSE
YNL043C::chr14_4:uptag	63.375	41.875	27.125	36.3573	21.0921	47.2837	1.61463	-1.52692	-0.521629	1.40106	1.80298	0.734699	TP5_6 < TP3_4	TRUE	NA	FALSE
YAR035C-A::chr00_20:uptag	78	33.125	87.25	28.4061	47.7717	27.7705	-1.67212	-0.899385	-0.771789	-1.79907	1.79907	0.734699	TP5_6 > TP3_4	TRUE	NA	FALSE
YOR316C::chr15_4:uptag	646.125	716.125	686.875	31.3174	169.134	14.2257	1.63588	-0.236964	3.08153	1.73923	1.79406	0.734699	TP5_6 > TP3_4	FALSE	COT1	FALSE
YKR089C::chr00_4:uptag	425.625	437.25	425.625	3.43958	28.1875	12.665	-1.64329	1.46416	-0.00642102	-1.46135	1.80015	0.734699	TP5_6 > TP3_4	FALSE	TGL4	FALSE
YGR021W::chr7_3:uptag	76.625	90.25	37.75	32.8572	13.7498	17.9004	1.71596	0.773389	0.00342567	1.7922	1.7922	0.734699	TP5_6 < TP3_4	TRUE	NA	FALSE
YPL066W::chr16_3:uptag	NA	55.25	32.75	NA	35.767	5.12244	NA	1.28438	1.62566	1.7986	1.7986	0.734699	TP5_6 > TP3_4	NA	NA	TRUE
YLR325C::chr12_5:uptag	404.875	303.25	337.25	62.2035	105.031	61.8647	-1.62781	-1.49305	-0.0253617	-1.78902	1.78902	0.734876	TP5_6 > TP3_4	TRUE	RPL38	FALSE
YGR174C::chr7_5:uptag	137.5	93.375	23.375	23.1962	48.8184	23.4034	1.69239	0.52525	-0.88388	1.69877	1.78112	0.745596	TP5_6 < TP3_4	TRUE	CBP4	FALSE
YDR363W-A::chr00_2:uptag	715.875	429.125	397.125	186.306	62.8809	161.439	-1.46834	-2.51474	-0.678667	-1.77944	1.77944	0.746249	TP5_6 > TP3_4	TRUE	SEM1	FALSE
YOL112W::chr00_6:uptag	188.5	174.625	140.5	26.3028	18.4809	155.468	-1.44301	2.90605	-0.207458	-1.10519	1.77763	0.747122	TP5_6 > TP3_4	FALSE	MSB4	FALSE
YLR393W::chr12_5:uptag	79.125	NA	30	40.7126	NA	1	-1.62158	NA	3.17209	-1.47104	1.76856	0.759894	TP5_6 > TP3_4	NA	ATP10	TRUE
YIL011W::chr9_1:uptag	151	196.375	88.125	19.1303	60.3244	2.43047	1.49526	-0.0786645	5.74381	1.74204	1.76024	0.767396	TP5_6 > TP3_4	FALSE	TIR3	FALSE
YNL009W::chr14_4:uptag	239	306.875	215.25	26.3868	141.114	44.6436	1.7303	-0.117347	-0.676976	1.67167	1.7619	0.767396	TP5_6 < TP3_4	TRUE	IDP3	FALSE
YIL042C::chr9_1:uptag	137.5	148	129.875	18.6452	50.4694	27.3971	-1.64907	0.908267	-0.406585	-1.55005	1.76021	0.767396	TP5_6 > TP3_4	FALSE	PKP1	FALSE
YKR076W::chr00_3:uptag	158.125	256.75	261.5	31.4341	2.78306	22.9056	1.08507	4.52688	-3.27795	1.44765	1.75304	0.768853	TP5_6 < TP3_4	TRUE	ECM4	FALSE
YCR033W::chr00_16a:uptag	51.375	52.25	NA	32.9343	40.0454	NA	-1.68554	0.69141	NA	-1.59411	1.75428	0.768853	TP5_6 > TP3_4	NA	SNT1	TRUE
YPL001W::chr16_3:uptag	213.5	234.75	135.125	6.86953	16.4374	27.2373	1.73785	0.228999	-0.0951726	1.74634	1.7552	0.768853	TP5_6 < TP3_4	TRUE	HAT1	FALSE
YIL002C::chr9_1:uptag	134.375	70.625	24.5	60.8723	12.7406	1.22342	-1.16308	2.80845	5.97171	-0.550899	1.7571	0.768853	TP5_6 > TP3_4	TRUE	INP51	FALSE
YPR201W::chr16_5:uptag	127.875	98.5	111.625	31.1322	23.1404	18.181	-1.60473	-1.06257	-0.861855	-1.75529	1.75529	0.768853	TP5_6 > TP3_4	TRUE	ARR3	FALSE
YLR438W::chr00_4:uptag	85.75	76.375	71.25	43.5109	13.7538	18.6408	1.4374	2.51898	0.694637	1.74998	1.74998	0.771855	TP5_6 < TP3_4	TRUE	CAR2	FALSE
YJL058C::chr10_2:uptag	161.375	252.375	142.25	8.1445	5.13613	17.2657	1.48565	-1.18732	2.79951	1.46709	1.74183	0.776983	TP5_6 > TP3_4	FALSE	BIT61	FALSE
YOL050C::chr15_5:uptag	52.875	30	37.375	70.8629	19.1803	3.57857	-1.50224	0.725175	-3.51603	-1.57039	1.73819	0.776983	TP5_6 < TP3_4	FALSE	NA	FALSE
YPR106W::chr16_5:uptag	78.375	75.875	28.875	38.764	37.9854	4.63318	-1.42931	-1.0774	4.20523	-1.34691	1.73869	0.776983	TP5_6 > TP3_4	TRUE	ISR1	FALSE
YPL057C::chr16_3:uptag	70.75	105.875	42.125	36.5528	43.7742	14.4387	1.67832	-0.652904	0.00415944	1.58987	1.74095	0.776983	TP5_6 < TP3_4	FALSE	SUR1	FALSE
YDR335W::chr4_6:uptag	24.125	57.125	70.625	19.6466	11.859	26.3724	1.46247	-1.80074	1.81105	1.32707	1.74375	0.776983	TP5_6 > TP3_4	FALSE	MSN5	FALSE
YKL129C::chr11_2:uptag	367	274.25	289.25	69.1441	60.4205	19.2926	-1.57291	-1.05154	-1.24568	-1.74031	1.74031	0.776983	TP5_6 > TP3_4	TRUE	MYO3	FALSE
YJL185C::chr10_1:uptag	29	NA	NA	16.2891	NA	NA	-1.74255	NA	NA	-1.74255	1.74255	0.776983	TP5_6 > TP3_4	NA	NA	TRUE
YOL080C::chr15_5:uptag	72.75	72.875	25.875	51.6903	4.44548	49.2616	-1.66538	-0.443513	0.663001	-1.67281	1.73458	0.780962	TP5_6 > TP3_4	TRUE	REX4	FALSE
YJL007C::chr00_13:uptag	235	200	178.75	65.877	22.4389	73.2128	-1.5676	0.931865	1.4821	-1.37851	1.73221	0.782855	TP5_6 > TP3_4	TRUE	NA	FALSE
YMR153C-A::chr13_4:uptag	927.25	1125.25	908	196.337	18.9608	214.852	1.28489	3.72278	0.530765	1.73029	1.73029	0.784011	TP5_6 < TP3_4	TRUE	NA	FALSE
YOR079C::chr15_1:uptag	379.5	395.25	454.5	15.0441	88.1611	81.8565	1.64306	0.729314	0.260606	1.72675	1.72675	0.785831	TP5_6 < TP3_4	TRUE	ATX2	FALSE
YKL044W::chr11_1:uptag	71.875	75.25	118.25	42.8029	78.2365	36.7177	1.59824	-0.511959	1.7578	1.60841	1.72687	0.785831	TP5_6 > TP3_4	FALSE	NA	FALSE
YDL101C::chr4_2:uptag	36.375	25.75	33.25	37.6144	13.4859	18.6467	-1.52869	1.29365	-1.21793	-1.42382	1.72316	0.789814	TP5_6 > TP3_4	FALSE	DUN1	FALSE
YLR329W::chr12_5:uptag	169.625	145.5	213.375	3.29625	72.2422	106.549	1.66796	-0.161343	-0.845017	1.5969	1.71296	0.802942	TP5_6 < TP3_4	TRUE	REC102	FALSE
YDR485C::chr4_8:uptag	45.625	27.5	NA	2.03051	3.5784	NA	-1.34814	-3.23559	NA	-1.71382	1.71382	0.802942	TP5_6 < TP3_4	NA	VPS72	TRUE
YGL131C::chr7_2:uptag	254.5	267	183.625	32.5739	5.40184	41.9188	1.08566	5.17524	-0.660818	1.64516	1.70672	0.807974	TP5_6 < TP3_4	TRUE	SNT2	FALSE
YDR508C::chr4_8:uptag	123.625	117.625	155.5	140.834	1.0214	12.5565	0.27292	11.7116	1.76436	1.70797	1.70797	0.807974	TP5_6 > TP3_4	TRUE	GNP1	FALSE
YGL260W::chr7_3:uptag	315.875	239.75	242.875	13.4278	183.31	80.5661	-1.61188	-0.571063	0.854112	-1.62557	1.70515	0.807974	TP5_6 > TP3_4	TRUE	NA	FALSE
YJR080C::chr00_12:uptag	68.5	38.375	36.875	9.61589	17.8548	47.5842	1.57318	0.82631	1.0586	1.70581	1.70581	0.807974	TP5_6 < TP3_4	TRUE	AIM24	FALSE
YDL086W::chr4_1:uptag	71.875	117.75	51.625	33.4202	7.09564	45.0983	-1.25632	3.53887	0.972299	-0.791783	1.70124	0.811987	TP5_6 > TP3_4	TRUE	NA	FALSE
YML048W-A::chr13_1b:uptag	35.125	27.625	25.5	4.22982	19.9184	6.79814	-1.47696	1.30718	-1.79722	-1.39791	1.70038	0.811987	TP5_6 < TP3_4	FALSE	NA	FALSE
YFR020W::chr6_1:uptag	112.875	141.625	137	48.7836	127.985	41.0359	-1.66353	-0.203977	0.50456	-1.65063	1.69764	0.813808	TP5_6 > TP3_4	TRUE	NA	FALSE
YHR163W::chr8_3:uptag	76.25	67.75	106.625	38.5105	7.30015	5.76699	-1.50249	-1.68464	-0.241367	-1.6969	1.6969	0.813808	TP5_6 > TP3_4	TRUE	SOL3	FALSE
YNL211C::chr14_2:uptag	192.875	93.25	72.875	9.85421	43.8372	33.2214	-1.53494	-1.2628	0.53707	-1.64403	1.69407	0.814662	TP5_6 > TP3_4	TRUE	NA	FALSE
YIL013C::chr9_1:uptag	104.875	74.375	159.5	75.9536	19.4289	131.499	1.6422	0.322964	0.58514	1.694	1.694	0.814662	TP5_6 < TP3_4	TRUE	PDR11	FALSE
YDL162C::chr4_2:uptag	60	55	71.25	10.15	65.0621	31.3163	-1.6646	-0.287705	0.163252	-1.67729	1.69249	0.815193	TP5_6 > TP3_4	TRUE	NA	FALSE
YLR174W::chr12_3:uptag	69.375	42.375	40.375	24.9556	88.3956	27.1693	-1.59592	-0.335148	-1.44606	-1.68959	1.68959	0.818124	TP5_6 > TP3_4	TRUE	IDP2	FALSE
YNL115C::chr00_16b:uptag	471.625	62.625	106.25	157.404	45.2199	38.136	-1.48518	1.43524	1.00517	-1.26071	1.68646	0.821454	TP5_6 > TP3_4	TRUE	NA	FALSE
YGR124W::chr7_5:uptag	161	107.75	132.875	20.5352	74.1233	104.461	1.61283	0.35696	-0.912261	1.59904	1.68403	0.823593	TP5_6 < TP3_4	TRUE	ASN2	FALSE
YNR034W::chr14_4:uptag	120	156.5	95.75	47.534	117.935	94.2464	1.53256	0.927326	-1.05815	1.57859	1.67717	0.833418	TP5_6 < TP3_4	TRUE	SOL1	FALSE
YBL107C::chr2_2:uptag	132.25	180.625	146.5	55.8507	6.5642	16.2833	-1.23361	2.9636	-2.27427	-0.987034	1.67279	0.838983	TP5_6 < TP3_4	FALSE	NA	FALSE
YGL108C::chr7_2:uptag	176	165.5	101.5	35.2892	42.2189	64.2781	1.54421	1.1289	0.17127	1.67074	1.67074	0.839977	TP5_6 < TP3_4	TRUE	NA	FALSE
YBR098W::chr00_22:uptag	34.125	79.875	133.375	20.2837	12.9029	47.7336	-1.65953	-0.132245	0.171234	-1.65389	1.66985	0.839977	TP5_6 > TP3_4	TRUE	MMS4	FALSE
[truncated: 3,170 more rows]
