# Supplementary material for: Differential regulation of mRNA stability modulates transcriptional memory and facilitates environmental adaptation
Source: Nat Commun. 2023 Feb 17;14:910. doi: 10.1038/s41467-023-36586-x (PMC9936472; doi:10.1038/s41467-023-36586-x)
Supplement: Supplementary file 6 — Supplementary Data 3 [file 41467_2023_36586_MOESM6_ESM.xlsx]

## Sheet: Summary
S3A_TRAMPcomplex(Trf5)_CRAC
calculated CRAC data of Trf5 first normalised by total counts then normalised by PolII
S3B_TRAMPcomplex(Trf4)_CRAC
calculated CRAC data of Trf4 first normalised by total counts then normalised by PolII
S3C_TRAMPcomplex(Mtr4)_CRAC
calculated CRAC data of Mtr4 first normalised by total counts then normalised by PolII
S3D_SKIcomplex(Ski2)_CRAC
calculated CRAC data of Ski2 first normalised by total counts then normalised by PolII
S3E_NNScomplex(Nab3)_CRAC
calculated CRAC data of Nab3 first normalised by total counts then normalised by PolII
S3F_PolII_CRAC
calculated CRAC data of PolII normalised by total counts
We used published datasets from Bresson et. al 2017 (PolII, Nab3 and Mtr4), Clémentine Delan-Forino et. al 2020 (Trf4 and Trf5) and Tuck et. al 2013 (Ski2) with GEO accession number: GSE8648330, GSE13552637, GSE4674238.

## Sheet: S3A_TRAMPcomplex(Trf5)_CRAC
gene_name	Trf5_1	Trf5_2	Trf5	PolII_r1	PolII_r2	type	PolII	Trf5_PolII	Trf5_PolII_log2	Gene_Group
APC1;YNL170W	0.000224316	0.000285807	0.000255061	0.000125915	6.74463e-05	ORFt	9.66805e-05	2.63819	1.39955	Not Changed
CDC5;YMR001C-A	0.000573252	0.000557525	0.000565388	0.000338349	0.000226427	ORFt	0.000282388	2.00217	1.00156	Not Changed
FKS1;YLR342W-A	0.000641793	0.00208116	0.00136147	0.00105305	0.0010406	ORFt	0.00104683	1.30057	0.379147	Repression Memory Not Affected
FYV1-RPS11A	0.000442401	0.00116134	0.000801871	0.00131103	0.00161871	ORFt	0.00146487	0.547401	-0.86933	Repression Memory Enhanced
FYV12-SER1	0.000218085	0.000795026	0.000506555	0.000389637	0.000154163	ORFt	0.0002719	1.86302	0.897645	Not Changed
GLY1;YEL045C	0.000380091	0.000867484	0.000623787	0.00138942	0.00117308	ORFt	0.00128125	0.486857	-1.03843	Repression Memory Not Affected
HMRA1	0.000342705	0.000138878	0.000240791	7.61632e-05	6.26287e-05	ORFt	6.9396e-05	3.46982	1.79486	Not Changed
HOF1;YMR030W-A	0.000261702	7.44708e-05	0.000168086	0.000121009	6.26287e-05	ORFt	9.18188e-05	1.83063	0.872341	Not Changed
HYP2;YEL033W	0.000448632	0.000941955	0.000695293	0.00142634	0.00157776	ORFt	0.00150205	0.462896	-1.11124	Not Changed
ITC1;YGL132W	0.000722795	0.000416634	0.000569715	0.000128491	8.43079e-05	ORFt	0.0001064	5.35448	2.42075	Not Changed
LSR1	0.00309057	0.00149747	0.00229402	0.00194794	0.00177769	ORFt	0.00186281	1.23148	0.300395	Not Changed
MFB1;YDR220C	0.000261702	6.23945e-05	0.000162048	0.000199452	9.15343e-05	ORFt	0.000145493	1.11379	0.155474	Not Changed
NME1	0.00148298	0.000597779	0.00104038	0.000469219	0.000703369	ORFt	0.000586294	1.7745	0.827412	Not Changed
PIP2;YOR365C	0.000772643	0.000305934	0.000539289	0.000123833	0.000154163	ORFt	0.000138998	3.87983	1.95599	Induction Memory Not Affected
POR1-tD(GUC)N	0.000579483	0.00100435	0.000791916	0.000371797	0.00113936	ORFt	0.000755579	1.04809	0.0677645	Induction No Memory
RAS2;YNL097C-B	0.00024924	0.000394494	0.000321867	0.000530566	0.00026015	ORFt	0.000395358	0.814115	-0.296695	Not Changed
RGT1;YKL037W	0.000486018	0.000470978	0.000478498	0.000135478	6.02199e-05	ORFt	9.78492e-05	4.89016	2.28988	Not Changed
RHO5;YNL179C	0.000261702	0.000171082	0.000216392	0.000328736	0.000105987	ORFt	0.000217361	0.995539	-0.00645071	Induction Memory Not Affected
SCR1	0.00236778	0.00100234	0.00168506	0.00106658	0.00302545	ORFt	0.00204602	0.82358	-0.280019	Not Changed
SES1-FYV1	0.000224316	0.001266	0.00074516	0.000454303	0.000455263	ORFt	0.000454783	1.63849	0.712371	Repression Memory Not Affected
SIS2;YKR073C	0.000429939	0.000134853	0.000282396	0.00042363	0.000472124	ORFt	0.000447877	0.63052	-0.665385	Not Changed
SLU7-tR(ACG)D	0.000529635	0.000255616	0.000392625	0.000224674	0.000317961	ORFt	0.000271318	1.44711	0.53317	Not Changed
SNR11	0.000342705	0.00042871	0.000385708	0.00103938	0.00241602	ORFt	0.0017277	0.223249	-2.16327	Not Changed
SNR128	0.000479787	0.000209323	0.000344555	0.000497266	0.00214624	ORFt	0.00132175	0.260681	-1.93965	Not Changed
SNR13	0.000697871	0.000225425	0.000461648	0.000627195	0.00123812	ORFt	0.000932658	0.494981	-1.01455	Not Changed
SNR189	0.000218085	0.000322036	0.00027006	0.000985068	0.00167411	ORFt	0.00132959	0.203115	-2.29963	Not Changed
SNR19	0.00100319	0.000579665	0.000791427	0.00112961	0.00123571	ORFt	0.00118266	0.669191	-0.579511	Not Changed
SNR190	0.000548328	0.000334112	0.00044122	0.000995721	0.00243288	ORFt	0.0017143	0.257376	-1.95805	Not Changed
SNR3	0.000891032	0.000452863	0.000671948	0.00129745	0.00573535	ORFt	0.0035164	0.19109	-2.38768	Not Changed
SNR30	0.00183191	0.00123179	0.00153185	0.0024955	0.00627732	ORFt	0.00438641	0.349226	-1.51777	Not Changed
SNR33	0.000211854	0.000159005	0.00018543	0.00035376	0.00105024	ORFt	0.000701998	0.264145	-1.9206	Not Changed
SNR35	0.000479787	0.000378392	0.000429089	0.000410498	0.000905708	ORFt	0.000658103	0.652009	-0.617035	Not Changed
SNR37	0.00137705	0.000899688	0.00113837	0.0019357	0.00714931	ORFt	0.0045425	0.250604	-1.99652	Not Changed
SNR39B	0.000205623	0.000144916	0.00017527	0.00032824	0.00070096	ORFt	0.0005146	0.340594	-1.55388	Not Changed
SNR4	0.000330243	0.000257629	0.000293936	0.000570456	0.00114177	ORFt	0.000856113	0.343338	-1.5423	Not Changed
SNR40	0.000448632	0.000144916	0.000296774	0.00145582	0.00574257	ORFt	0.0035992	0.0824556	-3.60024	Not Changed
SNR41	0.000486018	0.00038443	0.000435224	0.000940817	0.00265449	ORFt	0.00179766	0.242106	-2.04629	Not Changed
SNR42	0.000841184	0.00078295	0.000812067	0.000706281	0.0012598	ORFt	0.000983041	0.826076	-0.275653	Not Changed
SNR43	0.000380091	0.000185171	0.000282631	0.000367883	0.000450445	ORFt	0.000409164	0.690752	-0.533761	Not Changed
SNR45	0.00129605	0.000497143	0.000896595	0.000405097	0.000794903	ORFt	0.0006	1.49432	0.579494	Not Changed
SNR47	0.000355167	0.000161018	0.000258092	0.000245536	0.00088162	ORFt	0.000563578	0.457953	-1.12673	Not Changed
SNR48	0.00037386	0.00017712	0.00027549	0.000660445	0.00362524	ORFt	0.00214284	0.128563	-2.95946	Not Changed
SNR49	0.000149544	0.00047299	0.000311267	0.000472589	0.00138747	ORFt	0.000930028	0.334686	-1.57912	Not Changed
SNR50	0.000180699	0.000144916	0.000162808	7.29918e-05	0.000142119	ORFt	0.000107555	1.51371	0.598087	Not Changed
SNR51-SNR70	0.000679179	0.000368329	0.000523754	0.000264019	0.000985198	ORFt	0.000624609	0.838531	-0.254064	Not Changed
SNR52	0.000616869	0.00019926	0.000408064	0.000344741	0.000342049	ORFt	0.000343395	1.18832	0.248926	Not Changed
SNR55-SNR57	0.000915956	0.000654135	0.000785046	0.00139923	0.00346867	ORFt	0.00243395	0.32254	-1.63245	Not Changed
SNR56	0.000548328	0.00034015	0.000444239	0.000428338	0.000847897	ORFt	0.000638117	0.696172	-0.522485	Not Changed
SNR6	0.000567021	0.000193222	0.000380121	0.00164046	0.0116369	ORFt	0.00663868	0.0572585	-4.12637	Not Changed
SNR62	0.000454863	0.000283794	0.000369328	0.000542508	0.000479351	ORFt	0.000510929	0.722856	-0.46822	Not Changed
SNR63	0.000317781	0.000599792	0.000458786	0.000613468	0.000729865	ORFt	0.000671667	0.683056	-0.549924	Not Changed
SNR64	0.000542097	0.000167056	0.000354576	0.000417783	0.000293873	ORFt	0.000355828	0.996482	-0.00508373	Not Changed
SNR65	0.000286626	0.000209323	0.000247975	6.76401e-05	6.74463e-05	ORFt	6.75432e-05	3.67135	1.87631	Not Changed
SNR66	0.000386322	0.000150954	0.000268638	0.000456583	0.00133206	ORFt	0.000894324	0.300381	-1.73513	Not Changed
SNR67	0.000324012	0.000100636	0.000212324	0.000191969	0.000346867	ORFt	0.000269418	0.788084	-0.343578	Not Changed
SNR68	0.000286626	0.000372354	0.00032949	0.000495185	0.0011514	ORFt	0.000823295	0.400209	-1.32118	Not Changed
SNR69	0.000174468	0.000106674	0.000140571	0.000146281	0.000310735	ORFt	0.000228508	0.61517	-0.700944	Not Changed
SNR70	0.000959573	0.000241527	0.00060055	0.000655737	0.00206193	ORFt	0.00135883	0.44196	-1.17801	Not Changed
SNR71	0.000735257	0.000430723	0.00058299	0.000645281	0.00190777	ORFt	0.00127652	0.456701	-1.13068	Not Changed
SNR75	0.000261702	0.000161018	0.00021136	0.000425315	0.000845488	ORFt	0.000635401	0.33264	-1.58797	Not Changed
SNR76	0.000629331	0.000297883	0.000463607	0.000516939	0.00103578	ORFt	0.000776361	0.597154	-0.743825	Not Changed
SNR77	0.000529635	0.00017712	0.000353377	0.000906526	0.00302063	ORFt	0.00196358	0.179966	-2.4742	Not Changed
SNR79	0.000398784	0.000128814	0.000263799	0.000595035	0.00180419	ORFt	0.00119961	0.219904	-2.18506	Not Changed
SNR8	0.000348936	0.000328074	0.000338505	0.00126162	0.00520059	ORFt	0.00323111	0.104764	-3.25478	Not Changed
SNR82	0.00018693	0.000307947	0.000247438	0.000356188	0.000195113	ORFt	0.00027565	0.897653	-0.15577	Not Changed
SNR83	0.000411246	0.000313985	0.000362615	0.000582002	0.000879211	ORFt	0.000730606	0.496321	-1.01065	Not Changed
SNR84	0.000261702	0.000613881	0.000437791	0.000740275	0.000970745	ORFt	0.00085551	0.511731	-0.966541	Not Changed
SNR85	0.000243009	0.000446825	0.000344917	0.000413918	0.000498621	ORFt	0.000456269	0.75595	-0.403637	Not Changed
SNR86	0.000423708	0.000631995	0.000527852	0.000903652	0.00161389	ORFt	0.00125877	0.419338	-1.25381	Not Changed
SNR87	0.000735257	0.000370341	0.000552799	0.000245338	0.000688916	ORFt	0.000467127	1.1834	0.242942	Not Changed
SOE1	0.000367629	0.000104662	0.000236145	5.43103e-05	0.000178251	ORFt	0.000116281	2.03082	1.02206	Repression NO Memeory
tD(GUC)O	0.000473556	0.000156993	0.000315274	0.000366099	0.0014501	ORFt	0.000908097	0.347181	-1.52624	Not Changed
TGL5;YOR082C	0.000398784	0.000299896	0.00034934	0.000130176	0.000161389	ORFt	0.000145783	2.3963	1.26081	Not Changed
tK(CUU)K	0.00081626	0.000601805	0.000709033	0.000562924	0.00323983	ORFt	0.00190138	0.372905	-1.42312	Not Changed
tK(UUU)O	0.000722795	0.000416634	0.000569715	0.000547216	0.00295559	ORFt	0.0017514	0.32529	-1.6202	Not Changed
tL(GAG)G	0.000392553	0.000169069	0.000280811	0.000103863	5.78111e-05	ORFt	8.08373e-05	3.47378	1.79651	Not Changed
TLC1	0.000853646	0.00031801	0.000585828	0.000197816	0.000130075	ORFt	0.000163946	3.57331	1.83726	Not Changed
TPK3;YKL165C-A	0.000174468	9.05726e-05	0.00013252	0.000154655	0.000113213	ORFt	0.000133934	0.989441	-0.0153145	Not Changed
tQ(UUG)E2	0.000542097	0.000261654	0.000401875	0.000263226	0.000344458	ORFt	0.000303842	1.32265	0.403426	Not Changed
tR(UCU)G2	0.000486018	0.000223412	0.000354715	0.000524173	0.00663864	ORFt	0.00358141	0.0990434	-3.33579	Repression NO Memeory
tT(UGU)G2-GND2	0.00024924	6.44072e-05	0.000156824	3.03265e-05	0.00019993	ORFt	0.000115128	1.36216	0.445899	Induction Memory Enhanced
tV(AAC)G3	0.000672948	0.000245552	0.00045925	0.00020961	0.000563658	ORFt	0.000386634	1.18782	0.24831	Not Changed
YAL001C	0.000554559	0.000175107	0.000364833	7.93842e-05	5.05847e-05	ORFt	6.49845e-05	5.61415	2.48907	Induction No Memory
YAL003W;snR18	0.00162006	0.00192618	0.00177312	0.00142649	0.0025196	ORFt	0.00197304	0.898671	-0.154135	Repression Memory Not Affected
YAL005C	0.000473556	0.00266887	0.00157121	0.000752762	0.00032037	ORFt	0.000536566	2.92828	1.55005	Not Changed
YAL007C	0.000168237	0.000299896	0.000234066	0.000231413	0.000125257	ORFt	0.000178335	1.31251	0.392325	Repression NO Memeory
YAL012W	0.000417477	0.00078295	0.000600213	0.000356733	0.000175842	ORFt	0.000266288	2.254	1.17249	Repression Memory Not Affected
YAL016W	0.000236778	0.000273731	0.000255254	0.000500784	0.000195113	ORFt	0.000347948	0.733598	-0.446939	Not Changed
YAL019W-A-FUN30	0.000224316	0.000195234	0.000209775	0.000193505	0.000151754	ORFt	0.00017263	1.21517	0.281163	Repression Memory Not Affected
YAL024C	0.000548328	0.000201272	0.0003748	0.000140781	8.18991e-05	ORFt	0.00011134	3.36627	1.75115	Not Changed
YAL029C	0.000523404	0.000722568	0.000622986	0.000287805	0.000149345	ORFt	0.000218575	2.85021	1.51107	Not Changed
YAL031C	0.000330243	0.000283794	0.000307018	0.000156092	7.46727e-05	ORFt	0.000115383	2.66087	1.4119	Not Changed
YAL034W-A	0.000218085	0.000213349	0.000215717	9.84126e-05	5.54023e-05	ORFt	7.69075e-05	2.80489	1.48794	Not Changed
YAL035W	0.000230547	0.000668225	0.000449386	0.000484184	0.000281829	ORFt	0.000383007	1.17331	0.230585	Repression Memory Not Affected
YAL036C	0.000648024	0.000207311	0.000427667	0.0002107	0.000192704	ORFt	0.000201702	2.12029	1.08426	Repression Memory Not Affected
YAL038W	0.00115897	0.0032103	0.00218463	0.00193421	0.00171988	ORFt	0.00182705	1.19572	0.257877	Repression Memory Enhanced
YAL040C	0.000810029	0.00017712	0.000493575	0.000251829	0.000197521	ORFt	0.000224675	2.19684	1.13543	Not Changed
YAL044C	0.000330243	0.000271718	0.00030098	0.000445483	0.00012044	ORFt	0.000282961	1.06368	0.0890635	Not Changed
YAL051W	0.000348936	0.000130827	0.000239881	9.17725e-05	8.18991e-05	ORFt	8.68358e-05	2.76247	1.46596	Induction No Memory
YAL053W	0.000361398	8.0509e-05	0.000220953	7.54199e-05	5.29935e-05	ORFt	6.42067e-05	3.44128	1.78295	Not Changed
YAL056W	0.000492249	4.62927e-05	0.000269271	0.000244347	0.000103578	ORFt	0.000173962	1.54787	0.630281	Induction Memory Not Affected
YAL060W	0.000218085	8.0509e-05	0.000149297	0.000152574	6.02199e-05	ORFt	0.000106397	1.40321	0.488726	Induction Memory Not Affected
YAR002W	0.000417477	9.4598e-05	0.000256037	0.000182802	9.39431e-05	ORFt	0.000138372	1.85035	0.887799	Repression NO Memeory
YAR014C	0.000361398	0.000209323	0.000285361	0.000342858	0.000286647	ORFt	0.000314753	0.906618	-0.141433	Not Changed
YBL002W	0.000405015	0.00045085	0.000427932	0.000360896	0.000419131	ORFt	0.000390013	1.09723	0.13386	Repression NO Memeory
YBL003C	0.000224316	0.000613881	0.000419098	0.000617433	0.000739501	ORFt	0.000678467	0.617714	-0.694989	Repression NO Memeory
YBL004W	0.000978266	0.000869497	0.000923882	0.000249946	0.000269785	ORFt	0.000259866	3.55523	1.82994	Repression Memory Not Affected
YBL007C	0.000236778	0.00105064	0.00064371	0.00049459	0.000248106	ORFt	0.000371348	1.73344	0.793638	Not Changed
YBL009W	0.000236778	9.86235e-05	0.000167701	9.60836e-05	7.22639e-05	ORFt	8.41738e-05	1.99232	0.994446	Not Changed
YBL011W	0.000542097	0.000136865	0.000339481	0.000257379	0.000105987	ORFt	0.000181683	1.86853	0.901906	Not Changed
YBL017C	0.000236778	0.000748733	0.000492756	0.000256785	0.000185477	ORFt	0.000221131	2.22834	1.15597	Not Changed
YBL020W	0.000274164	0.000181145	0.000227655	0.00013087	8.67167e-05	ORFt	0.000108793	2.09254	1.06526	Repression NO Memeory
YBL022C	0.00043617	0.000408583	0.000422376	0.000324623	0.00012044	ORFt	0.000222531	1.89805	0.924521	Not Changed
YBL024W	0.000162006	0.000380405	0.000271205	0.000465255	0.000464898	ORFt	0.000465076	0.583142	-0.778081	Repression Memory Not Affected
YBL027W	0.000785105	0.00121971	0.00100241	0.00170939	0.00275807	ORFt	0.00223373	0.44876	-1.15598	Repression Memory Enhanced
YBL028C	0.00018693	0.000185171	0.00018605	0.000217984	0.000438401	ORFt	0.000328193	0.566893	-0.818851	Repression Memory Enhanced
YBL030C	0.000510942	0.00065011	0.000580526	0.000263871	0.000156572	ORFt	0.000210221	2.7615	1.46545	Not Changed
YBL034C	0.000567021	0.000285807	0.000426414	0.000164417	0.000187886	ORFt	0.000176152	2.42072	1.27543	Not Changed
YBL035C	0.000604407	0.000163031	0.000383719	0.000158174	0.000127666	ORFt	0.00014292	2.68485	1.42484	Not Changed
YBL037W	0.000236778	0.000263667	0.000250222	0.000125419	0.000134893	ORFt	0.000130156	1.92248	0.942971	Not Changed
YBL039C;YBL039C-A	0.000224316	0.000416634	0.000320475	0.000326655	0.000252924	ORFt	0.000289789	1.10589	0.145208	Repression Memory Not Affected
YBL040C	0.000243009	0.000247565	0.000245287	0.000115013	8.67167e-05	ORFt	0.000100865	2.43184	1.28205	Not Changed
YBL042C	0.000367629	0.000615894	0.000491761	0.000331263	0.000315552	ORFt	0.000323408	1.52056	0.604604	Not Changed
YBL045C	0.00031155	0.000253603	0.000282577	0.00024395	9.15343e-05	ORFt	0.000167742	1.68459	0.752395	Induction Memory Not Affected
YBL047C	0.000473556	0.000865472	0.000669514	0.00026278	0.000214383	ORFt	0.000238582	2.80622	1.48863	Induction Memory Not Affected
YBL051C	0.000529635	0.000328074	0.000428854	0.000197668	0.000142119	ORFt	0.000169893	2.52426	1.33586	Not Changed
YBL052C	0.000261702	0.000187183	0.000224443	9.81648e-05	7.22639e-05	ORFt	8.52144e-05	2.63386	1.39718	Not Changed
YBL054W;YBL053W	0.000286626	0.000229451	0.000258038	0.000126361	9.15343e-05	ORFt	0.000108947	2.36846	1.24395	Repression Memory Not Affected
YBL056W	0.000710333	0.000497143	0.000603738	0.000289985	0.000289056	ORFt	0.00028952	2.0853	1.06026	Not Changed
YBL058W	0.000230547	0.000193222	0.000211884	0.000412282	0.000267376	ORFt	0.000339829	0.623502	-0.681535	Not Changed
YBL060W	0.000243009	0.000120763	0.000181886	0.000138105	0.000108396	ORFt	0.00012325	1.47575	0.561445	Not Changed
YBL061C	0.000143313	0.000195234	0.000169274	0.000149898	7.94903e-05	ORFt	0.000114694	1.47587	0.561563	Not Changed
YBL067C	0.000218085	0.000235489	0.000226787	0.000158273	6.50375e-05	ORFt	0.000111655	2.03114	1.02229	Not Changed
YBL068W	0.000180699	0.000161018	0.000170858	0.000120018	0.000130075	ORFt	0.000125046	1.36636	0.450338	Repression Memory Not Affected
YBL071W-A	0.000143313	0.000122776	0.000133045	0.000237707	0.000144528	ORFt	0.000191117	0.696141	-0.522548	Not Changed
YBL076C	0.00056079	0.00148137	0.00102108	0.000830759	0.000951475	ORFt	0.000891117	1.14584	0.196406	Repression Memory Not Affected
YBL079W	0.000211854	0.000696403	0.000454128	0.000300441	0.000103578	ORFt	0.00020201	2.24805	1.16868	Not Changed
YBL081W	0.000286626	0.000144916	0.000215771	0.000134933	6.26287e-05	ORFt	9.8781e-05	2.18434	1.1272	Not Changed
YBL084C	0.000218085	7.64835e-05	0.000147284	0.00012641	9.87607e-05	ORFt	0.000112585	1.3082	0.387583	Induction Memory Not Affected
YBL085W	0.000510942	0.000348201	0.000429571	0.000208718	7.70815e-05	ORFt	0.0001429	3.0061	1.58789	Not Changed
YBL087C	0.000853646	0.000829242	0.000841444	0.000648156	0.000715413	ORFt	0.000681784	1.23418	0.303553	Repression Memory Not Affected
YBL088C	0.000803798	0.000440787	0.000622293	0.000143506	8.43079e-05	ORFt	0.000113907	5.46317	2.44974	Induction No Memory
YBL092W	0.000336474	0.00123984	0.000788156	0.00152326	0.00206675	ORFt	0.00179501	0.439083	-1.18744	Repression Memory Not Affected
YBL097W	0.000585714	4.22672e-05	0.00031399	0.000128145	5.78111e-05	ORFt	9.29778e-05	3.37705	1.75576	Not Changed
YBL099W	0.000523404	0.00101039	0.000766896	0.000420954	0.000351684	ORFt	0.000386319	1.98513	0.989237	Induction Memory Not Affected
YBL103C	0.000510942	0.000251591	0.000381266	0.000215903	7.70815e-05	ORFt	0.000146492	2.60263	1.37997	Not Changed
YBL104C	0.000224316	8.65472e-05	0.000155431	0.000169323	0.000115622	ORFt	0.000142473	1.09096	0.125593	Not Changed
YBL105C	0.000211854	0.000189196	0.000200525	0.00023736	0.000195113	ORFt	0.000216236	0.927343	-0.108826	Induction No Memory
YBR003W	0.000342705	0.000128814	0.00023576	0.000107976	5.78111e-05	ORFt	8.28937e-05	2.84412	1.50798	Induction Memory Not Affected
YBR007C	0.000342705	0.000148942	0.000245823	0.000177202	0.000187886	ORFt	0.000182544	1.34665	0.429375	Not Changed
YBR008C	0.000405015	0.000263667	0.000334341	0.000211443	0.000115622	ORFt	0.000163533	2.04449	1.03174	Not Changed
YBR010W	0.000859877	0.000680301	0.000770089	0.00104795	0.00185477	ORFt	0.00145136	0.530598	-0.91431	Not Changed
YBR011C	0.000429939	0.000947993	0.000688966	0.000441519	0.000274603	ORFt	0.000358061	1.92416	0.944228	Repression Memory Not Affected
YBR016W	0.000417477	0.000277756	0.000347616	0.000147074	0.000161389	ORFt	0.000154232	2.25386	1.1724	Not Changed
YBR017C	0.000380091	0.000597779	0.000488935	0.000326655	0.000137301	ORFt	0.000231978	2.10768	1.07565	Not Changed
YBR021W	0.000205623	0.000213349	0.000209486	6.4766e-05	7.94903e-05	ORFt	7.21281e-05	2.90436	1.53822	Not Changed
YBR023C	0.000330243	0.000315998	0.00032312	0.000243851	0.000127666	ORFt	0.000185759	1.73946	0.798641	Not Changed
YBR025C	0.000274164	0.0010909	0.00068253	0.000363373	0.000274603	ORFt	0.000318988	2.13967	1.09739	Repression Memory Enhanced
YBR027C;YBR028C	0.000230547	0.000277756	0.000254151	0.000203812	0.000113213	ORFt	0.000158513	1.60335	0.681089	Not Changed
YBR029C	0.000255471	0.000267692	0.000261582	0.000350936	0.000269785	ORFt	0.00031036	0.842832	-0.246684	Not Changed
YBR031W	0.000996959	0.00145721	0.00122709	0.00140003	0.00214142	ORFt	0.00177072	0.692986	-0.529102	Not Changed
YBR035C	0.000317781	0.000283794	0.000300787	0.000200938	5.05847e-05	ORFt	0.000125761	2.39173	1.25805	Induction No Memory
YBR039W	0.000361398	0.000161018	0.000261208	0.000167093	8.18991e-05	ORFt	0.000124496	2.09812	1.0691	Induction Memory Not Affected
YBR048W	0.000604407	0.00110297	0.00085369	0.0011029	0.00141637	ORFt	0.00125964	0.677726	-0.561226	Repression Memory Enhanced
YBR054W	0.000274164	0.000152967	0.000213565	3.86515e-05	6.02199e-05	ORFt	4.94357e-05	4.32006	2.11105	Not Changed
YBR055C	0.000211854	0.000130827	0.00017134	0.000125469	0.000137301	ORFt	0.000131385	1.30411	0.383065	Not Changed
YBR058C	0.000330243	0.000249578	0.00028991	9.86108e-05	6.98551e-05	ORFt	8.4233e-05	3.44177	1.78315	Not Changed
YBR059C	0.000361398	0.000201272	0.000281335	0.000321947	0.000134893	ORFt	0.00022842	1.23166	0.300602	Induction No Memory
YBR063C-ECM2	0.000243009	4.22672e-05	0.000142638	0.000157728	0.000115622	ORFt	0.000136675	1.04363	0.0616092	Not Changed
YBR068C	0.000367629	0.00151357	0.000940599	0.00187737	0.000990016	ORFt	0.00143369	0.656067	-0.608085	Not Changed
YBR069C	0.00069164	0.000611868	0.000651754	0.000543053	0.000411904	ORFt	0.000477479	1.36499	0.448892	Not Changed
YBR071W	0.000149544	0.000269705	0.000209624	0.000188451	0.000110805	ORFt	0.000149628	1.40097	0.48643	Not Changed
YBR073W	0.000236778	0.000215362	0.00022607	0.000155448	7.70815e-05	ORFt	0.000116265	1.94444	0.959352	Not Changed
YBR078W	0.00168237	0.00192215	0.00180226	0.00073527	0.000749136	ORFt	0.000742203	2.42826	1.27992	Not Changed
YBR079C	0.000510942	0.000569601	0.000540271	0.000663913	0.000585338	ORFt	0.000624626	0.864952	-0.209307	Repression Memory Not Affected
YBR081C	0.000448632	0.0002214	0.000335016	9.7818e-05	7.22639e-05	ORFt	8.50409e-05	3.93946	1.978	Not Changed
YBR082C	0.000324012	0.000644072	0.000484042	0.000220214	0.000144528	ORFt	0.000182371	2.65416	1.40825	Not Changed
YBR083W	0.000267933	0.000527334	0.000397633	0.000378338	0.00026015	ORFt	0.000319244	1.24555	0.316778	Not Changed
YBR084C-A	0.000461094	0.000829242	0.000645168	0.00142391	0.0022185	ORFt	0.00182121	0.354253	-1.49715	Repression Memory Enhanced
YBR084W	0.00031155	0.00058369	0.00044762	0.000267587	0.000337232	ORFt	0.000302409	1.48018	0.565772	Repression Memory Not Affected
YBR085C-A	0.000243009	0.000271718	0.000257363	0.000255793	0.000105987	ORFt	0.00018089	1.42276	0.508692	Not Changed
YBR086C	0.000729026	0.000374367	0.000551697	0.000354603	0.000192704	ORFt	0.000273653	2.01604	1.01153	Not Changed
YBR088C	0.000554559	0.000297883	0.000426221	0.000166449	0.000101169	ORFt	0.000133809	3.18529	1.67142	Not Changed
YBR092C	0.000778874	0.000241527	0.000510201	0.000154556	6.74463e-05	ORFt	0.000111001	4.59635	2.20049	Repression Memory Not Affected
YBR094W	0.000305319	0.000372354	0.000338836	7.50235e-05	7.70815e-05	ORFt	7.60525e-05	4.4553	2.15552	Not Changed
YBR104W	0.000367629	9.05726e-05	0.000229101	0.000283048	0.000238471	ORFt	0.000260759	0.878591	-0.186737	Repression Memory Not Affected
YBR106W	0.000267933	0.000533372	0.000400652	0.000529723	0.000211974	ORFt	0.000370849	1.08037	0.11152	Repression Memory Not Affected
YBR112C	0.000224316	0.000452863	0.000338589	0.000304455	0.000262559	ORFt	0.000283507	1.19429	0.256154	Not Changed
YBR115C	0.000243009	0.00080509	0.000524049	0.000336813	0.000146937	ORFt	0.000241875	2.16661	1.11544	Not Changed
YBR118W	0.00160137	0.00297078	0.00228607	0.00312403	0.0102663	ORFt	0.00669516	0.341452	-1.55025	Repression Memory Enhanced
YBR121C;YBR121C-A	0.000230547	0.00111304	0.000671792	0.000428932	0.000525118	ORFt	0.000477025	1.40829	0.493949	Repression Memory Not Affected
YBR122C	0.00037386	0.000229451	0.000301655	0.000151385	5.05847e-05	ORFt	0.000100985	2.98713	1.57876	Not Changed
YBR123C	0.000199392	0.00017712	0.000188256	0.000128145	8.67167e-05	ORFt	0.000107431	1.75235	0.809289	Induction No Memory
YBR126C	0.000479787	0.000175107	0.000327447	0.000393353	9.87607e-05	ORFt	0.000246057	1.33078	0.412269	Not Changed
YBR127C	0.000423708	0.000950006	0.000686857	0.00047908	0.000224018	ORFt	0.000351549	1.9538	0.966283	Repression Memory Not Affected
YBR135W	0.00037386	4.42799e-05	0.00020907	0.00010089	6.26287e-05	ORFt	8.17595e-05	2.55713	1.35453	Not Changed
YBR136W	0.000672948	0.000277756	0.000475352	8.96912e-05	7.22639e-05	ORFt	8.09776e-05	5.87017	2.5534	Not Changed
YBR138C	0.000454863	9.86235e-05	0.000276743	4.11291e-05	6.50375e-05	ORFt	5.30833e-05	5.21337	2.38222	Induction Memory Not Affected
YBR140C	0.00100319	0.000328074	0.000665632	0.000233643	0.000156572	ORFt	0.000195108	3.41162	1.77046	Not Changed
YBR142W	0.000492249	0.000140891	0.00031657	0.000137361	0.00019993	ORFt	0.000168646	1.87713	0.908527	Repression Memory Not Affected
YBR150C	0.000211854	0.000356252	0.000284053	0.000199055	8.43079e-05	ORFt	0.000141681	2.00487	1.00351	Not Changed
YBR152W;YBR153W	0.000149544	0.000146929	0.000148236	0.000157777	6.50375e-05	ORFt	0.000111407	1.33058	0.412054	Not Changed
YBR158W	0.000286626	0.000646085	0.000466355	0.000497762	0.000650375	ORFt	0.000574068	0.812369	-0.299794	Not Changed
YBR159W	0.000654255	0.000555512	0.000604883	0.000221602	0.00012044	ORFt	0.000171021	3.5369	1.82248	Repression NO Memeory
YBR162C	0.000915956	0.00108083	0.000998395	0.000399597	0.000496212	ORFt	0.000447904	2.22903	1.15642	Repression NO Memeory
YBR164C	0.000255471	0.000124789	0.00019013	6.58562e-05	6.98551e-05	ORFt	6.78556e-05	2.80198	1.48644	Repression NO Memeory
YBR168W	0.000224316	5.63563e-05	0.000140336	5.81259e-05	6.50375e-05	ORFt	6.15817e-05	2.27886	1.18831	Induction No Memory
YBR170C	0.000218085	0.000187183	0.000202634	0.000156885	8.43079e-05	ORFt	0.000120597	1.68026	0.748688	Not Changed
YBR172C	0.000523404	0.000207311	0.000365357	0.000203515	0.00013971	ORFt	0.000171613	2.12896	1.09015	Not Changed
YBR175W	0.000355167	5.03181e-05	0.000202742	8.23078e-05	6.26287e-05	ORFt	7.24683e-05	2.79767	1.48423	Not Changed
YBR179C	0.000137082	8.45344e-05	0.000110808	0.000122446	8.43079e-05	ORFt	0.000103377	1.07189	0.10015	Induction Memory Not Affected
YBR181C	0.000697871	0.0014713	0.00108459	0.00146103	0.00143564	ORFt	0.00144833	0.748851	-0.41725	Repression Memory Enhanced
YBR189W	0.00120258	0.00134047	0.00127153	0.00167579	0.00269785	ORFt	0.00218682	0.581451	-0.782271	Repression Memory Enhanced
YBR190W-RPL21A;YBR191W-A	0.000162006	0.000744708	0.000453357	0.00088279	0.00111768	ORFt	0.00100024	0.45325	-1.14162	Repression Memory Enhanced
YBR195C	0.000236778	6.23945e-05	0.000149586	0.000137163	0.000166207	ORFt	0.000151685	0.986162	-0.0201027	Not Changed
YBR196C	0.000504711	0.0021355	0.00132011	0.000674369	0.000493803	ORFt	0.000584086	2.26012	1.1764	Repression Memory Enhanced
YBR202W	0.000180699	0.000114725	0.000147712	0.00025733	0.000149345	ORFt	0.000203338	0.726438	-0.461089	Not Changed
YBR205W;YBR206W	0.000218085	0.000169069	0.000193577	0.00020183	0.000163798	ORFt	0.000182814	1.05887	0.0825288	Repression NO Memeory
YBR208C	0.000224316	0.000487079	0.000355698	0.000107481	6.74463e-05	ORFt	8.74636e-05	4.06681	2.0239	Not Changed
YBR212W	0.000224316	5.03181e-05	0.000137317	7.62128e-05	6.98551e-05	ORFt	7.30339e-05	1.88018	0.910871	Induction Memory Not Affected
YBR216C	0.000299088	0.000215362	0.000257225	0.000136172	0.00012044	ORFt	0.000128306	2.00478	1.00344	Induction No Memory
YBR218C	0.000224316	0.00163232	0.000928318	0.000431856	0.000163798	ORFt	0.000297827	3.11697	1.64014	Not Changed
YBR221C	0.000423708	0.000780937	0.000602322	0.000158967	6.50375e-05	ORFt	0.000112002	5.37778	2.42701	Not Changed
YBR237W	0.000554559	0.0002214	0.000387979	8.89975e-05	8.67167e-05	ORFt	8.78571e-05	4.41603	2.14275	Not Changed
YBR243C	0.000168237	5.8369e-05	0.000113303	5.4558e-05	5.78111e-05	ORFt	5.61846e-05	2.01662	1.01194	Not Changed
YBR245C	0.000174468	0.00029587	0.000235169	0.000161147	5.29935e-05	ORFt	0.00010707	2.1964	1.13514	Repression NO Memeory
YBR249C	0.000729026	0.000950006	0.000839516	0.000341124	0.000445627	ORFt	0.000393376	2.13413	1.09365	Repression Memory Not Affected
YBR250W	0.000348936	0.000134853	0.000241894	0.000110256	0.000168616	ORFt	0.000139436	1.73481	0.794775	Not Changed
YBR253W	0.000174468	0.000356252	0.00026536	0.000159512	0.000178251	ORFt	0.000168881	1.57128	0.651941	Not Changed
YBR255W	0.000230547	0.000193222	0.000211884	6.53606e-05	9.39431e-05	ORFt	7.96519e-05	2.66013	1.4115	Not Changed
YBR260C	0.000224316	9.4598e-05	0.000159457	8.44386e-05	6.50375e-05	ORFt	7.47381e-05	2.13354	1.09325	Not Changed
YBR267W	0.000174468	0.000179132	0.0001768	0.000234932	0.000267376	ORFt	0.000251154	0.703951	-0.506453	Not Changed
YBR279W	0.000224316	0.000179132	0.000201724	0.000209808	0.000224018	ORFt	0.000216913	0.929977	-0.104734	Not Changed
YBR283C	0.000984497	0.000774899	0.000879698	0.000287408	0.000137301	ORFt	0.000212355	4.14258	2.05053	Repression NO Memeory
YBR286W	0.000392553	0.000889624	0.000641088	0.000228242	0.000132484	ORFt	0.000180363	3.55444	1.82962	Not Changed
YBR288C	0.000380091	0.00017712	0.000278605	7.52217e-05	8.67167e-05	ORFt	8.09692e-05	3.44088	1.78278	Repression NO Memeory
YCL005W-A	0.000386322	0.000330087	0.000358204	0.000115558	0.000156572	ORFt	0.000136065	2.6326	1.39649	Repression NO Memeory
YCL009C	0.000411246	0.000744708	0.000577977	0.000421301	0.000211974	ORFt	0.000316638	1.82536	0.868179	Not Changed
YCL010C	0.000162006	0.00013284	0.000147423	0.000393006	0.000154163	ORFt	0.000273585	0.538857	-0.892027	Not Changed
YCL014W	0.000361398	0.000237501	0.00029945	0.000155448	0.000151754	ORFt	0.000153601	1.94953	0.963123	Not Changed
YCL025C	0.000286626	0.000189196	0.000237911	0.000238747	0.000132484	ORFt	0.000185616	1.28174	0.358104	Not Changed
YCL030C	0.00104058	0.00190202	0.0014713	0.000946267	0.00102374	ORFt	0.000985003	1.4937	0.578892	Not Changed
YCL037C	0.000243009	0.00049513	0.00036907	0.000480814	0.000431175	ORFt	0.000455995	0.809373	-0.305124	Repression Memory Enhanced
YCL043C;YCL041C	0.000548328	0.00110499	0.000826657	0.000613766	0.000146937	ORFt	0.000380351	2.1734	1.11996	Not Changed
YCL045C	0.000218085	0.000324049	0.000271067	0.00024291	0.000248106	ORFt	0.000245508	1.10411	0.142879	Not Changed
YCL051W	0.000324012	0.000126802	0.000225407	6.99691e-05	6.02199e-05	ORFt	6.50945e-05	3.46276	1.79192	Not Changed
YCL054W	0.000741488	0.000273731	0.000507609	0.000324623	0.000233653	ORFt	0.000279138	1.81849	0.86274	Repression Memory Not Affected
YCL061C	0.000392553	0.000324049	0.000358301	0.000165062	7.22639e-05	ORFt	0.000118663	3.01949	1.5943	Not Changed
YCR002C	0.000149544	0.000275743	0.000212644	0.000196131	5.78111e-05	ORFt	0.000126971	1.67474	0.743935	Not Changed
YCR006C-SUF2	0.000573252	0.00026568	0.000419466	0.00011868	0.000267376	ORFt	0.000193028	2.17308	1.11974	Not Changed
YCR008W	0.00024924	0.000424685	0.000336962	0.000187361	0.000289056	ORFt	0.000238208	1.41457	0.500365	Not Changed
YCR009C	0.000168237	0.0001107	0.000139468	0.000218926	6.74463e-05	ORFt	0.000143186	0.974035	-0.0379538	Not Changed
YCR011C	0.000243009	0.00030996	0.000276484	0.000228886	6.50375e-05	ORFt	0.000146962	1.88133	0.911756	Induction Memory Not Affected
YCR012W	0.00166991	0.00243942	0.00205466	0.00159725	0.0013152	ORFt	0.00145623	1.41095	0.496669	Not Changed
YCR015C	0.000224316	0.000104662	0.000164489	0.000112684	0.000132484	ORFt	0.000122584	1.34185	0.42422	Not Changed
YCR016W	0.000504711	0.000122776	0.000313743	0.000127599	0.000151754	ORFt	0.000139677	2.24621	1.16749	Repression Memory Not Affected
YCR024C-B-PMP1	0.000442401	0.00065011	0.000546255	0.000570506	0.000857532	ORFt	0.000714019	0.765043	-0.386386	Repression Memory Not Affected
YCR028C	0.000280395	7.44708e-05	0.000177433	0.000252374	0.000108396	ORFt	0.000180385	0.983633	-0.0238074	Not Changed
YCR028C-A	0.000193161	0.000187183	0.000190172	0.000103517	7.22639e-05	ORFt	8.78902e-05	2.16375	1.11353	Repression NO Memeory
YCR030C	0.000324012	0.00040657	0.000365291	0.000110206	5.54023e-05	ORFt	8.28043e-05	4.4115	2.14127	Induction Memory Not Affected
YCR031C	0.000324012	0.000927866	0.000625939	0.000835467	0.000794903	ORFt	0.000815185	0.767849	-0.381105	Repression Memory Enhanced
YCR032W	0.000218085	0.000173094	0.00019559	0.000126063	0.000105987	ORFt	0.000116025	1.68575	0.753392	Not Changed
YCR033W	0.00087857	0.000203285	0.000540928	0.000371054	0.000110805	ORFt	0.000240929	2.24517	1.16683	Not Changed
YCR037C	0.000155775	0.000175107	0.000165441	0.000273385	0.000154163	ORFt	0.000213774	0.773906	-0.36977	Not Changed
YCR042C	0.000448632	0.000440787	0.000444709	0.000246725	0.000158981	ORFt	0.000202853	2.19227	1.13243	Not Changed
YCR045W-A	0.000243009	0.000148942	0.000195975	0.000102922	7.70815e-05	ORFt	9.00017e-05	2.17746	1.12265	Not Changed
YCR052W	0.000380091	0.000126802	0.000253446	0.000208024	5.05847e-05	ORFt	0.000129304	1.96007	0.970907	Repression Memory Not Affected
YCR053W	0.000866108	0.000807103	0.000836605	0.000581606	0.000291464	ORFt	0.000436535	1.91647	0.93845	Repression Memory Not Affected
YCR065W	0.000429939	0.000328074	0.000379006	0.000534332	0.0003011	ORFt	0.000417716	0.907331	-0.140299	Not Changed
YCR067C	0.000292857	0.000257629	0.000275243	0.000139046	7.94903e-05	ORFt	0.000109268	2.51896	1.33283	Not Changed
YCR072C	0.000336474	0.000126802	0.000231638	0.000195438	0.000132484	ORFt	0.000163961	1.41276	0.498519	Repression Memory Not Affected
YCR073W-A	0.00056079	0.000116738	0.000338764	0.000230224	0.000108396	ORFt	0.00016931	2.00085	1.00061	Not Changed
YCR084C	0.000654255	0.000434748	0.000544502	0.000349499	0.000267376	ORFt	0.000308437	1.76535	0.819958	Repression NO Memeory
YCR089W	0.000255471	0.000273731	0.000264601	8.00284e-05	6.02199e-05	ORFt	7.01241e-05	3.77332	1.91583	Not Changed
YCR092C	0.000367629	0.000324049	0.000345839	0.000161345	6.98551e-05	ORFt	0.0001156	2.99168	1.58096	Not Changed
YCR093W	0.000672948	0.00112713	0.000900037	0.00066981	0.000643149	ORFt	0.00065648	1.371	0.455234	Not Changed
YCR095W-A	0.000386322	5.63563e-05	0.000221339	6.74419e-05	0.000118031	ORFt	9.27365e-05	2.38675	1.25505	Not Changed
YCRCdelta6	0.000342705	0.00060583	0.000474267	0.000172742	0.00013971	ORFt	0.000156226	3.03577	1.60206	Not Changed
YDL001W	0.000342705	0.000193222	0.000267963	9.52412e-05	6.74463e-05	ORFt	8.13438e-05	3.29421	1.71993	Not Changed
YDL003W	0.000299088	0.000142903	0.000220996	0.000211443	0.00012044	ORFt	0.000165942	1.33177	0.413342	Not Changed
YDL005C	0.000180699	0.000245552	0.000213126	0.000194496	0.000108396	ORFt	0.000151446	1.40727	0.4929	Not Changed
YDL007W	0.000236778	0.000217374	0.000227076	0.000227251	0.000267376	ORFt	0.000247314	0.91817	-0.123166	Not Changed
YDL013W	0.000261702	0.000138878	0.00020029	0.00011982	0.000101169	ORFt	0.000110495	1.81267	0.858115	Not Changed
YDL014W	0.00081626	0.000776912	0.000796586	0.000992897	0.000768406	ORFt	0.000880652	0.904542	-0.144741	Repression Memory Not Affected
YDL019C	0.00043617	0.000344176	0.000390173	7.46766e-05	0.000101169	ORFt	8.79231e-05	4.43766	2.1498	Not Changed
YDL025C	0.000224316	0.00015498	0.000189648	0.000158025	0.000101169	ORFt	0.000129597	1.46336	0.549287	Not Changed
YDL028C	0.000149544	0.000402545	0.000276044	0.000115558	6.26287e-05	ORFt	8.90934e-05	3.09837	1.63151	Induction No Memory
YDL029W	0.00024924	0.000229451	0.000239345	0.000252027	0.000115622	ORFt	0.000183825	1.30203	0.380761	Not Changed
YDL030W	0.000224316	0.00013284	0.000178578	0.00010317	0.000130075	ORFt	0.000116622	1.53125	0.614708	Not Changed
YDL031W	0.000461094	0.000470978	0.000466036	0.000196825	0.000183069	ORFt	0.000189947	2.4535	1.29484	Repression Memory Not Affected
YDL035C	0.000149544	0.000464939	0.000307242	0.000180324	0.000132484	ORFt	0.000156404	1.96441	0.974097	Induction Memory Not Affected
YDL036C	0.000261702	4.83054e-05	0.000155004	0.000104557	6.98551e-05	ORFt	8.72062e-05	1.77744	0.8298	Repression Memory Not Affected
YDL046W	0.000292857	0.000146929	0.000219893	0.000163129	6.02199e-05	ORFt	0.000111674	1.96905	0.977501	Induction Memory Not Affected
YDL047W	0.000641793	0.00035424	0.000498016	0.000323533	0.000366137	ORFt	0.000344835	1.44422	0.530286	Not Changed
YDL051W	0.000149544	0.000338138	0.000243841	0.000251879	0.000183069	ORFt	0.000217474	1.12124	0.165099	Repression Memory Not Affected
YDL052C	0.000330243	0.000352227	0.000341235	0.000270461	9.87607e-05	ORFt	0.000184611	1.8484	0.886277	Not Changed
YDL053C	0.000155775	0.000322036	0.000238905	7.22981e-05	7.22639e-05	ORFt	7.2281e-05	3.30523	1.72475	Not Changed
YDL055C	0.00159513	0.00137469	0.00148491	0.000861185	0.000826217	ORFt	0.000843701	1.76	0.815575	Repression Memory Not Affected
YDL056W	0.000130851	0.000378392	0.000254622	0.00010094	6.50375e-05	ORFt	8.29887e-05	3.06815	1.61737	Not Changed
YDL058W	0.00105927	0.000585703	0.000822486	0.00014415	0.00012044	ORFt	0.000132295	6.21706	2.63623	Not Changed
YDL061C	0.000710333	0.00076081	0.000735572	0.000882443	0.00166448	ORFt	0.00127346	0.577616	-0.791817	Repression Memory Enhanced
YDL063C	0.000330243	0.000100636	0.000215439	0.000140979	0.000125257	ORFt	0.000133118	1.61841	0.694576	Repression Memory Not Affected
YDL065C	0.000286626	0.000352227	0.000319426	0.000193406	6.74463e-05	ORFt	0.000130426	2.4491	1.29225	Not Changed
YDL070W	0.00119635	0.000947993	0.00107217	0.001004	0.000879211	ORFt	0.000941604	1.13867	0.187344	Not Changed
YDL075W	0.000535866	0.000895662	0.000715764	0.00118318	0.00126944	ORFt	0.00122631	0.583674	-0.776766	Repression Memory Enhanced
YDL076C	0.000292857	0.000173094	0.000232976	0.000112089	5.29935e-05	ORFt	8.25414e-05	2.82253	1.49699	Not Changed
YDL082W	0.000679179	0.00102649	0.000852834	0.00103794	0.00178492	ORFt	0.00141143	0.604234	-0.72682	Repression Memory Not Affected
YDL083C	0.00103435	0.00119958	0.00111696	0.000975206	0.00098038	ORFt	0.000977793	1.14233	0.191982	Repression Memory Enhanced
YDL084W	0.000330243	0.000821192	0.000575717	0.000527196	0.000655193	ORFt	0.000591194	0.97382	-0.0382726	Repression Memory Not Affected
YDL095W	0.000367629	0.000344176	0.000355902	0.000433888	0.00033964	ORFt	0.000386764	0.920205	-0.119972	Not Changed
YDL099W	0.000174468	4.22672e-05	0.000108368	0.000176608	8.67167e-05	ORFt	0.000131662	0.823073	-0.280907	Not Changed
YDL100C	0.000155775	0.000326061	0.000240918	0.000206042	0.000173433	ORFt	0.000189738	1.26974	0.344536	Repression Memory Not Affected
YDL102W	0.000236778	0.000229451	0.000233114	9.67278e-05	7.94903e-05	ORFt	8.8109e-05	2.64575	1.40367	Not Changed
YDL112W	0.000704102	0.000803077	0.00075359	0.000166598	7.70815e-05	ORFt	0.00012184	6.1851	2.6288	Repression Memory Not Affected
YDL117W	0.000361398	0.000138878	0.000250138	0.000210948	0.000146937	ORFt	0.000178942	1.39787	0.483229	Not Changed
YDL120W	0.000130851	0.000263667	0.000197259	0.000153763	0.00012044	ORFt	0.000137102	1.43878	0.524844	Not Changed
YDL122W	0.000822491	0.000257629	0.00054006	0.000300243	0.000151754	ORFt	0.000225998	2.38966	1.25681	Not Changed
YDL124W	0.000224316	0.000213349	0.000218832	0.000306784	8.18991e-05	ORFt	0.000194341	1.12602	0.171233	Not Changed
YDL125C	0.000155775	0.000791001	0.000473388	0.000319122	0.000236062	ORFt	0.000277592	1.70533	0.770055	Not Changed
YDL126C	0.000324012	0.00111706	0.000720537	0.000443005	0.000322779	ORFt	0.000382892	1.88183	0.912135	Not Changed
YDL127W	0.000149544	7.84963e-05	0.00011402	0.000128838	5.54023e-05	ORFt	9.21203e-05	1.23773	0.307697	Not Changed
YDL130W	0.000548328	0.000726594	0.000637461	0.00120092	0.00175842	ORFt	0.00147967	0.430812	-1.21487	Repression Memory Enhanced
YDL131W	0.000180699	0.000656148	0.000418424	0.000311838	0.000354093	ORFt	0.000332966	1.25666	0.329591	Not Changed
YDL133C-A	0.000579483	0.000585703	0.000582593	0.000629177	0.00206193	ORFt	0.00134555	0.432976	-1.20764	Not Changed
YDL136W	0.000504711	0.000696403	0.000600557	0.0012361	0.00145491	ORFt	0.00134551	0.446342	-1.16378	Repression Memory Not Affected
YDL137W	0.000641793	0.000793013	0.000717403	0.000674964	0.00026015	ORFt	0.000467557	1.53436	0.617642	Not Changed
YDL140C	0.000598176	0.00191008	0.00125413	0.00057115	0.000349276	ORFt	0.000460213	2.7251	1.44631	Not Changed
YDL145C	0.000598176	0.000909751	0.000753964	0.000280719	0.000101169	ORFt	0.000190944	3.94861	1.98134	Repression NO Memeory
YDL147W	0.00037386	0.00062797	0.000500915	0.000513173	0.000291464	ORFt	0.000402319	1.24507	0.316227	Not Changed
YDL148C	0.000598176	0.000541423	0.000569799	0.000150592	0.00027942	ORFt	0.000215006	2.65015	1.40607	Repression Memory Not Affected
YDL150W	0.000211854	0.000140891	0.000176372	0.000107877	0.000166207	ORFt	0.000137042	1.28699	0.364004	Repression Memory Not Affected
YDL153C	0.000236778	0.000197247	0.000217012	0.000213326	0.000149345	ORFt	0.000181336	1.19674	0.259113	Repression Memory Enhanced
YDL158C;YDL157C	0.000666717	0.000211336	0.000439026	9.65296e-05	8.91255e-05	ORFt	9.28275e-05	4.72948	2.24168	Not Changed
YDL159W	0.000448632	0.000126802	0.000287717	0.00013756	9.39431e-05	ORFt	0.000115751	2.48564	1.31362	Not Changed
YDL160C	0.000236778	0.00102246	0.000629621	0.000237409	0.000204748	ORFt	0.000221078	2.84795	1.50992	Not Changed
YDL161W	0.000224316	0.000100636	0.000162476	0.000290382	0.000163798	ORFt	0.00022709	0.71547	-0.483037	Not Changed
YDL164C	0.000155775	0.000179132	0.000167454	0.000119126	0.000103578	ORFt	0.000111352	1.50382	0.588634	Not Changed
YDL170W	0.000137082	9.66108e-05	0.000116846	0.000181761	0.000118031	ORFt	0.000149896	0.779516	-0.35935	Not Changed
YDL171C	0.000361398	0.0019302	0.0011458	0.000280521	0.000248106	ORFt	0.000264313	4.33501	2.11603	Not Changed
YDL174C	0.000193161	5.63563e-05	0.000124759	0.000338349	0.000161389	ORFt	0.000249869	0.499295	-1.00203	Induction Memory Not Affected
YDL175C	0.000330243	0.000144916	0.000237579	0.000256933	0.000154163	ORFt	0.000205548	1.15583	0.208934	Not Changed
YDL178W	0.000168237	7.84963e-05	0.000123367	0.000148511	0.000118031	ORFt	0.000133271	0.925682	-0.111411	Not Changed
YDL184C	0.000423708	0.000489092	0.0004564	0.000732792	0.00109119	ORFt	0.000911989	0.500445	-0.998718	Repression NO Memeory
YDL185W	0.000448632	0.00181145	0.00113004	0.000541071	0.0005203	ORFt	0.000530686	2.1294	1.09045	Not Changed
YDL190C	0.000492249	0.000440787	0.000466518	0.000143754	0.000127666	ORFt	0.00013571	3.43761	1.7814	Not Changed
YDL191W	0.00105304	0.000907739	0.000980388	0.00090271	0.00187645	ORFt	0.00138958	0.705528	-0.503225	Repression Memory Not Affected
YDL203C	0.000305319	5.63563e-05	0.000180838	0.00010981	8.67167e-05	ORFt	9.82633e-05	1.84034	0.87997	Not Changed
YDL205C	0.000236778	0.000299896	0.000268337	0.000241126	0.00039986	ORFt	0.000320493	0.837263	-0.256248	Not Changed
YDL207W	0.000224316	0.000267692	0.000246004	0.000228044	0.000154163	ORFt	0.000191103	1.28728	0.364329	Not Changed
YDL208W	0.000155775	0.000165043	0.000160409	0.000266051	0.000110805	ORFt	0.000188428	0.851303	-0.232256	Repression Memory Not Affected
YDL215C	0.000342705	0.000438774	0.000390739	0.000224327	0.000224018	ORFt	0.000224173	1.74303	0.801596	Induction Memory Not Affected
YDL220C	0.000355167	0.000142903	0.000249035	7.8294e-05	8.67167e-05	ORFt	8.25054e-05	3.01841	1.59379	Not Changed
YDL224C	0.000218085	8.45344e-05	0.00015131	0.000206835	0.000192704	ORFt	0.000199769	0.757422	-0.400831	Induction No Memory
YDL229W	0.000579483	0.00215965	0.00136957	0.00146945	0.00173915	ORFt	0.0016043	0.853685	-0.228224	Repression Memory Enhanced
YDL235C	0.000205623	0.000398519	0.000302071	0.000220214	0.000325188	ORFt	0.000272701	1.1077	0.147569	Not Changed
YDL240W	0.00112158	0.0003321	0.000726839	0.000256636	0.000132484	ORFt	0.00019456	3.73581	1.90142	Not Changed
YDR001C	0.000635562	0.000644072	0.000639817	0.000231017	0.000183069	ORFt	0.000207043	3.09026	1.62773	Induction Memory Not Affected
YDR002W	0.000274164	0.000503181	0.000388672	0.000294594	0.000149345	ORFt	0.00022197	1.75102	0.808193	Repression Memory Not Affected
YDR004W	0.00049848	0.000211336	0.000354908	0.000182058	0.000132484	ORFt	0.000157271	2.25666	1.17419	Not Changed
YDR005C	0.00018693	0.000142903	0.000164917	0.00011868	5.29935e-05	ORFt	8.58367e-05	1.92128	0.942071	Induction No Memory
YDR011W	0.000959573	0.000744708	0.000852141	0.000407872	0.000267376	ORFt	0.000337624	2.52393	1.33567	Repression Memory Not Affected
YDR012W	0.000984497	0.00150149	0.00124299	0.00119522	0.00174156	ORFt	0.00146839	0.846501	-0.240416	Repression Memory Enhanced
YDR016C	0.000243009	0.000382418	0.000312713	0.000209659	6.98551e-05	ORFt	0.000139757	2.23754	1.16192	Not Changed
YDR017C	0.000598176	0.000195234	0.000396705	0.00023949	0.000187886	ORFt	0.000213688	1.85647	0.892558	Not Changed
YDR027C	0.000286626	0.00019926	0.000242943	0.000244148	9.87607e-05	ORFt	0.000171455	1.41695	0.50279	Induction No Memory
YDR028C	0.000261702	0.000466952	0.000364327	0.000240036	7.94903e-05	ORFt	0.000159763	2.28042	1.1893	Induction No Memory
YDR033W	0.000398784	0.00167861	0.0010387	0.00042145	0.000546797	ORFt	0.000484123	2.14552	1.10133	Repression Memory Not Affected
YDR034C	0.000355167	0.000291845	0.000323506	0.000193307	0.000175842	ORFt	0.000184575	1.75271	0.809588	Induction No Memory
YDR035W	0.000230547	0.000487079	0.000358813	0.000322938	0.000166207	ORFt	0.000244573	1.4671	0.55297	Not Changed
YDR036C	0.000155775	4.62927e-05	0.000101034	7.1307e-05	6.50375e-05	ORFt	6.81723e-05	1.48204	0.567581	Not Changed
YDR037W	0.000230547	0.000851382	0.000540965	0.000581457	0.000332414	ORFt	0.000456935	1.1839	0.243544	Repression Memory Not Affected
YDR042C-SNR47	0.00037386	0.000217374	0.000295617	0.000141722	0.000245697	ORFt	0.00019371	1.52608	0.609833	Not Changed
YDR046C	0.000772643	0.000573626	0.000673135	0.000722188	0.000433583	ORFt	0.000577886	1.16482	0.220112	Not Changed
YDR047W	0.000398784	0.000159005	0.000278894	0.000601427	0.000187886	ORFt	0.000394657	0.706676	-0.500878	Not Changed
YDR049W	0.000629331	0.000148942	0.000389136	0.000108571	6.02199e-05	ORFt	8.43955e-05	4.61086	2.20504	Not Changed
YDR050C	0.000953342	0.00118549	0.00106942	0.000940767	0.000804538	ORFt	0.000872653	1.22548	0.293347	Repression Memory Not Affected
YDR052C	0.000224316	0.000130827	0.000177571	0.000225516	0.000151754	ORFt	0.000188635	0.941348	-0.0872003	Not Changed
YDR054C	0.000342705	0.000436761	0.000389733	0.000275565	0.000142119	ORFt	0.000208842	1.86616	0.900073	Not Changed
YDR062W	0.000535866	0.00029587	0.000415868	0.000279926	0.00046008	ORFt	0.000370003	1.12396	0.168589	Repression NO Memeory
YDR064W	0.00102188	0.00149545	0.00125867	0.00237489	0.00245216	ORFt	0.00241352	0.521507	-0.93924	Repression Memory Enhanced
YDR074W	0.000305319	0.000197247	0.000251283	0.000221354	0.00012044	ORFt	0.000170897	1.47038	0.556186	Not Changed
YDR077W	0.00241763	0.00181145	0.00211454	0.000330867	0.000289056	ORFt	0.000309961	6.82195	2.77018	Not Changed
YDR079C-A	0.000224316	0.000134853	0.000179584	3.81064e-05	5.29935e-05	ORFt	4.555e-05	3.94258	1.97914	Not Changed
YDR083W	0.000143313	9.4598e-05	0.000118955	4.77693e-05	0.000130075	ORFt	8.89221e-05	1.33775	0.419807	Repression Memory Not Affected
YDR089W	0.00037386	0.000283794	0.000328827	0.00019628	0.000101169	ORFt	0.000148725	2.21098	1.14468	Not Changed
YDR091C	0.000199392	0.000424685	0.000312038	0.000305049	0.000151754	ORFt	0.000228402	1.36618	0.45015	Repression Memory Not Affected
YDR093W;YDR094W	0.000448632	0.000446825	0.000447728	0.000186915	8.18991e-05	ORFt	0.000134407	3.33114	1.73602	Repression NO Memeory
YDR097C	0.000218085	0.00040657	0.000312328	6.37254e-05	5.29935e-05	ORFt	5.83595e-05	5.35179	2.42002	Repression Memory Not Affected
YDR099W	0.000884801	0.000702441	0.000793621	0.000441965	0.000211974	ORFt	0.000326969	2.4272	1.27929	Induction No Memory
YDR103W	0.000411246	9.66108e-05	0.000253928	0.000221255	0.000187886	ORFt	0.000204571	1.24127	0.311822	Not Changed
YDR104C	0.000473556	0.000128814	0.000301185	4.36563e-05	5.05847e-05	ORFt	4.71205e-05	6.3918	2.67622	Induction No Memory
YDR110W	0.000162006	0.000231463	0.000196735	0.000166251	0.000192704	ORFt	0.000179477	1.09615	0.132449	Not Changed
YDR111C	0.00100319	0.000211336	0.000607263	7.54695e-05	0.000317961	ORFt	0.000196715	3.08701	1.62621	Induction Memory Not Affected
YDR120C	0.00037386	0.000275743	0.000324801	0.000315406	0.000390225	ORFt	0.000352816	0.920599	-0.119356	Repression Memory Enhanced
YDR127W	0.000261702	0.00148338	0.00087254	0.00063329	0.00027942	ORFt	0.000456355	1.91198	0.935064	Not Changed
YDR128W	0.000236778	0.000634008	0.000435393	0.000220016	0.000101169	ORFt	0.000160593	2.71116	1.43891	Not Changed
YDR132C	0.000230547	7.04454e-05	0.000150496	6.79374e-05	6.26287e-05	ORFt	6.52831e-05	2.30529	1.20495	Not Changed
YDR133C;YDR134C	0.000243009	0.000462927	0.000352968	0.000377744	8.43079e-05	ORFt	0.000231026	1.52783	0.611482	Not Changed
YDR135C	0.000355167	0.000555512	0.000455339	0.000267438	8.67167e-05	ORFt	0.000177078	2.57141	1.36256	Repression Memory Not Affected
YDR141C	0.000336474	0.000696403	0.000516438	0.00015753	8.67167e-05	ORFt	0.000122123	4.22883	2.08026	Not Changed
YDR143C	0.000130851	0.00024354	0.000187195	0.000218926	0.000118031	ORFt	0.000168478	1.11109	0.15198	Not Changed
YDR147W	0.000348936	0.000438774	0.000393855	0.000260947	0.000115622	ORFt	0.000188285	2.09181	1.06475	Repression NO Memeory
YDR148C	0.000461094	0.000191209	0.000326151	0.000143655	5.78111e-05	ORFt	0.000100733	3.23778	1.69501	Induction Memory Not Affected
YDR150W	0.000467325	0.00119556	0.000831441	0.000399944	0.000298691	ORFt	0.000349317	2.38019	1.25108	Induction No Memory
YDR151C	0.000224316	0.000134853	0.000179584	0.000171652	9.39431e-05	ORFt	0.000132798	1.35231	0.435431	Not Changed
YDR154C;YDR155C	0.000380091	0.00101039	0.000695239	0.000674766	0.000149345	ORFt	0.000412055	1.68725	0.754671	Repression Memory Not Affected
YDR156W;YDR157W	0.000267933	0.000195234	0.000231584	0.000226111	8.91255e-05	ORFt	0.000157618	1.46927	0.555098	Repression Memory Not Affected
YDR158W	0.000286626	0.00126802	0.000777321	0.00058666	0.000402269	ORFt	0.000494465	1.57205	0.652644	Repression Memory Enhanced
YDR159W	0.000903494	0.000124789	0.000514142	0.000140632	7.22639e-05	ORFt	0.000106448	4.82998	2.27202	Not Changed
YDR164C	0.000392553	0.000241527	0.00031704	9.02363e-05	5.29935e-05	ORFt	7.16149e-05	4.42701	2.14633	Not Changed
YDR165W	0.000205623	0.000350214	0.000277918	0.00020074	0.000317961	ORFt	0.000259351	1.07159	0.0997582	Repression Memory Not Affected
YDR166C	0.000398784	0.000334112	0.000366448	0.000106738	0.000105987	ORFt	0.000106362	3.44528	1.78462	Not Changed
YDR169C	0.000473556	9.05726e-05	0.000282064	0.00015411	0.000113213	ORFt	0.000133662	2.11028	1.07743	Not Changed
YDR170C	0.000778874	0.00101643	0.00089765	0.000220363	8.67167e-05	ORFt	0.00015354	5.84637	2.54754	Not Changed
YDR172W	0.000137082	0.000507207	0.000322144	0.000315753	0.000228836	ORFt	0.000272294	1.18307	0.24254	Not Changed
YDR173C	0.000330243	0.000209323	0.000269783	0.000177797	0.000115622	ORFt	0.00014671	1.83889	0.878837	Not Changed
YDR176W	0.000236778	0.00026568	0.000251229	0.000406187	0.000185477	ORFt	0.000295832	0.849227	-0.235778	Not Changed
YDR180W	0.000448632	0.000183158	0.000315895	0.0001275	8.43079e-05	ORFt	0.000105904	2.98284	1.57669	Not Changed
YDR181C	0.000348936	5.03181e-05	0.000199627	0.000146677	7.46727e-05	ORFt	0.000110675	1.80372	0.850976	Not Changed
YDR183C-A;YDR184C	0.000211854	0.000106674	0.000159264	0.000156241	0.000158981	ORFt	0.000157611	1.01049	0.0150542	Repression Memory Not Affected
YDR186C	0.000479787	0.000549474	0.00051463	0.000374226	0.000231245	ORFt	0.000302735	1.69994	0.76548	Induction No Memory
YDR188W	0.000255471	0.000185171	0.000220321	0.000678036	0.000546797	ORFt	0.000612416	0.359756	-1.47491	Repression NO Memeory
YDR190C	0.000224316	0.000519283	0.000371799	0.000549396	0.000334823	ORFt	0.000442109	0.840967	-0.249879	Repression Memory Not Affected
YDR195W	0.000492249	0.000235489	0.000363869	0.000268876	0.000289056	ORFt	0.000278966	1.30435	0.383331	Not Changed
YDR196C	0.000367629	0.000142903	0.000255266	5.74817e-05	6.98551e-05	ORFt	6.36684e-05	4.00931	2.00335	Not Changed
YDR197W	0.000261702	0.000167056	0.000214379	0.000108323	6.26287e-05	ORFt	8.5476e-05	2.50806	1.32657	Induction No Memory
YDR200C	0.000224316	0.000275743	0.00025003	0.000101336	8.67167e-05	ORFt	9.40265e-05	2.65914	1.41096	Induction No Memory
YDR206W	0.000348936	0.000128814	0.000238875	0.000145042	0.000209565	ORFt	0.000177304	1.34726	0.430033	Not Changed
YDR208W	0.000211854	0.000527334	0.000369594	0.000293404	0.000134893	ORFt	0.000214148	1.72588	0.787329	Not Changed
YDR212W	0.000236778	0.000456888	0.000346833	0.000383938	0.000219201	ORFt	0.000301569	1.15009	0.201752	Repression Memory Not Affected
YDR213W	0.000473556	0.000159005	0.00031628	8.32989e-05	5.54023e-05	ORFt	6.93506e-05	4.5606	2.18922	Not Changed
YDR214W	0.000461094	0.000134853	0.000297973	0.000243802	8.91255e-05	ORFt	0.000166464	1.79002	0.839976	Not Changed
YDR217C	0.000641793	0.000259641	0.000450717	0.000104954	0.00013971	ORFt	0.000122332	3.68438	1.88142	Not Changed
YDR221W	0.000130851	8.25217e-05	0.000106686	0.000216151	7.70815e-05	ORFt	0.000146616	0.727657	-0.45867	Not Changed
YDR224C	0.000641793	0.000726594	0.000684193	0.000356932	0.000527527	ORFt	0.000442229	1.54715	0.62961	Not Changed
YDR225W	0.00018693	0.000734644	0.000460787	0.000518078	0.000554023	ORFt	0.000536051	0.859596	-0.218269	Not Changed
YDR227W	0.00103435	0.000235489	0.000634917	0.000118779	9.87607e-05	ORFt	0.00010877	5.83725	2.54529	Not Changed
YDR232W	0.000348936	0.000165043	0.00025699	0.000361193	0.000187886	ORFt	0.00027454	0.936075	-0.0953045	Not Changed
YDR233C	0.000230547	0.000662186	0.000446367	0.000443996	0.000286647	ORFt	0.000365322	1.22185	0.289062	Repression NO Memeory
YDR235W	0.000342705	7.24581e-05	0.000207581	0.000204952	0.000233653	ORFt	0.000219303	0.946552	-0.0792457	Not Changed
YDR238C	0.000330243	0.000273731	0.000301987	0.000468922	0.000414313	ORFt	0.000441617	0.68382	-0.548312	Repression NO Memeory
YDR239C	0.000236778	0.000297883	0.000267331	6.94736e-05	5.78111e-05	ORFt	6.36423e-05	4.20051	2.07057	Not Changed
YDR244W	0.000342705	0.000156993	0.000249849	0.000170512	0.000125257	ORFt	0.000147885	1.68948	0.756579	Not Changed
YDR247W	0.000710333	7.64835e-05	0.000393409	8.40917e-05	6.74463e-05	ORFt	7.5769e-05	5.19221	2.37635	Not Changed
YDR251W	0.000467325	0.000289832	0.000378578	0.000161494	0.000130075	ORFt	0.000145784	2.59684	1.37676	Not Changed
YDR254W	0.000218085	0.000126802	0.000172443	0.000105746	6.50375e-05	ORFt	8.5392e-05	2.01943	1.01395	Not Changed
YDR261C	0.000305319	0.000271718	0.000288518	0.000301432	7.22639e-05	ORFt	0.000186848	1.54413	0.626798	Repression NO Memeory
YDR262W	0.000205623	0.000140891	0.000173257	0.000298855	0.000101169	ORFt	0.000200012	0.86623	-0.207177	Not Changed
YDR266C	0.000267933	0.000128814	0.000198374	0.000287012	0.000134893	ORFt	0.000210952	0.940372	-0.0886969	Repression NO Memeory
YDR270W	0.000255471	0.000219387	0.000237429	0.00035594	7.94903e-05	ORFt	0.000217715	1.09055	0.125052	Not Changed
YDR276C	0.000274164	0.000493117	0.000383641	0.00030272	0.000154163	ORFt	0.000228442	1.67938	0.74793	Not Changed
YDR277C	0.000355167	8.65472e-05	0.000220857	5.64906e-05	7.22639e-05	ORFt	6.43773e-05	3.43067	1.77849	Not Changed
YDR283C	0.000660486	0.00030996	0.000485223	9.34573e-05	6.02199e-05	ORFt	7.68386e-05	6.31483	2.65874	Not Changed
YDR291W	0.000211854	8.85599e-05	0.000150207	0.000117292	0.000113213	ORFt	0.000115253	1.30328	0.382148	Repression NO Memeory
YDR293C	0.00094088	0.0013445	0.00114269	0.000298806	0.00019993	ORFt	0.000249368	4.58235	2.19609	Induction Memory Not Affected
YDR295C	0.000442401	0.00017712	0.00030976	0.000114616	5.78111e-05	ORFt	8.62138e-05	3.59293	1.84516	Not Changed
YDR296W	0.000162006	0.000233476	0.000197741	0.000226359	8.18991e-05	ORFt	0.000154129	1.28296	0.359473	Induction No Memory
YDR298C	0.000174468	0.000356252	0.00026536	0.000143853	5.78111e-05	ORFt	0.000100832	2.6317	1.396	Induction Memory Not Affected
YDR301W	0.000598176	0.0001107	0.000354438	0.000196379	6.50375e-05	ORFt	0.000130708	2.71167	1.43918	Not Changed
YDR309C	0.000573252	0.000215362	0.000394307	0.000361342	0.000236062	ORFt	0.000298702	1.32007	0.400611	Repression Memory Not Affected
YDR310C	0.000772643	0.000372354	0.000572499	0.000163377	9.87607e-05	ORFt	0.000131069	4.36793	2.12695	Not Changed
YDR314C	0.000473556	0.0001107	0.000292128	0.000173535	0.000151754	ORFt	0.000162645	1.79611	0.844876	Induction No Memory
YDR324C	0.000367629	0.000380405	0.000374017	0.00021179	0.000214383	ORFt	0.000213087	1.75523	0.811663	Repression Memory Not Affected
YDR326C	0.000218085	0.000402545	0.000310315	0.00016298	0.000149345	ORFt	0.000156163	1.98712	0.990681	Not Changed
YDR330W	0.000180699	7.04454e-05	0.000125572	0.000111594	5.29935e-05	ORFt	8.22936e-05	1.5259	0.609663	Induction No Memory
YDR331W	0.000274164	7.24581e-05	0.000173311	0.000170364	0.000122849	ORFt	0.000146606	1.18215	0.241416	Repression NO Memeory
YDR333C	0.000211854	0.00031801	0.000264932	0.000354454	0.000202339	ORFt	0.000278396	0.951636	-0.0715176	Not Changed
YDR334W	0.000218085	0.0002214	0.000219742	0.000257677	0.000127666	ORFt	0.000192671	1.1405	0.18967	Not Changed
YDR335W	0.000211854	0.000424685	0.000318269	0.000248113	8.91255e-05	ORFt	0.000168619	1.8875	0.91648	Not Changed
YDR341C	0.000411246	0.000803077	0.000607161	0.000443947	0.000185477	ORFt	0.000314712	1.92926	0.948047	Repression Memory Not Affected
YDR346C	0.000367629	0.000247565	0.000307597	0.000300243	0.000443219	ORFt	0.000371731	0.827473	-0.273217	Not Changed
YDR348C	0.000255471	0.000171082	0.000213276	0.000170512	0.000151754	ORFt	0.000161133	1.3236	0.404468	Not Changed
YDR350C	0.000218085	0.000102649	0.000160367	0.000155052	7.46727e-05	ORFt	0.000114862	1.39617	0.481471	Induction Memory Not Affected
YDR351W	0.000348936	0.000191209	0.000270072	0.000169224	6.74463e-05	ORFt	0.000118335	2.28226	1.19047	Not Changed
YDR356W	0.000510942	0.000225425	0.000368183	0.000132753	8.43079e-05	ORFt	0.00010853	3.39244	1.76233	Not Changed
YDR359C	0.000224316	0.00029587	0.000260093	0.000241968	6.26287e-05	ORFt	0.000152298	1.70779	0.772127	Induction Memory Not Affected
YDR362C	0.000317781	0.000235489	0.000276635	0.000113427	0.000101169	ORFt	0.000107298	2.57818	1.36635	Not Changed
YDR363W-A	0.000143313	0.000273731	0.000208522	0.000157084	0.000122849	ORFt	0.000139966	1.4898	0.57512	Not Changed
YDR365C	0.000834953	0.000116738	0.000475846	0.000492955	0.000342049	ORFt	0.000417502	1.13974	0.18871	Repression Memory Enhanced
YDR372C	0.000193161	0.000470978	0.000332069	0.000244	0.000267376	ORFt	0.000255688	1.29873	0.377099	Not Changed
YDR375C	0.000467325	0.000211336	0.00033933	0.000128343	0.000101169	ORFt	0.000114756	2.95697	1.56412	Not Changed
YDR375C	0.000467325	0.000211336	0.00033933	0.000128343	0.000101169	ORFt	0.000114756	2.95697	1.56412	Not Changed
YDR375C	0.000467325	0.000211336	0.00033933	0.000128343	0.000101169	ORFt	0.000114756	2.95697	1.56412	Not Changed
YDR375C	0.000467325	0.000211336	0.00033933	0.000128343	0.000101169	ORFt	0.000114756	2.95697	1.56412	Not Changed
YDR377W	0.00043617	0.000251591	0.00034388	0.000111742	8.67167e-05	ORFt	9.92295e-05	3.4655	1.79306	Induction No Memory
YDR379W	0.00043617	0.000211336	0.000323753	0.000111296	5.05847e-05	ORFt	8.09406e-05	3.99988	1.99996	Not Changed
YDR381W	0.000261702	0.000710492	0.000486097	0.00163228	0.000905708	ORFt	0.00126899	0.383057	-1.38437	Not Changed
YDR382W	0.000162006	0.000529347	0.000345676	0.000677194	0.000737092	ORFt	0.000707143	0.488835	-1.03258	Repression Memory Enhanced
YDR384C	0.00024924	0.000175107	0.000212173	0.000173436	0.000245697	ORFt	0.000209567	1.01244	0.0178345	Not Changed
YDR385W	0.00056079	0.00288222	0.00172151	0.00142208	0.00140674	ORFt	0.00141441	1.21712	0.283473	Repression Memory Enhanced
YDR388W	0.000473556	0.000165043	0.0003193	0.000240977	0.000137301	ORFt	0.000189139	1.68817	0.755462	Induction No Memory
YDR389W	0.000442401	0.000563563	0.000502982	0.000203069	9.63519e-05	ORFt	0.00014971	3.3597	1.74833	Not Changed
YDR390C	0.000236778	0.000195234	0.000216006	0.000121207	8.18991e-05	ORFt	0.000101553	2.12703	1.08884	Not Changed
YDR394W	0.000473556	0.00042871	0.000451133	0.000292166	0.000224018	ORFt	0.000258092	1.74796	0.805668	Not Changed
YDR397C	0.000267933	0.000326061	0.000296997	0.000130077	0.000190295	ORFt	0.000160186	1.85408	0.890701	Not Changed
YDR398W	0.000305319	0.000299896	0.000302607	0.00044023	0.000476942	ORFt	0.000458586	0.65987	-0.599746	Repression Memory Not Affected
YDR399W	0.000299088	0.000593754	0.000446421	0.000710692	0.000898481	ORFt	0.000804586	0.554845	-0.849843	Not Changed
YDR406W;YDR406W-A	0.000429939	4.62927e-05	0.000238116	7.81949e-05	8.91255e-05	ORFt	8.36602e-05	2.84622	1.50905	Not Changed
YDR407C	0.000342705	0.000515257	0.000428981	0.000199699	0.000305917	ORFt	0.000252808	1.69686	0.762871	Not Changed
YDR408C	0.000199392	5.03181e-05	0.000124855	0.000300342	0.000149345	ORFt	0.000224844	0.555297	-0.848668	Not Changed
YDR409W	0.000342705	0.00031801	0.000330358	0.000223187	0.000216792	ORFt	0.00021999	1.5017	0.586593	Induction No Memory
YDR416W	0.000348936	0.000219387	0.000284161	0.000188401	0.000171025	ORFt	0.000179713	1.5812	0.661017	Not Changed
YDR418W	0.000330243	0.000889624	0.000609933	0.00105712	0.00115863	ORFt	0.00110787	0.550544	-0.861071	Repression Memory Enhanced
YDR420W	0.000361398	0.000197247	0.000279322	0.000201632	0.000146937	ORFt	0.000174284	1.60268	0.680489	Not Changed
YDR422C	0.000492249	0.000122776	0.000307512	0.000175022	0.000158981	ORFt	0.000167001	1.84138	0.880786	Not Changed
YDR423C	0.000162006	0.00017712	0.000169563	0.00017859	6.02199e-05	ORFt	0.000119405	1.42007	0.505959	Not Changed
YDR427W	0.000180699	0.000273731	0.000227215	0.00022403	0.000127666	ORFt	0.000175848	1.29211	0.369727	Not Changed
YDR430C	0.000342705	7.24581e-05	0.000207581	0.000213921	0.000101169	ORFt	0.000157545	1.3176	0.397911	Not Changed
YDR432W;YDR433W	0.000978266	0.00110499	0.00104163	0.000808262	0.000710595	ORFt	0.000759428	1.37159	0.455851	Not Changed
YDR440W	0.000199392	0.000124789	0.00016209	7.92355e-05	6.50375e-05	ORFt	7.21365e-05	2.24699	1.168	Repression NO Memeory
YDR447C	0.000922187	0.000744708	0.000833448	0.00110751	0.0018355	ORFt	0.00147151	0.56639	-0.820132	Repression Memory Enhanced
YDR448W	0.0006231	0.00015498	0.00038904	0.000297864	9.15343e-05	ORFt	0.000194699	1.99816	0.99867	Not Changed
YDR449C	0.000361398	0.000356252	0.000358825	0.000330668	0.000346867	ORFt	0.000338768	1.05921	0.0829847	Repression Memory Not Affected
YDR450W	0.00114027	0.00106674	0.00110351	0.000941709	0.00127907	ORFt	0.00111039	0.993802	-0.00896911	Repression Memory Not Affected
YDR451C	0.000180699	0.000330087	0.000255393	0.000259114	0.000173433	ORFt	0.000216273	1.18088	0.239861	Not Changed
YDR452W	0.000473556	0.000165043	0.0003193	0.00027611	9.15343e-05	ORFt	0.000183822	1.737	0.796599	Induction No Memory
YDR454C	0.000411246	0.000481041	0.000446143	0.000234287	0.000108396	ORFt	0.000171342	2.60382	1.38063	Repression Memory Not Affected
YDR457W	0.000872339	0.00146124	0.00116679	0.000394096	0.000262559	ORFt	0.000328328	3.55373	1.82934	Not Changed
YDR458C	0.000243009	8.0509e-05	0.000161759	0.000107927	0.000142119	ORFt	0.000125023	1.29383	0.371653	Not Changed
YDR463W	0.000330243	0.000203285	0.000266764	0.000224129	0.000113213	ORFt	0.000168671	1.58156	0.66135	Induction No Memory
YDR464W	0.000523404	0.000360278	0.000441841	0.000190284	0.000113213	ORFt	0.000151749	2.91166	1.54184	Not Changed
YDR466W	0.000486018	0.000189196	0.000337607	0.000118581	6.02199e-05	ORFt	8.94003e-05	3.77635	1.91699	Induction No Memory
YDR471W	0.000953342	0.00084937	0.000901356	0.000974612	0.001096	ORFt	0.00103531	0.870617	-0.19989	Repression NO Memeory
YDR477W	0.000473556	0.000328074	0.000400815	0.000213971	0.000103578	ORFt	0.000158774	2.52443	1.33596	Not Changed
YDR479C	0.000218085	0.000163031	0.000190558	0.000147718	7.70815e-05	ORFt	0.0001124	1.69536	0.761589	Induction Memory Not Affected
YDR481C	0.000299088	0.000102649	0.000200868	0.000257032	8.91255e-05	ORFt	0.000173079	1.16056	0.214821	Induction No Memory
YDR497C	0.000143313	0.000712504	0.000427909	0.000931104	0.000597382	ORFt	0.000764243	0.559912	-0.836728	Not Changed
YDR500C	0.000180699	0.000780937	0.000480818	0.00107015	0.00124053	ORFt	0.00115534	0.41617	-1.26476	Repression Memory Enhanced
YDR502C	0.000243009	0.000634008	0.000438509	0.000267092	0.000168616	ORFt	0.000217854	2.01286	1.00925	Not Changed
YDR504C;YDR505C	0.000130851	0.000795026	0.000462939	0.000191919	0.00013971	ORFt	0.000165815	2.7919	1.48125	Induction Memory Not Affected
YDR507C	0.000162006	0.000607843	0.000384924	0.000179036	0.000110805	ORFt	0.00014492	2.65611	1.40932	Not Changed
YDR508C	0.000915956	0.000911764	0.00091386	0.000845129	0.00139228	ORFt	0.00111871	0.81689	-0.291787	Not Changed
YDR510W	0.000174468	0.000448838	0.000311653	0.000341273	0.000125257	ORFt	0.000233265	1.33605	0.417969	Not Changed
YDR514C	0.000224316	0.000223412	0.000223864	0.000110256	6.26287e-05	ORFt	8.64423e-05	2.58975	1.37281	Not Changed
YDR515W	0.000523404	0.000315998	0.000419701	9.01372e-05	0.000130075	ORFt	0.000110106	3.81178	1.93047	Not Changed
YDR520C	0.000398784	7.84963e-05	0.00023864	0.000147619	9.63519e-05	ORFt	0.000121985	1.9563	0.968127	Not Changed
YDR525W-A;YDR527W	0.000367629	0.000130827	0.000249228	0.000327299	0.00038059	ORFt	0.000353944	0.704144	-0.506057	Induction Memory Not Affected
YDR528W	0.00031155	0.000237501	0.000274526	0.000147668	8.18991e-05	ORFt	0.000114784	2.39168	1.25802	Not Changed
YEL007W	0.000162006	0.000793013	0.00047751	0.00049905	0.000197521	ORFt	0.000348286	1.37103	0.455259	Induction No Memory
YEL009C	0.00147051	0.00224218	0.00185634	0.000971242	0.00131761	ORFt	0.00114443	1.62207	0.697839	Not Changed
YEL013W	0.000224316	0.000541423	0.000382869	0.00025401	0.000115622	ORFt	0.000184816	2.07163	1.05076	Not Changed
YEL015W	0.000143313	0.000193222	0.000168267	0.000227746	0.000122849	ORFt	0.000175298	0.959895	-0.0590514	Not Changed
YEL017C-A	0.000168237	0.000446825	0.000307531	0.000403016	0.000392634	ORFt	0.000397825	0.773031	-0.371403	Repression Memory Not Affected
YEL022W	0.000697871	0.000374367	0.000536119	0.000154507	0.000204748	ORFt	0.000179627	2.98462	1.57755	Repression Memory Not Affected
YEL025C	0.000473556	0.000273731	0.000373643	0.000181711	0.000122849	ORFt	0.00015228	2.45366	1.29493	Not Changed
YEL026W	0.000236778	0.000386443	0.00031161	0.00028612	0.000409495	ORFt	0.000347808	0.895927	-0.158546	Repression Memory Not Affected
YEL031W	0.000224316	0.000382418	0.000303367	0.00031382	0.000209565	ORFt	0.000261693	1.15925	0.213189	Repression Memory Not Affected
YEL032W	0.000348936	0.000247565	0.00029825	0.000203366	0.000125257	ORFt	0.000164312	1.81515	0.860088	Not Changed
YEL033W	0.000274164	9.4598e-05	0.000184381	0.000135032	0.000390225	ORFt	0.000262629	0.702059	-0.510335	Not Changed
YEL040W	0.000342705	0.000817166	0.000579935	0.000819907	0.000594973	ORFt	0.00070744	0.819766	-0.286715	Not Changed
YEL042W	0.000479787	0.000454876	0.000467331	0.000267587	0.000154163	ORFt	0.000210875	2.21615	1.14806	Repression Memory Not Affected
YEL043W	0.000130851	0.000386443	0.000258647	0.000176707	6.98551e-05	ORFt	0.000123281	2.09803	1.06904	Not Changed
YEL047C	0.000267933	0.000360278	0.000314105	0.000115608	7.22639e-05	ORFt	9.39357e-05	3.34383	1.7415	Not Changed
YEL048C	0.000292857	9.05726e-05	0.000191715	0.000207182	0.00018066	ORFt	0.000193921	0.988624	-0.0165066	Repression Memory Not Affected
YEL051W	0.000224316	0.000744708	0.000484512	0.000230571	0.000293873	ORFt	0.000262222	1.84772	0.885743	Repression NO Memeory
YEL054C	0.000922187	0.000933904	0.000928046	0.00139279	0.00110082	ORFt	0.00124681	0.744339	-0.425969	Repression Memory Not Affected
YEL055C	0.000342705	0.000313985	0.000328345	0.000297864	0.000195113	ORFt	0.000246488	1.33209	0.413693	Repression Memory Enhanced
YEL061C	0.000274164	0.000315998	0.000295081	0.000154804	0.000158981	ORFt	0.000156892	1.88078	0.911335	Not Changed
YEL071W	0.00024924	0.000764835	0.000507038	0.000818172	0.000445627	ORFt	0.0006319	0.802402	-0.317604	Not Changed
YEL072W	0.000162006	9.66108e-05	0.000129308	0.000159611	5.29935e-05	ORFt	0.000106302	1.21642	0.282644	Not Changed
YELCdelta3	0.000155775	9.66108e-05	0.000126193	7.66588e-05	7.70815e-05	ORFt	7.68701e-05	1.64164	0.715135	Not Changed
YER006W	0.00024924	0.000382418	0.000315829	0.00021516	0.000645558	ORFt	0.000430359	0.733873	-0.446397	Repression Memory Not Affected
YER007C-A	0.000143313	0.000324049	0.000233681	0.000261789	0.000130075	ORFt	0.000195932	1.19266	0.254184	Repression Memory Not Affected
YER008C	0.000859877	0.000597779	0.000728828	0.000164566	7.22639e-05	ORFt	0.000118415	6.15486	2.62173	Not Changed
YER009W	0.000573252	0.000412609	0.00049293	0.000273236	0.000110805	ORFt	0.00019202	2.56707	1.36012	Repression Memory Not Affected
YER013W	0.000342705	0.000315998	0.000329351	8.01275e-05	5.78111e-05	ORFt	6.89693e-05	4.77533	2.2556	Not Changed
YER024W	0.000218085	9.25853e-05	0.000155335	5.02965e-05	6.02199e-05	ORFt	5.52582e-05	2.81108	1.49112	Induction Memory Enhanced
YER026C	0.000261702	0.000718543	0.000490122	0.00036823	0.000289056	ORFt	0.000328643	1.49135	0.576622	Not Changed
YER028C	0.000274164	6.84326e-05	0.000171298	6.43696e-05	6.26287e-05	ORFt	6.34991e-05	2.69765	1.4317	Not Changed
YER030W	0.000168237	0.000505194	0.000336715	0.000113031	5.29935e-05	ORFt	8.30122e-05	4.05622	2.02013	Not Changed
YER040W	0.000230547	0.000189196	0.000209871	0.000246329	0.000137301	ORFt	0.000191815	1.09413	0.12979	Induction No Memory
YER043C	0.000529635	0.00164037	0.001085	0.000763119	0.000450445	ORFt	0.000606782	1.78813	0.838448	Repression Memory Not Affected
YER047C	0.000230547	0.000124789	0.000177668	0.000194595	0.000101169	ORFt	0.000147882	1.20141	0.264733	Induction No Memory
YER049W	0.000230547	0.000352227	0.000291387	0.000175369	0.000125257	ORFt	0.000150313	1.93853	0.954965	Repression Memory Not Affected
YER055C	0.000523404	0.00108285	0.000803125	0.000607819	0.000544388	ORFt	0.000576104	1.39406	0.479296	Not Changed
YER059W	0.000174468	0.000394494	0.000284481	0.000144844	9.15343e-05	ORFt	0.000118189	2.407	1.26723	Not Changed
YER063W	0.000137082	8.85599e-05	0.000112821	0.000239391	0.000113213	ORFt	0.000176302	0.639928	-0.644018	Not Changed
YER064C	0.000380091	0.000555512	0.000467801	0.000663021	0.000527527	ORFt	0.000595274	0.785859	-0.347658	Not Changed
YER068W	0.000442401	0.000305934	0.000374167	0.000395038	0.000166207	ORFt	0.000280622	1.33335	0.415053	Not Changed
YER069W	0.000355167	0.000662186	0.000508677	0.000413174	0.000192704	ORFt	0.000302939	1.67914	0.747721	Not Changed
YER070W	0.000330243	0.00159408	0.00096216	0.000607125	0.000392634	ORFt	0.00049988	1.92478	0.944696	Not Changed
YER073W	0.000579483	0.000756784	0.000668133	0.000897854	0.001096	ORFt	0.000996928	0.670192	-0.577353	Repression Memory Not Affected
YER074W	0.000461094	0.00117141	0.00081625	0.00122723	0.00223777	ORFt	0.0017325	0.471139	-1.08578	Repression Memory Enhanced
YER075C	0.00087857	0.000215362	0.000546966	0.000133942	6.98551e-05	ORFt	0.000101899	5.36774	2.42432	Not Changed
YER080W	0.000392553	0.0001107	0.000251626	0.000102724	5.05847e-05	ORFt	7.66542e-05	3.28261	1.71485	Not Changed
YER082C	0.000355167	7.64835e-05	0.000215825	0.000187162	8.43079e-05	ORFt	0.000135735	1.59005	0.669069	Repression Memory Not Affected
YER090W	0.000567021	0.000456888	0.000511955	0.000269569	8.91255e-05	ORFt	0.000179347	2.85454	1.51326	Repression Memory Not Affected
YER091C	0.000193161	0.00304525	0.00161921	0.00132376	0.00094184	ORFt	0.0011328	1.42938	0.515392	Induction Memory Not Affected
YER093C	0.000965804	0.000253603	0.000609704	8.96417e-05	8.18991e-05	ORFt	8.57704e-05	7.10856	2.82956	Not Changed
YER094C	0.000348936	0.000245552	0.000297244	0.000169175	0.000161389	ORFt	0.000165282	1.79841	0.846719	Not Changed
YER102W	0.000454863	0.0014391	0.00094698	0.00175592	0.00245216	ORFt	0.00210404	0.450078	-1.15175	Repression Memory Enhanced
YER105C	0.00043617	0.000658161	0.000547165	0.000243356	0.000115622	ORFt	0.000179489	3.04846	1.60808	Repression NO Memeory
YER109C	0.000274164	0.000140891	0.000207527	0.000119919	5.78111e-05	ORFt	8.88649e-05	2.33531	1.22362	Not Changed
YER111C	0.000579483	0.000660174	0.000619828	0.000110157	7.46727e-05	ORFt	9.24147e-05	6.70703	2.74567	Induction Memory Not Affected
YER113C	0.00037386	5.23308e-05	0.000213095	0.000223237	0.000216792	ORFt	0.000220014	0.968552	-0.0460992	Not Changed
YER114C	0.000224316	0.000593754	0.000409035	0.000173139	8.91255e-05	ORFt	0.000131132	3.11926	1.6412	Not Changed
YER115C;YER116C	0.000155775	0.000124789	0.000140282	0.000131613	0.000103578	ORFt	0.000117596	1.19292	0.254493	Induction No Memory
YER117W	0.000367629	0.000901701	0.000634665	0.0013197	0.00102374	ORFt	0.00117172	0.541652	-0.884561	Repression Memory Enhanced
YER120W	0.000162006	0.000422672	0.000292339	0.000309063	0.000146937	ORFt	0.000228	1.28219	0.358609	Repression NO Memeory
YER122C	0.000411246	0.000330087	0.000370666	0.000270709	0.000209565	ORFt	0.000240137	1.54356	0.626262	Not Changed
YER123W	0.000479787	0.000267692	0.00037374	0.000184685	0.000130075	ORFt	0.00015738	2.37476	1.24778	Not Changed
YER124C	0.000236778	0.00035424	0.000295509	0.000506285	0.00059979	ORFt	0.000553038	0.534337	-0.904177	Not Changed
YER125W	0.000423708	0.000704454	0.000564081	0.000280867	0.000330005	ORFt	0.000305436	1.8468	0.88503	Not Changed
YER129W	0.000585714	0.000503181	0.000544447	0.000251879	0.000187886	ORFt	0.000219882	2.47608	1.30806	Not Changed
YER131W	0.000641793	0.000889624	0.000765708	0.000742158	0.00127425	ORFt	0.00100821	0.759476	-0.396923	Repression Memory Not Affected
YER132C	0.000510942	0.000277756	0.000394349	0.000122495	8.67167e-05	ORFt	0.000104606	3.76985	1.91451	Not Changed
YER133W	0.000834953	0.000470978	0.000652965	0.000686559	0.000373364	ORFt	0.000529961	1.2321	0.301119	Not Changed
YER136W	0.000274164	0.000483054	0.000378609	0.000215309	0.000149345	ORFt	0.000182327	2.07654	1.05418	Induction No Memory
YER141W	0.000236778	0.000303921	0.00027035	0.000213128	9.39431e-05	ORFt	0.000153536	1.76083	0.816253	Induction Memory Not Affected
YER145C	0.000261702	0.000305934	0.000283818	0.000943294	0.000248106	ORFt	0.0005957	0.476444	-1.06962	Repression NO Memeory
YER146W	0.000211854	0.000257629	0.000234741	0.000404503	0.000134893	ORFt	0.000269698	0.870387	-0.200271	Repression NO Memeory
YER151C	0.000492249	0.000328074	0.000410161	0.000222841	0.000173433	ORFt	0.000198137	2.07009	1.04969	Repression NO Memeory
YER152C-PET122	0.000174468	0.000159005	0.000166737	8.52315e-05	5.29935e-05	ORFt	6.91125e-05	2.41254	1.27055	Not Changed
YER155C	0.000598176	0.000289832	0.000444004	0.000394047	0.00018066	ORFt	0.000287353	1.54515	0.627747	Not Changed
YER159C	0.000130851	0.000543436	0.000337143	0.000228093	0.000122849	ORFt	0.000175471	1.92136	0.94213	Not Changed
YER161C	0.000461094	0.000251591	0.000356342	0.000232305	9.15343e-05	ORFt	0.00016192	2.20073	1.13798	Not Changed
YER165W	0.000567021	0.00130827	0.000937646	0.000361936	0.000190295	ORFt	0.000276116	3.39584	1.76377	Repression Memory Not Affected
YER167W	0.000305319	0.000126802	0.00021606	0.000159165	0.000105987	ORFt	0.000132576	1.62971	0.704615	Induction No Memory
YER169W	0.000267933	0.00013284	0.000200386	0.000134388	6.02199e-05	ORFt	9.73041e-05	2.05938	1.04221	Not Changed
YER171W	0.000267933	0.000223412	0.000245673	0.000320708	0.000183069	ORFt	0.000251888	0.975323	-0.0360474	Not Changed
YER172C	0.000548328	0.000364303	0.000456315	0.000176558	0.000151754	ORFt	0.000164156	2.77977	1.47496	Not Changed
YER176W	0.000834953	0.000223412	0.000529183	0.000253167	0.000101169	ORFt	0.000177168	2.98689	1.57865	Not Changed
YER177W	0.000417477	0.000809115	0.000613296	0.000796419	0.00044081	ORFt	0.000618614	0.991403	-0.0124566	Not Changed
YER178W	0.000130851	0.00146728	0.000799064	0.000293603	0.000113213	ORFt	0.000203408	3.92838	1.97393	Not Changed
YER180C;YER180C-A	0.000180699	0.000227438	0.000204068	0.000193555	0.000110805	ORFt	0.00015218	1.34097	0.423277	Not Changed
YER186C	0.000218085	0.000205298	0.000211691	0.000106341	5.05847e-05	ORFt	7.84629e-05	2.69798	1.43188	Not Changed
YFL001W	0.000336474	0.000303921	0.000320198	0.000170958	0.00019993	ORFt	0.000185444	1.72665	0.787976	Repression Memory Not Affected
YFL004W	0.00037386	0.000577652	0.000475756	0.000231215	0.000118031	ORFt	0.000174623	2.72447	1.44598	Not Changed
YFL008W	0.000130851	0.000344176	0.000237513	0.000170066	8.18991e-05	ORFt	0.000125983	1.88528	0.914782	Not Changed
YFL009W	0.000317781	0.000315998	0.000316889	0.000118383	6.02199e-05	ORFt	8.93012e-05	3.54854	1.82723	Not Changed
YFL013C	0.000218085	0.000144916	0.000181501	0.000177747	9.15343e-05	ORFt	0.000134641	1.34804	0.430858	Not Changed
YFL018C	0.000504711	0.000219387	0.000362049	0.000203069	0.000118031	ORFt	0.00016055	2.25505	1.17316	Not Changed
YFL022C	0.00018693	0.000601805	0.000394367	0.00020961	0.000142119	ORFt	0.000175864	2.24245	1.16508	Repression Memory Not Affected
YFL024C	0.000897263	0.000416634	0.000656949	0.000312284	0.000204748	ORFt	0.000258516	2.54123	1.34553	Not Changed
YFL026W	0.000461094	0.000477016	0.000469055	0.000940321	0.00131761	ORFt	0.00112897	0.415473	-1.26717	Not Changed
YFL032W;YFL031W	0.000772643	0.000631995	0.000702319	0.00050237	0.000378181	ORFt	0.000440276	1.59518	0.673721	Not Changed
YFL033C	0.000305319	0.000215362	0.00026034	0.000167787	7.70815e-05	ORFt	0.000122434	2.12637	1.08839	Induction No Memory
YFL034C-A	0.000155775	0.000297883	0.000226829	0.000836061	0.00148141	ORFt	0.00115874	0.195756	-2.35287	Repression Memory Not Affected
YFL036W	0.000591945	0.00034015	0.000466048	0.000110751	5.29935e-05	ORFt	8.18724e-05	5.69236	2.50903	Induction Memory Not Affected
YFL037W	0.000442401	0.000607843	0.000525122	0.000360648	0.000118031	ORFt	0.00023934	2.19405	1.13359	Repression NO Memeory
YFL038C	0.000174468	0.000654135	0.000414302	0.000365802	0.000187886	ORFt	0.000276844	1.49652	0.581609	Not Changed
YFL039C	0.000928418	0.00200065	0.00146453	0.000801176	0.00125257	ORFt	0.00102688	1.4262	0.51218	Not Changed
YFL049W	0.000218085	0.000247565	0.000232825	0.000186469	0.000101169	ORFt	0.000143819	1.61887	0.694991	Not Changed
YFL054C	0.000342705	0.000231463	0.000287084	3.61243e-05	5.54023e-05	ORFt	4.57633e-05	6.27324	2.64921	Induction Memory Not Affected
YFR002W	0.000324012	0.000479028	0.00040152	0.000298508	0.000134893	ORFt	0.0002167	1.85288	0.88977	Repression NO Memeory
YFR004W	0.000243009	0.000181145	0.000212077	0.000325118	0.000175842	ORFt	0.00025048	0.846681	-0.240109	Not Changed
YFR005C	0.000348936	0.000142903	0.00024592	0.000104607	7.94903e-05	ORFt	9.20485e-05	2.67163	1.41772	Repression NO Memeory
YFR013W	0.000348936	9.25853e-05	0.000220761	0.000122743	7.70815e-05	ORFt	9.99124e-05	2.20954	1.14375	Not Changed
YFR019W	0.000579483	0.000293858	0.00043667	0.000180473	0.000118031	ORFt	0.000149252	2.92573	1.5488	Induction Memory Not Affected
YFR028C	0.00056079	5.43436e-05	0.000307567	0.000167242	8.43079e-05	ORFt	0.000125775	2.44537	1.29005	Repression NO Memeory
YFR031C	0.00049848	0.000396507	0.000447493	0.000149254	9.87607e-05	ORFt	0.000124007	3.6086	1.85144	Not Changed
YFR031C-A	0.00126489	0.00124185	0.00125337	0.00129502	0.00072023	ORFt	0.00100763	1.24389	0.314853	Repression Memory Enhanced
YFR032C-A;YFR032C-B	0.000741488	0.000529347	0.000635417	0.00140503	0.00291946	ORFt	0.00216225	0.293869	-1.76675	Repression Memory Not Affected
YFR033C	0.000174468	0.000183158	0.000178813	0.000411539	0.000211974	ORFt	0.000311757	0.573566	-0.801969	Induction No Memory
YFR034C	0.000193161	0.000193222	0.000193191	0.000542459	0.000308326	ORFt	0.000425392	0.454148	-1.13876	Not Changed
YFR037C	0.000610638	0.00040657	0.000508604	0.00033934	0.000236062	ORFt	0.000287701	1.76782	0.821972	Repression NO Memeory
YFR038W	0.000610638	0.000346189	0.000478413	0.000199352	6.02199e-05	ORFt	0.000129786	3.68616	1.88212	Repression NO Memeory
YFR051C	0.000324012	0.000241527	0.000282769	0.000467039	0.000289056	ORFt	0.000378047	0.747974	-0.41894	Not Changed
YGL006W-A-PMC1	0.000492249	0.000509219	0.000500734	0.000168283	5.05847e-05	ORFt	0.000109434	4.57569	2.19399	Not Changed
YGL008C	0.00127735	0.00507005	0.0031737	0.00340242	0.00448277	ORFt	0.0039426	0.804978	-0.312978	Repression Memory Not Affected
YGL009C	0.000361398	0.00193423	0.00114781	0.000271056	0.000207157	ORFt	0.000239106	4.80043	2.26316	Not Changed
YGL012W	0.000193161	0.000843332	0.000518246	0.00057224	0.000638331	ORFt	0.000605286	0.856201	-0.223978	Not Changed
YGL013C	0.000523404	0.000293858	0.000408631	0.000164021	0.000216792	ORFt	0.000190406	2.1461	1.10172	Not Changed
YGL014W	0.000367629	0.000289832	0.000328731	0.00015966	0.000110805	ORFt	0.000135232	2.43085	1.28146	Not Changed
YGL021W	0.000380091	5.63563e-05	0.000218224	0.000201781	0.000105987	ORFt	0.000153884	1.41811	0.503965	Not Changed
YGL026C	0.000417477	0.00120763	0.000812556	0.000441321	0.000358911	ORFt	0.000400116	2.0308	1.02205	Repression Memory Not Affected
YGL028C	0.000386322	0.000311972	0.000349147	0.000396871	0.000252924	ORFt	0.000324898	1.07464	0.10385	Not Changed
YGL029W	0.000292857	0.000171082	0.000231969	0.000166251	0.000151754	ORFt	0.000159003	1.4589	0.544883	Not Changed
YGL030W	0.000255471	0.000793013	0.000524242	0.000957367	0.00129352	ORFt	0.00112545	0.465808	-1.10219	Repression Memory Enhanced
YGL031C	0.00100942	0.0014552	0.00123231	0.00181231	0.00191018	ORFt	0.00186124	0.66209	-0.5949	Repression Memory Enhanced
YGL032C	0.000174468	9.86235e-05	0.000136546	5.79772e-05	5.29935e-05	ORFt	5.54854e-05	2.46093	1.2992	Not Changed
YGL035C	0.00024924	0.00029587	0.000272555	0.000596769	0.000753953	ORFt	0.000675361	0.403569	-1.30911	Not Changed
YGL038C	0.000299088	0.000307947	0.000303517	0.000169918	0.000115622	ORFt	0.00014277	2.12592	1.08809	Induction No Memory
YGL049C	0.000342705	0.000173094	0.0002579	0.000120018	0.000101169	ORFt	0.000110594	2.33196	1.22154	Not Changed
YGL050W	0.000137082	6.44072e-05	0.000100745	0.000119869	0.000118031	ORFt	0.00011895	0.846948	-0.239655	Not Changed
YGL054C	0.000529635	0.00040657	0.000468102	0.000168679	5.78111e-05	ORFt	0.000113245	4.13354	2.04738	Repression NO Memeory
YGL058W	0.000243009	0.000114725	0.000178867	0.00016744	0.000134893	ORFt	0.000151166	1.18325	0.24275	Repression Memory Not Affected
YGL062W	0.000224316	0.000662186	0.000443251	0.000223485	0.000122849	ORFt	0.000173167	2.55968	1.35596	Induction Memory Not Affected
YGL066W	0.000261702	0.000112713	0.000187207	0.000258122	0.000103578	ORFt	0.00018085	1.03515	0.0498392	Not Changed
YGL071W	0.000479787	0.000291845	0.000385816	0.000317735	6.50375e-05	ORFt	0.000191386	2.0159	1.01143	Not Changed
YGL073W	0.000330243	0.000189196	0.000259719	0.000227449	0.000250515	ORFt	0.000238982	1.08677	0.120052	Not Changed
YGL076C	0.000392553	0.00029587	0.000344212	0.00104171	0.00229799	ORFt	0.00166985	0.206133	-2.27835	Repression Memory Enhanced
YGL077C	0.000317781	0.000342163	0.000329972	0.000468823	0.000274603	ORFt	0.000371713	0.887707	-0.171845	Not Changed
YGL078C	0.000380091	0.000440787	0.000410439	0.000206538	0.000382999	ORFt	0.000294768	1.39241	0.477586	Repression Memory Not Affected
YGL082W	0.000367629	0.000100636	0.000234132	0.000133744	0.000115622	ORFt	0.000124683	1.87782	0.909059	Not Changed
YGL088W-SNR10	0.00043617	0.000227438	0.000331804	0.00130469	0.00803575	ORFt	0.00467022	0.0710468	-3.81509	Not Changed
YGL092W	0.000604407	0.000511232	0.000557819	0.000207776	0.000363728	ORFt	0.000285752	1.95211	0.965032	Repression NO Memeory
YGL094C	0.000517173	0.000255616	0.000386394	0.000147619	5.05847e-05	ORFt	9.91018e-05	3.89896	1.96309	Not Changed
YGL099W	0.000604407	5.43436e-05	0.000329375	0.000123586	8.91255e-05	ORFt	0.000106356	3.09692	1.63084	Repression Memory Not Affected
YGL103W	0.00102811	0.00108888	0.0010585	0.00314603	0.00682412	ORFt	0.00498508	0.212334	-2.2356	Repression Memory Not Affected
YGL105W	0.000361398	0.000682314	0.000521856	0.000405593	0.00027942	ORFt	0.000342507	1.52364	0.607519	Repression Memory Not Affected
YGL106W	0.000486018	0.000269705	0.000377861	0.000250293	9.63519e-05	ORFt	0.000173322	2.18011	1.1244	Repression NO Memeory
YGL107C	0.000542097	0.000124789	0.000333443	0.000174625	9.39431e-05	ORFt	0.000134284	2.48311	1.31215	Not Changed
YGL115W	0.000211854	9.25853e-05	0.00015222	0.000144794	5.78111e-05	ORFt	0.000101303	1.50262	0.587481	Not Changed
YGL120C	0.000286626	0.000330087	0.000308356	0.000337903	0.000168616	ORFt	0.000253259	1.21755	0.283982	Repression Memory Not Affected
YGL122C	0.000504711	0.000191209	0.00034796	0.000441519	0.000214383	ORFt	0.000327951	1.06101	0.0854407	Not Changed
YGL123W	0.000591945	0.00138878	0.000990362	0.000921639	0.00111286	ORFt	0.00101725	0.973566	-0.0386487	Repression Memory Not Affected
YGL125W	0.00018693	0.000609856	0.000398393	0.00033047	9.39431e-05	ORFt	0.000212207	1.87738	0.908722	Induction Memory Not Affected
YGL130W	0.000411246	0.00013284	0.000272043	0.00016858	5.29935e-05	ORFt	0.000110787	2.45555	1.29605	Not Changed
YGL135W	0.000467325	0.00120763	0.00083748	0.0010647	0.00210047	ORFt	0.00158259	0.529185	-0.918157	Repression Memory Enhanced
YGL137W	0.000342705	0.000454876	0.00039879	0.000341025	0.000144528	ORFt	0.000242776	1.64262	0.716002	Repression NO Memeory
YGL139W	0.000386322	0.000223412	0.000304867	8.68667e-05	0.000105987	ORFt	9.64269e-05	3.16164	1.66067	Not Changed
YGL140C	0.000417477	0.000521296	0.000469386	0.000242067	0.000105987	ORFt	0.000174027	2.6972	1.43146	Not Changed
YGL142C	0.000224316	0.000118751	0.000171533	0.000119175	6.26287e-05	ORFt	9.09021e-05	1.88701	0.916104	Not Changed
YGL144C	0.000199392	0.000152967	0.000176179	7.23972e-05	5.29935e-05	ORFt	6.26954e-05	2.81009	1.49062	Not Changed
YGL147C	0.000666717	0.00111304	0.000889877	0.00100677	0.0020547	ORFt	0.00153074	0.581338	-0.78255	Repression Memory Not Affected
YGL150C	0.000772643	0.000390469	0.000581556	0.000326159	0.000248106	ORFt	0.000287133	2.02539	1.0182	Not Changed
YGL161C	0.000149544	5.43436e-05	0.000101944	0.000118928	8.43079e-05	ORFt	0.000101618	1.00321	0.00462048	Induction No Memory
YGL162W	0.00031155	7.24581e-05	0.000192004	0.000194298	7.94903e-05	ORFt	0.000136894	1.40257	0.488075	Not Changed
YGL167C	0.000218085	0.000631995	0.00042504	0.000397169	0.000245697	ORFt	0.000321433	1.32233	0.403081	Not Changed
YGL173C	0.00081626	0.00111304	0.000964649	0.000397119	0.000262559	ORFt	0.000329839	2.9246	1.54824	Not Changed
YGL178W;YGL177W	0.00100319	0.000549474	0.000776332	0.000172544	0.000151754	ORFt	0.000162149	4.78776	2.25935	Not Changed
YGL186C	0.000417477	0.000138878	0.000278177	0.000168976	5.05847e-05	ORFt	0.000109781	2.53394	1.34138	Not Changed
YGL189C;YGL188C-A	0.00024924	0.00114927	0.000699253	0.00134785	0.0021631	ORFt	0.00175547	0.398327	-1.32797	Repression Memory Enhanced
YGL190C	0.000348936	0.000563563	0.000456249	0.000442213	0.000197521	ORFt	0.000319867	1.42637	0.51235	Induction Memory Not Affected
YGL193C	0.000299088	0.000116738	0.000207913	0.000222097	0.000108396	ORFt	0.000165247	1.2582	0.331359	Not Changed
YGL195W	0.000367629	0.000974159	0.000670894	0.000342809	0.000231245	ORFt	0.000287027	2.33739	1.2249	Repression Memory Not Affected
YGL197W	0.000542097	0.000603817	0.000572957	0.000349201	0.000142119	ORFt	0.00024566	2.33232	1.22176	Induction Memory Not Affected
YGL201C	0.000616869	0.000416634	0.000516751	0.000144249	0.000151754	ORFt	0.000148002	3.49152	1.80386	Not Changed
YGL202W	0.000317781	0.000831255	0.000574518	0.000219075	0.000214383	ORFt	0.000216729	2.65086	1.40646	Repression Memory Not Affected
YGL203C	0.0006231	0.000239514	0.000431307	0.000183694	8.18991e-05	ORFt	0.000132796	3.24788	1.6995	Not Changed
YGL206C	0.000616869	0.00166654	0.0011417	0.000380172	0.00027942	ORFt	0.000329796	3.46184	1.79154	Not Changed
YGL207W	0.00075395	0.00078295	0.00076845	0.000364711	0.000204748	ORFt	0.00028473	2.69888	1.43236	Not Changed
YGL211W	0.000361398	0.000102649	0.000232023	0.000239738	0.000298691	ORFt	0.000269215	0.861853	-0.214486	Not Changed
YGL215W	0.000567021	0.00107882	0.00082292	0.000238549	0.000132484	ORFt	0.000185516	4.43584	2.14921	Not Changed
YGL216W	0.000741488	0.000257629	0.000499559	0.000140235	0.000132484	ORFt	0.00013636	3.66354	1.87324	Not Changed
YGL224C	0.000174468	0.000390469	0.000282468	0.000102773	5.78111e-05	ORFt	8.02922e-05	3.518	1.81476	Not Changed
YGL226W	0.000168237	0.000161018	0.000164627	0.000102426	9.15343e-05	ORFt	9.69803e-05	1.69753	0.76344	Not Changed
YGL228W	0.000218085	0.000104662	0.000161373	0.000138402	7.46727e-05	ORFt	0.000106537	1.51471	0.599042	Not Changed
YGL238W	0.000230547	0.000336125	0.000283336	0.00026838	0.00013971	ORFt	0.000204045	1.38859	0.473625	Repression NO Memeory
YGL245W	0.000218085	0.00116335	0.00069072	0.0003105	0.000204748	ORFt	0.000257624	2.68112	1.42283	Repression Memory Not Affected
YGL246C	0.000336474	0.000297883	0.000317178	0.000148313	6.50375e-05	ORFt	0.000106675	2.97331	1.57207	Repression NO Memeory
YGL252C	0.000336474	0.00045085	0.000393662	0.000321105	0.000168616	ORFt	0.00024486	1.6077	0.684999	Not Changed
YGL253W	0.000629331	0.0015659	0.00109762	0.000510992	0.000713004	ORFt	0.000611998	1.79349	0.842773	Repression Memory Not Affected
YGL255W	0.0014269	0.00103253	0.00122971	0.00122421	0.000236062	ORFt	0.000730137	1.68422	0.752083	Not Changed
YGL256W	0.000380091	0.000124789	0.00025244	0.000134091	0.000125257	ORFt	0.000129674	1.94672	0.961048	Not Changed
YGL257C	0.000149544	0.000140891	0.000145217	0.000112684	0.000105987	ORFt	0.000109335	1.32818	0.409452	Repression NO Memeory
YGR002C	0.000236778	9.66108e-05	0.000166694	0.000136569	5.29935e-05	ORFt	9.4781e-05	1.75873	0.814534	Not Changed
YGR003W	0.000224316	0.000324049	0.000274182	6.11982e-05	6.26287e-05	ORFt	6.19134e-05	4.42848	2.14681	Repression NO Memeory
YGR006W	0.000280395	7.84963e-05	0.000179446	4.22193e-05	7.70815e-05	ORFt	5.96504e-05	3.00829	1.58894	Not Changed
YGR014W	0.000542097	0.00104259	0.000792344	0.000342809	0.000664828	ORFt	0.000503818	1.57268	0.653223	Not Changed
YGR025W;YGR026W	0.000535866	0.000531359	0.000533612	7.95824e-05	6.74463e-05	ORFt	7.35144e-05	7.25862	2.85969	Not Changed
YGR027C	0.000386322	0.00094598	0.000666151	0.00103685	0.00120922	ORFt	0.00112303	0.593171	-0.753479	Repression Memory Enhanced
YGR032W	0.00075395	0.000851382	0.000802666	0.000159611	0.000195113	ORFt	0.000177362	4.52559	2.17811	Not Changed
YGR033C	0.000324012	0.000313985	0.000318998	0.00039593	0.000277012	ORFt	0.000336471	0.948072	-0.076932	Induction No Memory
YGR034W	0.000729026	0.00114121	0.000935121	0.000979418	0.00112009	ORFt	0.00104975	0.890799	-0.166828	Repression Memory Not Affected
YGR037C	0.000336474	0.000255616	0.000296045	0.000180175	7.94903e-05	ORFt	0.000129833	2.2802	1.18916	Repression NO Memeory
YGR038W	0.000342705	8.25217e-05	0.000212613	0.000146479	9.63519e-05	ORFt	0.000121416	1.75112	0.808278	Not Changed
YGR046W	0.000199392	7.24581e-05	0.000135925	0.000130672	7.22639e-05	ORFt	0.000101468	1.33959	0.421788	Induction No Memory
YGR047C	0.00037386	0.00030996	0.00034191	0.000197767	0.000134893	ORFt	0.00016633	2.05561	1.03957	Not Changed
YGR055W	0.000324012	0.000732632	0.000528322	0.00115419	0.00059979	ORFt	0.000876991	0.602425	-0.731146	Not Changed
YGR056W	0.000417477	0.000271718	0.000344597	0.000193257	0.000105987	ORFt	0.000149622	2.30312	1.20359	Not Changed
YGR060W	0.000486018	0.000547461	0.000516739	0.000385127	0.000496212	ORFt	0.00044067	1.17262	0.229739	Not Changed
YGR061C	0.000336474	0.000986235	0.000661354	0.000340381	0.000209565	ORFt	0.000274973	2.40516	1.26613	Not Changed
YGR070W	0.000567021	0.000275743	0.000421382	7.51722e-05	6.26287e-05	ORFt	6.89004e-05	6.11581	2.61254	Not Changed
YGR071C	0.000130851	0.0003321	0.000231475	0.000187906	7.46727e-05	ORFt	0.000131289	1.76309	0.81811	Not Changed
YGR076C	0.000130851	8.25217e-05	0.000106686	9.22185e-05	6.50375e-05	ORFt	7.8628e-05	1.35685	0.44026	Not Changed
YGR077C	0.000342705	0.000183158	0.000262931	0.000149502	8.18991e-05	ORFt	0.000115701	2.27252	1.18429	Induction No Memory
YGR081C	0.000224316	0.000124789	0.000174552	0.000158967	0.000231245	ORFt	0.000195106	0.894656	-0.160595	Repression Memory Not Affected
YGR083C	0.000230547	0.000398519	0.000314533	0.000111495	0.000161389	ORFt	0.000136442	2.30525	1.20492	Repression Memory Not Affected
YGR085C	0.000629331	0.000889624	0.000759477	0.00113611	0.00281588	ORFt	0.00197599	0.384352	-1.3795	Repression Memory Enhanced
YGR086C	0.000342705	0.00119958	0.000771144	0.000986554	0.0005203	ORFt	0.000753427	1.02352	0.0335328	Induction Memory Not Affected
YGR089W	0.000729026	0.0003321	0.000530563	0.0001774	0.000204748	ORFt	0.000191074	2.77674	1.47339	Not Changed
YGR090W	0.000243009	0.000964095	0.000603552	0.000323979	0.0003011	ORFt	0.000312539	1.93112	0.949441	Not Changed
YGR094W	0.000504711	0.00193624	0.00122048	0.000457425	0.000334823	ORFt	0.000396124	3.08104	1.62342	Repression Memory Not Affected
YGR095C	0.000162006	0.000122776	0.000142391	0.000144448	6.50375e-05	ORFt	0.000104743	1.35944	0.443011	Repression Memory Not Affected
YGR098C	0.000348936	0.00019926	0.000274098	0.000122694	6.50375e-05	ORFt	9.38656e-05	2.92011	1.54602	Not Changed
YGR099W	0.000336474	5.8369e-05	0.000197421	8.45377e-05	6.50375e-05	ORFt	7.47876e-05	2.63976	1.40041	Not Changed
YGR108W	0.000697871	0.000382418	0.000540145	0.000388596	0.000216792	ORFt	0.000302694	1.78446	0.835486	Not Changed
YGR116W	0.000672948	0.000623945	0.000648446	0.000446821	0.000479351	ORFt	0.000463086	1.40027	0.485707	Not Changed
YGR118W	0.00043617	0.00106876	0.000752463	0.000977833	0.00119235	ORFt	0.00108509	0.693455	-0.528127	Repression NO Memeory
YGR119C	0.000193161	0.000277756	0.000235458	0.000556135	0.000344458	ORFt	0.000450297	0.522896	-0.935403	Not Changed
YGR121C	0.000392553	0.000146929	0.000269741	0.000152227	0.000115622	ORFt	0.000133925	2.01412	1.01015	Not Changed
YGR123C	0.000243009	0.0002214	0.000232204	0.000142564	0.000151754	ORFt	0.000147159	1.57791	0.658015	Repression Memory Not Affected
YGR128C	0.000417477	0.00049513	0.000456303	0.000411192	0.000344458	ORFt	0.000377825	1.20771	0.272275	Repression Memory Not Affected
YGR129W	0.000236778	0.000424685	0.000330731	9.14752e-05	0.000149345	ORFt	0.00012041	2.7467	1.4577	Not Changed
YGR130C	0.00148921	0.000320023	0.000904616	0.000256586	9.87607e-05	ORFt	0.000177674	5.09145	2.34808	Not Changed
YGR132C	0.000230547	0.000563563	0.000397055	0.000263078	0.000101169	ORFt	0.000182124	2.18014	1.12442	Induction No Memory
YGR134W	0.000218085	8.45344e-05	0.00015131	0.000128491	6.26287e-05	ORFt	9.55601e-05	1.5834	0.663024	Not Changed
YGR135W	0.000535866	0.000142903	0.000339385	0.000226607	9.87607e-05	ORFt	0.000162684	2.08616	1.06085	Repression NO Memeory
YGR143W	0.000280395	0.000378392	0.000329393	0.000165111	0.000103578	ORFt	0.000134345	2.45185	1.29387	Induction Memory Not Affected
YGR145W	0.00024924	0.000368329	0.000308784	0.000143605	0.000125257	ORFt	0.000134431	2.29697	1.19973	Repression Memory Not Affected
YGR146C	0.000523404	0.000378392	0.000450898	0.00026947	0.000137301	ORFt	0.000203386	2.21696	1.14858	Not Changed
YGR147C	0.000193161	0.000239514	0.000216338	0.000278984	0.000248106	ORFt	0.000263545	0.820874	-0.284767	Not Changed
YGR148C	0.0006231	0.000897675	0.000760387	0.0014749	0.00330728	ORFt	0.00239109	0.318009	-1.65286	Repression Memory Enhanced
YGR155W	0.000934649	0.00118549	0.00106007	0.000953354	0.00072023	ORFt	0.000836792	1.26683	0.341221	Repression Memory Not Affected
YGR157W	0.000641793	0.00104259	0.000842192	0.000741315	0.000346867	ORFt	0.000544091	1.54789	0.630301	Not Changed
YGR162W	0.000230547	0.00080509	0.000517818	0.000520903	0.000578111	ORFt	0.000549507	0.942332	-0.0856922	Repression Memory Not Affected
YGR170W	0.000168237	0.000388456	0.000278346	0.000158421	7.22639e-05	ORFt	0.000115343	2.41321	1.27095	Induction No Memory
YGR177C	0.000137082	0.000239514	0.000188298	0.000185378	0.000221609	ORFt	0.000203494	0.925325	-0.111967	Repression Memory Enhanced
YGR178C	0.000604407	0.000656148	0.000630277	0.000397218	0.000211974	ORFt	0.000304596	2.06922	1.04909	Induction No Memory
YGR179C	0.00024924	0.000144916	0.000197078	0.000205893	6.98551e-05	ORFt	0.000137874	1.4294	0.515413	Not Changed
YGR180C	0.00108419	0.000724581	0.000904387	0.000109463	0.000118031	ORFt	0.000113747	7.95086	2.99111	Not Changed
YGR184C	0.000510942	0.000776912	0.000643927	0.000226062	0.000161389	ORFt	0.000193725	3.32391	1.73288	Not Changed
YGR185C	0.000261702	0.000821192	0.000541447	0.000470904	0.000264968	ORFt	0.000367936	1.47158	0.557365	Repression Memory Not Affected
YGR186W	0.000236778	0.000479028	0.000357903	0.000310451	0.000245697	ORFt	0.000278074	1.28708	0.3641	Not Changed
YGR187C	0.000367629	9.25853e-05	0.000230107	0.000116747	0.000118031	ORFt	0.000117389	1.96021	0.971006	Repression Memory Enhanced
YGR192C	0.00195653	0.00228243	0.00211948	0.00270382	0.00412627	ORFt	0.00341504	0.620631	-0.688193	Not Changed
YGR196C	0.000130851	0.00019926	0.000165055	0.000136023	6.26287e-05	ORFt	9.93261e-05	1.66175	0.732705	Not Changed
YGR198W	0.000972035	0.000390469	0.000681252	0.000207975	0.000127666	ORFt	0.00016782	4.05941	2.02127	Repression Memory Not Affected
YGR199W	0.000261702	0.000432736	0.000347219	0.000210205	0.00012044	ORFt	0.000165322	2.10025	1.07056	Not Changed
YGR200C	0.000299088	0.000380405	0.000339746	0.000216944	0.000267376	ORFt	0.00024216	1.40298	0.488497	Repression Memory Not Affected
YGR202C	0.000361398	0.000328074	0.000344736	9.25653e-05	0.000130075	ORFt	0.00011132	3.0968	1.63078	Not Changed
YGR204W	0.000510942	0.000885599	0.00069827	0.000732346	0.000628696	ORFt	0.000680521	1.02608	0.0371453	Not Changed
YGR208W	0.000342705	0.00028782	0.000315262	0.00016967	0.000149345	ORFt	0.000159508	1.97647	0.982926	Not Changed
YGR211W	0.000218085	0.00035424	0.000286162	0.000376703	0.000281829	ORFt	0.000329266	0.869091	-0.202422	Not Changed
YGR214W	0.000423708	0.00111706	0.000770385	0.00108209	0.00139469	ORFt	0.00123839	0.622084	-0.684818	Repression Memory Enhanced
YGR217W	0.000261702	0.000161018	0.00021136	0.000227003	0.000125257	ORFt	0.00017613	1.20002	0.263059	Not Changed
YGR218W	0.000741488	0.000742695	0.000742092	0.000215408	0.000125257	ORFt	0.000170333	4.35672	2.12324	Not Changed
YGR220C	0.000224316	0.000259641	0.000241979	0.000375068	0.000113213	ORFt	0.000244141	0.991144	-0.0128332	Not Changed
YGR222W	0.000224316	0.000122776	0.000173546	0.000158768	8.43079e-05	ORFt	0.000121538	1.42791	0.513909	Not Changed
YGR233C	0.000772643	0.000165043	0.000468843	0.000111643	0.000161389	ORFt	0.000136516	3.43434	1.78003	Not Changed
YGR234W	0.000336474	0.000543436	0.000439955	0.000230274	0.000296282	ORFt	0.000263278	1.67107	0.740769	Repression Memory Enhanced
YGR237C	0.000380091	7.24581e-05	0.000226274	8.29025e-05	5.54023e-05	ORFt	6.91524e-05	3.27211	1.71022	Not Changed
YGR238C	0.000591945	6.44072e-05	0.000328176	0.00010203	6.74463e-05	ORFt	8.47381e-05	3.87282	1.95339	Not Changed
YGR240C	0.000442401	0.00202078	0.00123159	0.000396475	0.000346867	ORFt	0.000371671	3.31365	1.72842	Repression Memory Not Affected
YGR241C	0.000386322	0.00017712	0.000281721	0.000233544	0.000122849	ORFt	0.000178196	1.58096	0.660798	Induction Memory Not Affected
YGR244C	0.000218085	0.000311972	0.000265029	5.76799e-05	6.02199e-05	ORFt	5.89499e-05	4.49583	2.16859	Induction Memory Not Affected
YGR253C	0.000317781	0.00015498	0.00023638	0.000297269	0.000269785	ORFt	0.000283527	0.833712	-0.262378	Not Changed
YGR254W	0.00110912	0.0020087	0.00155891	0.000941312	0.000876802	ORFt	0.000909057	1.71486	0.778093	Not Changed
YGR258C	0.00037386	7.24581e-05	0.000223159	7.46766e-05	5.54023e-05	ORFt	6.50395e-05	3.43113	1.77868	Induction No Memory
YGR267C	0.000417477	0.000364303	0.00039089	0.000257181	0.000236062	ORFt	0.000246622	1.58498	0.664464	Not Changed
YGR269W;YTA7	0.000336474	0.000112713	0.000224593	0.000350093	0.000190295	ORFt	0.000270194	0.831229	-0.266682	Not Changed
YGR271C-A;YGR272C	0.000243009	0.000193222	0.000218115	9.14256e-05	0.000183069	ORFt	0.000137247	1.58922	0.668315	Repression Memory Not Affected
YGR279C	0.00043617	0.000555512	0.000495841	0.000442411	0.00027942	ORFt	0.000360916	1.37384	0.458216	Not Changed
YGR280C	0.000168237	0.000313985	0.000241111	0.000262384	0.000185477	ORFt	0.000223931	1.07672	0.106645	Repression Memory Enhanced
YGR285C	0.000180699	0.000825217	0.000502958	0.000453957	0.000233653	ORFt	0.000343805	1.46292	0.548847	Repression Memory Not Affected
YHL001W	0.000473556	0.000954031	0.000713794	0.000842305	0.000688916	ORFt	0.00076561	0.93232	-0.101104	Repression NO Memeory
YHL003C	0.000411246	0.000219387	0.000315316	0.000183644	0.000142119	ORFt	0.000162882	1.93586	0.952977	Repression NO Memeory
YHL007C	0.000224316	0.000535385	0.00037985	0.000192861	0.000144528	ORFt	0.000168694	2.25171	1.17102	Not Changed
YHL011C	0.00024924	0.000392481	0.000320861	0.000300986	0.000197521	ORFt	0.000249254	1.28729	0.364332	Repression Memory Not Affected
YHL015W	0.000479787	0.00108888	0.000784335	0.000817281	0.000847897	ORFt	0.000832589	0.942044	-0.0861331	Not Changed
YHL028W	0.000205623	0.000179132	0.000192378	0.000254852	6.02199e-05	ORFt	0.000157536	1.22117	0.28826	Induction No Memory
YHL030W	0.000567021	0.000336125	0.000451573	0.000112337	6.02199e-05	ORFt	8.62785e-05	5.2339	2.38789	Not Changed
YHL033C	0.000697871	0.000686339	0.000692105	0.00109775	0.00127907	ORFt	0.00118841	0.582379	-0.779971	Repression Memory Enhanced
YHL039W	0.000324012	0.000261654	0.000292833	0.000127352	9.63519e-05	ORFt	0.000111852	2.61805	1.38849	Repression Memory Not Affected
YHL040C	0.000168237	0.000114725	0.000141481	0.00014529	6.26287e-05	ORFt	0.000103959	1.36093	0.44459	Repression NO Memeory
YHLComega1-ARN2	0.000461094	0.000116738	0.000288916	0.000210997	0.000130075	ORFt	0.000170536	1.69416	0.760571	Repression Memory Enhanced
YHR001W	0.00037386	0.000382418	0.000378139	0.000187955	6.26287e-05	ORFt	0.000125292	3.01806	1.59362	Not Changed
YHR005C-A	0.000454863	0.000261654	0.000358258	0.000265952	0.000272194	ORFt	0.000269073	1.33145	0.413003	Not Changed
YHR007C	0.000629331	0.000666212	0.000647771	0.000500338	0.00078045	ORFt	0.000640394	1.01152	0.0165238	Not Changed
YHR007C-A-SOD2	0.000517173	0.000195234	0.000356203	0.00023954	0.00013971	ORFt	0.000189625	1.87846	0.909551	Induction Memory Not Affected
YHR010W	0.00123997	0.00119153	0.00121575	0.00116921	0.0023558	ORFt	0.00176251	0.689785	-0.53578	Repression Memory Not Affected
YHR018C	0.000180699	0.00139482	0.000787758	0.00128714	0.00117308	ORFt	0.00123011	0.640395	-0.642967	Not Changed
YHR019C	0.00031155	0.00114121	0.000726382	0.000488594	0.000382999	ORFt	0.000435797	1.66679	0.737074	Repression Memory Not Affected
YHR020W	0.000261702	0.00100234	0.000632019	0.000487504	0.000667237	ORFt	0.00057737	1.09465	0.130471	Repression Memory Not Affected
YHR021C	0.000417477	0.000877548	0.000647512	0.0010699	0.00138265	ORFt	0.00122628	0.528031	-0.921304	Repression Memory Enhanced
YHR023W	0.00081626	0.000313985	0.000565123	0.000255793	0.000118031	ORFt	0.000186912	3.02347	1.5962	Not Changed
YHR025W	0.000149544	0.000491105	0.000320324	0.000137262	7.94903e-05	ORFt	0.000108376	2.95567	1.56348	Repression Memory Not Affected
YHR026W	0.000336474	0.000277756	0.000307115	0.000285476	0.000272194	ORFt	0.000278835	1.10142	0.139367	Not Changed
YHR027C	0.000479787	0.000519283	0.000499535	0.000397367	0.000209565	ORFt	0.000303466	1.6461	0.71905	Not Changed
YHR028C	0.000199392	0.000251591	0.000225491	0.000157331	6.98551e-05	ORFt	0.000113593	1.98508	0.989194	Induction No Memory
YHR032W;YHR032W-A	0.000211854	0.000106674	0.000159264	0.000139492	0.000127666	ORFt	0.000133579	1.19228	0.253726	Not Changed
YHR042W	0.000255471	0.000464939	0.000360205	0.000532548	0.000419131	ORFt	0.000475839	0.756989	-0.401656	Not Changed
YHR047C	0.000243009	0.00029587	0.00026944	8.45873e-05	5.05847e-05	ORFt	6.7586e-05	3.98662	1.99517	Repression NO Memeory
YHR050W-A-COX6	0.000523404	0.000235489	0.000379446	0.000153863	9.63519e-05	ORFt	0.000125107	3.03297	1.60073	Induction Memory Enhanced
YHR052W	0.000442401	6.44072e-05	0.000253404	0.000153912	0.000144528	ORFt	0.00014922	1.69819	0.763998	Repression Memory Not Affected
YHR064C	0.000267933	0.000988248	0.00062809	0.00031823	0.000228836	ORFt	0.000273533	2.29621	1.19926	Repression Memory Not Affected
YHR068W	0.000274164	0.000342163	0.000308163	0.000197172	0.000257741	ORFt	0.000227457	1.35482	0.438104	Repression Memory Not Affected
YHR069C	0.000130851	0.000114725	0.000122788	0.000215457	0.000310735	ORFt	0.000263096	0.466705	-1.09942	Repression NO Memeory
YHR070W	0.000386322	0.000211336	0.000298829	0.000140285	7.94903e-05	ORFt	0.000109888	2.7194	1.44329	Repression Memory Not Affected
YHR071W	0.000585714	0.000867484	0.000726599	0.000497117	0.000785268	ORFt	0.000641193	1.1332	0.180401	Not Changed
YHR073W;YHR073W-A	0.000330243	0.00017712	0.000253681	0.000248113	0.000185477	ORFt	0.000216795	1.17014	0.226685	Not Changed
YHR077C	0.000822491	0.000382418	0.000602455	0.000397962	0.000144528	ORFt	0.000271245	2.22107	1.15126	Repression NO Memeory
YHR078W	0.000361398	5.23308e-05	0.000206864	0.000146826	6.74463e-05	ORFt	0.000107136	1.93085	0.949239	Not Changed
YHR079C	0.000230547	0.000150954	0.000190751	0.000113229	7.94903e-05	ORFt	9.63597e-05	1.97957	0.985186	Induction No Memory
YHR082C	0.000672948	0.00152363	0.00109829	0.000285278	0.000185477	ORFt	0.000235377	4.66608	2.22221	Induction No Memory
YHR084W	0.000417477	0.000227438	0.000322457	0.000156241	0.000130075	ORFt	0.000143158	2.25246	1.1715	Not Changed
YHR088W	0.000355167	0.00026568	0.000310423	0.000116698	0.000108396	ORFt	0.000112547	2.75817	1.46371	Repression Memory Not Affected
YHR089C	0.000548328	0.000454876	0.000501602	0.000377347	0.000317961	ORFt	0.000347654	1.44282	0.528889	Repression Memory Not Affected
YHR090C	0.00024924	0.000253603	0.000251422	0.00021739	0.00012044	ORFt	0.000168915	1.48845	0.573812	Not Changed
YHR094C	0.000417477	0.00058369	0.000500583	0.000189244	0.000291464	ORFt	0.000240354	2.08269	1.05845	Repression Memory Enhanced
YHR099W	0.00049848	0.0012338	0.00086614	0.000314514	0.000209565	ORFt	0.00026204	3.30538	1.72481	Repression Memory Not Affected
YHR102W	0.000261702	0.000134853	0.000198277	0.000305892	0.000108396	ORFt	0.000207144	0.957196	-0.0631141	Not Changed
YHR108W	0.000342705	0.000203285	0.000272995	0.000203465	9.87607e-05	ORFt	0.000151113	1.80656	0.853247	Repression NO Memeory
YHR112C	0.000317781	0.000408583	0.000363182	8.74614e-05	5.78111e-05	ORFt	7.26362e-05	5.00001	2.32193	Induction No Memory
YHR116W;YHR117W	0.000230547	0.000197247	0.000213897	0.000190978	0.000115622	ORFt	0.0001533	1.39528	0.480557	Not Changed
YHR119W	0.000230547	0.000364303	0.000297425	0.00011313	0.000156572	ORFt	0.000134851	2.20558	1.14116	Not Changed
YHR120W	0.000504711	0.000217374	0.000361042	6.78878e-05	9.15343e-05	ORFt	7.97111e-05	4.52939	2.17932	Not Changed
YHR131C	0.000267933	0.000215362	0.000241647	0.000122347	6.26287e-05	ORFt	9.24878e-05	2.61275	1.38557	Not Changed
YHR135C	0.000292857	0.000189196	0.000241026	0.000328339	0.000134893	ORFt	0.000231616	1.04063	0.0574566	Not Changed
YHR141C	0.000641793	0.00114725	0.000894523	0.00110335	0.00214383	ORFt	0.00162359	0.550954	-0.859997	Repression Memory Enhanced
YHR143W	0.000486018	0.000396507	0.000441262	0.000247915	0.000250515	ORFt	0.000249215	1.77061	0.824247	Not Changed
YHR146W	0.000243009	0.000388456	0.000315732	0.000191325	9.39431e-05	ORFt	0.000142634	2.21358	1.14638	Not Changed
YHR148W	0.000236778	0.000223412	0.000230095	9.5489e-05	6.02199e-05	ORFt	7.78544e-05	2.95545	1.56338	Repression Memory Not Affected
YHR154W	0.000591945	0.000128814	0.000360379	0.000107679	8.67167e-05	ORFt	9.71979e-05	3.70769	1.89052	Repression Memory Not Affected
YHR155W	0.000218085	0.000277756	0.00024792	0.000140186	0.000103578	ORFt	0.000121882	2.0341	1.02439	Not Changed
YHR158C	0.000672948	0.000223412	0.00044818	0.000108323	8.67167e-05	ORFt	9.752e-05	4.59578	2.20031	Not Changed
YHR162W	0.00120258	0.000865472	0.00103403	0.000939825	0.00106469	ORFt	0.00100226	1.0317	0.0450213	Not Changed
YHR165C	0.000486018	0.000523308	0.000504663	0.000274871	0.000132484	ORFt	0.000203678	2.47775	1.30903	Not Changed
YHR172W	0.000305319	4.83054e-05	0.000176812	0.000106192	6.98551e-05	ORFt	8.80238e-05	2.00869	1.00625	Not Changed
YHR174W	0.00154529	0.00286612	0.0022057	0.00248549	0.00357465	ORFt	0.00303007	0.727938	-0.458113	Repression Memory Enhanced
YHR179W	0.000130851	0.000631995	0.000381423	0.000485472	0.000216792	ORFt	0.000351132	1.08627	0.119379	Repression Memory Not Affected
YHR183W	0.000417477	0.000726594	0.000572035	0.00024172	0.000233653	ORFt	0.000237687	2.40668	1.26704	Repression NO Memeory
YHR186C	0.000342705	0.000430723	0.000386714	0.000151781	8.18991e-05	ORFt	0.00011684	3.30977	1.72673	Not Changed
YHR187W	0.000218085	4.83054e-05	0.000133195	4.96027e-05	0.000156572	ORFt	0.000103087	1.29206	0.369675	Not Changed
YHR190W	0.000211854	0.000299896	0.000255875	0.000301927	9.39431e-05	ORFt	0.000197935	1.29272	0.37041	Not Changed
YHR203C	0.0011465	0.00164641	0.00139646	0.00166157	0.00270026	ORFt	0.00218091	0.640308	-0.643163	Repression Memory Enhanced
YHR205W	0.000616869	0.000114725	0.000365797	0.000180374	0.000158981	ORFt	0.000169677	2.15584	1.10825	Not Changed
YHR208W	0.000448632	0.000756784	0.000602708	0.000452866	0.000214383	ORFt	0.000333625	1.80655	0.853233	Not Changed
YHR209W	0.000205623	9.4598e-05	0.00015011	6.1e-05	6.98551e-05	ORFt	6.54275e-05	2.2943	1.19805	Induction Memory Not Affected
YIL009W	0.000492249	0.000458901	0.000475575	0.000435325	0.000209565	ORFt	0.000322445	1.4749	0.56062	Not Changed
YIL014W	0.000454863	0.000215362	0.000335112	0.000129978	0.000118031	ORFt	0.000124005	2.70242	1.43425	Not Changed
YIL016W	0.000137082	0.000120763	0.000128923	0.000108075	9.87607e-05	ORFt	0.000103418	1.24662	0.318018	Repression Memory Not Affected
YIL017C	0.000280395	9.66108e-05	0.000188503	0.000219273	9.87607e-05	ORFt	0.000159017	1.18543	0.245407	Induction Memory Not Affected
YIL018W	0.000697871	0.00161421	0.00115604	0.0018357	0.00217514	ORFt	0.00200542	0.576457	-0.794716	Repression Memory Enhanced
YIL022W	0.000236778	0.000468965	0.000352871	0.000348359	0.000156572	ORFt	0.000252465	1.3977	0.483057	Not Changed
YIL026C	0.000679179	0.000505194	0.000592186	0.000107877	6.50375e-05	ORFt	8.64574e-05	6.84946	2.77599	Not Changed
YIL030C	0.000330243	0.000360278	0.00034526	0.000291819	0.000195113	ORFt	0.000243466	1.41811	0.503966	Not Changed
YIL031W;YIL030W-A	0.000330243	8.25217e-05	0.000206382	0.000211493	0.000125257	ORFt	0.000168375	1.22573	0.293639	Induction No Memory
YIL034C	0.000417477	0.000249578	0.000333527	0.000120166	0.000103578	ORFt	0.000111872	2.98132	1.57595	Induction No Memory
YIL035C	0.000162006	0.000338138	0.000250072	0.000248063	0.000158981	ORFt	0.000203522	1.22872	0.297158	Not Changed
YIL038C	0.000355167	0.00053941	0.000447288	0.000259411	0.000118031	ORFt	0.000188721	2.3701	1.24495	Not Changed
YIL043C	0.000224316	0.000293858	0.000259087	0.000215061	0.000262559	ORFt	0.00023881	1.08491	0.117573	Repression Memory Not Affected
YIL047C-A;YIL047C	0.000280395	0.000171082	0.000225738	0.000581903	0.000264968	ORFt	0.000423435	0.533111	-0.907491	Not Changed
YIL048W	0.000348936	0.000251591	0.000300263	0.000145092	0.000130075	ORFt	0.000137583	2.18241	1.12592	Not Changed
YIL051C	0.000155775	0.000466952	0.000311363	0.000154358	6.02199e-05	ORFt	0.000107289	2.9021	1.5371	Not Changed
YIL052C	0.000822491	0.00108486	0.000953675	0.00103606	0.000758771	ORFt	0.000897414	1.06269	0.0877233	Repression Memory Enhanced
YIL053W	0.000990728	0.000815153	0.000902941	0.00101911	0.000855123	ORFt	0.000937117	0.963531	-0.0535973	Repression Memory Not Affected
YIL064W	0.000236778	0.000126802	0.00018179	0.000146727	6.74463e-05	ORFt	0.000107087	1.6976	0.763492	Repression Memory Enhanced
YIL068C	0.000398784	0.000231463	0.000315124	0.000225566	5.78111e-05	ORFt	0.000141689	2.22406	1.15319	Not Changed
YIL069C	0.000616869	0.000939942	0.000778405	0.00135573	0.00254128	ORFt	0.0019485	0.399489	-1.32377	Repression Memory Enhanced
YIL075C	0.000274164	0.000670237	0.000472201	0.000737946	0.000462489	ORFt	0.000600217	0.786716	-0.346086	Not Changed
YIL077C	0.000405015	0.000136865	0.00027094	0.000306585	7.46727e-05	ORFt	0.000190629	1.42129	0.507205	Not Changed
YIL078W	0.000405015	0.00108888	0.000746949	0.000494442	0.000387816	ORFt	0.000441129	1.69327	0.75981	Repression Memory Not Affected
YIL079C	0.000261702	7.04454e-05	0.000166074	0.000144646	8.67167e-05	ORFt	0.000115681	1.43561	0.521668	Not Changed
YIL084C	0.000236778	0.000408583	0.00032268	0.000165854	0.000118031	ORFt	0.000141943	2.27331	1.1848	Not Changed
YIL090W	0.000429939	8.45344e-05	0.000257237	0.000181018	0.00013971	ORFt	0.000160364	1.60408	0.681746	Not Changed
YIL091C	0.000405015	0.000438774	0.000421894	0.000294891	0.000382999	ORFt	0.000338945	1.24473	0.315831	Repression Memory Not Affected
YIL095W	0.000205623	0.000173094	0.000189359	5.14362e-05	5.29935e-05	ORFt	5.22149e-05	3.62653	1.85859	Not Changed
YIL104C	0.000299088	0.000247565	0.000273326	0.000130622	0.000146937	ORFt	0.000138779	1.9695	0.977832	Repression Memory Not Affected
YIL106W	0.000330243	0.000161018	0.00024563	0.000137312	0.000163798	ORFt	0.000150555	1.6315	0.706198	Not Changed
YIL107C	0.000299088	0.000352227	0.000325657	8.38935e-05	9.87607e-05	ORFt	9.13271e-05	3.56583	1.83424	Induction Memory Enhanced
YIL108W	0.00043617	0.000398519	0.000417345	0.000301184	0.000118031	ORFt	0.000209608	1.99108	0.993548	Induction No Memory
YIL109C	0.000672948	0.000537397	0.000605172	0.000219421	9.87607e-05	ORFt	0.000159091	3.80394	1.92749	Not Changed
YIL112W	0.000454863	0.000191209	0.000323036	0.000217984	6.02199e-05	ORFt	0.000139102	2.32229	1.21555	Not Changed
YIL115C	0.000274164	0.000452863	0.000363513	0.000222345	0.000183069	ORFt	0.000202707	1.7933	0.842614	Not Changed
YIL119C	0.0011652	0.000402545	0.000783871	0.000238599	0.000171025	ORFt	0.000204812	3.82728	1.93632	Not Changed
YIL126W	0.000716564	0.000786975	0.00075177	0.000497514	0.000252924	ORFt	0.000375219	2.00355	1.00256	Repression NO Memeory
YIL128W	0.000336474	8.85599e-05	0.000212517	0.000198956	6.02199e-05	ORFt	0.000129588	1.63994	0.713645	Not Changed
YIL129C	0.000729026	0.000843332	0.000786179	0.000163079	0.000168616	ORFt	0.000165848	4.74037	2.245	Not Changed
YIL133C	0.000591945	0.000891637	0.000741791	0.00139923	0.00156331	ORFt	0.00148127	0.50078	-0.997752	Repression Memory Enhanced
YIL137C	0.000130851	0.000253603	0.000192227	0.000141276	5.54023e-05	ORFt	9.83392e-05	1.95473	0.966973	Not Changed
YIL138C	0.000255471	0.000237501	0.000246486	0.000168382	0.000130075	ORFt	0.000149228	1.65174	0.723985	Not Changed
YIL142W	0.000143313	0.000352227	0.00024777	0.000374473	0.00027942	ORFt	0.000326947	0.757829	-0.400056	Repression Memory Not Affected
YIL143C	0.000149544	0.000140891	0.000145217	0.000226706	0.00012044	ORFt	0.000173573	0.836636	-0.257328	Not Changed
YIL144W	0.000504711	0.000440787	0.000472749	0.000270213	0.00012044	ORFt	0.000195327	2.4203	1.27518	Not Changed
YIL147C	0.00018693	0.000201272	0.000194101	0.000137956	6.26287e-05	ORFt	0.000100292	1.93535	0.952597	Not Changed
YIL148W	0.000909725	0.000837293	0.000873509	0.000925455	0.00109841	ORFt	0.00101193	0.863208	-0.212219	Repression Memory Enhanced
YIL149C	0.00142067	0.000855408	0.00113804	0.000169026	0.000125257	ORFt	0.000147142	7.7343	2.95127	Not Changed
YIL151C-MCM10	0.000847415	0.000259641	0.000553528	0.000309261	0.000255332	ORFt	0.000282297	1.9608	0.971444	Not Changed
YIL159W	0.000585714	0.000104662	0.000345188	0.000103417	9.15343e-05	ORFt	9.74759e-05	3.54126	1.82426	Not Changed
YIL165C-NIT1	0.000361398	0.00013284	0.000247119	7.57172e-05	5.54023e-05	ORFt	6.55598e-05	3.76936	1.91432	Not Changed
YIR002C	0.000442401	0.000374367	0.000408384	0.000134636	6.74463e-05	ORFt	0.000101041	4.04176	2.01498	Not Changed
YIR006C	0.00103435	0.000786975	0.00091066	0.000158273	0.000113213	ORFt	0.000135743	6.7087	2.74603	Not Changed
YIR012W	0.000137082	0.000209323	0.000173203	0.000417485	0.000392634	ORFt	0.00040506	0.427598	-1.22567	Repression Memory Not Affected
YIR023W	0.000218085	0.000303921	0.000261003	0.000127054	9.15343e-05	ORFt	0.000109294	2.38808	1.25585	Not Changed
YIR033W	0.000604407	0.000422672	0.000513539	0.000236468	0.000190295	ORFt	0.000213381	2.40667	1.26704	Repression NO Memeory
YJL001W	0.00024924	0.000505194	0.000377217	0.000164368	0.000236062	ORFt	0.000200215	1.88406	0.913844	Not Changed
YJL005W	0.000342705	0.000297883	0.000320294	0.000197172	0.000101169	ORFt	0.000149171	2.14716	1.10243	Induction No Memory
YJL008C	0.00024924	0.000589728	0.000419484	0.000408169	0.000342049	ORFt	0.000375109	1.1183	0.161305	Repression NO Memeory
YJL010C	0.000211854	0.000245552	0.000228703	0.000157579	0.000433583	ORFt	0.000295581	0.77374	-0.370079	Repression Memory Not Affected
YJL012C	0.000280395	0.000326061	0.000303228	0.000240234	0.000197521	ORFt	0.000218878	1.38538	0.470279	Not Changed
YJL014W	0.000585714	0.000257629	0.000421671	0.000429031	0.000144528	ORFt	0.00028678	1.47037	0.556176	Repression Memory Not Affected
YJL026W	0.00037386	0.000795026	0.000584443	9.59349e-05	5.05847e-05	ORFt	7.32598e-05	7.97767	2.99597	Not Changed
YJL029C	0.000454863	0.000191209	0.000323036	0.000171652	8.18991e-05	ORFt	0.000126776	2.54809	1.34942	Not Changed
YJL033W	0.000280395	0.000414621	0.000347508	0.000142317	0.000221609	ORFt	0.000181963	1.90977	0.933401	Repression Memory Not Affected
YJL034W	0.000722795	0.00105668	0.000889738	0.000931847	0.000474533	ORFt	0.00070319	1.26529	0.339465	Not Changed
YJL036W	0.000261702	0.000313985	0.000287843	0.000135132	6.02199e-05	ORFt	9.76757e-05	2.94693	1.55921	Not Changed
YJL039C	0.000666717	0.000414621	0.000540669	0.00026506	0.000214383	ORFt	0.000239721	2.2554	1.17339	Not Changed
YJL041W	0.000542097	0.000251591	0.000396844	0.000153268	5.54023e-05	ORFt	0.000104335	3.80355	1.92735	Not Changed
YJL044C	0.000928418	0.000114725	0.000521572	0.000215903	9.87607e-05	ORFt	0.000157332	3.3151	1.72905	Not Changed
YJL047C-A;snR60	0.00069164	0.000702441	0.000697041	0.000877141	0.00129834	ORFt	0.00108774	0.640815	-0.642021	Not Changed
YJL052W	0.000766412	0.00101441	0.000890413	0.000333988	0.000370955	ORFt	0.000352472	2.5262	1.33697	Not Changed
YJL053W	0.000423708	0.0001107	0.000267204	0.00016972	0.000118031	ORFt	0.000143875	1.85719	0.893121	Not Changed
YJL054W	0.000137082	0.000120763	0.000128923	0.000231413	0.000233653	ORFt	0.000232533	0.554427	-0.850931	Not Changed
YJL056C	0.000292857	0.000217374	0.000255116	0.000240283	6.98551e-05	ORFt	0.000155069	1.64517	0.718238	Not Changed
YJL061W	0.000367629	0.000179132	0.000273381	0.00010649	0.000125257	ORFt	0.000115874	2.3593	1.23836	Not Changed
YJL069C	0.000236778	0.000380405	0.000308591	0.000218975	0.000204748	ORFt	0.000211862	1.45657	0.542576	Repression Memory Not Affected
YJL074C	0.000573252	0.000201272	0.000387262	5.45085e-05	0.000118031	ORFt	8.62698e-05	4.48897	2.16638	Repression Memory Not Affected
YJL078C	0.000766412	0.000553499	0.000659956	0.000305991	5.29935e-05	ORFt	0.000179492	3.67679	1.87845	Not Changed
YJL081C	0.000448632	0.000342163	0.000395397	0.000144596	8.43079e-05	ORFt	0.000114452	3.4547	1.78856	Not Changed
YJL082W	0.000143313	9.05726e-05	0.000116943	0.000108125	8.43079e-05	ORFt	9.62165e-05	1.21541	0.281447	Not Changed
YJL084C	0.000299088	0.000122776	0.000210932	0.000136717	6.50375e-05	ORFt	0.000100877	2.09097	1.06418	Not Changed
YJL085W	0.000280395	0.00019926	0.000239827	7.31405e-05	5.29935e-05	ORFt	6.3067e-05	3.80274	1.92704	Not Changed
YJL090C	0.00024924	0.000324049	0.000286644	7.41811e-05	7.70815e-05	ORFt	7.56313e-05	3.79002	1.92221	Not Changed
YJL091C	0.00043617	0.000120763	0.000278467	0.000213624	0.000178251	ORFt	0.000195937	1.4212	0.507112	Not Changed
YJL095W	0.000292857	0.000464939	0.000378898	5.64906e-05	7.22639e-05	ORFt	6.43773e-05	5.88559	2.55719	Not Changed
YJL097W	0.000130851	0.000197247	0.000164049	0.000192911	0.000115622	ORFt	0.000154266	1.06341	0.0887027	Repression NO Memeory
YJL098W	0.000866108	0.0003321	0.000599104	0.000215358	0.000344458	ORFt	0.000279908	2.14036	1.09785	Not Changed
YJL104W	0.000243009	8.25217e-05	0.000162765	0.000188698	0.000127666	ORFt	0.000158182	1.02897	0.0412041	Not Changed
YJL109C	0.000442401	0.000690364	0.000566383	0.000346823	0.000696142	ORFt	0.000521482	1.0861	0.119158	Repression Memory Not Affected
YJL110C	0.000299088	0.00030996	0.000304524	0.000202227	0.000209565	ORFt	0.000205896	1.47902	0.564639	Not Changed
YJL111W	0.000218085	0.000593754	0.000405919	0.000502073	0.00046008	ORFt	0.000481076	0.843773	-0.245073	Repression NO Memeory
YJL112W	0.000336474	0.000251591	0.000294032	0.000112733	0.000115622	ORFt	0.000114178	2.57521	1.36469	Not Changed
YJL122W	0.000591945	0.000281781	0.000436863	0.000278538	0.00046008	ORFt	0.000369309	1.18292	0.242351	Not Changed
YJL123C	0.000267933	0.00034015	0.000304042	0.000233197	0.000122849	ORFt	0.000178023	1.70788	0.772206	Not Changed
YJL128C	0.000361398	0.000297883	0.00032964	0.000263425	9.63519e-05	ORFt	0.000179888	1.83247	0.873792	Not Changed
YJL129C	0.000423708	6.44072e-05	0.000244057	0.000202078	0.000118031	ORFt	0.000160054	1.52484	0.608658	Not Changed
YJL130C	0.000822491	0.00400532	0.00241391	0.0005989	0.000590155	ORFt	0.000594527	4.06021	2.02155	Repression Memory Enhanced
YJL133C-A	0.00018693	0.000458901	0.000322916	0.000378685	0.000127666	ORFt	0.000253176	1.27546	0.351017	Not Changed
YJL133W	0.00031155	0.000163031	0.00023729	0.000144002	7.94903e-05	ORFt	0.000111746	2.12348	1.08643	Not Changed
YJL135W;YJL134W	0.000174468	0.000193222	0.000183845	0.000101386	5.05847e-05	ORFt	7.59853e-05	2.41948	1.2747	Not Changed
YJL136C	0.000280395	0.000947993	0.000614194	0.00076961	0.00094184	ORFt	0.000855725	0.717747	-0.478453	Repression Memory Enhanced
YJL138C	0.00068541	0.0013445	0.00101495	0.000838192	0.000939431	ORFt	0.000888811	1.14192	0.191466	Repression Memory Not Affected
YJL153C	0.000330243	0.000118751	0.000224497	5.39139e-05	6.50375e-05	ORFt	5.94757e-05	3.7746	1.91632	Not Changed
YJL153C	0.000330243	0.000118751	0.000224497	5.39139e-05	6.50375e-05	ORFt	5.94757e-05	3.7746	1.91632	Not Changed
YJL153C	0.000330243	0.000118751	0.000224497	5.39139e-05	6.50375e-05	ORFt	5.94757e-05	3.7746	1.91632	Not Changed
YJL153C	0.000330243	0.000118751	0.000224497	5.39139e-05	6.50375e-05	ORFt	5.94757e-05	3.7746	1.91632	Not Changed
YJL154C	0.000492249	0.00024354	0.000367894	0.000404701	0.000269785	ORFt	0.000337243	1.09089	0.125502	Not Changed
YJL155C	0.000255471	0.000167056	0.000211263	8.22087e-05	5.54023e-05	ORFt	6.88055e-05	3.07044	1.61845	Not Changed
YJL156C	0.000274164	0.000223412	0.000248788	0.000156489	9.87607e-05	ORFt	0.000127625	1.94937	0.963009	Not Changed
YJL158C	0.000211854	0.00099026	0.000601057	0.000360549	0.000173433	ORFt	0.000266991	2.25123	1.17071	Repression Memory Not Affected
YJL159W	0.000610638	0.0020409	0.00132577	0.000746965	0.000505847	ORFt	0.000626406	2.11647	1.08166	Not Changed
YJL165C	0.00037386	0.000261654	0.000317757	0.000150245	0.000134893	ORFt	0.000142569	2.2288	1.15626	Not Changed
YJL167W	0.000573252	0.000911764	0.000742508	0.000286269	0.000115622	ORFt	0.000200945	3.69507	1.8856	Repression NO Memeory
YJL172W	0.000130851	0.000267692	0.000199272	8.79569e-05	5.29935e-05	ORFt	7.04752e-05	2.82754	1.49955	Not Changed
YJL176C	0.000224316	8.85599e-05	0.000156438	0.000383641	0.000127666	ORFt	0.000255653	0.611914	-0.7086	Not Changed
YJL177W	0.000348936	0.000950006	0.000649471	0.000880857	0.0010141	ORFt	0.00094748	0.685472	-0.544831	Repression Memory Enhanced
YJL183W	0.00024924	0.000277756	0.000263498	0.000222642	0.000166207	ORFt	0.000194425	1.35527	0.43858	Not Changed
YJL186W	0.000467325	0.000241527	0.000354426	0.000215209	0.000118031	ORFt	0.00016662	2.12715	1.08892	Not Changed
YJL187C	0.000442401	8.25217e-05	0.000262461	0.000299896	0.000192704	ORFt	0.0002463	1.06562	0.0916888	Not Changed
YJL189W	0.000847415	0.000774899	0.000811157	0.000949786	0.00141878	ORFt	0.00118428	0.684935	-0.545961	Repression Memory Enhanced
YJL190C	0.000386322	0.000674263	0.000530292	0.000702664	0.00108155	ORFt	0.000892107	0.594427	-0.750429	Repression Memory Not Affected
YJL191W	0.000648024	0.000877548	0.000762786	0.00183059	0.00466825	ORFt	0.00324942	0.234745	-2.09083	Repression Memory Enhanced
YJL192C	0.000610638	0.000396507	0.000503572	0.000154705	6.74463e-05	ORFt	0.000111076	4.5336	2.18066	Not Changed
YJL194W	0.000330243	0.000213349	0.000271796	0.000235774	0.000105987	ORFt	0.000170881	1.59056	0.669535	Not Changed
YJL197W	0.000143313	0.000297883	0.000220598	0.000149849	0.00013971	ORFt	0.00014478	1.52368	0.607563	Repression NO Memeory
YJL200C	0.000330243	0.000710492	0.000520367	0.000175468	0.000151754	ORFt	0.000163611	3.18052	1.66926	Not Changed
YJL207C	0.000803798	0.000515257	0.000659528	0.000188698	0.000144528	ORFt	0.000166613	3.95844	1.98493	Not Changed
YJL208C	0.000243009	0.000187183	0.000215096	7.7848e-05	6.74463e-05	ORFt	7.26472e-05	2.96083	1.566	Repression Memory Not Affected
YJL212C	0.000411246	0.000211336	0.000311291	0.000479427	0.000173433	ORFt	0.00032643	0.953622	-0.0685111	Repression NO Memeory
YJL216C;YJL215C	0.000448632	0.000108687	0.000278659	5.27741e-05	6.02199e-05	ORFt	5.6497e-05	4.93228	2.30226	Not Changed
YJR002W	0.000224316	0.000501168	0.000362742	0.000360499	0.000310735	ORFt	0.000335617	1.08082	0.112128	Repression Memory Not Affected
YJR003C	0.000230547	0.000215362	0.000222954	0.000318577	0.000137301	ORFt	0.000227939	0.978129	-0.0319031	Repression Memory Not Affected
YJR009C	0.00109666	0.00201876	0.00155771	0.00172876	0.00268822	ORFt	0.00220849	0.705328	-0.503634	Repression Memory Enhanced
YJR014W	0.000405015	0.000114725	0.00025987	0.000269916	0.000284238	ORFt	0.000277077	0.937898	-0.0924973	Repression Memory Not Affected
YJR016C	0.000548328	0.00148539	0.00101686	0.000810888	0.000628696	ORFt	0.000719792	1.41271	0.498468	Not Changed
YJR017C	0.000162006	0.000211336	0.000186671	0.00027279	6.74463e-05	ORFt	0.000170118	1.0973	0.13396	Not Changed
YJR018W;YJR020W	0.000274164	0.000418647	0.000346405	0.000358666	0.000173433	ORFt	0.00026605	1.30203	0.380765	Not Changed
YJR030C	0.000218085	0.000128814	0.00017345	0.000156092	0.000115622	ORFt	0.000135857	1.2767	0.352424	Not Changed
YJR031C	0.000486018	6.84326e-05	0.000277225	0.00010649	7.46727e-05	ORFt	9.05812e-05	3.06051	1.61377	Not Changed
YJR032W	0.000255471	0.000233476	0.000244473	0.000147718	6.50375e-05	ORFt	0.000106378	2.29816	1.20048	Not Changed
YJR035W	0.000467325	0.000183158	0.000325241	9.20202e-05	9.63519e-05	ORFt	9.41861e-05	3.45318	1.78792	Not Changed
YJR041C	0.000355167	0.000386443	0.000370805	0.000215606	0.000183069	ORFt	0.000199337	1.86019	0.895449	Repression Memory Not Affected
YJR042W	0.000324012	0.000116738	0.000220375	0.000160552	0.000122849	ORFt	0.0001417	1.55522	0.637115	Repression NO Memeory
YJR044C	0.000417477	0.000201272	0.000309375	6.67977e-05	6.02199e-05	ORFt	6.35088e-05	4.87137	2.28433	Induction Memory Not Affected
YJR045C	0.000317781	0.00130626	0.000812019	0.000849193	0.000308326	ORFt	0.000578759	1.40303	0.488551	Not Changed
YJR046W	0.000348936	0.000195234	0.000272085	0.000135677	0.000115622	ORFt	0.000125649	2.16543	1.11465	Not Changed
YJR048W	0.000292857	5.8369e-05	0.000175613	0.000120811	0.000103578	ORFt	0.000112194	1.56525	0.646397	Not Changed
YJR051W	0.000386322	0.000167056	0.000276689	0.000140335	0.000183069	ORFt	0.000161702	1.71111	0.774931	Not Changed
YJR060W	0.000386322	0.000398519	0.000392421	0.000340133	0.000151754	ORFt	0.000245944	1.59557	0.674073	Not Changed
YJR062C	0.000342705	0.000259641	0.000301173	0.000166449	6.02199e-05	ORFt	0.000113335	2.65738	1.41001	Induction No Memory
YJR063W	0.000168237	0.000255616	0.000211926	0.000184685	0.000252924	ORFt	0.000218804	0.968567	-0.0460767	Not Changed
YJR065C	0.000261702	0.000434748	0.000348225	0.000236319	8.67167e-05	ORFt	0.000161518	2.15595	1.10833	Induction No Memory
YJR066W	0.000461094	0.000229451	0.000345272	0.000406485	0.000192704	ORFt	0.000299594	1.15247	0.204724	Induction Memory Not Affected
YJR068W	0.00024924	0.000161018	0.000205129	0.000118383	0.000132484	ORFt	0.000125433	1.63536	0.709612	Not Changed
YJR075W	0.000261702	0.000179132	0.000220417	0.000134438	0.000356502	ORFt	0.00024547	0.89794	-0.155309	Repression Memory Not Affected
YJR080C	0.000367629	0.000183158	0.000275393	9.95523e-05	7.70815e-05	ORFt	8.83169e-05	3.11824	1.64073	Induction No Memory
YJR084W	0.000280395	0.000112713	0.000196554	8.33484e-05	6.50375e-05	ORFt	7.4193e-05	2.64922	1.40557	Not Changed
YJR085C	0.000143313	0.000412609	0.000277961	9.30113e-05	6.26287e-05	ORFt	7.782e-05	3.57184	1.83667	Induction No Memory
YJR088C	0.000224316	0.000229451	0.000226883	0.000198361	8.91255e-05	ORFt	0.000143743	1.57839	0.658454	Not Changed
YJR089W	0.000454863	0.000215362	0.000335112	0.000100197	6.98551e-05	ORFt	8.50258e-05	3.9413	1.97867	Not Changed
YJR090C	0.000567021	0.00031801	0.000442516	0.000195388	9.63519e-05	ORFt	0.00014587	3.03363	1.60104	Not Changed
YJR091C	0.000168237	0.000432736	0.000300486	0.000274079	6.50375e-05	ORFt	0.000169558	1.77217	0.82552	Not Changed
YJR092W	0.000585714	0.000754772	0.000670243	0.000385573	0.000330005	ORFt	0.000357789	1.87329	0.905574	Not Changed
YJR094W-A	0.000149544	0.000758797	0.000454171	0.000762029	0.00139228	ORFt	0.00107716	0.421638	-1.24592	Repression Memory Not Affected
YJR105W	0.000492249	0.000921828	0.000707038	0.000313523	0.000262559	ORFt	0.000288041	2.45465	1.29551	Repression Memory Not Affected
YJR109C	0.000261702	0.0015659	0.000913801	0.000598454	0.00036132	ORFt	0.000479887	1.9042	0.929186	Not Changed
YJR115W;YJR116W	0.000367629	9.25853e-05	0.000230107	8.21096e-05	0.000122849	ORFt	0.000102479	2.2454	1.16697	Not Changed
YJR118C	0.000236778	0.000140891	0.000188834	7.9186e-05	0.000219201	ORFt	0.000149193	1.2657	0.339938	Not Changed
YJR120W;YJR121W	0.0011652	0.00108285	0.00112402	0.000386763	0.000243288	ORFt	0.000315026	3.56803	1.83513	Induction Memory Not Affected
YJR123W	0.00049848	0.00160012	0.0010493	0.00180096	0.00144046	ORFt	0.00162071	0.647431	-0.627202	Repression Memory Enhanced
YJR124C	0.000149544	0.000253603	0.000201574	0.000169472	0.00013971	ORFt	0.000154591	1.30392	0.38285	Repression Memory Not Affected
YJR129C	0.000479787	0.00013284	0.000306313	0.000139938	5.54023e-05	ORFt	9.76702e-05	3.1362	1.64902	Not Changed
YJR131W	0.000230547	8.0509e-05	0.000155528	0.000147916	5.78111e-05	ORFt	0.000102864	1.51198	0.59644	Not Changed
YJR132W	0.000324012	0.000241527	0.000282769	0.000163922	8.67167e-05	ORFt	0.000125319	2.25639	1.17402	Repression NO Memeory
YJR134C	0.000342705	0.000169069	0.000255887	0.000114864	5.05847e-05	ORFt	8.27245e-05	3.09324	1.62912	Not Changed
YJR137C	0.000149544	0.000460914	0.000305229	0.000298855	0.000154163	ORFt	0.000226509	1.34753	0.430323	Not Changed
YJR138W	0.000267933	0.000130827	0.00019938	0.000124279	0.000101169	ORFt	0.000112724	1.76874	0.82272	Not Changed
YJR139C	0.000305319	0.00119958	0.000752451	0.000222791	0.000101169	ORFt	0.00016198	4.64533	2.21578	Not Changed
YJR140C	0.000224316	9.86235e-05	0.00016147	6.11486e-05	0.000108396	ORFt	8.47722e-05	1.90475	0.929599	Not Changed
YJR144W	0.000224316	0.000336125	0.00028022	0.000194843	9.63519e-05	ORFt	0.000145597	1.92462	0.944577	Not Changed
YJR145C	0.000872339	0.00179334	0.00133284	0.00173134	0.00221609	ORFt	0.00197372	0.675294	-0.566412	Repression Memory Enhanced
YJR146W;YJR147W	0.000548328	0.000293858	0.000421093	0.000419814	0.0003011	ORFt	0.000360457	1.16822	0.22431	Not Changed
YJR152W	0.000504711	0.000197247	0.000350979	0.000121901	5.29935e-05	ORFt	8.74472e-05	4.01361	2.0049	Not Changed
YKL001C	0.000305319	0.00047299	0.000389155	0.000344494	0.000187886	ORFt	0.00026619	1.46194	0.547887	Not Changed
YKL004W	0.000280395	0.000156993	0.000218694	0.000162485	0.000108396	ORFt	0.00013544	1.61469	0.691254	Repression NO Memeory
YKL005C	0.000741488	0.000267692	0.00050459	0.00015525	5.54023e-05	ORFt	0.000105326	4.79074	2.26025	Not Changed
YKL006W	0.00138328	0.00099026	0.00118677	0.00143139	0.00222573	ORFt	0.00182856	0.649019	-0.623667	Repression Memory Not Affected
YKL007W	0.000255471	0.00024354	0.000249505	0.000234139	6.50375e-05	ORFt	0.000149588	1.66795	0.738074	Not Changed
YKL010C	0.000660486	0.000410596	0.000535541	0.000250244	0.000183069	ORFt	0.000216656	2.47185	1.30559	Not Changed
YKL014C	0.000336474	0.000237501	0.000286988	0.000295436	0.000274603	ORFt	0.000285019	1.00691	0.0099282	Repression Memory Not Affected
YKL015W	0.000261702	0.000386443	0.000324072	0.000225814	0.00012044	ORFt	0.000173127	1.87188	0.904487	Not Changed
YKL021C;YKL020C	0.000342705	0.000175107	0.000258906	0.000291967	6.98551e-05	ORFt	0.000180911	1.43112	0.517146	Not Changed
YKL022C	0.000211854	0.000128814	0.000170334	0.000189244	0.000137301	ORFt	0.000163272	1.04325	0.0610855	Not Changed
YKL028W	0.000772643	0.000171082	0.000471863	0.000178292	0.000236062	ORFt	0.000207177	2.27758	1.1875	Not Changed
YKL029C	0.000486018	0.000565576	0.000525797	0.00026506	0.000175842	ORFt	0.000220451	2.38509	1.25405	Not Changed
YKL033W	0.000336474	0.000412609	0.000374541	0.000130226	0.000146937	ORFt	0.000138581	2.70268	1.43439	Not Changed
YKL035W	0.000423708	0.000831255	0.000627481	0.000345435	0.000168616	ORFt	0.000257025	2.44132	1.28766	Not Changed
YKL042W	0.000461094	0.00031801	0.000389552	8.08212e-05	5.05847e-05	ORFt	6.5703e-05	5.92899	2.56779	Not Changed
YKL045W	0.000299088	0.00026568	0.000282384	0.000116896	6.50375e-05	ORFt	9.09667e-05	3.10425	1.63425	Not Changed
YKL046C	0.000305319	0.000285807	0.000295563	0.000228985	5.29935e-05	ORFt	0.000140989	2.09635	1.06788	Not Changed
YKL051W	0.000411246	0.000440787	0.000426016	0.000232256	8.18991e-05	ORFt	0.000157077	2.71214	1.43943	Repression NO Memeory
YKL054C	0.000486018	0.00110499	0.000795502	0.000456533	0.000342049	ORFt	0.000399291	1.99228	0.994423	Not Changed
YKL056C	0.00136459	0.00140086	0.00138272	0.000876397	0.00113454	ORFt	0.00100547	1.3752	0.459641	Repression Memory Not Affected
YKL059C	0.000218085	0.000201272	0.000209679	0.000157876	6.98551e-05	ORFt	0.000113866	1.84145	0.880846	Not Changed
YKL060C	0.00152659	0.00235086	0.00193873	0.00220036	0.00343494	ORFt	0.00281765	0.688065	-0.539383	Repression Memory Not Affected
YKL063C	0.000230547	0.000303921	0.000267234	0.000120166	7.22639e-05	ORFt	9.62152e-05	2.77746	1.47377	Not Changed
YKL064W	0.000348936	0.000108687	0.000228811	0.00023062	0.000142119	ORFt	0.00018637	1.22773	0.295991	Not Changed
YKL068W	0.000286626	0.000390469	0.000338547	0.000243901	0.000243288	ORFt	0.000243595	1.3898	0.474875	Not Changed
YKL068W-A	0.000479787	8.25217e-05	0.000281154	0.000377397	0.000151754	ORFt	0.000264576	1.06266	0.0876815	Not Changed
YKL069W	0.000317781	0.000150954	0.000234368	0.000241919	0.000431175	ORFt	0.000336547	0.69639	-0.522034	Not Changed
YKL072W	0.000137082	0.000305934	0.000221508	9.96019e-05	9.39431e-05	ORFt	9.67725e-05	2.28896	1.19469	Not Changed
YKL074C	0.000274164	8.25217e-05	0.000178343	0.000211146	9.63519e-05	ORFt	0.000153749	1.15996	0.214076	Repression Memory Not Affected
YKL076C;YKL075C	0.000168237	0.000273731	0.000220984	0.000115508	0.000127666	ORFt	0.000121587	1.81749	0.861947	Not Changed
YKL077W	0.000243009	7.04454e-05	0.000156727	0.000292116	0.000113213	ORFt	0.000202665	0.773332	-0.37084	Repression NO Memeory
YKL079W	0.000330243	9.66108e-05	0.000213427	0.000116846	7.70815e-05	ORFt	9.69639e-05	2.20109	1.13822	Not Changed
YKL080W	0.000461094	0.000320023	0.000390558	0.00024395	0.000281829	ORFt	0.00026289	1.48564	0.57108	Repression Memory Not Affected
YKL081W;snR38	0.00121504	0.0013767	0.00129587	0.00104488	0.00113213	ORFt	0.00108851	1.19051	0.251575	Repression Memory Not Affected
YKL085W	0.000168237	0.000303921	0.000236079	9.62323e-05	0.000207157	ORFt	0.000151694	1.55628	0.638103	Induction Memory Not Affected
YKL087C	0.000629331	0.000219387	0.000424359	0.000141871	0.000115622	ORFt	0.000128746	3.29608	1.72075	Not Changed
YKL089W	0.000504711	0.000173094	0.000338902	8.62721e-05	7.94903e-05	ORFt	8.28812e-05	4.08902	2.03175	Not Changed
YKL095W	0.000224316	7.24581e-05	0.000148387	0.000114815	7.70815e-05	ORFt	9.59481e-05	1.54653	0.629038	Not Changed
YKL096W-A	0.00056079	0.000750746	0.000655768	0.000551081	0.000532344	ORFt	0.000541712	1.21055	0.275658	Not Changed
YKL101W	0.000903494	0.000617906	0.0007607	0.00024732	8.18991e-05	ORFt	0.000164609	4.62124	2.20828	Not Changed
YKL104C	0.000654255	0.00104259	0.000848423	0.000359756	0.000231245	ORFt	0.0002955	2.87114	1.52162	Not Changed
YKL105C	0.000330243	5.43436e-05	0.000192293	0.000115162	9.15343e-05	ORFt	0.000103348	1.86064	0.895798	Induction No Memory
YKL106W	0.000386322	0.000102649	0.000244485	9.4597e-05	5.29935e-05	ORFt	7.37953e-05	3.31302	1.72815	Not Changed
YKL111C-KTI12	0.000367629	0.000293858	0.000330743	0.000136569	0.000204748	ORFt	0.000170658	1.93805	0.954602	Repression Memory Not Affected
YKL112W	0.000261702	0.000326061	0.000293882	0.000259312	0.00018066	ORFt	0.000219986	1.33591	0.417825	Not Changed
YKL117W	0.000486018	0.000837293	0.000661656	0.000357774	0.000310735	ORFt	0.000334254	1.9795	0.985134	Not Changed
YKL120W	0.000704102	0.000460914	0.000582508	0.000264812	0.000173433	ORFt	0.000219123	2.65836	1.41054	Not Changed
YKL122C	0.00031155	0.000102649	0.000207099	0.00011199	0.000166207	ORFt	0.000139099	1.48887	0.574215	Not Changed
YKL125W	0.000467325	0.000307947	0.000387636	0.000486959	0.000395043	ORFt	0.000441001	0.878991	-0.18608	Repression Memory Not Affected
YKL134C	0.000548328	0.000191209	0.000369768	0.000104855	5.78111e-05	ORFt	8.13328e-05	4.54636	2.18471	Not Changed
YKL135C	0.000386322	0.000144916	0.000265619	0.000142019	0.000224018	ORFt	0.000183019	1.45132	0.537367	Not Changed
YKL139W	0.000236778	0.000408583	0.00032268	9.42501e-05	8.91255e-05	ORFt	9.16878e-05	3.51934	1.8153	Not Changed
YKL143W	0.000230547	0.000253603	0.000242075	0.000106391	0.000132484	ORFt	0.000119437	2.0268	1.0192	Repression Memory Not Affected
YKL151C	0.000236778	9.05726e-05	0.000163675	0.000146826	8.91255e-05	ORFt	0.000117976	1.38736	0.472345	Induction Memory Not Affected
YKL152C	0.0014082	0.00187586	0.00164203	0.00141207	0.00111527	ORFt	0.00126367	1.29942	0.377862	Repression Memory Enhanced
YKL156W	0.000492249	0.000819179	0.000655714	0.00128942	0.00151272	ORFt	0.00140107	0.468008	-1.09539	Repression Memory Not Affected
YKL157W	0.000137082	0.000366316	0.000251699	0.000105548	5.78111e-05	ORFt	8.16797e-05	3.08154	1.62365	Induction No Memory
YKL164C	0.000317781	0.000903713	0.000610747	0.00015302	9.87607e-05	ORFt	0.00012589	4.85142	2.27841	Not Changed
YKL165C-A	0.000224316	5.03181e-05	0.000137317	6.24866e-05	7.46727e-05	ORFt	6.85796e-05	2.0023	1.00166	Induction No Memory
YKL169C-KKQ8	0.000747719	0.000150954	0.000449337	0.000102179	6.02199e-05	ORFt	8.11993e-05	5.53375	2.46826	Not Changed
YKL171W	0.000155775	0.000152967	0.000154371	0.000134289	7.70815e-05	ORFt	0.000105685	1.46067	0.546627	Induction Memory Not Affected
YKL172W	0.000423708	0.000519283	0.000471495	0.000602418	0.000999651	ORFt	0.000801034	0.588608	-0.764621	Repression Memory Not Affected
YKL176C	0.000342705	0.000207311	0.000275008	0.00035708	0.000375772	ORFt	0.000366426	0.750513	-0.414051	Not Changed
YKL179C	0.000224316	0.00035424	0.000289278	0.000422193	0.000310735	ORFt	0.000366464	0.789376	-0.341216	Not Changed
YKL180W	0.000791336	0.00114121	0.000966276	0.00112144	0.00153199	ORFt	0.00132672	0.728321	-0.457353	Repression Memory Enhanced
YKL181W	0.000448632	0.000567588	0.00050811	0.00038042	0.000228836	ORFt	0.000304628	1.66797	0.738094	Repression Memory Not Affected
YKL182W	0.00133966	0.00384229	0.00259098	0.000786508	0.000537162	ORFt	0.000661835	3.91484	1.96895	Repression Memory Enhanced
YKL183W	0.000299088	0.000104662	0.000201875	7.67579e-05	9.39431e-05	ORFt	8.53505e-05	2.36524	1.24199	Not Changed
YKL185W	0.000822491	0.000271718	0.000547105	0.000110157	0.000171025	ORFt	0.000140591	3.89147	1.96032	Not Changed
YKL186C	0.000155775	0.000275743	0.000215759	0.000181563	5.78111e-05	ORFt	0.000119687	1.80269	0.850155	Not Changed
YKL192C	0.000292857	0.000251591	0.000272224	0.000189838	0.000125257	ORFt	0.000157548	1.72788	0.789003	Not Changed
YKL195W	0.00024924	5.8369e-05	0.000153804	0.000169422	0.000127666	ORFt	0.000148544	1.03541	0.050204	Induction No Memory
YKL196C	0.000324012	0.000368329	0.00034617	0.0004214	0.000286647	ORFt	0.000354024	0.977817	-0.0323638	Repression NO Memeory
YKL201C	0.00037386	0.000263667	0.000318763	0.000158917	5.29935e-05	ORFt	0.000105955	3.00847	1.58903	Not Changed
YKL203C	0.000704102	0.000466952	0.000585527	0.000139393	0.000127666	ORFt	0.00013353	4.385	2.13258	Not Changed
YKL204W	0.000486018	0.0002214	0.000353709	0.000164913	9.63519e-05	ORFt	0.000130632	2.70766	1.43705	Not Changed
YKL209C	0.000797567	0.000559537	0.000678552	0.0002163	0.000127666	ORFt	0.000171983	3.94546	1.98019	Repression Memory Not Affected
YKL210W	0.00049848	0.00094598	0.00072223	0.000549545	0.000204748	ORFt	0.000377146	1.91499	0.937335	Not Changed
YKL211C	0.000224316	0.000334112	0.000279214	0.000324573	0.000197521	ORFt	0.000261047	1.06959	0.0970602	Repression NO Memeory
YKL212W	0.000411246	0.000732632	0.000571939	0.000383195	8.18991e-05	ORFt	0.000232547	2.45946	1.29834	Not Changed
YKL215C	0.000342705	0.000144916	0.00024381	5.87701e-05	6.02199e-05	ORFt	5.9495e-05	4.098	2.03492	Not Changed
YKL216W	0.000261702	0.00105668	0.000659191	0.000337754	0.000414313	ORFt	0.000376034	1.75301	0.809835	Repression Memory Enhanced
YKR001C	0.000280395	0.000847357	0.000563876	0.00020188	0.000127666	ORFt	0.000164773	3.42214	1.7749	Not Changed
YKR002W	0.000130851	0.000108687	0.000119769	9.59349e-05	6.50375e-05	ORFt	8.04862e-05	1.48807	0.573441	Induction No Memory
YKR003W	0.000236778	0.000247565	0.000242171	0.000155498	8.43079e-05	ORFt	0.000119903	2.01973	1.01416	Not Changed
YKR004C	0.000336474	0.000114725	0.0002256	7.70552e-05	8.43079e-05	ORFt	8.06815e-05	2.79617	1.48345	Not Changed
YKR008W	0.000386322	8.65472e-05	0.000236434	0.000362234	0.000178251	ORFt	0.000270242	0.874898	-0.192814	Not Changed
YKR010C	0.000523404	0.000167056	0.00034523	0.000134884	0.000110805	ORFt	0.000122844	2.81031	1.49073	Not Changed
YKR011C	0.000137082	0.000152967	0.000145024	0.000170066	5.05847e-05	ORFt	0.000110326	1.31451	0.394529	Not Changed
YKR014C	0.000292857	0.000352227	0.000322542	0.000203911	0.000284238	ORFt	0.000244075	1.32149	0.402163	Not Changed
YKR017C	0.000162006	6.84326e-05	0.000115219	0.000146628	6.26287e-05	ORFt	0.000104628	1.10122	0.139109	Not Changed
YKR024C	0.000218085	0.000197247	0.000207666	0.000195834	0.000195113	ORFt	0.000195473	1.06237	0.0872926	Not Changed
YKR028W	0.000598176	0.000247565	0.00042287	0.00043359	0.000293873	ORFt	0.000363732	1.16259	0.21734	Not Changed
YKR031C	0.000810029	5.63563e-05	0.000433193	0.00024063	7.94903e-05	ORFt	0.00016006	2.70644	1.43639	Induction Memory Not Affected
YKR037C	0.000230547	9.66108e-05	0.000163579	0.000155894	8.43079e-05	ORFt	0.000120101	1.36201	0.445737	Not Changed
YKR042W	0.000679179	0.00107882	0.000878999	0.000377447	0.000619061	ORFt	0.000498254	1.76416	0.818982	Not Changed
YKR048C	0.000355167	7.24581e-05	0.000213812	0.00038488	7.70815e-05	ORFt	0.000230981	0.925673	-0.111425	Not Changed
YKR052C	0.000361398	0.000142903	0.000252151	0.000283196	0.000113213	ORFt	0.000198205	1.27217	0.347293	Not Changed
YKR054C	0.000922187	0.000654135	0.000788161	0.000275813	0.000144528	ORFt	0.00021017	3.75011	1.90693	Not Changed
YKR056W	0.000224316	0.000118751	0.000171533	0.000175914	0.000291464	ORFt	0.000233689	0.734023	-0.446102	Repression Memory Not Affected
YKR057W	0.00081626	0.000555512	0.000685886	0.00110033	0.00148382	ORFt	0.00129207	0.530841	-0.913647	Repression Memory Not Affected
YKR059W	0.00056079	0.00137469	0.00096774	0.000829867	0.00102615	ORFt	0.000928007	1.04282	0.0604837	Repression Memory Not Affected
YKR061W	0.000548328	7.84963e-05	0.000313412	8.05735e-05	5.29935e-05	ORFt	6.67835e-05	4.69295	2.2305	Repression NO Memeory
YKR063C	0.000292857	0.000217374	0.000255116	0.00022958	0.000101169	ORFt	0.000165375	1.54265	0.625412	Repression Memory Not Affected
YKR064W	0.000542097	0.000175107	0.000358602	0.000121405	8.91255e-05	ORFt	0.000105265	3.40665	1.76835	Not Changed
YKR067W	0.000442401	0.000201272	0.000321837	0.00013087	8.18991e-05	ORFt	0.000106385	3.02522	1.59704	Induction Memory Not Affected
YKR080W	0.000230547	0.000507207	0.000368877	0.000233445	0.000277012	ORFt	0.000255228	1.44528	0.53135	Not Changed
YKR082W	0.00056079	0.00056155	0.00056117	0.000246131	0.000108396	ORFt	0.000177263	3.16574	1.66254	Not Changed
YKR084C	0.000137082	0.000239514	0.000188298	9.64305e-05	9.39431e-05	ORFt	9.51868e-05	1.9782	0.984185	Repression NO Memeory
YKR090W	0.000492249	0.000171082	0.000331665	0.000104062	9.63519e-05	ORFt	0.000100207	3.30981	1.72675	Not Changed
YKR092C	0.000280395	0.000315998	0.000298196	0.000298756	0.000467307	ORFt	0.000383031	0.778517	-0.3612	Repression Memory Enhanced
YKR094C	0.000648024	0.000589728	0.000618876	0.00107664	0.00133929	ORFt	0.00120797	0.512329	-0.964858	Repression Memory Enhanced
YKR095W	0.00177583	0.0011392	0.00145752	0.00026506	0.000214383	ORFt	0.000239721	6.08005	2.60408	Not Changed
YKR096W	0.000442401	0.000195234	0.000318817	0.000159611	0.000118031	ORFt	0.000138821	2.29661	1.19951	Induction Memory Not Affected
YKR099W	0.000492249	0.000140891	0.00031657	0.000165111	0.000173433	ORFt	0.000169272	1.87018	0.903177	Not Changed
YKR100C	0.000542097	0.000311972	0.000427034	0.000303612	0.000118031	ORFt	0.000210822	2.02557	1.01833	Not Changed
YKR102W	0.00043617	0.000108687	0.000272428	4.8909e-05	5.05847e-05	ORFt	4.97469e-05	5.47629	2.4532	Induction Memory Not Affected
YKR103W	0.000317781	0.000181145	0.000249463	0.000168976	0.000130075	ORFt	0.000149526	1.66836	0.738432	Not Changed
YLL003W	0.000137082	0.000128814	0.000132948	0.000144943	0.00012044	ORFt	0.000132691	1.00193	0.0027882	Not Changed
YLL006W	0.000193161	0.000235489	0.000214325	9.4151e-05	9.87607e-05	ORFt	9.64559e-05	2.222	1.15186	Induction Memory Not Affected
YLL010C	0.000704102	0.000161018	0.00043256	0.000236369	6.50375e-05	ORFt	0.000150703	2.87028	1.52119	Not Changed
YLL012W	0.00024924	0.000134853	0.000192046	0.00015862	0.00012044	ORFt	0.00013953	1.37638	0.46088	Not Changed
YLL013C	0.000517173	0.000275743	0.000396458	0.000239094	0.000158981	ORFt	0.000199037	1.99188	0.994129	Induction Memory Not Affected
YLL015W	0.000461094	0.000152967	0.00030703	7.9186e-05	6.50375e-05	ORFt	7.21117e-05	4.2577	2.09008	Induction Memory Not Affected
YLL018C	0.000292857	0.00100837	0.000650616	0.000369221	0.000281829	ORFt	0.000325525	1.99867	0.999038	Repression Memory Not Affected
YLL020C;YLL019C; YLL018C-A	0.000510942	0.000382418	0.00044668	0.000470953	0.000322779	ORFt	0.000396866	1.12552	0.170588	Not Changed
YLL021W	0.000367629	0.000301909	0.000334769	0.000238945	0.000154163	ORFt	0.000196554	1.70319	0.768237	Not Changed
YLL022C	0.000230547	0.000144916	0.000187731	0.000108075	5.54023e-05	ORFt	8.17389e-05	2.29672	1.19958	Repression NO Memeory
YLL024C	0.000648024	0.00237904	0.00151353	0.0012306	0.000631105	ORFt	0.000930854	1.62596	0.701292	Repression Memory Enhanced
YLL026W	0.000305319	0.00105265	0.000678987	0.000200393	5.54023e-05	ORFt	0.000127898	5.30883	2.40839	Not Changed
YLL027W	0.000230547	0.000273731	0.000252139	0.000260055	7.22639e-05	ORFt	0.000166159	1.51745	0.601649	Induction Memory Enhanced
YLL028W	0.000504711	0.000225425	0.000365068	0.000224179	0.000156572	ORFt	0.000190375	1.91762	0.939319	Repression Memory Not Affected
YLL029W	0.000218085	0.000380405	0.000299245	0.000561041	0.000226427	ORFt	0.000393734	0.760018	-0.395895	Not Changed
YLL031C	0.000255471	7.84963e-05	0.000166984	0.000100246	0.000134893	ORFt	0.000117569	1.4203	0.506194	Not Changed
YLL034C	0.000330243	9.25853e-05	0.000211414	0.000154556	0.000132484	ORFt	0.00014352	1.47306	0.558818	Repression Memory Not Affected
YLL039C	0.000143313	0.000432736	0.000288024	0.000203267	8.67167e-05	ORFt	0.000144992	1.98649	0.990218	Not Changed
YLL040C	0.000330243	0.000889624	0.000609933	0.000187807	0.000108396	ORFt	0.000148101	4.11836	2.04207	Induction No Memory
YLL045C	0.000778874	0.000996299	0.000887587	0.00091604	0.00127184	ORFt	0.00109394	0.811365	-0.301577	Repression Memory Enhanced
YLL048C	0.000218085	0.000563563	0.000390824	0.000221651	0.000332414	ORFt	0.000277033	1.41075	0.496462	Not Changed
YLL050C	0.000199392	0.000489092	0.000344242	0.000150146	0.000105987	ORFt	0.000128067	2.68799	1.42653	Not Changed
YLL062C	0.000274164	6.44072e-05	0.000169285	9.7818e-05	5.05847e-05	ORFt	7.42014e-05	2.28143	1.18994	Induction Memory Enhanced
YLR003C	0.000274164	0.000241527	0.000257845	0.000186072	0.000390225	ORFt	0.000288149	0.894835	-0.160307	Repression Memory Not Affected
YLR009W	0.000224316	0.000454876	0.000339596	0.000277498	0.000342049	ORFt	0.000309773	1.09627	0.132605	Repression Memory Not Affected
YLR022C	0.000336474	0.000114725	0.0002256	0.000223931	0.000101169	ORFt	0.00016255	1.38788	0.472879	Repression Memory Not Affected
YLR024C	0.000928418	0.000259641	0.00059403	0.000152971	0.000105987	ORFt	0.000129479	4.58785	2.19782	Not Changed
YLR025W	0.00031155	0.000197247	0.000254398	0.000251631	0.000115622	ORFt	0.000183627	1.38541	0.470314	Not Changed
YLR026C	0.000355167	0.000140891	0.000248029	0.000188104	7.46727e-05	ORFt	0.000131388	1.88775	0.916671	Not Changed
YLR027C	0.000324012	0.000591741	0.000457876	0.000500041	0.000337232	ORFt	0.000418636	1.09373	0.129261	Not Changed
YLR029C	0.000168237	0.00132035	0.000744292	0.00140672	0.00226909	ORFt	0.0018379	0.404969	-1.30412	Repression Memory Not Affected
YLR032W	0.000162006	0.000195234	0.00017862	0.000100543	0.000115622	ORFt	0.000108083	1.65262	0.724757	Not Changed
YLR033W	0.00056079	0.000249578	0.000405184	0.000235526	0.000264968	ORFt	0.000250247	1.61914	0.695224	Not Changed
YLR039C	0.000230547	0.000209323	0.000219935	0.000162584	0.000110805	ORFt	0.000136694	1.60896	0.686125	Not Changed
YLR044C	0.00222447	0.00355447	0.00288947	0.00251913	0.00296041	ORFt	0.00273977	1.05464	0.0767477	Not Changed
YLR045C	0.000361398	0.000225425	0.000293411	0.000222791	0.000122849	ORFt	0.00017282	1.69779	0.763656	Not Changed
YLR048W	0.00125243	0.00127405	0.00126324	0.00200076	0.00222332	ORFt	0.00211204	0.598115	-0.741505	Repression Memory Enhanced
YLR049C	0.000224316	0.000120763	0.00017254	0.000107927	5.54023e-05	ORFt	8.16646e-05	2.11278	1.07915	Not Changed
YLR055C	0.000292857	0.000255616	0.000274236	0.000238896	5.54023e-05	ORFt	0.000147149	1.86366	0.898141	Not Changed
YLR056W	0.000305319	0.000454876	0.000380097	0.000573429	0.000407087	ORFt	0.000490258	0.7753	-0.367173	Repression Memory Not Affected
YLR057W	0.00043617	0.000148942	0.000292556	0.000121257	0.000161389	ORFt	0.000141323	2.07012	1.04971	Not Changed
YLR061W	0.0010655	0.000853395	0.000959448	0.00120092	0.00242325	ORFt	0.00181209	0.529472	-0.917375	Repression Memory Enhanced
YLR067C	0.000230547	7.64835e-05	0.000153515	0.000104904	5.05847e-05	ORFt	7.77444e-05	1.97461	0.981571	Not Changed
YLR069C	0.000392553	0.000193222	0.000292887	0.000157926	6.02199e-05	ORFt	0.000109073	2.68524	1.42505	Induction No Memory
YLR071C	0.000336474	0.000138878	0.000237676	0.000416148	0.000175842	ORFt	0.000295995	0.802973	-0.316577	Not Changed
YLR072W	0.000342705	9.86235e-05	0.000220664	0.000168431	9.39431e-05	ORFt	0.000131187	1.68206	0.750226	Induction Memory Not Affected
YLR075W	0.00126489	0.00154175	0.00140332	0.00236002	0.00272917	ORFt	0.00254459	0.551491	-0.858592	Repression Memory Enhanced
YLR078C	0.000155775	0.000165043	0.000160409	0.00014752	7.46727e-05	ORFt	0.000111096	1.44388	0.529946	Not Changed
YLR079W	0.00031155	8.85599e-05	0.000200055	0.000283444	0.000252924	ORFt	0.000268184	0.745961	-0.422827	Not Changed
YLR083C	0.000243009	0.000237501	0.000240255	0.000378884	0.000272194	ORFt	0.000325539	0.738023	-0.438262	Repression Memory Not Affected
YLR084C	0.000342705	0.000483054	0.000412879	0.00044033	0.000197521	ORFt	0.000318925	1.2946	0.372501	Not Changed
YLR086W	0.000654255	0.00015498	0.000404617	0.000170215	8.43079e-05	ORFt	0.000127262	3.17941	1.66876	Not Changed
YLR087C	0.000697871	0.000247565	0.000472718	0.000126361	7.94903e-05	ORFt	0.000102925	4.59282	2.19938	Not Changed
YLR090W	0.000454863	0.000195234	0.000325048	0.000146677	6.74463e-05	ORFt	0.000107062	3.03608	1.60221	Not Changed
YLR095C	0.00068541	0.000229451	0.00045743	0.000290134	0.000105987	ORFt	0.00019806	2.30955	1.20761	Not Changed
YLR096W	0.000492249	0.000215362	0.000353805	0.000320114	0.000163798	ORFt	0.000241956	1.46227	0.548211	Not Changed
YLR098C	0.000267933	7.04454e-05	0.000169189	0.000205646	8.67167e-05	ORFt	0.000146181	1.15739	0.210879	Not Changed
YLR106C	0.00143936	0.00100234	0.00122085	0.000489784	0.000563658	ORFt	0.000526721	2.31783	1.21277	Repression Memory Not Affected
YLR107W	0.000224316	0.000289832	0.000257074	6.88294e-05	0.000118031	ORFt	9.34302e-05	2.75151	1.46022	Not Changed
YLR108C	0.000267933	0.000436761	0.000352347	0.000277547	0.000214383	ORFt	0.000245965	1.43251	0.518543	Not Changed
YLR109W	0.000554559	0.000954031	0.000754295	0.000832939	0.000549206	ORFt	0.000691073	1.09148	0.126292	Not Changed
YLR110C	0.00119635	0.00116939	0.00118287	0.00115816	0.00113695	ORFt	0.00114755	1.03078	0.0437314	Not Changed
YLR111W;YLR112W	0.000143313	0.000227438	0.000185375	0.000503906	0.000650375	ORFt	0.000577141	0.321196	-1.63847	Repression NO Memeory
YLR113W	0.000380091	0.000631995	0.000506043	0.000439586	0.000231245	ORFt	0.000335415	1.50871	0.593312	Not Changed
YLR114C	0.000130851	0.00017712	0.000153985	0.000305941	0.000115622	ORFt	0.000210782	0.730544	-0.452957	Not Changed
YLR120W-A	0.000205623	0.000392481	0.000299052	0.000109166	8.43079e-05	ORFt	9.67368e-05	3.0914	1.62826	Not Changed
YLR124W;YLR125W	0.000928418	0.000193222	0.00056082	5.61437e-05	7.70815e-05	ORFt	6.66126e-05	8.41912	3.07367	Not Changed
YLR130C	0.000834953	0.000487079	0.000661016	0.000670504	0.000334823	ORFt	0.000502663	1.31503	0.395093	Not Changed
YLR133W	0.000797567	0.000235489	0.000516528	0.000154854	7.46727e-05	ORFt	0.000114763	4.50082	2.17019	Not Changed
YLR137W	0.00031155	8.65472e-05	0.000199048	0.000241126	6.02199e-05	ORFt	0.000150673	1.32106	0.4017	Not Changed
YLR138W	0.000330243	0.000358265	0.000344254	0.000166697	8.91255e-05	ORFt	0.000127911	2.69135	1.42833	Not Changed
YLR139C	0.000342705	0.000336125	0.000339415	0.000207628	0.000142119	ORFt	0.000174873	1.94092	0.956739	Not Changed
YLR150W	0.0010655	0.00116134	0.00111342	0.00082625	0.0008214	ORFt	0.000823825	1.35153	0.43459	Repression Memory Enhanced
YLR151C	0.000386322	5.8369e-05	0.000222345	2.15556e-05	5.78111e-05	ORFt	3.96834e-05	5.60298	2.4862	Induction Memory Not Affected
YLR167W	0.00109042	0.00108285	0.00108663	0.00176578	0.00450686	ORFt	0.00313632	0.346468	-1.5292	Repression Memory Enhanced
YLR172C	0.000224316	0.000239514	0.000231915	0.00016744	0.000161389	ORFt	0.000164415	1.41055	0.496256	Repression Memory Not Affected
YLR175W	0.000772643	0.000519283	0.000645963	0.000740919	0.000534753	ORFt	0.000637836	1.01274	0.0182664	Repression Memory Not Affected
YLR177W	0.000729026	9.86235e-05	0.000413825	0.000129681	5.54023e-05	ORFt	9.25415e-05	4.47178	2.16085	Not Changed
YLR180W	0.000554559	0.000978184	0.000766371	0.000626501	0.000546797	ORFt	0.000586649	1.30635	0.385546	Repression Memory Not Affected
YLR182W	0.000174468	0.000531359	0.000352914	0.000198758	0.000163798	ORFt	0.000181278	1.94681	0.961111	Not Changed
YLR183C	0.000236778	5.43436e-05	0.000145561	8.79073e-05	5.05847e-05	ORFt	6.9246e-05	2.10208	1.07182	Not Changed
YLR185W	0.000641793	0.00058369	0.000612741	0.00191191	0.00289778	ORFt	0.00240485	0.254794	-1.97259	Repression Memory Enhanced
YLR190W	0.000398784	0.000547461	0.000473122	0.000319866	0.000221609	ORFt	0.000270738	1.74753	0.805319	Not Changed
YLR192C	0.00056079	0.000458901	0.000509845	0.000209313	0.000255332	ORFt	0.000232323	2.19456	1.13393	Repression Memory Not Affected
YLR196W	0.00031155	0.000698415	0.000504983	0.000263672	0.000187886	ORFt	0.000225779	2.23662	1.16132	Repression Memory Not Affected
YLR197W	0.000454863	0.000907739	0.000681301	0.0006488	0.000635922	ORFt	0.000642361	1.06062	0.0849073	Repression Memory Not Affected
YLR198C-PBA1	0.000367629	0.000138878	0.000253253	0.00010649	6.98551e-05	ORFt	8.81724e-05	2.87225	1.52218	Not Changed
YLR200W	0.000193161	0.000102649	0.000147905	0.00010426	6.74463e-05	ORFt	8.58531e-05	1.72277	0.784728	Not Changed
YLR204W	0.000417477	8.65472e-05	0.000252012	0.000149551	0.000108396	ORFt	0.000128974	1.95398	0.966415	Induction No Memory
YLR206W	0.000130851	0.000169069	0.00014996	0.000306833	0.000113213	ORFt	0.000210023	0.714015	-0.485973	Induction No Memory
YLR208W	0.000255471	0.00035424	0.000304855	0.000336962	0.00024088	ORFt	0.000288921	1.05515	0.0774507	Repression NO Memeory
YLR219W	0.000355167	0.000150954	0.000253061	0.000125072	7.22639e-05	ORFt	9.86681e-05	2.56477	1.35883	Not Changed
YLR221C	0.000517173	0.000146929	0.000332051	0.000150443	0.000118031	ORFt	0.000134237	2.47361	1.30662	Repression Memory Not Affected
YLR222C-A;YLR223C	0.000554559	0.000462927	0.000508743	0.000180473	0.000175842	ORFt	0.000178157	2.85558	1.51378	Not Changed
YLR226W	0.00043617	0.000118751	0.00027746	0.000173684	0.000190295	ORFt	0.000181989	1.5246	0.608426	Not Changed
YLR237W	0.000180699	6.64199e-05	0.000123559	4.12282e-05	5.54023e-05	ORFt	4.83153e-05	2.55736	1.35465	Not Changed
YLR241W	0.000174468	9.86235e-05	0.000136546	0.000161296	6.50375e-05	ORFt	0.000113167	1.20659	0.270936	Induction No Memory
YLR243W	0.000380091	0.000257629	0.00031886	9.41015e-05	7.22639e-05	ORFt	8.31827e-05	3.83325	1.93857	Repression Memory Not Affected
YLR247C	0.000517173	0.000593754	0.000555463	0.000162485	9.63519e-05	ORFt	0.000129418	4.292	2.10165	Not Changed
YLR248W	0.000336474	0.000197247	0.00026686	0.000165408	0.000110805	ORFt	0.000138107	1.93228	0.950303	Not Changed
YLR249W	0.00152659	0.00493319	0.00322989	0.00208084	0.00211251	ORFt	0.00209668	1.54048	0.623382	Repression Memory Not Affected
YLR250W	0.000130851	0.000259641	0.000195246	0.000175666	0.000127666	ORFt	0.000151666	1.28734	0.364395	Not Changed
YLR257W	0.00100319	0.000191209	0.0005972	0.000648106	0.000255332	ORFt	0.000451719	1.32206	0.402787	Not Changed
YLR259C	0.000448632	0.00118147	0.00081505	0.000389538	0.000110805	ORFt	0.000250171	3.25797	1.70397	Not Changed
YLR263W	0.000429939	0.000183158	0.000306548	6.65995e-05	0.000137301	ORFt	0.00010195	3.00684	1.58825	Not Changed
YLR264W	0.000286626	0.000402545	0.000344585	0.000746172	0.000811765	ORFt	0.000778968	0.442361	-1.1767	Not Changed
YLR266C	0.000348936	0.000263667	0.000306301	0.00016972	9.63519e-05	ORFt	0.000133036	2.3024	1.20314	Not Changed
YLR274W	0.000336474	0.000313985	0.000325229	0.000219719	6.02199e-05	ORFt	0.000139969	2.32358	1.21635	Not Changed
YLR276C	0.000211854	0.00053941	0.000375632	0.000263425	0.000647966	ORFt	0.000455696	0.824305	-0.27875	Repression Memory Not Affected
YLR277C	0.000224316	7.04454e-05	0.000147381	0.000171751	0.000125257	ORFt	0.000148504	0.992433	-0.0109588	Not Changed
YLR278C	0.000392553	0.00035424	0.000373396	0.000256339	0.000154163	ORFt	0.000205251	1.81922	0.863319	Not Changed
YLR285C-A-CTS1	0.000660486	0.00154577	0.00110313	0.000496027	0.000349276	ORFt	0.000422651	2.61002	1.38406	Not Changed
YLR285W	0.000218085	0.000161018	0.000189551	0.000150295	5.54023e-05	ORFt	0.000102849	1.84301	0.882068	Repression NO Memeory
YLR287C	0.000162006	9.66108e-05	0.000129308	0.000123189	0.000142119	ORFt	0.000132654	0.974778	-0.0368541	Repression Memory Not Affected
YLR287C-A	0.000884801	0.00105265	0.000968728	0.00146717	0.00209324	ORFt	0.00178021	0.544166	-0.877882	Repression Memory Enhanced
YLR288C	0.000211854	0.000102649	0.000157251	4.07823e-05	5.78111e-05	ORFt	4.92967e-05	3.1899	1.67351	Not Changed
YLR291C	0.000317781	0.000225425	0.000271603	0.000296873	0.000262559	ORFt	0.000279716	0.970996	-0.0424634	Repression Memory Not Affected
YLR293C	0.000405015	0.000889624	0.000647319	0.00052789	0.000293873	ORFt	0.000410882	1.57544	0.655755	Repression Memory Not Affected
YLR294C;YLR295C	0.000155775	0.00026568	0.000210727	0.000460993	0.000163798	ORFt	0.000312396	0.674552	-0.567998	Induction Memory Not Affected
YLR300W	0.000635562	0.00122776	0.000931662	0.000962967	0.000809356	ORFt	0.000886161	1.05135	0.0722369	Not Changed
YLR304C	0.00154529	0.0018658	0.00170554	0.000591913	0.000414313	ORFt	0.000503113	3.38998	1.76128	Not Changed
YLR305C	0.00056079	0.00060583	0.00058331	0.000312383	0.000118031	ORFt	0.000215207	2.71046	1.43854	Not Changed
YLR309C	0.000604407	0.00040657	0.000505488	9.35068e-05	9.39431e-05	ORFt	9.3725e-05	5.39332	2.43117	Not Changed
YLR310C	0.000243009	0.000456888	0.000349949	0.000180869	7.46727e-05	ORFt	0.000127771	2.73888	1.45358	Not Changed
YLR312W-A	0.000230547	0.000148942	0.000189744	0.000392758	0.000190295	ORFt	0.000291527	0.650864	-0.619572	Not Changed
YLR314C	0.000130851	0.000525321	0.000328086	0.00040589	0.000197521	ORFt	0.000301706	1.08744	0.120932	Not Changed
YLR320W	0.000554559	0.000227438	0.000390998	9.66782e-05	0.000168616	ORFt	0.000132647	2.94766	1.55957	Not Changed
YLR323C	0.000211854	0.000159005	0.00018543	3.91966e-05	7.46727e-05	ORFt	5.69346e-05	3.25688	1.70349	Not Changed
YLR325C	0.000542097	0.000692377	0.000617237	0.000734675	0.00108155	ORFt	0.000908113	0.679692	-0.557047	Repression Memory Not Affected
YLR328W	0.000486018	0.000217374	0.000351696	0.000172049	0.000101169	ORFt	0.000136609	2.57447	1.36428	Not Changed
YLR330W	0.000255471	0.000591741	0.000423606	0.000250194	8.91255e-05	ORFt	0.00016966	2.4968	1.32008	Not Changed
YLR333C	0.00068541	0.000430723	0.000558066	0.000754249	0.00160426	ORFt	0.00117925	0.473237	-1.07937	Repression Memory Enhanced
YLR336C	0.000342705	0.000430723	0.000386714	0.000137361	0.000202339	ORFt	0.00016985	2.27679	1.187	Repression Memory Not Affected
YLR340W	0.000429939	0.00136463	0.000897283	0.0015747	0.00324947	ORFt	0.00241208	0.371995	-1.42665	Repression Memory Enhanced
YLR344W	0.000342705	0.000863459	0.000603082	0.00133467	0.0015874	ORFt	0.00146103	0.412778	-1.27656	Repression Memory Enhanced
YLR354C	0.000348936	0.000791001	0.000569968	0.000265555	0.000161389	ORFt	0.000213472	2.66999	1.41683	Repression NO Memeory
YLR355C	0.00120881	0.00249377	0.00185129	0.00389389	0.00546797	ORFt	0.00468093	0.395496	-1.33826	Not Changed
YLR357W	0.000324012	0.000420659	0.000372336	0.000406931	0.000358911	ORFt	0.000382921	0.972357	-0.0404422	Not Changed
YLR359W	0.00037386	0.000638034	0.000505947	0.000488297	0.000327596	ORFt	0.000407947	1.24023	0.310605	Not Changed
YLR367W;snR44	0.00068541	0.000575639	0.000630524	0.000428982	0.000298691	ORFt	0.000363836	1.73299	0.793262	Not Changed
YLR371W	0.000741488	0.000386443	0.000563966	0.000194397	0.000103578	ORFt	0.000148988	3.78532	1.92041	Induction Memory Not Affected
YLR373C	0.000486018	0.000283794	0.000384906	0.000269222	0.000178251	ORFt	0.000223737	1.72035	0.782704	Not Changed
YLR375W	0.000236778	0.000112713	0.000174745	0.000288994	6.50375e-05	ORFt	0.000177016	0.987173	-0.0186254	Not Changed
YLR378C	0.000299088	0.000565576	0.000432332	0.000387704	0.000472124	ORFt	0.000429914	1.00562	0.00809006	Not Changed
YLR384C	0.000230547	0.000875535	0.000553041	0.000189491	0.000127666	ORFt	0.000158579	3.48748	1.80219	Repression Memory Not Affected
YLR388W	0.000660486	0.000923841	0.000792163	0.000965742	0.00133206	ORFt	0.0011489	0.689495	-0.536388	Repression Memory Not Affected
YLR389C	0.000224316	0.000360278	0.000292297	0.00010421	8.43079e-05	ORFt	9.42591e-05	3.10099	1.63273	Repression NO Memeory
YLR390W-A	0.000461094	0.000442799	0.000451947	0.000281412	8.91255e-05	ORFt	0.000185269	2.43941	1.28653	Not Changed
YLR396C	0.000342705	0.000112713	0.000227709	0.00016858	0.000163798	ORFt	0.000166189	1.37018	0.454364	Not Changed
YLR398C	0.000342705	0.000247565	0.000295135	0.0002495	0.000219201	ORFt	0.00023435	1.25937	0.332708	Repression NO Memeory
YLR399C	0.00069164	0.000722568	0.000707104	0.000830363	0.000445627	ORFt	0.000637995	1.10832	0.148378	Not Changed
YLR402W-SFP1	0.000330243	0.000382418	0.00035633	0.000409656	0.000161389	ORFt	0.000285523	1.24799	0.319609	Not Changed
YLR405W	0.000330243	0.000167056	0.000248649	0.000206736	0.000158981	ORFt	0.000182858	1.35979	0.443388	Repression Memory Not Affected
YLR406C	0.000859877	0.00103857	0.000949222	0.00133293	0.00182587	ORFt	0.0015794	0.601002	-0.734559	Repression Memory Enhanced
YLR409C	0.000392553	4.83054e-05	0.000220429	0.00022849	0.00019993	ORFt	0.00021421	1.02903	0.0412891	Repression Memory Not Affected
YLR413W	0.000305319	0.000831255	0.000568287	0.000426256	0.000216792	ORFt	0.000321524	1.76748	0.821693	Repression Memory Enhanced
YLR414C;YLR415C	0.000143313	0.000430723	0.000287018	0.000197123	8.67167e-05	ORFt	0.00014192	2.0224	1.01607	Not Changed
YLR419W	0.000448632	0.00031801	0.000383321	8.1515e-05	7.22639e-05	ORFt	7.68894e-05	4.98535	2.3177	Not Changed
YLR421C	0.000554559	0.000281781	0.00041817	0.000161147	0.000132484	ORFt	0.000146815	2.84827	1.51009	Not Changed
YLR422W	0.000218085	0.000235489	0.000226787	0.00019182	0.000105987	ORFt	0.000148904	1.52304	0.606957	Not Changed
YLR425W	0.000666717	0.000257629	0.000462173	9.61827e-05	5.05847e-05	ORFt	7.33837e-05	6.29803	2.6549	Induction Memory Not Affected
YLR426W	0.000130851	0.000163031	0.000146941	7.03655e-05	7.46727e-05	ORFt	7.25191e-05	2.02624	1.0188	Not Changed
YLR430W	0.000448632	0.000392481	0.000420556	0.000184437	0.00012044	ORFt	0.000152438	2.75886	1.46407	Not Changed
YLR436C	0.000336474	0.000281781	0.000309128	0.000170066	6.74463e-05	ORFt	0.000118756	2.60304	1.3802	Induction Memory Not Affected
YLR438C-A	0.000317781	0.000189196	0.000253488	0.000217291	9.15343e-05	ORFt	0.000154412	1.64163	0.715131	Not Changed
YLR440C	0.000467325	0.000277756	0.00037254	0.000126311	0.000156572	ORFt	0.000141441	2.63388	1.39719	Not Changed
YLR441C	0.000872339	0.00133242	0.00110238	0.00143456	0.00191018	ORFt	0.00167237	0.659173	-0.601271	Repression Memory Enhanced
YLR448W	0.000785105	0.00125997	0.00102254	0.00119537	0.00185718	ORFt	0.00152628	0.669954	-0.577866	Repression Memory Enhanced
YLR449W	0.000274164	0.000138878	0.000206521	0.000178937	0.000137301	ORFt	0.000158119	1.30611	0.385277	Repression Memory Not Affected
YLR450W	0.00037386	0.00031801	0.000345935	7.59155e-05	7.70815e-05	ORFt	7.64985e-05	4.52212	2.177	Not Changed
YLR451W	0.000255471	0.000231463	0.000243467	0.000156538	0.000130075	ORFt	0.000143307	1.69892	0.76462	Repression NO Memeory
YLR452C	0.000429939	0.000503181	0.00046656	0.000309311	0.000395043	ORFt	0.000352177	1.32479	0.405762	Not Changed
YLR455W	0.000355167	0.00030996	0.000332563	0.000210997	0.000115622	ORFt	0.00016331	2.03639	1.02602	Not Changed
YML004C	0.000573252	0.000374367	0.000473809	0.000193604	0.000125257	ORFt	0.000159431	2.97188	1.57138	Induction No Memory
YML006C	0.000342705	7.24581e-05	0.000207581	0.00010535	0.000168616	ORFt	0.000136983	1.51538	0.599681	Not Changed
YML007W	0.000324012	0.000398519	0.000361266	0.000492162	0.000255332	ORFt	0.000373747	0.966604	-0.0490033	Not Changed
YML010W;YML009W-B	0.00049848	0.000541423	0.000519951	0.000233247	0.00024088	ORFt	0.000237063	2.1933	1.1331	Repression NO Memeory
YML012W	0.000205623	0.000466952	0.000336287	0.000330668	0.000255332	ORFt	0.000293	1.14774	0.198792	Not Changed
YML013W	0.000361398	0.000144916	0.000253157	0.000186865	8.91255e-05	ORFt	0.000137995	1.83453	0.875413	Induction No Memory
YML017W	0.000355167	0.000307947	0.000331557	0.000374325	0.000245697	ORFt	0.000310011	1.0695	0.0969367	Not Changed
YML018C	0.000174468	7.84963e-05	0.000126482	0.000155201	5.78111e-05	ORFt	0.000106506	1.18756	0.248	Not Changed
YML019W	0.000162006	9.66108e-05	0.000129308	6.78878e-05	0.000110805	ORFt	8.93463e-05	1.44727	0.533336	Repression NO Memeory
YML022W	0.000361398	0.000573626	0.000467512	0.00018414	9.87607e-05	ORFt	0.00014145	3.30514	1.72471	Repression Memory Not Affected
YML024W	0.00068541	0.00109492	0.000890166	0.000939974	0.00103337	ORFt	0.000986674	0.902188	-0.148499	Repression Memory Enhanced
YML026C	0.00200638	0.00101844	0.00151241	0.0014194	0.00158017	ORFt	0.00149979	1.00842	0.0120923	Repression Memory Enhanced
YML027W	0.000274164	0.00028782	0.000280992	0.000212236	6.26287e-05	ORFt	0.000137432	2.04458	1.0318	Not Changed
YML028W	0.00125243	0.00114927	0.00120085	0.00146008	0.00101169	ORFt	0.00123589	0.971647	-0.0414964	Not Changed
YML031W	0.000429939	0.000114725	0.000272332	0.000204506	0.000142119	ORFt	0.000173312	1.57134	0.651991	Not Changed
YML034W	0.000224316	0.000404558	0.000314437	0.000210452	0.000130075	ORFt	0.000170264	1.84676	0.884999	Not Changed
YML043C	0.000367629	7.44708e-05	0.00022105	0.000155647	0.00018066	ORFt	0.000168153	1.31457	0.394595	Not Changed
YML053C	0.000180699	0.000213349	0.000197024	7.7303e-05	5.54023e-05	ORFt	6.63526e-05	2.96934	1.57014	Not Changed
YML056C;snR54	0.00104681	0.000875535	0.000961171	0.000906278	0.0024642	ORFt	0.00168524	0.570347	-0.810088	Repression Memory Enhanced
YML058W	0.000448632	0.000819179	0.000633905	0.000563469	0.000419131	ORFt	0.0004913	1.29026	0.367663	Not Changed
YML059C	0.000523404	0.000263667	0.000393535	0.000167737	9.63519e-05	ORFt	0.000132045	2.98032	1.57547	Not Changed
YML061C	0.000392553	0.000225425	0.000308989	6.12477e-05	9.39431e-05	ORFt	7.75954e-05	3.98205	1.99351	Repression NO Memeory
YML063W	0.00081626	0.00123581	0.00102604	0.00142178	0.00280625	ORFt	0.00211401	0.48535	-1.0429	Repression Memory Enhanced
YML072C	0.000965804	0.000889624	0.000927714	0.000411044	0.000202339	ORFt	0.000306691	3.02491	1.59689	Not Changed
YML073C	0.00024924	0.0010124	0.00063082	0.00112813	0.00177047	ORFt	0.0014493	0.435259	-1.20005	Repression Memory Enhanced
YML074C	0.000155775	0.000597779	0.000376777	0.000303315	0.000105987	ORFt	0.000204651	1.84107	0.880545	Repression Memory Not Affected
YML075C	0.00049848	0.000203285	0.000350882	0.000155696	0.000108396	ORFt	0.000132046	2.65727	1.40995	Not Changed
YML076C	0.000236778	0.000201272	0.000219025	0.000159313	0.000158981	ORFt	0.000159147	1.37624	0.460736	Not Changed
YML079W-CPR3	0.000261702	0.000183158	0.00022243	9.65296e-05	6.50375e-05	ORFt	8.07836e-05	2.75341	1.46122	Not Changed
YML081W	0.000218085	0.000275743	0.000246914	0.000309757	5.05847e-05	ORFt	0.000180171	1.37044	0.454644	Not Changed
YML082W	0.000299088	0.000138878	0.000218983	0.000251879	8.67167e-05	ORFt	0.000169298	1.29348	0.371255	Repression Memory Not Affected
YML085C	0.000211854	0.000241527	0.00022669	0.0001608	6.26287e-05	ORFt	0.000111714	2.0292	1.02091	Not Changed
YML086C	0.00031155	0.000249578	0.000280564	0.000208322	7.70815e-05	ORFt	0.000142702	1.96609	0.975328	Not Changed
YML088W	0.000299088	0.000311972	0.00030553	8.55783e-05	7.70815e-05	ORFt	8.13299e-05	3.75667	1.90946	Not Changed
YML097C	0.000261702	0.000227438	0.00024457	0.000156538	5.54023e-05	ORFt	0.00010597	2.30791	1.20659	Not Changed
YML099C	0.000243009	0.000193222	0.000218115	9.07814e-05	0.000144528	ORFt	0.000117655	1.85386	0.890532	Not Changed
YML103C	0.000448632	0.000754772	0.000601702	0.00027839	0.000286647	ORFt	0.000282518	2.12978	1.0907	Not Changed
YML104C	0.000218085	0.000193222	0.000205653	0.000129879	0.000103578	ORFt	0.000116729	1.76181	0.817056	Not Changed
YML106W	0.000218085	0.000817166	0.000517625	0.000254406	0.000231245	ORFt	0.000242825	2.13168	1.09199	Repression Memory Not Affected
YML108W	0.000218085	5.43436e-05	0.000136214	9.36555e-05	6.98551e-05	ORFt	8.17553e-05	1.66612	0.736493	Repression Memory Enhanced
YML109W	0.000448632	0.000169069	0.00030885	0.00012086	0.000132484	ORFt	0.000126672	2.43819	1.28581	Not Changed
YML110C	0.000398784	0.000201272	0.000300028	0.000100692	8.91255e-05	ORFt	9.49088e-05	3.16123	1.66048	Not Changed
YML116W	0.000274164	0.000148942	0.000211553	0.000253861	0.000103578	ORFt	0.00017872	1.18371	0.243319	Not Changed
YML123C	0.000224316	0.000682314	0.000453315	0.000470606	0.000575702	ORFt	0.000523154	0.866503	-0.206724	Not Changed
YML127W	0.00024924	0.000241527	0.000245383	0.000294197	0.000101169	ORFt	0.000197683	1.2413	0.311846	Not Changed
YML130C	0.000218085	0.000136865	0.000177475	0.000172247	0.000125257	ORFt	0.000148752	1.19309	0.254706	Repression Memory Not Affected
YMR005W	0.000230547	5.03181e-05	0.000140432	0.000160552	0.000122849	ORFt	0.0001417	0.991052	-0.0129679	Not Changed
YMR010W	0.000274164	0.000499156	0.00038666	0.000186221	9.87607e-05	ORFt	0.000142491	2.71358	1.4402	Not Changed
YMR011W	0.000429939	0.000289832	0.000359886	0.000150295	0.000144528	ORFt	0.000147411	2.44137	1.28769	Not Changed
YMR012W	0.000492249	0.000634008	0.000563128	0.000428883	0.00036132	ORFt	0.000395101	1.42528	0.511242	Repression Memory Not Affected
YMR013C;YMR013C-A	0.000280395	4.83054e-05	0.00016435	0.000157629	0.000108396	ORFt	0.000133012	1.2356	0.305213	Not Changed
YMR014W	0.000828722	0.000229451	0.000529086	0.000104755	0.000146937	ORFt	0.000125846	4.20424	2.07184	Repression Memory Not Affected
YMR021C	0.000162006	0.000179132	0.000170569	8.6173e-05	9.15343e-05	ORFt	8.88536e-05	1.91966	0.940854	Not Changed
YMR024W	0.000149544	0.000239514	0.000194529	0.000162683	6.74463e-05	ORFt	0.000115065	1.69061	0.75754	Not Changed
YMR031C	0.000330243	0.000390469	0.000360356	0.000142614	5.54023e-05	ORFt	9.90082e-05	3.63966	1.8638	Induction Memory Not Affected
YMR037C	0.000635562	0.00031801	0.000476786	0.000172594	6.98551e-05	ORFt	0.000121224	3.93309	1.97566	Induction No Memory
YMR039C	0.000224316	0.000382418	0.000303367	6.84825e-05	5.05847e-05	ORFt	5.95336e-05	5.09572	2.34929	Not Changed
YMR043W	0.000230547	0.000440787	0.000335667	0.000471449	0.00050103	ORFt	0.000486239	0.690332	-0.534637	Not Changed
YMR044W	0.000267933	0.000181145	0.000224539	0.000150196	6.02199e-05	ORFt	0.000105208	2.13424	1.09372	Not Changed
YMR047C	0.000224316	0.000680301	0.000452308	0.000309559	0.000142119	ORFt	0.000225839	2.00279	1.00201	Not Changed
YMR058W	0.000317781	0.00062797	0.000472875	0.00101153	0.000166207	ORFt	0.000588868	0.803024	-0.316484	Repression Memory Enhanced
YMR061W	0.000722795	0.000241527	0.000482161	0.000396871	0.00018066	ORFt	0.000288766	1.66973	0.739617	Not Changed
YMR062C	0.00075395	0.000305934	0.000529942	0.000321551	0.000142119	ORFt	0.000231835	2.28586	1.19274	Repression NO Memeory
YMR066W	0.00049848	0.000106674	0.000302577	9.08805e-05	8.67167e-05	ORFt	8.87986e-05	3.40745	1.76869	Not Changed
YMR070W	0.000554559	0.000219387	0.000386973	0.000107679	0.000113213	ORFt	0.000110446	3.50372	1.80889	Not Changed
YMR072W	0.000280395	9.4598e-05	0.000187496	0.000259361	6.74463e-05	ORFt	0.000163404	1.14744	0.198421	Not Changed
YMR075C-A-PDS5	0.000567021	0.00038443	0.000475725	8.75109e-05	5.05847e-05	ORFt	6.90478e-05	6.8898	2.78446	Not Changed
YMR075W	0.0006231	0.000106674	0.000364887	0.000272295	9.87607e-05	ORFt	0.000185528	1.96675	0.975815	Not Changed
YMR080C	0.000155775	0.000352227	0.000254001	0.000206885	0.00013971	ORFt	0.000173297	1.46569	0.551584	Not Changed
YMR083W	0.000355167	0.000585703	0.000470435	0.000471895	0.000570885	ORFt	0.00052139	0.902271	-0.148368	Not Changed
YMR086W	0.000959573	0.000189196	0.000574385	0.000180968	6.74463e-05	ORFt	0.000124207	4.62441	2.20927	Induction No Memory
YMR089C	0.000130851	0.000444812	0.000287832	0.000127153	0.000118031	ORFt	0.000122592	2.34788	1.23136	Induction No Memory
YMR093W	0.000230547	0.000271718	0.000251132	0.000265952	0.000221609	ORFt	0.000243781	1.03016	0.0428644	Not Changed
YMR102C	0.000224316	0.000227438	0.000225877	0.000196677	0.000142119	ORFt	0.000169398	1.33341	0.415121	Not Changed
YMR108W	0.000573252	0.00152766	0.00105045	0.000379776	0.00036132	ORFt	0.000370548	2.83487	1.50328	Repression Memory Not Affected
YMR109W	0.000523404	0.000289832	0.000406618	0.000343255	0.000156572	ORFt	0.000249913	1.62704	0.702246	Not Changed
YMR116C;snR24	0.00122128	0.00201071	0.00161599	0.00220759	0.0050657	ORFt	0.00363665	0.444364	-1.17019	Repression Memory Enhanced
YMR120C	0.000348936	0.000917802	0.000633369	0.000217291	0.000277012	ORFt	0.000247151	2.56268	1.35765	Not Changed
YMR122W-A	0.000330243	0.00076081	0.000545526	0.000368824	0.000137301	ORFt	0.000253063	2.15569	1.10815	Not Changed
YMR125W	0.000554559	0.000179132	0.000366846	0.000469764	0.000238471	ORFt	0.000354117	1.03594	0.0509446	Not Changed
YMR128W	0.000567021	0.000211336	0.000389178	0.000101782	0.00018066	ORFt	0.000141221	2.75581	1.46248	Repression Memory Not Affected
YMR129W	0.000137082	0.000404558	0.00027082	0.000324425	0.00038059	ORFt	0.000352507	0.768267	-0.38032	Not Changed
YMR131C	0.000180699	0.000169069	0.000174884	0.000607918	0.000416722	ORFt	0.00051232	0.341357	-1.55065	Repression Memory Not Affected
YMR140W	0.000261702	0.00015498	0.000208341	0.000177153	5.05847e-05	ORFt	0.000113869	1.82966	0.871575	Not Changed
YMR142C	0.00136459	0.00112713	0.00124586	0.00153744	0.00232208	ORFt	0.00192976	0.645602	-0.631282	Repression Memory Enhanced
YMR143W	0.0013459	0.00137268	0.00135929	0.00114839	0.00173674	ORFt	0.00144257	0.942268	-0.0857904	Repression Memory Enhanced
YMR146C	0.000130851	0.000481041	0.000305946	0.000368775	0.000387816	ORFt	0.000378296	0.808749	-0.306237	Repression Memory Not Affected
YMR149W	0.000392553	0.000193222	0.000292887	0.000330321	8.43079e-05	ORFt	0.000207315	1.41277	0.498523	Repression NO Memeory
YMR153W	0.000317781	0.000245552	0.000281667	0.000175716	0.000113213	ORFt	0.000144465	1.94973	0.963273	Repression NO Memeory
YMR157C	0.000180699	5.63563e-05	0.000118528	0.000104508	9.87607e-05	ORFt	0.000101634	1.16622	0.221837	Not Changed
YMR162C	0.000398784	8.25217e-05	0.000240653	0.000165508	0.000151754	ORFt	0.000158631	1.51706	0.601279	Not Changed
YMR163C	0.000361398	0.000152967	0.000257182	8.38935e-05	5.29935e-05	ORFt	6.84435e-05	3.75759	1.90981	Not Changed
YMR171C	0.000355167	0.000209323	0.000282245	0.000323483	0.000110805	ORFt	0.000217144	1.29981	0.378297	Induction Memory Not Affected
YMR176W	0.000236778	0.000120763	0.000178771	6.20901e-05	8.43079e-05	ORFt	7.3199e-05	2.44225	1.28821	Not Changed
YMR182W-A	0.000629331	0.000499156	0.000564243	0.000492806	0.000354093	ORFt	0.00042345	1.33249	0.414126	Not Changed
YMR183C	0.000130851	0.000497143	0.000313997	0.000291918	0.000202339	ORFt	0.000247128	1.27058	0.34549	Not Changed
YMR184W	0.000193161	8.45344e-05	0.000138848	7.24467e-05	7.94903e-05	ORFt	7.59685e-05	1.8277	0.870029	Not Changed
YMR185W	0.000610638	7.04454e-05	0.000340541	0.000111197	0.000103578	ORFt	0.000107388	3.17114	1.665	Repression Memory Not Affected
YMR186W	0.00130228	0.00295267	0.00212747	0.000952908	0.000686507	ORFt	0.000819707	2.5954	1.37596	Repression Memory Enhanced
YMR188C	0.000230547	0.000116738	0.000173642	0.0001165	0.000166207	ORFt	0.000141353	1.22843	0.296814	Not Changed
YMR192W	0.000230547	0.000146929	0.000188738	0.000125865	8.67167e-05	ORFt	0.000106291	1.77567	0.828366	Not Changed
YMR194C-B;YMR194C-A	0.000143313	8.25217e-05	0.000112917	0.000153863	7.22639e-05	ORFt	0.000113063	0.998709	-0.00186363	Induction Memory Not Affected
YMR194W	0.000903494	0.000436761	0.000670128	0.000967278	0.00105746	ORFt	0.00101237	0.66194	-0.595228	Repression Memory Not Affected
YMR195W	0.000778874	0.000460914	0.000619894	0.000490428	0.000187886	ORFt	0.000339157	1.82775	0.870069	Not Changed
YMR199W	0.000610638	0.000342163	0.0004764	0.000227152	6.50375e-05	ORFt	0.000146095	3.2609	1.70527	Not Changed
YMR205C	0.000361398	0.00147331	0.000917356	0.000525908	0.00044081	ORFt	0.000483359	1.89788	0.924387	Not Changed
YMR208W	0.000218085	0.000225425	0.000221755	0.000126261	5.54023e-05	ORFt	9.08319e-05	2.44138	1.2877	Repression NO Memeory
YMR213W	0.00018693	0.000193222	0.000190076	7.55686e-05	5.29935e-05	ORFt	6.42811e-05	2.95695	1.56411	Not Changed
YMR217W	0.000417477	0.000589728	0.000503602	0.000491667	0.00059979	ORFt	0.000545729	0.922808	-0.115898	Repression Memory Enhanced
YMR218C	0.000785105	8.65472e-05	0.000435826	0.000109067	7.70815e-05	ORFt	9.3074e-05	4.68258	2.2273	Not Changed
YMR219W	0.000716564	0.000273731	0.000495148	0.000113427	7.94903e-05	ORFt	9.64588e-05	5.13326	2.35987	Induction No Memory
YMR220W	0.000286626	0.000203285	0.000244955	0.000207677	0.000149345	ORFt	0.000178511	1.37221	0.456504	Not Changed
YMR222C	0.00024924	4.42799e-05	0.00014676	0.000141425	9.15343e-05	ORFt	0.00011648	1.25996	0.333381	Not Changed
YMR229C	0.000342705	0.00124588	0.000794291	0.000311095	0.000525118	ORFt	0.000418106	1.89973	0.925797	Repression Memory Not Affected
YMR230W	0.00104681	0.000803077	0.000924942	0.000660544	0.00107914	ORFt	0.000869842	1.06334	0.0886091	Repression Memory Not Affected
YMR235C	0.000162006	0.000211336	0.000186671	0.000358715	0.000226427	ORFt	0.000292571	0.638036	-0.64829	Repression Memory Not Affected
YMR236W	0.000155775	0.000195234	0.000175505	0.000211047	9.15343e-05	ORFt	0.000151291	1.16005	0.214186	Not Changed
YMR239C	0.000336474	0.00047299	0.000404732	6.60048e-05	8.43079e-05	ORFt	7.51564e-05	5.3852	2.429	Repression Memory Not Affected
YMR242C	0.000660486	0.000954031	0.000807258	0.000771989	0.000746727	ORFt	0.000759358	1.06308	0.0882505	Repression Memory Not Affected
YMR246W	0.000666717	0.0011392	0.000902959	0.000417684	0.000267376	ORFt	0.00034253	2.63615	1.39843	Repression Memory Not Affected
YMR247C	0.000380091	0.000293858	0.000336974	0.000106242	6.02199e-05	ORFt	8.3231e-05	4.04866	2.01745	Repression NO Memeory
YMR251W-A	0.000573252	0.000807103	0.000690177	0.000377645	7.70815e-05	ORFt	0.000227363	3.03557	1.60197	Not Changed
YMR255W	0.000149544	0.000187183	0.000168364	8.30016e-05	5.29935e-05	ORFt	6.79975e-05	2.47602	1.30803	Not Changed
YMR257C	0.00024924	0.000207311	0.000228275	0.000111197	7.22639e-05	ORFt	9.17306e-05	2.48854	1.3153	Induction Memory Not Affected
YMR259C	0.000361398	0.000313985	0.000337691	0.000106638	0.00012044	ORFt	0.000113539	2.97423	1.57252	Repression Memory Not Affected
YMR266W	0.000348936	0.00015498	0.000251958	0.000102872	0.000154163	ORFt	0.000128518	1.96049	0.971215	Repression NO Memeory
YMR268C	0.000236778	8.25217e-05	0.00015965	6.39731e-05	5.05847e-05	ORFt	5.72789e-05	2.78723	1.47883	Not Changed
YMR271C	0.000255471	0.000372354	0.000313912	0.000219075	0.000144528	ORFt	0.000181801	1.72668	0.788	Induction No Memory
YMR273C	0.000224316	0.000342163	0.000283239	0.000151583	7.46727e-05	ORFt	0.000113128	2.50371	1.32407	Not Changed
YMR275C	0.000292857	0.000225425	0.000259141	0.000112486	7.70815e-05	ORFt	9.47836e-05	2.73403	1.45103	Not Changed
YMR278W	0.00068541	0.000372354	0.000528882	0.000167143	6.26287e-05	ORFt	0.000114886	4.60354	2.20274	Induction No Memory
YMR285C	0.000467325	0.000140891	0.000304108	0.000124428	0.000130075	ORFt	0.000127252	2.38982	1.2569	Repression NO Memeory
YMR287C	0.000598176	0.00029587	0.000447023	0.00013969	6.02199e-05	ORFt	9.99552e-05	4.47224	2.161	Not Changed
YMR291W	0.000461094	0.000803077	0.000632085	0.000329677	0.000187886	ORFt	0.000258782	2.44254	1.28838	Not Changed
YMR294W	0.000218085	0.000150954	0.00018452	6.48156e-05	7.70815e-05	ORFt	7.09485e-05	2.60075	1.37893	Not Changed
YMR296C	0.000274164	0.000503181	0.000388672	0.000271056	0.000228836	ORFt	0.000249946	1.55503	0.63694	Not Changed
YMR297W	0.000243009	0.000497143	0.000370076	0.000190433	0.000214383	ORFt	0.000202408	1.82837	0.870556	Induction Memory Not Affected
YMR300C	0.000280395	0.000559537	0.000419966	0.000209214	0.000151754	ORFt	0.000180484	2.32689	1.2184	Not Changed
YMR303C	0.000255471	0.000730619	0.000493045	0.000223782	0.000708186	ORFt	0.000465984	1.05807	0.0814379	Induction Memory Enhanced
YMR304W	0.000542097	0.00030996	0.000426028	0.000157728	8.18991e-05	ORFt	0.000119813	3.55576	1.83016	Induction Memory Not Affected
YMR307W	0.000729026	0.00104863	0.000888828	0.000848152	0.000765997	ORFt	0.000807075	1.1013	0.139202	Not Changed
YMR308C	0.000305319	0.000947993	0.000626656	0.000875456	0.000479351	ORFt	0.000677403	0.925086	-0.112341	Repression Memory Not Affected
YMR309C	0.000361398	0.000543436	0.000452417	0.000597463	0.000404678	ORFt	0.00050107	0.902901	-0.147361	Repression Memory Not Affected
YMR313C	0.000317781	0.000136865	0.000227323	0.000173833	6.26287e-05	ORFt	0.000118231	1.92271	0.94314	Not Changed
YMR316C-B	0.000218085	9.86235e-05	0.000158354	4.86612e-05	5.29935e-05	ORFt	5.08274e-05	3.11553	1.63948	Induction Memory Enhanced
YMR318C	0.000386322	0.000509219	0.000447771	0.000303414	0.00013971	ORFt	0.000221562	2.02097	1.01505	Repression Memory Not Affected
YNL001W	0.000243009	9.86235e-05	0.000170816	0.000257181	0.000211974	ORFt	0.000234578	0.728186	-0.45762	Repression NO Memeory
YNL002C	0.000224316	7.64835e-05	0.0001504	0.000404849	0.000667237	ORFt	0.000536043	0.280574	-1.83355	Repression Memory Not Affected
YNL004W	0.000324012	0.000241527	0.000282769	0.000493005	0.00036132	ORFt	0.000427162	0.661972	-0.595158	Not Changed
YNL005C	0.000367629	0.000269705	0.000318667	0.000203515	0.000125257	ORFt	0.000164386	1.93853	0.95496	Induction No Memory
YNL006W	0.000380091	0.000159005	0.000269548	0.000195785	0.000137301	ORFt	0.000166543	1.61849	0.694647	Not Changed
YNL007C	0.000380091	0.000708479	0.000544285	0.000315456	0.000101169	ORFt	0.000208312	2.61283	1.38561	Not Changed
YNL010W	0.000218085	0.000505194	0.000361639	0.000185924	0.000310735	ORFt	0.000248329	1.45629	0.542298	Repression Memory Not Affected
YNL016W	0.000411246	0.000851382	0.000631314	0.000282899	0.000322779	ORFt	0.000302839	2.08465	1.05981	Repression Memory Not Affected
YNL022C	0.000224316	0.000161018	0.000192667	0.000100197	9.63519e-05	ORFt	9.82742e-05	1.9605	0.971224	Repression Memory Not Affected
YNL026W	0.000255471	0.000225425	0.000240448	0.000147074	0.000105987	ORFt	0.00012653	1.90032	0.92624	Not Changed
YNL031C	0.000710333	0.000984222	0.000847278	0.0012917	0.00172952	ORFt	0.00151061	0.560885	-0.834224	Not Changed
YNL036W	0.000149544	0.000529347	0.000339445	0.000127946	5.29935e-05	ORFt	9.04699e-05	3.75202	1.90767	Induction Memory Not Affected
YNL041C	0.000616869	0.000251591	0.00043423	0.00010758	9.63519e-05	ORFt	0.000101966	4.25858	2.09037	Not Changed
YNL059C	0.000367629	0.000241527	0.000304578	0.000125716	8.67167e-05	ORFt	0.000106217	2.86752	1.5198	Not Changed
YNL061W	0.000224316	0.000529347	0.000376831	0.000252672	0.000286647	ORFt	0.000269659	1.39743	0.482781	Repression Memory Not Affected
YNL064C	0.000255471	0.000927866	0.000591668	0.000404651	0.000192704	ORFt	0.000298677	1.98096	0.9862	Repression Memory Not Affected
YNL065W	0.000417477	8.25217e-05	0.000249999	0.000169918	0.000221609	ORFt	0.000195764	1.27705	0.352811	Not Changed
YNL066W	0.000785105	0.000970133	0.000877619	0.000550585	0.000255332	ORFt	0.000402959	2.17794	1.12296	Not Changed
YNL067W	0.000909725	0.00110297	0.00100635	0.0016133	0.00275566	ORFt	0.00218448	0.460681	-1.11816	Repression Memory Enhanced
YNL068C	0.00049848	0.000515257	0.000506869	0.00010089	7.70815e-05	ORFt	8.89859e-05	5.69606	2.50996	Not Changed
YNL069C	0.000828722	0.001107	0.00096786	0.000865099	0.00121885	ORFt	0.00104198	0.928871	-0.10645	Repression Memory Enhanced
YNL071W	0.000342705	0.000525321	0.000434013	0.000293503	7.70815e-05	ORFt	0.000185292	2.34231	1.22793	Not Changed
YNL074C	0.000548328	0.000392481	0.000470404	5.9216e-05	0.000115622	ORFt	8.74191e-05	5.38102	2.42788	Not Changed
YNL075W	0.000274164	0.000273731	0.000273947	0.000214317	0.000281829	ORFt	0.000248073	1.1043	0.143131	Repression Memory Not Affected
YNL076W	0.000741488	0.000305934	0.000523711	0.000107729	6.02199e-05	ORFt	8.39743e-05	6.23657	2.64075	Not Changed
YNL078W	0.000224316	0.000370341	0.000297329	0.000163129	5.29935e-05	ORFt	0.000108061	2.75148	1.46021	Not Changed
YNL079C	0.000411246	0.000625957	0.000518602	0.000528039	0.000385408	ORFt	0.000456723	1.13548	0.183307	Not Changed
YNL084C	0.000398784	0.000108687	0.000253735	0.000132456	0.000103578	ORFt	0.000118017	2.14999	1.10433	Not Changed
YNL085W	0.000236778	0.00111304	0.000674907	0.000152673	0.000187886	ORFt	0.00017028	3.96352	1.98678	Not Changed
YNL087W	0.000336474	0.0002214	0.000278937	0.000194397	0.000291464	ORFt	0.000242931	1.14821	0.199393	Repression Memory Not Affected
YNL088W	0.000585714	0.000483054	0.000534384	0.000149849	0.000108396	ORFt	0.000129122	4.13858	2.04914	Not Changed
YNL091W	0.000486018	0.000338138	0.000412078	0.000192911	0.000185477	ORFt	0.000189194	2.17807	1.12305	Induction No Memory
YNL094W	0.00031155	0.000360278	0.000335914	0.000255546	0.000281829	ORFt	0.000268687	1.2502	0.322162	Not Changed
YNL096C	0.00069164	0.00130425	0.000997943	0.00129963	0.0014525	ORFt	0.00137607	0.725214	-0.463522	Repression Memory Enhanced
YNL099C	0.000224316	0.000165043	0.00019468	0.000229035	0.000127666	ORFt	0.000178351	1.09156	0.126387	Not Changed
YNL102W	0.000137082	0.000376379	0.000256731	0.000115013	0.000127666	ORFt	0.00012134	2.1158	1.08121	Repression Memory Not Affected
YNL103W	0.000710333	0.000315998	0.000513166	0.000341471	0.000192704	ORFt	0.000267087	1.92134	0.942113	Not Changed
YNL104C	0.000423708	0.00148137	0.000952536	0.000715003	0.000491395	ORFt	0.000603199	1.57914	0.659141	Induction Memory Not Affected
YNL112W	0.000841184	0.00144312	0.00114215	0.000737946	0.00116104	ORFt	0.000949493	1.20291	0.266528	Repression Memory Enhanced
YNL119W	0.000218085	0.000356252	0.000287169	0.000134586	0.000105987	ORFt	0.000120287	2.38737	1.25542	Not Changed
YNL121C	0.000741488	0.000436761	0.000589125	0.000318429	0.000224018	ORFt	0.000271223	2.1721	1.11909	Not Changed
YNL123W	0.000517173	0.00031801	0.000417592	0.00027393	0.000236062	ORFt	0.000254996	1.63764	0.711618	Repression Memory Not Affected
YNL140C;YNL139C	0.000598176	0.000183158	0.000390667	0.000158818	0.000173433	ORFt	0.000166126	2.35163	1.23366	Not Changed
YNL143C	0.000137082	0.000130827	0.000133954	0.000103269	5.78111e-05	ORFt	8.054e-05	1.66321	0.733966	Not Changed
YNL154C;YNL153C	0.000305319	0.000593754	0.000449536	0.000417981	0.000293873	ORFt	0.000355927	1.263	0.336856	Repression NO Memeory
YNL155W	0.00037386	0.000144916	0.000259388	0.000143754	0.000105987	ORFt	0.00012487	2.07726	1.05468	Not Changed
YNL157W	0.000535866	0.000253603	0.000394734	0.000221552	0.000110805	ORFt	0.000166178	2.37536	1.24815	Not Changed
YNL162W	0.000629331	0.00100234	0.000815834	0.00116544	0.00125257	ORFt	0.00120901	0.674796	-0.567477	Repression Memory Enhanced
YNL163C	0.000317781	0.000197247	0.000257514	0.000145191	0.000166207	ORFt	0.000155699	1.65392	0.725892	Not Changed
YNL166C	0.000230547	0.000106674	0.000168611	0.00017408	7.46727e-05	ORFt	0.000124377	1.35565	0.438981	Repression NO Memeory
YNL177C	0.000224316	9.05726e-05	0.000157444	0.000195983	5.05847e-05	ORFt	0.000123284	1.27709	0.352858	Induction No Memory
YNL178W	0.000193161	0.00136664	0.0007799	0.00131088	0.00207638	ORFt	0.00169363	0.46049	-1.11876	Repression Memory Enhanced
YNL181W	0.000429939	8.85599e-05	0.000259249	6.1545e-05	6.74463e-05	ORFt	6.44957e-05	4.01964	2.00707	Not Changed
YNL183C	0.000523404	0.000315998	0.000419701	9.12769e-05	5.78111e-05	ORFt	7.4544e-05	5.63024	2.4932	Not Changed
YNL186W	0.000168237	0.000241527	0.000204882	0.000452966	0.000368546	ORFt	0.000410756	0.498793	-1.00349	Not Changed
YNL188W	0.000342705	0.000209323	0.000276014	9.62818e-05	7.94903e-05	ORFt	8.78861e-05	3.14059	1.65104	Not Changed
YNL189W	0.000218085	0.000434748	0.000326417	0.00019514	0.000149345	ORFt	0.000172243	1.89509	0.92227	Repression NO Memeory
YNL190W	0.000130851	0.00121166	0.000671256	0.00036154	0.000317961	ORFt	0.000339751	1.97573	0.982386	Not Changed
YNL192W	0.000405015	0.000420659	0.000412837	0.000196131	0.000127666	ORFt	0.000161899	2.54997	1.35048	Not Changed
YNL197C	0.000710333	0.000688352	0.000699343	0.000272295	0.000183069	ORFt	0.000227682	3.07158	1.61898	Not Changed
YNL201C	0.00037386	0.000382418	0.000378139	0.000165755	0.00018066	ORFt	0.000173208	2.18315	1.12641	Not Changed
YNL209W	0.000473556	0.00250987	0.00149171	0.00135072	0.00159703	ORFt	0.00147388	1.0121	0.017353	Repression Memory Not Affected
YNL216W	0.000218085	0.000211336	0.00021471	0.000325267	0.00019993	ORFt	0.000262599	0.817637	-0.290467	Repression Memory Not Affected
YNL218W	0.00043617	0.000120763	0.000278467	9.80162e-05	0.00013971	ORFt	0.000118863	2.34275	1.2282	Not Changed
YNL219C	0.000274164	0.000299896	0.00028703	0.000167787	6.26287e-05	ORFt	0.000115208	2.49141	1.31696	Not Changed
YNL224C	0.000230547	0.000223412	0.00022698	5.46076e-05	0.000101169	ORFt	7.78885e-05	2.91416	1.54308	Not Changed
YNL225C	0.000355167	0.000283794	0.00031948	9.46961e-05	9.15343e-05	ORFt	9.31152e-05	3.43102	1.77864	Not Changed
YNL229C	0.000162006	0.000169069	0.000165537	0.000293801	0.000272194	ORFt	0.000282997	0.584943	-0.773632	Not Changed
YNL231C	0.000230547	0.000636021	0.000433284	0.000359607	0.000132484	ORFt	0.000246046	1.76099	0.816387	Repression Memory Not Affected
YNL233W	0.000211854	7.24581e-05	0.000142156	0.000153218	9.87607e-05	ORFt	0.00012599	1.12832	0.174171	Not Changed
YNL236W	0.000442401	0.000156993	0.000299697	0.000136222	0.000130075	ORFt	0.000133148	2.25085	1.17047	Not Changed
YNL238W	0.000324012	0.000152967	0.000238489	0.000255893	0.000151754	ORFt	0.000203823	1.17008	0.226606	Not Changed
YNL241C	0.000386322	0.000507207	0.000446764	0.000383938	0.000187886	ORFt	0.000285912	1.56259	0.643942	Induction No Memory
YNL243W	0.000274164	0.00058369	0.000428927	0.000351877	5.54023e-05	ORFt	0.00020364	2.1063	1.07471	Not Changed
YNL247W	0.000193161	0.000642059	0.00041761	0.000250392	0.000146937	ORFt	0.000198664	2.10209	1.07182	Repression Memory Not Affected
YNL248C	0.000361398	0.00036229	0.000361844	0.000199154	0.000190295	ORFt	0.000194725	1.85824	0.893933	Repression Memory Not Affected
YNL251C	0.000741488	0.00078295	0.000762219	0.000890966	0.00121885	ORFt	0.00105491	0.722545	-0.46884	Not Changed
YNL252C	0.000573252	0.000303921	0.000438586	0.000204952	8.18991e-05	ORFt	0.000143426	3.05794	1.61256	Not Changed
YNL255C	0.000361398	0.000342163	0.00035178	0.000251284	0.000315552	ORFt	0.000283418	1.24121	0.311743	Repression Memory Not Affected
YNL257C	0.000211854	0.000193222	0.000202538	0.000150097	0.000105987	ORFt	0.000128042	1.58181	0.661575	Induction No Memory
YNL258C	0.00056079	0.000138878	0.000349834	0.000112436	0.000118031	ORFt	0.000115234	3.03587	1.60211	Not Changed
YNL261W	0.00031155	0.000247565	0.000279557	8.89479e-05	0.000149345	ORFt	0.000119147	2.34633	1.23041	Repression NO Memeory
YNL262W	0.000704102	0.000533372	0.000618737	0.000142218	0.00012044	ORFt	0.000131329	4.71136	2.23614	Not Changed
YNL267W	0.000479787	0.000124789	0.000302288	0.000220066	9.87607e-05	ORFt	0.000159413	1.89625	0.923152	Not Changed
YNL268W	0.000137082	0.000487079	0.000312081	0.000650881	0.000592564	ORFt	0.000621722	0.501961	-0.994352	Not Changed
YNL271C	0.000274164	0.000229451	0.000251807	0.000345485	0.000344458	ORFt	0.000344971	0.729937	-0.454157	Not Changed
YNL272C	0.000361398	0.000187183	0.000274291	0.000147817	7.70815e-05	ORFt	0.000112449	2.43924	1.28643	Not Changed
YNL277W	0.00018693	0.000342163	0.000264547	0.00033488	0.000103578	ORFt	0.000219229	1.20671	0.271081	Induction Memory Not Affected
YNL281W	0.000143313	0.000432736	0.000288024	0.000333096	0.000219201	ORFt	0.000276148	1.04301	0.0607465	Repression Memory Not Affected
YNL283C	0.000130851	0.000446825	0.000288838	0.000108224	7.70815e-05	ORFt	9.26528e-05	3.11742	1.64035	Not Changed
YNL287W	0.00068541	0.000839306	0.000762358	0.000347368	0.000158981	ORFt	0.000253174	3.0112	1.59034	Not Changed
YNL291C	0.000218085	0.000108687	0.000163386	6.74419e-05	5.05847e-05	ORFt	5.90133e-05	2.76863	1.46917	Not Changed
YNL297C	0.000672948	0.000305934	0.000489441	0.00025619	0.000211974	ORFt	0.000234082	2.09089	1.06412	Not Changed
YNL298W	0.000367629	6.84326e-05	0.000218031	8.07221e-05	5.78111e-05	ORFt	6.92666e-05	3.1477	1.6543	Not Changed
YNL300W	0.000274164	0.000330087	0.000302125	0.000100742	6.50375e-05	ORFt	8.28896e-05	3.64491	1.86588	Not Changed
YNL301C	0.000230547	0.00116939	0.00069997	0.000776052	0.00112973	ORFt	0.000952889	0.734576	-0.445015	Repression Memory Not Affected
YNL302C	0.000635562	0.00119355	0.000914554	0.00152698	0.00293151	ORFt	0.00222924	0.410253	-1.28541	Repression Memory Enhanced
YNL307C	0.000548328	0.000444812	0.00049657	0.000368923	0.000190295	ORFt	0.000279609	1.77594	0.828585	Not Changed
YNL308C	0.000255471	7.04454e-05	0.000162958	0.000258915	0.000238471	ORFt	0.000248693	0.655258	-0.609866	Repression Memory Not Affected
YNL309W	0.000243009	6.84326e-05	0.000155721	7.98302e-05	6.02199e-05	ORFt	7.0025e-05	2.22379	1.15302	Not Changed
YNL313C	0.000342705	0.000394494	0.000368599	0.000154755	0.000144528	ORFt	0.000149641	2.46322	1.30055	Repression Memory Not Affected
YNL317W	0.000286626	0.000102649	0.000194637	0.000157728	7.22639e-05	ORFt	0.000114996	1.69256	0.759207	Not Changed
YNL323W	0.000236778	6.44072e-05	0.000150593	0.000126014	0.000103578	ORFt	0.000114796	1.31183	0.391578	Not Changed
YNL327W	0.000616869	0.0012016	0.000909233	0.000385722	0.000137301	ORFt	0.000261512	3.47683	1.79777	Not Changed
YNL329C;YNL328C	0.000355167	0.000338138	0.000346652	0.000223237	0.000125257	ORFt	0.000174247	1.98943	0.992353	Not Changed
YNL330C	0.000193161	0.000336125	0.000264643	0.000248212	7.22639e-05	ORFt	0.000160238	1.65156	0.723832	Not Changed
YNR001C	0.000230547	0.000261654	0.000246101	0.000236716	6.02199e-05	ORFt	0.000148468	1.6576	0.729098	Induction Memory Not Affected
YNR008W	0.000342705	0.000171082	0.000256893	0.000117243	0.000113213	ORFt	0.000115228	2.22943	1.15668	Not Changed
YNR011C	0.000467325	7.84963e-05	0.00027291	0.000121554	9.87607e-05	ORFt	0.000110157	2.47746	1.30886	Not Changed
YNR016C	0.000747719	0.00346994	0.00210883	0.000909846	0.000508256	ORFt	0.000709051	2.97416	1.57248	Not Changed
YNR017W	0.00133966	0.00058369	0.000961677	0.000411836	0.000313144	ORFt	0.00036249	2.65298	1.40761	Not Changed
YNR018W	0.000236778	0.000233476	0.000235127	0.000277746	0.000113213	ORFt	0.000195479	1.20282	0.266422	Not Changed
YNR020C	0.000137082	0.0001107	0.000123891	0.000179283	9.39431e-05	ORFt	0.000136613	0.906873	-0.141027	Not Changed
YNR023W	0.000280395	0.000122776	0.000201585	0.00016972	7.70815e-05	ORFt	0.000123401	1.63359	0.708043	Not Changed
YNR031C	0.000641793	0.000414621	0.000528207	0.0001608	0.000158981	ORFt	0.00015989	3.30356	1.72402	Not Changed
YNR032W	0.000155775	0.0001107	0.000133237	0.000199402	0.000103578	ORFt	0.00015149	0.879512	-0.185225	Not Changed
YNR034W	0.000224316	0.000156993	0.000190654	0.000113229	8.18991e-05	ORFt	9.7564e-05	1.95414	0.966537	Not Changed
YNR035C	0.000143313	0.000225425	0.000184369	0.000137609	0.000110805	ORFt	0.000124207	1.48437	0.569851	Not Changed
YNR051C	0.000972035	0.00102045	0.000996243	0.000397268	0.000296282	ORFt	0.000346775	2.87288	1.5225	Not Changed
YNR053C;snR191	0.000442401	0.000507207	0.000474804	0.000843494	0.00146455	ORFt	0.00115402	0.411434	-1.28127	Not Changed
YNR059W	0.000330243	0.000134853	0.000232548	6.00584e-05	5.54023e-05	ORFt	5.77304e-05	4.02817	2.01012	Not Changed
YNR065C;YNR066C	0.000330243	0.000255616	0.000292929	9.39528e-05	8.43079e-05	ORFt	8.91304e-05	3.28653	1.71656	Not Changed
YNR067C	0.000305319	0.000976171	0.000640745	0.000147916	8.18991e-05	ORFt	0.000114908	5.57617	2.47928	Not Changed
YNR075W	0.00081626	0.000313985	0.000565123	8.48846e-05	0.000236062	ORFt	0.000160473	3.5216	1.81623	Repression Memory Not Affected
YOL004W	0.000492249	0.000676275	0.000584262	0.000371698	0.000236062	ORFt	0.00030388	1.92267	0.943113	Not Changed
YOL005C	0.000168237	0.000197247	0.000182742	0.000226408	9.39431e-05	ORFt	0.000160176	1.14088	0.190152	Not Changed
YOL006C	0.000517173	0.000442799	0.000479986	0.000219867	0.000115622	ORFt	0.000167745	2.86141	1.51672	Repression NO Memeory
YOL011W	0.000236778	0.000326061	0.00028142	0.000874118	0.000481759	ORFt	0.000677939	0.415111	-1.26843	Not Changed
YOL011W	0.000236778	0.000326061	0.00028142	0.000874118	0.000481759	ORFt	0.000677939	0.415111	-1.26843	Not Changed
YOL011W	0.000236778	0.000326061	0.00028142	0.000874118	0.000481759	ORFt	0.000677939	0.415111	-1.26843	Not Changed
YOL011W	0.000236778	0.000326061	0.00028142	0.000874118	0.000481759	ORFt	0.000677939	0.415111	-1.26843	Not Changed
YOL012C	0.000448632	0.00015498	0.000301806	0.00021293	0.000190295	ORFt	0.000201612	1.49696	0.582035	Not Changed
YOL013C	0.00024924	0.000114725	0.000181983	0.000135875	7.22639e-05	ORFt	0.000104069	1.74867	0.806255	Not Changed
YOL013W-A;tP(UGG)O1	0.000747719	0.000245552	0.000496636	0.000242067	0.00072023	ORFt	0.000481149	1.03219	0.0457056	Not Changed
YOL019W	0.000168237	0.000255616	0.000211926	0.000173287	5.29935e-05	ORFt	0.00011314	1.87313	0.905448	Not Changed
YOL021C	0.000504711	0.00062797	0.00056634	0.000289688	0.000368546	ORFt	0.000329117	1.72079	0.783069	Repression NO Memeory
YOL027C	0.000155775	0.000348201	0.000251988	0.000415206	0.000517891	ORFt	0.000466549	0.540111	-0.888672	Repression NO Memeory
YOL030W	0.000243009	0.000479028	0.000361019	0.000131316	9.39431e-05	ORFt	0.000112629	3.20536	1.68049	Not Changed
YOL036W	0.000236778	0.000591741	0.000414259	0.000181018	0.000375772	ORFt	0.000278395	1.48803	0.573401	Induction No Memory
YOL039W	0.000679179	0.000931891	0.000805535	0.000790224	0.00127666	ORFt	0.00103344	0.779467	-0.35944	Repression Memory Enhanced
YOL040C	0.00049848	0.000772886	0.000635683	0.00124993	0.00234135	ORFt	0.00179564	0.354015	-1.49812	Repression Memory Enhanced
YOL045W	0.000891032	0.000507207	0.000699119	0.00015193	0.000130075	ORFt	0.000141003	4.9582	2.30982	Not Changed
YOL045W	0.000891032	0.000507207	0.000699119	0.00015193	0.000130075	ORFt	0.000141003	4.9582	2.30982	Not Changed
YOL045W	0.000891032	0.000507207	0.000699119	0.00015193	0.000130075	ORFt	0.000141003	4.9582	2.30982	Not Changed
YOL045W	0.000891032	0.000507207	0.000699119	0.00015193	0.000130075	ORFt	0.000141003	4.9582	2.30982	Not Changed
YOL051W	0.000504711	0.000581677	0.000543194	0.000146925	7.22639e-05	ORFt	0.000109595	4.9564	2.30929	Not Changed
YOL056W	0.000224316	0.000245552	0.000234934	8.70649e-05	0.000113213	ORFt	0.000100139	2.34608	1.23025	Repression Memory Not Affected
YOL058W	0.000224316	0.00122776	0.000726039	0.000460448	0.000421539	ORFt	0.000440994	1.64637	0.719288	Not Changed
YOL059W	0.00031155	0.000521296	0.000416423	0.000427743	0.000231245	ORFt	0.000329494	1.26383	0.337798	Not Changed
YOL060C	0.000841184	0.000225425	0.000533305	0.000171999	6.02199e-05	ORFt	0.000116109	4.59312	2.19947	Not Changed
YOL061W	0.000168237	0.000217374	0.000192806	0.000285129	0.000144528	ORFt	0.000214828	0.897486	-0.156038	Repression NO Memeory
YOL063C	0.000224316	8.85599e-05	0.000156438	0.000171751	6.98551e-05	ORFt	0.000120803	1.29498	0.372931	Induction No Memory
YOL066C	0.000710333	0.000146929	0.000428631	8.89479e-05	7.46727e-05	ORFt	8.18103e-05	5.23933	2.38938	Not Changed
YOL068C;YOL067C	0.000672948	0.00026568	0.000469314	0.000516939	0.000450445	ORFt	0.000483692	0.970274	-0.0435361	Not Changed
YOL070C	0.000348936	4.62927e-05	0.000197614	0.000198262	8.18991e-05	ORFt	0.000140081	1.41072	0.496429	Not Changed
YOL075C	0.000928418	9.86235e-05	0.000513521	8.91462e-05	7.22639e-05	ORFt	8.0705e-05	6.36294	2.66969	Not Changed
YOL076W	0.000255471	0.000285807	0.000270639	0.000290629	0.00013971	ORFt	0.00021517	1.25779	0.330893	Repression Memory Not Affected
YOL077C	0.000255471	0.000358265	0.000306868	0.000148907	8.91255e-05	ORFt	0.000119016	2.57837	1.36646	Repression Memory Not Affected
YOL078W	0.000330243	0.000181145	0.000255694	0.000190829	5.05847e-05	ORFt	0.000120707	2.1183	1.08291	Not Changed
YOL081W	0.000866108	0.000913777	0.000889943	0.000430617	0.000243288	ORFt	0.000336953	2.64115	1.40117	Not Changed
YOL086C	0.00168237	0.00219588	0.00193913	0.00207994	0.00433824	ORFt	0.00320909	0.604259	-0.72676	Not Changed
YOL087C	0.000529635	0.000507207	0.000518421	0.000167638	9.15343e-05	ORFt	0.000129586	4.00058	2.00021	Induction Memory Not Affected
YOL089C	0.000243009	0.000279769	0.000261389	6.72437e-05	5.05847e-05	ORFt	5.89142e-05	4.43677	2.14951	Induction No Memory
YOL094C	0.000461094	0.000434748	0.000447921	0.000123536	6.74463e-05	ORFt	9.54912e-05	4.69071	2.22981	Not Changed
YOL099C;YOL098C	0.000236778	0.000285807	0.000261292	0.000219818	6.98551e-05	ORFt	0.000144836	1.80405	0.85124	Repression NO Memeory
YOL107W	0.000286626	0.000104662	0.000195644	4.66295e-05	5.29935e-05	ORFt	4.98115e-05	3.92768	1.97368	Not Changed
YOL108C	0.000149544	0.000134853	0.000142198	0.000266398	0.000130075	ORFt	0.000198236	0.717316	-0.479319	Not Changed
YOL109W	0.000199392	0.000901701	0.000550546	0.000663418	0.00127907	ORFt	0.000971245	0.566846	-0.818971	Not Changed
YOL115W	0.000467325	0.000386443	0.000426884	0.000162634	5.54023e-05	ORFt	0.000109018	3.91572	1.96928	Repression NO Memeory
YOL120C	0.000230547	0.000976171	0.000603359	0.00123447	0.00176565	ORFt	0.00150006	0.402224	-1.31393	Repression Memory Enhanced
YOL123W	0.000542097	0.00113316	0.00083763	0.000492559	0.000862349	ORFt	0.000677454	1.23644	0.306191	Not Changed
YOL124C	0.000255471	0.00017712	0.000216295	0.000116103	8.91255e-05	ORFt	0.000102614	2.10785	1.07577	Repression Memory Not Affected
YOL125W	0.000535866	0.000235489	0.000385677	0.000200046	0.000173433	ORFt	0.00018674	2.06532	1.04636	Repression Memory Not Affected
YOL126C	0.000803798	0.000954031	0.000878915	0.000179828	0.000202339	ORFt	0.000191084	4.59963	2.20152	Not Changed
YOL127W	0.000423708	0.00117543	0.000799569	0.00115419	0.00176565	ORFt	0.00145992	0.54768	-0.868595	Repression Memory Enhanced
YOL130W	0.00024924	0.00028782	0.00026853	0.000206092	0.000202339	ORFt	0.000204215	1.31493	0.394991	Not Changed
YOL136C	0.000411246	0.000152967	0.000282106	0.000168431	0.000125257	ORFt	0.000146844	1.92113	0.941952	Not Changed
YOL138C	0.000342705	8.0509e-05	0.000211607	0.000107778	7.22639e-05	ORFt	9.0021e-05	2.35064	1.23305	Not Changed
YOL158C	0.000324012	0.000104662	0.000214337	0.000358071	9.63519e-05	ORFt	0.000227212	0.943335	-0.0841572	Repression Memory Enhanced
YOR002W	0.000567021	0.000342163	0.000454592	0.000213971	7.70815e-05	ORFt	0.000145526	3.12378	1.64329	Not Changed
YOR004W	0.000274164	0.000235489	0.000254826	8.92948e-05	0.000110805	ORFt	0.00010005	2.547	1.3488	Repression Memory Not Affected
YOR006C	0.000224316	8.45344e-05	0.000154425	0.000100395	6.50375e-05	ORFt	8.27161e-05	1.86693	0.900667	Repression Memory Not Affected
YOR007C	0.000243009	0.000619919	0.000431464	0.000238153	0.000151754	ORFt	0.000194953	2.21316	1.14611	Repression Memory Not Affected
YOR008W-B-TIR4	0.00069164	0.000299896	0.000495768	0.00018523	0.000149345	ORFt	0.000167288	2.96357	1.56734	Not Changed
YOR017W	0.000218085	0.000138878	0.000178481	0.000136321	9.15343e-05	ORFt	0.000113928	1.56662	0.647657	Not Changed
YOR018W	0.000230547	6.03817e-05	0.000145464	0.000116995	5.78111e-05	ORFt	8.74031e-05	1.66429	0.734909	Induction Memory Not Affected
YOR023C	0.000336474	0.00015498	0.000245727	0.000213971	0.000108396	ORFt	0.000161183	1.52452	0.608353	Not Changed
YOR030W;YOR031W	0.000211854	0.000291845	0.000251849	0.00014306	7.70815e-05	ORFt	0.000110071	2.28807	1.19413	Induction Memory Not Affected
YOR038C	0.000218085	8.0509e-05	0.000149297	0.000196528	8.43079e-05	ORFt	0.000140418	1.06323	0.0884575	Not Changed
YOR042W	0.000548328	0.000171082	0.000359705	0.000182306	0.000166207	ORFt	0.000174257	2.06422	1.0456	Not Changed
YOR046C	0.000155775	0.000297883	0.000226829	0.000153516	0.000137301	ORFt	0.000145409	1.55994	0.641493	Repression Memory Not Affected
YOR048C	0.000218085	0.000207311	0.000212698	0.0001442	0.000195113	ORFt	0.000169656	1.2537	0.326191	Repression Memory Not Affected
YOR051C	0.000479787	0.000223412	0.0003516	0.000117391	7.22639e-05	ORFt	9.48277e-05	3.70777	1.89055	Repression Memory Not Affected
YOR054C	0.000218085	0.00019926	0.000208672	0.000129879	6.02199e-05	ORFt	9.50494e-05	2.19541	1.13449	Not Changed
YOR056C	0.000261702	0.000227438	0.00024457	0.000225516	0.000479351	ORFt	0.000352434	0.693946	-0.527105	Repression Memory Not Affected
YOR058C	0.000579483	0.000497143	0.000538313	0.000234585	0.000110805	ORFt	0.000172695	3.11714	1.64022	Not Changed
YOR063W	0.000610638	0.00196241	0.00128652	0.0021844	0.00426116	ORFt	0.00322278	0.399196	-1.32483	Repression Memory Not Affected
YOR064C	0.000137082	0.000245552	0.000191317	0.000115508	0.000122849	ORFt	0.000119179	1.6053	0.682842	Not Changed
YOR065W	0.000922187	0.000704454	0.00081332	7.25954e-05	7.46727e-05	ORFt	7.36341e-05	11.0454	3.46538	Induction Memory Enhanced
YOR066W	0.000429939	0.000448838	0.000439388	0.000141375	0.000101169	ORFt	0.000121272	3.62315	1.85725	Not Changed
YOR070C	0.000218085	0.000217374	0.00021773	0.000142119	0.000125257	ORFt	0.000133688	1.62864	0.703667	Not Changed
YOR078W	0.000255471	0.000289832	0.000272652	0.000449745	0.000486577	ORFt	0.000468161	0.582389	-0.779946	Repression Memory Not Affected
YOR080W	0.00024924	4.42799e-05	0.00014676	0.000100197	8.43079e-05	ORFt	9.22522e-05	1.59085	0.669802	Not Changed
YOR086C	0.000579483	0.000772886	0.000676184	0.000233049	0.00012044	ORFt	0.000176744	3.82578	1.93575	Induction Memory Not Affected
YOR087W	0.000243009	0.000271718	0.000257363	7.93842e-05	7.46727e-05	ORFt	7.70284e-05	3.34115	1.74034	Not Changed
YOR090C	0.000130851	0.000364303	0.000247577	0.000154457	8.67167e-05	ORFt	0.000120587	2.0531	1.0378	Induction No Memory
YOR093C	0.000224316	0.000573626	0.000398971	0.000119225	0.000105987	ORFt	0.000112606	3.54307	1.825	Not Changed
YOR096W	0.000610638	0.00109492	0.00085278	0.00100206	0.00111768	ORFt	0.00105987	0.804606	-0.313646	Repression Memory Enhanced
YOR098C	0.000361398	0.000152967	0.000257182	0.000279331	0.000204748	ORFt	0.000242039	1.06256	0.0875494	Repression NO Memeory
YOR099W	0.000230547	0.000201272	0.00021591	0.000213426	0.000132484	ORFt	0.000172955	1.24836	0.320034	Not Changed
YOR107W	0.00018693	0.000122776	0.000154853	4.35572e-05	8.43079e-05	ORFt	6.39326e-05	2.42213	1.27628	Not Changed
YOR108W	0.000648024	0.000559537	0.00060378	0.000647214	0.000233653	ORFt	0.000440434	1.37088	0.455099	Repression Memory Not Affected
YOR116C	0.000585714	0.000388456	0.000487085	0.000271056	0.0003011	ORFt	0.000286078	1.70263	0.767765	Repression Memory Not Affected
YOR117W	0.000162006	0.000277756	0.000219881	0.000557771	0.000322779	ORFt	0.000440275	0.499418	-1.00168	Not Changed
YOR127W	0.000292857	0.000179132	0.000235995	9.39528e-05	8.43079e-05	ORFt	8.91304e-05	2.64775	1.40477	Not Changed
YOR133W	0.000567021	0.00261453	0.00159077	0.00122778	0.00118754	ORFt	0.00120766	1.31724	0.397518	Repression Memory Not Affected
YOR136W	0.000598176	0.000722568	0.000660372	0.00044142	0.000330005	ORFt	0.000385712	1.71208	0.775753	Not Changed
YOR138C	0.00024924	0.000171082	0.000210161	0.000129582	5.78111e-05	ORFt	9.36963e-05	2.243	1.16543	Induction Memory Not Affected
YOR140W	0.000666717	0.000261654	0.000464185	0.000264019	9.87607e-05	ORFt	0.00018139	2.55905	1.35561	Not Changed
YOR144C	0.000218085	0.000193222	0.000205653	7.93842e-05	5.78111e-05	ORFt	6.85977e-05	2.99796	1.58398	Not Changed
YOR147W	0.000162006	0.000197247	0.000179626	0.000238004	0.000252924	ORFt	0.000245464	0.731784	-0.45051	Not Changed
YOR151C	0.000529635	0.00130022	0.000914927	0.000622041	0.00068169	ORFt	0.000651865	1.40355	0.489083	Not Changed
YOR154W	0.00018693	0.000322036	0.000254483	0.000118779	5.54023e-05	ORFt	8.70906e-05	2.92205	1.54698	Repression NO Memeory
YOR158W	0.000299088	0.000106674	0.000202881	0.00019856	0.000108396	ORFt	0.000153478	1.32189	0.402605	Induction No Memory
YOR165W	0.000386322	0.000138878	0.0002626	0.000171504	6.98551e-05	ORFt	0.000120679	2.17601	1.12169	Repression NO Memeory
YOR167C	0.000573252	0.000485067	0.000529159	0.000584182	0.00059979	ORFt	0.000591986	0.89387	-0.161863	Repression Memory Not Affected
YOR168W	0.00024924	0.000740683	0.000494961	0.000305396	0.000313144	ORFt	0.00030927	1.60042	0.678449	Repression Memory Not Affected
YOR172W	0.000473556	5.43436e-05	0.00026395	0.000265357	0.000185477	ORFt	0.000225417	1.17094	0.227664	Not Changed
YOR176W	0.000149544	0.000338138	0.000243841	9.78675e-05	5.29935e-05	ORFt	7.54305e-05	3.23265	1.69272	Not Changed
YOR179C	0.000255471	9.25853e-05	0.000174028	4.85621e-05	6.74463e-05	ORFt	5.80042e-05	3.00027	1.58509	Not Changed
YOR181W	0.00043617	0.000108687	0.000272428	0.000160007	5.78111e-05	ORFt	0.000108909	2.50143	1.32275	Not Changed
YOR182C	0.000666717	0.000885599	0.000776158	0.00124572	0.0014236	ORFt	0.00133466	0.58154	-0.782049	Repression Memory Enhanced
YOR187W	0.000155775	0.00028782	0.000221797	0.000269668	0.000103578	ORFt	0.000186623	1.18848	0.249112	Not Changed
YOR188W	0.000267933	0.000255616	0.000261774	0.000104706	8.18991e-05	ORFt	9.33025e-05	2.80565	1.48834	Repression Memory Not Affected
YOR191W	0.000348936	0.000368329	0.000358632	0.000132654	0.000134893	ORFt	0.000133773	2.6809	1.42272	Not Changed
YOR192C	0.000199392	8.65472e-05	0.00014297	5.41616e-05	5.54023e-05	ORFt	5.4782e-05	2.60979	1.38393	Not Changed
YOR195W	0.00103435	0.000283794	0.00065907	0.000159462	6.74463e-05	ORFt	0.000113454	5.80912	2.53832	Not Changed
YOR198C	0.000355167	0.000706466	0.000530817	0.000269322	0.00012044	ORFt	0.000194881	2.7238	1.44562	Repression Memory Not Affected
YOR203W;YOR204W	0.000567021	0.00164842	0.00110772	0.00120454	0.00109359	ORFt	0.00114907	0.964018	-0.0528674	Repression Memory Not Affected
YOR206W	0.000654255	0.000499156	0.000576705	0.000264911	0.0003011	ORFt	0.000283005	2.03779	1.027	Repression Memory Not Affected
YOR207C	0.000211854	0.000585703	0.000398778	0.000190383	0.000228836	ORFt	0.00020961	1.90248	0.927883	Repression Memory Not Affected
YOR209C	0.000130851	0.000311972	0.000221412	0.000205943	5.78111e-05	ORFt	0.000131877	1.67892	0.747537	Repression Memory Not Affected
YOR211C	0.000274164	0.000150954	0.000212559	0.00019742	0.000103578	ORFt	0.000150499	1.41236	0.498109	Not Changed
YOR212W	0.000143313	0.000253603	0.000198458	0.000356089	0.000366137	ORFt	0.000361113	0.549573	-0.863616	Repression NO Memeory
YOR217W	0.000330243	0.000346189	0.000338216	0.000116153	9.63519e-05	ORFt	0.000106252	3.18314	1.67045	Not Changed
YOR222W	0.000224316	0.000328074	0.000276195	0.000304554	0.000209565	ORFt	0.00025706	1.07444	0.103584	Induction No Memory
YOR227W	0.000735257	0.000328074	0.000531666	0.000173981	5.05847e-05	ORFt	0.000112283	4.73505	2.24338	Induction Memory Not Affected
YOR230W	0.000461094	0.000652123	0.000556608	0.000146578	5.05847e-05	ORFt	9.85815e-05	5.64617	2.49727	Induction Memory Enhanced
YOR231W	0.000336474	0.000173094	0.000254784	0.000155448	8.67167e-05	ORFt	0.000121082	2.10422	1.07328	Not Changed
YOR234C	0.000778874	0.000903713	0.000841294	0.00103824	0.00104301	ORFt	0.00104062	0.808452	-0.306767	Repression NO Memeory
YOR239W	0.000193161	0.000112713	0.000152937	0.000160651	0.000132484	ORFt	0.000146568	1.04346	0.0613685	Not Changed
YOR241W	0.000230547	0.000152967	0.000191757	0.000225318	0.000137301	ORFt	0.00018131	1.05762	0.0808215	Not Changed
YOR244W	0.000492249	9.05726e-05	0.000291411	0.000163476	9.87607e-05	ORFt	0.000131118	2.2225	1.15218	Not Changed
YOR247W;YOR248W	0.000853646	0.000927866	0.000890756	0.000157976	0.000146937	ORFt	0.000152456	5.84271	2.54664	Repression Memory Not Affected
YOR251C	0.000137082	0.000303921	0.000220502	8.93444e-05	5.29935e-05	ORFt	7.1169e-05	3.09828	1.63147	Repression NO Memeory
YOR254C	0.000149544	0.000237501	0.000193523	0.00036932	0.000264968	ORFt	0.000317144	0.610205	-0.712634	Repression Memory Not Affected
YOR261C	0.000224316	0.000301909	0.000263112	0.000322343	0.00036132	ORFt	0.000341831	0.769713	-0.377607	Not Changed
YOR264W	0.000598176	0.000241527	0.000419851	0.000278192	0.000327596	ORFt	0.000302894	1.38613	0.471066	Not Changed
YOR267C	0.000361398	0.000374367	0.000367882	0.000222395	0.000134893	ORFt	0.000178644	2.05931	1.04216	Not Changed
YOR270C	0.000542097	0.000507207	0.000524652	0.000518078	0.000397451	ORFt	0.000457765	1.14612	0.196753	Not Changed
YOR272W	0.000442401	0.000217374	0.000329887	0.000200988	0.000163798	ORFt	0.000182393	1.80866	0.854924	Repression Memory Enhanced
YOR273C	0.000330243	0.000187183	0.000258713	0.000315307	8.18991e-05	ORFt	0.000198603	1.30266	0.381466	Not Changed
YOR276W	0.000286626	0.000328074	0.00030735	0.00033711	0.000142119	ORFt	0.000239615	1.28268	0.359166	Repression Memory Not Affected
YOR281C	0.000143313	0.000122776	0.000133045	0.000152079	7.94903e-05	ORFt	0.000115784	1.14907	0.200467	Repression NO Memeory
YOR284W	0.000130851	8.85599e-05	0.000109705	6.51129e-05	6.74463e-05	ORFt	6.62796e-05	1.65519	0.726998	Not Changed
YOR285W	0.000286626	0.000269705	0.000278165	0.000188748	0.000168616	ORFt	0.000178682	1.55676	0.63855	Induction No Memory
YOR287C	0.00049848	0.000150954	0.000324717	0.000104656	0.000103578	ORFt	0.000104117	3.11876	1.64097	Repression Memory Not Affected
YOR290C	0.000579483	0.00040657	0.000493026	0.00031828	0.000216792	ORFt	0.000267536	1.84284	0.881933	Induction No Memory
YOR291W	0.000479787	0.000189196	0.000334491	0.000149205	0.00013971	ORFt	0.000144457	2.3155	1.21132	Not Changed
YOR293W	0.000735257	0.00100032	0.000867791	0.000936654	0.00092016	ORFt	0.000928407	0.934709	-0.0974106	Repression Memory Enhanced
YOR296W	0.000554559	0.000356252	0.000455405	9.67278e-05	8.43079e-05	ORFt	9.05178e-05	5.03111	2.33088	Not Changed
YOR297C	0.000286626	0.000207311	0.000246968	0.000119671	0.000231245	ORFt	0.000175458	1.40757	0.493202	Not Changed
YOR298C-A	0.000174468	0.000414621	0.000294545	0.000729869	0.000698551	ORFt	0.00071421	0.412406	-1.27786	Not Changed
YOR304C-A	0.00024924	8.25217e-05	0.000165881	6.3874e-05	6.02199e-05	ORFt	6.2047e-05	2.67347	1.41871	Not Changed
YOR304W	0.000467325	0.000334112	0.000400718	0.000190829	0.000317961	ORFt	0.000254395	1.57518	0.655517	Not Changed
YOR305W	0.000317781	0.00031801	0.000317896	0.000179531	0.00012044	ORFt	0.000149985	2.11951	1.08373	Not Changed
YOR307C	0.000448632	0.000219387	0.000334009	8.51819e-05	9.63519e-05	ORFt	9.07669e-05	3.67986	1.87965	Not Changed
YOR308C	0.000853646	0.000124789	0.000489218	9.71242e-05	0.000149345	ORFt	0.000123235	3.9698	1.98907	Not Changed
YOR309C;YOR310C	0.000641793	0.000565576	0.000603684	0.0004991	0.000765997	ORFt	0.000632548	0.954368	-0.0673824	Repression Memory Not Affected
YOR311C	0.000224316	8.0509e-05	0.000152412	0.000302126	0.000122849	ORFt	0.000212487	0.717278	-0.479395	Not Changed
YOR312C	0.000529635	0.00115732	0.000843476	0.000868964	0.000898481	ORFt	0.000883723	0.954457	-0.0672477	Repression Memory Not Affected
YOR315W	0.000461094	0.000489092	0.000475093	0.000306239	0.000281829	ORFt	0.000294034	1.61578	0.692227	Not Changed
YOR317W	0.000604407	0.000195234	0.00039982	0.000396871	0.00018066	ORFt	0.000288766	1.38458	0.469453	Not Changed
YOR326W	0.000585714	0.000978184	0.000781949	0.000344543	0.00027942	ORFt	0.000311982	2.50639	1.32561	Repression Memory Not Affected
YOR330C	0.000348936	0.000106674	0.000227805	0.000247815	0.000142119	ORFt	0.000194967	1.16843	0.224568	Not Changed
YOR335C	0.000274164	0.00118952	0.000731842	0.000409805	0.000431175	ORFt	0.00042049	1.74045	0.799462	Repression Memory Not Affected
YOR336W	0.000716564	0.000402545	0.000559555	8.49341e-05	7.46727e-05	ORFt	7.98034e-05	7.01166	2.80976	Not Changed
YOR341W	0.00129605	0.000784963	0.0010405	0.000404949	0.000484168	ORFt	0.000444558	2.34054	1.22684	Repression Memory Not Affected
YOR342C	0.000523404	0.000376379	0.000449892	0.000228886	0.000305917	ORFt	0.000267402	1.68246	0.750569	Not Changed
YOR344C	0.000492249	0.000579665	0.000535957	0.000155201	0.000187886	ORFt	0.000171543	3.12432	1.64354	Repression Memory Not Affected
YOR346W	0.000504711	8.25217e-05	0.000293616	0.000121306	0.000209565	ORFt	0.000165436	1.7748	0.82766	Repression Memory Not Affected
YOR349W	0.000803798	0.000193222	0.00049851	0.000107877	5.05847e-05	ORFt	7.9231e-05	6.29186	2.65349	Not Changed
YOR354C	0.000517173	0.000364303	0.000440738	0.000288399	0.000187886	ORFt	0.000238143	1.85073	0.888094	Induction Memory Not Affected
YOR355W	0.000448632	0.000809115	0.000628873	0.000362481	0.000233653	ORFt	0.000298067	2.10984	1.07713	Not Changed
YOR357C	0.000180699	0.000136865	0.000158782	0.000213079	5.05847e-05	ORFt	0.000131832	1.20443	0.268351	Not Changed
YOR359W	0.000367629	0.000515257	0.000441443	0.000284633	0.000183069	ORFt	0.000233851	1.88771	0.916638	Not Changed
YOR360C	0.000143313	0.000144916	0.000144115	0.00035039	0.000192704	ORFt	0.000271547	0.530716	-0.913987	Repression NO Memeory
YOR361C	0.000193161	0.000587716	0.000390438	0.000608166	0.000409495	ORFt	0.000508831	0.767324	-0.382092	Repression Memory Not Affected
YOR362C	0.000317781	0.000424685	0.000371233	0.000430122	0.000168616	ORFt	0.000299369	1.24005	0.310401	Not Changed
YOR370C	0.000361398	0.000205298	0.000283348	0.000372442	0.000250515	ORFt	0.000311478	0.909687	-0.136557	Not Changed
YOR371C	0.000180699	0.000305934	0.000243316	0.000121752	6.02199e-05	ORFt	9.0986e-05	2.67422	1.41912	Not Changed
YOR372C	0.000193161	0.000438774	0.000315967	0.000233594	5.54023e-05	ORFt	0.000144498	2.18666	1.12873	Not Changed
YOR375C	0.000324012	0.000599792	0.000461902	0.000275863	0.00018066	ORFt	0.000228261	2.02357	1.0169	Not Changed
YOR376W-A-ATF1	0.000224316	0.000217374	0.000220845	0.000203911	0.000132484	ORFt	0.000168198	1.31301	0.392878	Not Changed
YOR386W	0.000517173	0.000118751	0.000317962	5.05442e-05	6.26287e-05	ORFt	5.65865e-05	5.61904	2.49032	Not Changed
YPL004C	0.000666717	0.000527334	0.000597025	0.000292215	0.000113213	ORFt	0.000202714	2.94516	1.55834	Induction Memory Not Affected
YPL008W	0.00024924	0.00026568	0.00025746	0.000143704	0.000113213	ORFt	0.000128459	2.00422	1.00304	Not Changed
YPL009C	0.000965804	0.000497143	0.000731474	0.000262136	0.000187886	ORFt	0.000225011	3.25083	1.70081	Not Changed
YPL010W	0.000429939	0.000213349	0.000321644	0.000248014	9.87607e-05	ORFt	0.000173387	1.85506	0.891467	Repression NO Memeory
YPL011C	0.000230547	0.000159005	0.000194776	0.000215259	8.43079e-05	ORFt	0.000149783	1.30038	0.378938	Not Changed
YPL012W	0.000567021	0.000710492	0.000638756	0.000218183	0.000469715	ORFt	0.000343949	1.85712	0.893071	Repression Memory Enhanced
YPL013C	0.000429939	0.000207311	0.000318625	0.000190383	0.000185477	ORFt	0.00018793	1.69544	0.76166	Not Changed
YPL016W	0.00109042	0.000424685	0.000757555	8.54297e-05	7.70815e-05	ORFt	8.12556e-05	9.32311	3.22081	Not Changed
YPL019C	0.0006231	0.00096007	0.000791585	0.000409359	0.000390225	ORFt	0.000399792	1.97999	0.985494	Not Changed
YPL020C	0.000486018	0.000116738	0.000301378	0.000120612	0.000168616	ORFt	0.000144614	2.08401	1.05937	Not Changed
YPL022W	0.000218085	0.000301909	0.000259997	0.000192415	9.39431e-05	ORFt	0.000143179	1.81589	0.860673	Not Changed
YPL024W	0.000772643	0.000376379	0.000574511	0.000114418	0.000327596	ORFt	0.000221007	2.59951	1.37824	Not Changed
YPL032C	0.000342705	0.000837293	0.000589999	0.000272443	0.000346867	ORFt	0.000309655	1.90534	0.930051	Repression Memory Not Affected
YPL036W	0.00037386	0.000245552	0.000309706	6.37254e-05	9.87607e-05	ORFt	8.1243e-05	3.81209	1.93058	Not Changed
YPL042C	0.000479787	9.25853e-05	0.000286186	0.000136469	0.000118031	ORFt	0.00012725	2.249	1.16928	Not Changed
YPL043W	0.000224316	0.00015498	0.000189648	0.000158768	0.000252924	ORFt	0.000205846	0.921309	-0.118243	Repression Memory Not Affected
YPL057C	0.000211854	0.000193222	0.000202538	0.000328438	0.000122849	ORFt	0.000225644	0.8976	-0.155855	Not Changed
YPL058C	0.000442401	0.000241527	0.000341964	0.000143308	5.29935e-05	ORFt	9.81507e-05	3.48407	1.80077	Repression NO Memeory
YPL061W	0.00149544	0.00246357	0.00197951	0.00200106	0.00126462	ORFt	0.00163284	1.21231	0.27776	Not Changed
YPL068C;YPL067C	0.000224316	8.65472e-05	0.000155431	7.54199e-05	0.000101169	ORFt	8.82947e-05	1.76037	0.81588	Repression NO Memeory
YPL074W	0.000785105	0.000197247	0.000491176	0.000115756	0.000108396	ORFt	0.000112076	4.38253	2.13176	Not Changed
YPL075W	0.00159513	0.000537397	0.00106627	0.000276953	0.000291464	ORFt	0.000284209	3.7517	1.90755	Not Changed
YPL079W	0.00037386	0.00113316	0.000753512	0.000858112	0.000932204	ORFt	0.000895158	0.841764	-0.248513	Repression Memory Not Affected
YPL081W	0.00118389	0.00103655	0.00111022	0.00189511	0.00247143	ORFt	0.00218327	0.508513	-0.975643	Repression Memory Enhanced
YPL082C	0.000598176	0.000533372	0.000565774	0.000465602	0.000207157	ORFt	0.000336379	1.68195	0.750137	Not Changed
YPL084W	0.000243009	0.000233476	0.000238242	0.000164715	0.000173433	ORFt	0.000169074	1.4091	0.494775	Not Changed
YPL085W	0.000467325	0.000883586	0.000675455	0.000202623	6.98551e-05	ORFt	0.000136239	4.95787	2.30972	Not Changed
YPL089C	0.000230547	0.000279769	0.000255158	0.000153119	0.000118031	ORFt	0.000135575	1.88204	0.912296	Not Changed
YPL090C	0.00129605	0.00161622	0.00145613	0.00231428	0.00330969	ORFt	0.00281198	0.517831	-0.949447	Repression Memory Enhanced
YPL092W	0.000261702	0.000336125	0.000298913	0.000150047	6.02199e-05	ORFt	0.000105133	2.84318	1.50751	Induction Memory Not Affected
YPL093W	0.000286626	0.000841319	0.000563972	0.00071198	0.00058052	ORFt	0.00064625	0.872684	-0.196468	Repression Memory Not Affected
YPL094C	0.00037386	0.000152967	0.000263413	0.000307775	9.15343e-05	ORFt	0.000199655	1.31935	0.399823	Repression NO Memeory
YPL106C	0.000230547	0.00224821	0.00123938	0.00043582	0.000238471	ORFt	0.000337146	3.6761	1.87818	Repression Memory Enhanced
YPL108W;YPL107W	0.000454863	0.000102649	0.000278756	0.000127302	7.22639e-05	ORFt	9.9783e-05	2.79362	1.48214	Not Changed
YPL109C	0.000367629	0.000130827	0.000249228	3.75118e-05	5.05847e-05	ORFt	4.40482e-05	5.65807	2.50031	Induction Memory Not Affected
YPL117C	0.000224316	0.000710492	0.000467404	0.000349449	0.000192704	ORFt	0.000271076	1.72425	0.78597	Not Changed
YPL118W	0.00024924	0.000114725	0.000181983	0.00030609	0.000122849	ORFt	0.000214469	0.848525	-0.236971	Induction No Memory
YPL127C	0.000243009	0.000291845	0.000267427	0.000200294	5.78111e-05	ORFt	0.000129053	2.07223	1.05119	Not Changed
YPL129W	0.00031155	0.000501168	0.000406359	0.00022626	0.000187886	ORFt	0.000207073	1.9624	0.972616	Not Changed
YPL131W	0.0006231	0.00140891	0.001016	0.00142807	0.00134411	ORFt	0.00138609	0.732999	-0.448117	Repression Memory Not Affected
YPL137C	0.000267933	0.000748733	0.000508333	0.000524372	0.000224018	ORFt	0.000374195	1.35847	0.441984	Not Changed
YPL141C	0.000411246	0.000150954	0.0002811	0.000214169	0.000161389	ORFt	0.000187779	1.49697	0.582047	Not Changed
YPL143W	0.000554559	0.00146325	0.0010089	0.00100865	0.00258946	ORFt	0.00179906	0.560797	-0.83445	Repression Memory Enhanced
YPL145C	0.000803798	0.00040657	0.000605184	0.00033275	0.000192704	ORFt	0.000262727	2.30348	1.20381	Repression NO Memeory
YPL146C	0.000211854	0.000144916	0.000178385	0.000162931	6.02199e-05	ORFt	0.000111575	1.59878	0.676976	Repression Memory Not Affected
YPL150W	0.000224316	7.44708e-05	0.000149393	0.000119671	0.000144528	ORFt	0.000132099	1.13092	0.177492	Not Changed
YPL154C	0.000274164	0.00103051	0.000652339	0.000216696	0.00019993	ORFt	0.000208313	3.13153	1.64687	Induction Memory Not Affected
YPL156C	0.000218085	0.000215362	0.000216723	8.32989e-05	5.05847e-05	ORFt	6.69418e-05	3.23749	1.69487	Not Changed
YPL157W	0.000180699	7.24581e-05	0.000126578	0.000236864	0.00019993	ORFt	0.000218397	0.579579	-0.786922	Not Changed
YPL158C	0.000236778	0.000225425	0.000231101	0.000138055	0.000122849	ORFt	0.000130452	1.77155	0.825009	Not Changed
YPL160W	0.000479787	0.00114725	0.00081352	0.000704547	0.000411904	ORFt	0.000558226	1.45733	0.543329	Repression Memory Not Affected
YPL167C	0.000585714	0.000305934	0.000445824	9.86108e-05	9.39431e-05	ORFt	9.62769e-05	4.63064	2.21121	Not Changed
YPL174C	0.000224316	0.000106674	0.000165495	0.000154804	6.50375e-05	ORFt	0.000109921	1.50558	0.590324	Not Changed
YPL176C	0.000454863	0.000140891	0.000297877	0.000124676	0.000118031	ORFt	0.000121353	2.45462	1.2955	Not Changed
YPL177C	0.000405015	0.000130827	0.000267921	0.000157579	5.05847e-05	ORFt	0.000104082	2.57413	1.36409	Induction Memory Not Affected
YPL179W	0.000243009	0.000191209	0.000217109	0.000379082	0.00024088	ORFt	0.000309981	0.700395	-0.51376	Not Changed
YPL180W	0.000386322	0.000392481	0.000389401	0.000102426	0.000110805	ORFt	0.000106616	3.65239	1.86884	Not Changed
YPL184C	0.000504711	0.000483054	0.000493882	0.000257429	0.000204748	ORFt	0.000231088	2.1372	1.09572	Not Changed
YPL190C	0.000791336	0.000519283	0.00065531	0.000509407	0.000267376	ORFt	0.000388392	1.68724	0.754665	Not Changed
YPL193W	0.000336474	0.000257629	0.000297051	6.432e-05	8.43079e-05	ORFt	7.4314e-05	3.99725	1.99901	Not Changed
YPL195W	0.000355167	0.000257629	0.000306398	0.000347764	0.000158981	ORFt	0.000253372	1.20928	0.274146	Not Changed
YPL198W;snR59	0.00211854	0.00163232	0.00187543	0.00122114	0.00217033	ORFt	0.00169573	1.10597	0.145312	Repression Memory Enhanced
YPL204W	0.000454863	0.000392481	0.000423672	0.00049132	0.000332414	ORFt	0.000411867	1.02866	0.0407697	Not Changed
YPL207W	0.000224316	0.000235489	0.000229902	0.000154457	0.000142119	ORFt	0.000148288	1.55038	0.632618	Not Changed
YPL212C	0.000386322	0.000201272	0.000293797	0.000330966	0.000305917	ORFt	0.000318441	0.922609	-0.116208	Repression Memory Not Affected
YPL216W	0.000380091	0.000128814	0.000254453	0.000190482	8.91255e-05	ORFt	0.000139804	1.82007	0.863992	Not Changed
YPL217C	0.000679179	0.000396507	0.000537843	0.000282205	0.00046008	ORFt	0.000371143	1.44915	0.53521	Repression Memory Not Affected
YPL218W	0.000205623	0.000446825	0.000326224	0.000214962	0.000257741	ORFt	0.000236351	1.38025	0.464928	Repression NO Memeory
YPL220W	0.000429939	0.00117946	0.000804698	0.000783535	0.00159221	ORFt	0.00118787	0.677426	-0.561864	Repression Memory Not Affected
YPL221W	0.000454863	0.000173094	0.000313978	0.000344444	0.000171025	ORFt	0.000257734	1.21823	0.284781	Not Changed
YPL226W	0.000224316	0.00106876	0.000646536	0.000473282	0.000293873	ORFt	0.000383578	1.68554	0.753212	Repression Memory Not Affected
YPL228W	0.000274164	0.00024354	0.000258852	0.000119919	0.000118031	ORFt	0.000118975	2.17568	1.12147	Not Changed
YPL231W	0.000510942	0.0034317	0.00197132	0.000922432	0.000698551	ORFt	0.000810492	2.43225	1.28229	Not Changed
YPL233W	0.000292857	0.000223412	0.000258135	0.000308667	0.000125257	ORFt	0.000216962	1.18977	0.250681	Not Changed
YPL234C	0.000292857	0.000313985	0.000303421	9.7818e-05	5.29935e-05	ORFt	7.54057e-05	4.02384	2.00857	Not Changed
YPL236C	0.000267933	0.000213349	0.000240641	0.000126906	6.26287e-05	ORFt	9.47672e-05	2.53928	1.34442	Not Changed
YPL237W	0.000473556	0.000442799	0.000458178	0.000776597	0.000611834	ORFt	0.000694216	0.659993	-0.599478	Not Changed
YPL240C	0.00122128	0.00151961	0.00137044	0.000432996	0.000125257	ORFt	0.000279127	4.90975	2.29565	Not Changed
YPL242C	0.000442401	0.000342163	0.000392282	0.00025951	8.91255e-05	ORFt	0.000174318	2.25038	1.17017	Not Changed
YPL243W	0.00018693	0.000374367	0.000280648	0.000615649	0.000231245	ORFt	0.000423447	0.662771	-0.593417	Repression NO Memeory
YPL244C	0.000205623	8.25217e-05	0.000144072	0.000133744	0.000113213	ORFt	0.000123479	1.16678	0.22253	Repression NO Memeory
YPL245W	0.000324012	0.000159005	0.000241508	0.00023072	0.000337232	ORFt	0.000283976	0.850455	-0.233693	Repression Memory Not Affected
YPL249C-A	0.000486018	0.000732632	0.000609325	0.000950777	0.00162835	ORFt	0.00128956	0.472505	-1.0816	Repression Memory Enhanced
YPL252C	0.000230547	0.0001107	0.000170623	0.000152277	7.22639e-05	ORFt	0.00011227	1.51975	0.603837	Not Changed
YPL253C	0.00056079	0.000120763	0.000340777	9.72233e-05	8.18991e-05	ORFt	8.95612e-05	3.80496	1.92788	Not Changed
YPL259C	0.000324012	0.000106674	0.000215343	0.000151682	7.46727e-05	ORFt	0.000113177	1.9027	0.92805	Not Changed
YPL260W	0.000492249	0.000565576	0.000528912	0.00023731	0.000154163	ORFt	0.000195737	2.70216	1.43411	Not Changed
YPL263C	0.00037386	0.000136865	0.000255362	0.00017408	0.000274603	ORFt	0.000224342	1.13828	0.18685	Repression Memory Not Affected
YPL265W	0.000461094	0.000803077	0.000632085	0.000402124	0.00018066	ORFt	0.000291392	2.16919	1.11716	Not Changed
YPL268W	0.000230547	0.000348201	0.000289374	0.000102426	5.29935e-05	ORFt	7.771e-05	3.72377	1.89676	Not Changed
YPL269W	0.000336474	0.000191209	0.000263841	0.000182306	6.02199e-05	ORFt	0.000121263	2.17578	1.12153	Not Changed
YPL270W	0.000267933	0.000241527	0.00025473	0.000165161	5.54023e-05	ORFt	0.000110282	2.30981	1.20778	Induction No Memory
YPL273W	0.00024924	0.000621932	0.000435586	0.000345633	0.000228836	ORFt	0.000287235	1.51648	0.600728	Repression Memory Not Affected
YPR008W	0.000654255	0.000617906	0.00063608	0.00016635	9.87607e-05	ORFt	0.000132555	4.7986	2.26261	Not Changed
YPR010C	0.000616869	0.00107681	0.000846838	0.000750681	0.000847897	ORFt	0.000799289	1.05949	0.0833693	Repression Memory Not Affected
YPR016C	0.000336474	0.000193222	0.000264848	0.000436861	0.00039986	ORFt	0.000418361	0.633061	-0.659584	Repression Memory Not Affected
YPR019W	0.000137082	0.00034015	0.000238616	0.000122743	5.05847e-05	ORFt	8.6664e-05	2.75335	1.46119	Not Changed
YPR022C	0.000411246	0.000322036	0.000366641	0.000170958	5.54023e-05	ORFt	0.00011318	3.23944	1.69574	Not Changed
YPR024W	0.000218085	0.00042871	0.000323398	0.00041144	0.000248106	ORFt	0.000329773	0.980667	-0.0281646	Not Changed
YPR028W	0.000492249	0.000529347	0.000510798	0.000219719	0.000110805	ORFt	0.000165262	3.09084	1.628	Not Changed
YPR029C	0.000423708	0.000241527	0.000332617	0.000233197	0.000134893	ORFt	0.000184045	1.80726	0.853805	Not Changed
YPR035W	0.00056079	0.00123783	0.000899308	0.000904197	0.000833444	ORFt	0.00086882	1.03509	0.0497569	Not Changed
YPR036W-A	0.0011652	0.00096007	0.00106263	0.00104309	0.000749136	ORFt	0.000896115	1.18582	0.245887	Not Changed
YPR041W	0.000473556	0.000666212	0.000569884	0.000477544	0.000281829	ORFt	0.000379687	1.50093	0.585859	Repression Memory Not Affected
YPR043W	0.000529635	0.00106473	0.000797183	0.000859549	0.001149	ORFt	0.00100427	0.793791	-0.333168	Repression Memory Not Affected
YPR055W	0.000510942	0.000116738	0.00031384	0.000140929	7.46727e-05	ORFt	0.000107801	2.91129	1.54166	Not Changed
YPR057W	0.000467325	0.000175107	0.000321216	0.000241126	0.00012044	ORFt	0.000180783	1.77681	0.829286	Not Changed
YPR058W	0.000162006	0.000150954	0.00015648	8.87497e-05	6.02199e-05	ORFt	7.44848e-05	2.10083	1.07096	Repression Memory Not Affected
YPR059C-ARO7	0.000411246	0.000227438	0.000319342	0.000134289	0.000168616	ORFt	0.000151452	2.10853	1.07624	Repression Memory Not Affected
YPR069C	0.000218085	0.000543436	0.00038076	0.000209313	6.74463e-05	ORFt	0.000138379	2.75157	1.46025	Repression Memory Not Affected
YPR074C	0.000355167	0.00156993	0.000962546	0.000591021	0.000313144	ORFt	0.000452082	2.12914	1.09027	Repression Memory Not Affected
YPR080W	0.0018693	0.0029265	0.0023979	0.00304886	0.0106108	ORFt	0.0068298	0.351094	-1.51007	Repression Memory Not Affected
YPR086W	0.000299088	0.000148942	0.000224015	0.000164665	8.18991e-05	ORFt	0.000123282	1.81709	0.861629	Not Changed
YPR089W	0.000224316	0.0003321	0.000278208	0.000150642	0.000103578	ORFt	0.00012711	2.18872	1.13009	Not Changed
YPR097W	0.000230547	0.00026568	0.000248113	8.80064e-05	8.18991e-05	ORFt	8.49528e-05	2.9206	1.54627	Repression NO Memeory
YPR101W	0.000230547	7.44708e-05	0.000152509	0.000181959	0.000125257	ORFt	0.000153608	0.992842	-0.010364	Not Changed
YPR102C	0.000392553	0.000865472	0.000629012	0.000867379	0.00141878	ORFt	0.00114308	0.550278	-0.861767	Repression Memory Not Affected
YPR111W	0.000392553	0.000205298	0.000298925	0.000102773	7.70815e-05	ORFt	8.99274e-05	3.32407	1.73295	Not Changed
YPR112C	0.000218085	0.000209323	0.000213704	0.000313374	0.000450445	ORFt	0.00038191	0.559567	-0.837617	Repression Memory Not Affected
YPR113W	0.000292857	0.000402545	0.000347701	0.000295634	0.000163798	ORFt	0.000229716	1.51361	0.597994	Not Changed
YPR116W;YPR117W	0.000535866	0.000418647	0.000477256	0.000189442	5.05847e-05	ORFt	0.000120013	3.9767	1.99157	Not Changed
YPR125W	0.000261702	0.000134853	0.000198277	0.000200145	0.000163798	ORFt	0.000181972	1.0896	0.123804	Repression NO Memeory
YPR132W	0.00139574	0.00107479	0.00123527	0.000909499	0.000965928	ORFt	0.000937713	1.31732	0.397606	Repression Memory Not Affected
YPR133C	0.000224316	7.44708e-05	0.000149393	0.000267092	0.000115622	ORFt	0.000191357	0.780705	-0.357151	Not Changed
YPR137W	0.00024924	0.000458901	0.00035407	0.000480121	0.000472124	ORFt	0.000476122	0.743654	-0.427296	Not Changed
YPR143W	0.000261702	0.000291845	0.000276773	0.000197172	0.000156572	ORFt	0.000176872	1.56482	0.646	Repression Memory Not Affected
YPR144C	0.000386322	0.000146929	0.000266625	0.000164715	0.000262559	ORFt	0.000213637	1.24803	0.319653	Repression Memory Not Affected
YPR148C	0.000336474	0.000100636	0.000218555	0.000106539	5.29935e-05	ORFt	7.97664e-05	2.73994	1.45414	Not Changed
YPR149W	0.000697871	0.000752759	0.000725315	0.000533688	0.000414313	ORFt	0.000474	1.5302	0.61372	Not Changed
YPR159W	0.000286626	0.000225425	0.000256025	0.000412877	0.000248106	ORFt	0.000330492	0.774681	-0.368326	Not Changed
YPR161C	0.000243009	0.000179132	0.000211071	0.000175121	0.000216792	ORFt	0.000195956	1.07713	0.107194	Repression NO Memeory
YPR163C	0.000791336	0.000853395	0.000822366	0.000396574	0.000286647	ORFt	0.00034161	2.40732	1.26743	Repression Memory Not Affected
YPR169W	0.000429939	0.000126802	0.00027837	0.000183644	0.000105987	ORFt	0.000144816	1.92224	0.942788	Repression NO Memeory
YPR171W	0.000149544	0.000444812	0.000297178	0.000223336	6.98551e-05	ORFt	0.000146596	2.0272	1.01949	Not Changed
YPR173C	0.000255471	0.000255616	0.000255543	0.000384384	0.000132484	ORFt	0.000258434	0.988815	-0.016227	Not Changed
YPR183W	0.000361398	0.000289832	0.000325615	0.000212385	0.000154163	ORFt	0.000183274	1.77666	0.829166	Not Changed
YPR185W	0.000604407	0.000215362	0.000409884	9.23671e-05	6.50375e-05	ORFt	7.87023e-05	5.20803	2.38074	Not Changed
YPR187W	0.000361398	0.000273731	0.000317564	0.000363175	0.000284238	ORFt	0.000323707	0.981025	-0.0276389	Not Changed
YPR189W	0.000492249	0.000338138	0.000415193	0.000135577	9.63519e-05	ORFt	0.000115965	3.58034	1.8401	Not Changed
YPR191W	0.000149544	0.000191209	0.000170376	0.000122248	8.18991e-05	ORFt	0.000102073	1.66916	0.739118	Induction Memory Not Affected

## Sheet: S3B_TRAMPcomplex(Trf4)_CRAC
gene_name	Trf4_2	PolII_r1	PolII_r2	name	type	PolII	Trf4_PolII	Trf4_PolII_log2	Gene_Group
ACE2;YLR132C	0.00048015	0.000227449	0.000168616	YLR131C;YLR132C	ORFt	0.000198032	2.4246	1.27775	Not Changed
APC1;YNL170W	0.000252955	0.000125915	6.74463e-05	YNL172W;YNL170W	ORFt	9.66805e-05	2.6164	1.38758	Not Changed
CDC5;YMR001C-A	0.000383377	0.000338349	0.000226427	YMR001C;YMR001C-A	ORFt	0.000282388	1.35763	0.441086	Not Changed
CNA1;YLR434C	0.000179621	0.000103517	5.29935e-05	YLR433C;YLR434C	ORFt	7.82551e-05	2.29533	1.1987	Repression NO Memeory
CTR2;YHR175W-A	9.93253e-05	0.000162634	7.94903e-05	YHR175W;YHR175W-A	ORFt	0.000121062	0.820451	-0.285511	Not Changed
FKS1;YLR342W-A	0.000836839	0.00105305	0.0010406	YLR342W;YLR342W-A	ORFt	0.00104683	0.799405	-0.323001	Repression Memory Not Affected
FYV1-RPS11A	0.000217216	0.00131103	0.00161871	YDR024W;YDR025W	ORFt	0.00146487	0.148284	-2.75357	Repression Memory Enhanced
FYV12-SER1	0.000238799	0.000389637	0.000154163	YOR183W;YOR184W	ORFt	0.0002719	0.878259	-0.187281	Not Changed
GCV1;YDR020C	0.000354369	0.000559604	0.000211974	YDR019C;YDR020C	ORFt	0.000385789	0.918555	-0.122561	Induction Memory Enhanced
GLY1;YEL045C	0.00035228	0.00138942	0.00117308	YEL046C;YEL045C	ORFt	0.00128125	0.27495	-1.86276	Repression Memory Not Affected
GTR2;YGR164W	0.000131583	0.000203465	6.02199e-05	YGR163W;YGR164W	ORFt	0.000131843	0.99803	-0.00284537	Not Changed
HMRA1	9.58443e-05	7.61632e-05	6.26287e-05	YCR097W	ORFt	6.9396e-05	1.38112	0.465841	Not Changed
HOF1;YMR030W-A	0.000234621	0.000121009	6.26287e-05	YMR032W;YMR030W-A	ORFt	9.18188e-05	2.55526	1.35347	Not Changed
HYP2;YEL033W	0.000167321	0.00142634	0.00157776	YEL034W;YEL033W	ORFt	0.00150205	0.111395	-3.16624	Not Changed
ITC1;YGL132W	0.000371078	0.000128491	8.43079e-05	YGL133W;YGL132W	ORFt	0.0001064	3.48758	1.80223	Not Changed
LSR1	0.0003242	0.00194794	0.00177769	LSR1	ORFt	0.00186281	0.174038	-2.52253	Not Changed
MFB1;YDR220C	0.000227659	0.000199452	9.15343e-05	YDR219C;YDR220C	ORFt	0.000145493	1.56474	0.645927	Not Changed
MPS3;YJL016W	0.000477133	0.000174427	0.000132484	YJL019W;YJL016W	ORFt	0.000153456	3.10926	1.63657	Induction Memory Not Affected
MUC1;YIR020C	0.00022209	7.23972e-05	9.87607e-05	YIR019C;YIR020C	ORFt	8.55789e-05	2.59514	1.37581	Induction Memory Not Affected
NHP6A;YPR053C	9.79329e-05	0.000419022	0.000534753	YPR052C;YPR053C	ORFt	0.000476887	0.205359	-2.28378	Repression NO Memeory
NME1	7.56543e-05	0.000469219	0.000703369	NME1	ORFt	0.000586294	0.129038	-2.95413	Not Changed
PIP2;YOR365C	0.000307723	0.000123833	0.000154163	YOR363C;YOR365C	ORFt	0.000138998	2.21386	1.14657	Induction Memory Not Affected
POR1-tD(GUC)N	0.000240655	0.000371797	0.00113936	YNL055C-tD(GUC)N	ORFt	0.000755579	0.318504	-1.65062	Induction No Memory
PRM7;YDL038C-BSC1	1.94938e-05	5.76303e-05	0.000149345	YDL039C;YDL038C;YDL037C	ORFt	0.000103488	0.188368	-2.40838	Repression Memory Enhanced
RAS1;YOR102W	0.00016152	9.89081e-05	0.000130075	YOR101W;YOR102W	ORFt	0.000114492	1.41076	0.496469	Not Changed
RAS2;YNL097C-B	0.000266879	0.000530566	0.00026015	YNL098C;YNL097C-B	ORFt	0.000395358	0.675031	-0.566975	Not Changed
RGT1;YKL037W	0.000275233	0.000135478	6.02199e-05	YKL038W;YKL037W	ORFt	9.78492e-05	2.81283	1.49202	Not Changed
RHO5;YNL179C	0.000237638	0.000328736	0.000105987	YNL180C;YNL179C	ORFt	0.000217361	1.09329	0.128671	Induction Memory Not Affected
RPS8A;YBL071C-B	0.000242047	0.00146871	0.00208843	YBL072C;YBL071C-B	ORFt	0.00177857	0.136091	-2.87735	Repression Memory Enhanced
RTS1;YOR015W	0.000401943	0.000143853	0.000113213	YOR014W;YOR015W	ORFt	0.000128533	3.12715	1.64485	Induction No Memory
SCR1	0.000116963	0.00106658	0.00302545	SCR1	ORFt	0.00204602	0.057166	-4.1287	Not Changed
SES1-FYV1	0.000257132	0.000454303	0.000455263	YDR023W;YDR024W	ORFt	0.000454783	0.565395	-0.82267	Repression Memory Not Affected
SIS2;YKR073C	0.000265951	0.00042363	0.000472124	YKR072C;YKR073C	ORFt	0.000447877	0.593802	-0.751945	Not Changed
SLU7-tR(ACG)D	0.000210486	0.000224674	0.000317961	YDR088C-tR(ACG)D	ORFt	0.000271318	0.775792	-0.366258	Not Changed
SNR11	7.24054e-05	0.00103938	0.00241602	snR11	ORFt	0.0017277	0.0419085	-4.57661	Not Changed
SNR128	2.41351e-05	0.000497266	0.00214624	snR128	ORFt	0.00132175	0.01826	-5.77517	Not Changed
SNR13	2.59917e-05	0.000627195	0.00123812	snR13	ORFt	0.000932658	0.0278684	-5.16523	Not Changed
SNR189	6.52113e-05	0.000985068	0.00167411	snR189	ORFt	0.00132959	0.0490461	-4.34972	Not Changed
SNR19	0.000126245	0.00112961	0.00123571	snR19	ORFt	0.00118266	0.106747	-3.22774	Not Changed
SNR190	4.27006e-05	0.000995721	0.00243288	snR190	ORFt	0.0017143	0.0249084	-5.32722	Not Changed
SNR3	0.000155486	0.00129745	0.00573535	snR3	ORFt	0.0035164	0.0442174	-4.49924	Not Changed
SNR30	0.000178229	0.0024955	0.00627732	snR30	ORFt	0.00438641	0.040632	-4.62124	Not Changed
SNR31	6.14982e-05	0.000312235	0.000893664	snR31	ORFt	0.000602949	0.101996	-3.29342	Not Changed
SNR32	3.15613e-05	0.000979567	0.00214142	snR32	ORFt	0.00156049	0.0202252	-5.6277	Not Changed
SNR33	7.1013e-05	0.00035376	0.00105024	snR33	ORFt	0.000701998	0.101158	-3.30531	Not Changed
SNR34	0.000124389	0.000895971	0.00186923	snR34	ORFt	0.0013826	0.0899673	-3.47445	Not Changed
SNR35	7.42619e-05	0.000410498	0.000905708	snR35	ORFt	0.000658103	0.112842	-3.14762	Not Changed
SNR36	8.70257e-05	0.000239441	0.000609426	snR36	ORFt	0.000424433	0.20504	-2.28602	Not Changed
SNR37	0.000128102	0.0019357	0.00714931	snR37	ORFt	0.0045425	0.0282007	-5.14812	Not Changed
SNR39B	1.67089e-05	0.00032824	0.00070096	snR39B	ORFt	0.0005146	0.0324697	-4.94476	Not Changed
SNR4	3.34179e-05	0.000570456	0.00114177	snR4	ORFt	0.000856113	0.0390344	-4.67911	Not Changed
SNR40	1.67089e-05	0.00145582	0.00574257	snR40	ORFt	0.0035992	0.00464241	-7.75091	Not Changed
SNR41	5.01268e-05	0.000940817	0.00265449	snR41	ORFt	0.00179766	0.0278845	-5.16439	Not Changed
SNR42	0.000148524	0.000706281	0.0012598	snR42	ORFt	0.000983041	0.151086	-2.72656	Not Changed
SNR43	7.68147e-05	0.000367883	0.000450445	snR43	ORFt	0.000409164	0.187736	-2.41322	Not Changed
SNR45	7.24054e-05	0.000405097	0.000794903	snR45	ORFt	0.0006	0.120676	-3.05079	Not Changed
SNR46	0.000101646	0.000660098	0.00177769	snR46	ORFt	0.00121889	0.0833919	-3.58395	Not Changed
SNR47	1.85655e-05	0.000245536	0.00088162	snR47	ORFt	0.000563578	0.0329422	-4.92392	Not Changed
SNR48	2.0422e-05	0.000660445	0.00362524	snR48	ORFt	0.00214284	0.00953035	-6.71326	Not Changed
SNR49	6.26585e-05	0.000472589	0.00138747	snR49	ORFt	0.000930028	0.0673727	-3.89169	Not Changed
SNR5	5.01268e-05	0.000280867	0.000951475	snR5	ORFt	0.000616171	0.0813521	-3.61968	Not Changed
SNR50	1.67089e-05	7.29918e-05	0.000142119	snR50	ORFt	0.000107555	0.155352	-2.68639	Not Changed
SNR51-SNR70	6.66037e-05	0.000264019	0.000985198	snR51-snR70	ORFt	0.000624609	0.106633	-3.22928	Not Changed
SNR52	2.41351e-05	0.000344741	0.000342049	snR52	ORFt	0.000343395	0.0702838	-3.83066	Not Changed
SNR55-SNR57	0.000118819	0.00139923	0.00346867	snR55-snR57	ORFt	0.00243395	0.0488174	-4.35646	Not Changed
SNR56	7.86712e-05	0.000428338	0.000847897	snR56	ORFt	0.000638117	0.123287	-3.01991	Not Changed
SNR6	2.22786e-05	0.00164046	0.0116369	snR6	ORFt	0.00663868	0.00335588	-8.21909	Not Changed
SNR62	4.64137e-05	0.000542508	0.000479351	snR62	ORFt	0.000510929	0.0908417	-3.4605	Not Changed
SNR63	0.000141098	0.000613468	0.000729865	snR63	ORFt	0.000671667	0.210071	-2.25105	Not Changed
SNR64	2.0422e-05	0.000417783	0.000293873	snR64	ORFt	0.000355828	0.057393	-4.12298	Not Changed
SNR65	3.66668e-05	6.76401e-05	6.74463e-05	snR65	ORFt	6.75432e-05	0.542865	-0.881335	Not Changed
SNR66	1.74051e-05	0.000456583	0.00133206	snR66	ORFt	0.000894324	0.0194618	-5.68321	Not Changed
SNR67	1.67089e-05	0.000191969	0.000346867	snR67	ORFt	0.000269418	0.0620187	-4.01115	Not Changed
SNR68	8.23843e-05	0.000495185	0.0011514	snR68	ORFt	0.000823295	0.100067	-3.32097	Not Changed
SNR69	1.85655e-05	0.000146281	0.000310735	snR69	ORFt	0.000228508	0.0812466	-3.62155	Not Changed
SNR7-L-SNR7-S	3.89875e-05	0.000440131	0.000435992	snR7-L-snR7-S	ORFt	0.000438062	0.089	-3.49005	Not Changed
SNR70	5.56964e-05	0.000655737	0.00206193	snR70	ORFt	0.00135883	0.0409884	-4.60864	Not Changed
SNR71	0.000105823	0.000645281	0.00190777	snR71	ORFt	0.00127652	0.0828995	-3.59249	Not Changed
SNR72	2.97048e-05	6.19415e-05	0.000173433	snR72	ORFt	0.000117687	0.252404	-1.98619	Not Changed
SNR73;YMR013W-A	2.22786e-05	0.000432054	0.000416722	snR73;YMR013W-A	ORFt	0.000424388	0.0524958	-4.25165	Not Changed
SNR75	1.85655e-05	0.000425315	0.000845488	snR75	ORFt	0.000635401	0.0292185	-5.09697	Not Changed
SNR76	4.27006e-05	0.000516939	0.00103578	snR76	ORFt	0.000776361	0.055001	-4.1844	Not Changed
SNR77	2.0422e-05	0.000906526	0.00302063	snR77	ORFt	0.00196358	0.0104004	-6.58722	Not Changed
SNR78	2.22786e-05	0.000409656	0.00167171	snR78	ORFt	0.00104068	0.0214077	-5.54573	Not Changed
SNR79	1.48524e-05	0.000595035	0.00180419	snR79	ORFt	0.00119961	0.012381	-6.33573	Not Changed
SNR8	5.56964e-05	0.00126162	0.00520059	snR8	ORFt	0.00323111	0.0172376	-5.8583	Not Changed
SNR81	2.0422e-05	0.000156836	0.000228836	snR81	ORFt	0.000192836	0.105904	-3.23917	Not Changed
SNR82	4.64137e-05	0.000356188	0.000195113	snR82	ORFt	0.00027565	0.168379	-2.57022	Not Changed
SNR83	8.91143e-05	0.000582002	0.000879211	snR83	ORFt	0.000730606	0.121973	-3.03537	Not Changed
SNR84	0.000165001	0.000740275	0.000970745	snR84	ORFt	0.00085551	0.192868	-2.37431	Not Changed
SNR85	6.61395e-05	0.000413918	0.000498621	snR85	ORFt	0.000456269	0.144957	-2.7863	Not Changed
SNR86	0.000250402	0.000903652	0.00161389	snR86	ORFt	0.00125877	0.198925	-2.3297	Not Changed
SNR87	0.000111393	0.000245338	0.000688916	snR87	ORFt	0.000467127	0.238464	-2.06816	Not Changed
SNR9	7.05488e-05	0.000914504	0.00289778	snR9	ORFt	0.00190614	0.0370113	-4.75589	Not Changed
SOE1	2.94727e-05	5.43103e-05	0.000178251	tE(UUC)G1	ORFt	0.000116281	0.253462	-1.98016	Repression NO Memeory
SRG1;YER081W	0.000282659	0.000946614	0.000862349	SRG1;YER081W	ORFt	0.000904482	0.31251	-1.67803	Not Changed
tD(GUC)O	3.15613e-05	0.000366099	0.0014501	tD(GUC)O	ORFt	0.000908097	0.0347554	-4.84662	Not Changed
tE(UUC)K	4.17723e-05	5.40625e-05	0.000214383	tE(UUC)K	ORFt	0.000134223	0.311217	-1.68401	Not Changed
TGL5;YOR082C	0.000276858	0.000130176	0.000161389	YOR081C;YOR082C	ORFt	0.000145783	1.89911	0.925325	Not Changed
THI21;YPLCdelta1	0.000171499	8.63712e-05	9.15343e-05	YPL258C;YPLCdelta1	ORFt	8.89527e-05	1.92797	0.947086	Not Changed
tK(CUU)K	0.000223482	0.000562924	0.00323983	tK(CUU)K	ORFt	0.00190138	0.117537	-3.08881	Not Changed
tK(UUU)O	0.000126941	0.000547216	0.00295559	tK(UUU)O	ORFt	0.0017514	0.0724798	-3.78628	Not Changed
tL(GAG)G	2.0422e-05	0.000103863	5.78111e-05	tL(GAG)G	ORFt	8.08373e-05	0.252631	-1.98489	Not Changed
TLC1	0.000298672	0.000197816	0.000130075	TLC1	ORFt	0.000163946	1.82178	0.865345	Not Changed
TPK3;YKL165C-A	0.000131119	0.000154655	0.000113213	YKL166C;YKL165C-A	ORFt	0.000133934	0.978977	-0.0306535	Not Changed
tQ(UUG)E2	0.00013576	0.000263226	0.000344458	tQ(UUG)E2	ORFt	0.000303842	0.446811	-1.16226	Not Changed
tR(UCU)G2	5.19834e-05	0.000524173	0.00663864	tR(UCU)G2	ORFt	0.00358141	0.0145148	-6.10633	Repression NO Memeory
tT(UGU)G2-GND2	7.54223e-05	3.03265e-05	0.00019993	tT(UGU)G2;YGR256W	ORFt	0.000115128	0.655115	-0.610181	Induction Memory Enhanced
tV(AAC)G3	0.00011	0.00020961	0.000563658	tV(AAC)G3	ORFt	0.000386634	0.284508	-1.81346	Not Changed
URA6;YKL023C-A	0.000168482	0.000162188	9.39431e-05	YKL024C;YKL023C-A	ORFt	0.000128065	1.31559	0.395713	Repression Memory Not Affected
YAL001C	0.000281731	7.93842e-05	5.05847e-05	YAL001C	ORFt	6.49845e-05	4.33536	2.11615	Induction No Memory
YAL002W	0.000273841	0.000161543	9.39431e-05	YAL002W	ORFt	0.000127743	2.14368	1.10009	Induction Memory Not Affected
YAL003W;snR18	0.00030401	0.00142649	0.0025196	YAL003W;snR18	ORFt	0.00197304	0.154082	-2.69823	Repression Memory Not Affected
YAL005C	0.000507302	0.000752762	0.00032037	YAL005C	ORFt	0.000536566	0.94546	-0.0809117	Not Changed
YAL007C	0.000136456	0.000231413	0.000125257	YAL007C	ORFt	0.000178335	0.765167	-0.386154	Repression NO Memeory
YAL011W	0.000179853	0.000170215	6.74463e-05	YAL011W	ORFt	0.000118831	1.51352	0.597911	Not Changed
YAL012W	0.000207005	0.000356733	0.000175842	YAL012W	ORFt	0.000266288	0.777374	-0.363319	Repression Memory Not Affected
YAL013W	0.000143186	0.000153813	0.000105987	YAL013W	ORFt	0.0001299	1.10228	0.140491	Not Changed
YAL014C	0.000105823	0.000145984	9.15343e-05	YAL014C	ORFt	0.000118759	0.891076	-0.16638	Not Changed
YAL016W	0.000291014	0.000500784	0.000195113	YAL016W	ORFt	0.000347948	0.836371	-0.257785	Not Changed
YAL019W-A-FUN30	0.000310508	0.000193505	0.000151754	YAL019W-A;YAL019W	ORFt	0.00017263	1.79869	0.846949	Repression Memory Not Affected
YAL020C	5.82492e-05	9.17725e-05	6.74463e-05	YAL020C	ORFt	7.96094e-05	0.731688	-0.4507	Not Changed
YAL021C	0.000247385	0.00017304	7.46727e-05	YAL021C	ORFt	0.000123856	1.99736	0.998092	Not Changed
YAL023C	0.00026479	0.000604846	0.00032037	YAL023C	ORFt	0.000462608	0.572386	-0.804941	Repression Memory Not Affected
YAL024C	0.000362955	0.000140781	8.18991e-05	YAL024C	ORFt	0.00011134	3.25989	1.70482	Not Changed
YAL025C	0.000148988	0.000474769	0.000317961	YAL025C	ORFt	0.000396365	0.375886	-1.41163	Repression Memory Not Affected
YAL026C-A;YAL026C	0.000281267	0.000151732	8.91255e-05	YAL026C-A;YAL026C	ORFt	0.000120429	2.33555	1.22376	Repression NO Memeory
YAL029C	0.000449285	0.000287805	0.000149345	YAL029C	ORFt	0.000218575	2.05552	1.0395	Not Changed
YAL031C	0.000185887	0.000156092	7.46727e-05	YAL031C	ORFt	0.000115383	1.61105	0.687999	Not Changed
YAL032C	8.07598e-05	0.000101683	7.46727e-05	YAL032C	ORFt	8.81779e-05	0.915874	-0.126779	Not Changed
YAL034W-A	0.000112089	9.84126e-05	5.54023e-05	YAL034W-A	ORFt	7.69075e-05	1.45745	0.54345	Not Changed
YAL035W	0.000497091	0.000484184	0.000281829	YAL035W	ORFt	0.000383007	1.29786	0.37614	Repression Memory Not Affected
YAL036C	0.000144115	0.0002107	0.000192704	YAL036C	ORFt	0.000201702	0.714493	-0.485009	Repression Memory Not Affected
YAL038W	0.000407976	0.00193421	0.00171988	YAL038W	ORFt	0.00182705	0.223299	-2.16295	Repression Memory Enhanced
YAL040C	0.000294727	0.000251829	0.000197521	YAL040C	ORFt	0.000224675	1.31179	0.391538	Not Changed
YAL041W	0.000318398	0.000351481	0.000183069	YAL041W	ORFt	0.000267275	1.19128	0.252509	Not Changed
YAL042W	0.000197722	0.000282156	0.000134893	YAL042W	ORFt	0.000208524	0.948199	-0.0767386	Not Changed
YAL043C	0.000193081	0.000227746	8.18991e-05	YAL043C	ORFt	0.000154823	1.24711	0.318589	Not Changed
YAL044C	0.000121372	0.000445483	0.00012044	YAL044C	ORFt	0.000282961	0.428934	-1.22117	Not Changed
YAL051W	0.00025574	9.17725e-05	8.18991e-05	YAL051W	ORFt	8.68358e-05	2.94509	1.55831	Induction No Memory
YAL053W	0.00021536	7.54199e-05	5.29935e-05	YAL053W	ORFt	6.42067e-05	3.35416	1.74595	Not Changed
YAL056W	0.000253187	0.000244347	0.000103578	YAL056W	ORFt	0.000173962	1.45541	0.541426	Induction Memory Not Affected
YAL059W	3.59706e-05	0.000137411	0.00019993	YAL059W	ORFt	0.000168671	0.21326	-2.22932	Repression Memory Not Affected
YAL060W	0.000202132	0.000152574	6.02199e-05	YAL060W	ORFt	0.000106397	1.89979	0.925837	Induction Memory Not Affected
YAL061W	0.000223482	5.35174e-05	5.05847e-05	YAL061W	ORFt	5.20511e-05	4.29351	2.10216	Not Changed
YAR002W	0.000224642	0.000182802	9.39431e-05	YAR002W	ORFt	0.000138372	1.62346	0.699074	Repression NO Memeory
YAR003W	0.00016941	0.000158322	6.02199e-05	YAR003W	ORFt	0.000109271	1.55036	0.632607	Not Changed
YAR014C	0.0003242	0.000342858	0.000286647	YAR014C	ORFt	0.000314753	1.03001	0.0426645	Not Changed
YAR015W	0.000184494	0.000201087	0.000154163	YAR015W	ORFt	0.000177625	1.03867	0.0547439	Not Changed
YAR042W	0.000322807	0.000110206	5.29935e-05	YAR042W	ORFt	8.15999e-05	3.95598	1.98403	Induction No Memory
YBL002W	0.000184727	0.000360896	0.000419131	YBL002W	ORFt	0.000390013	0.473642	-1.07813	Repression NO Memeory
YBL003C	0.000146203	0.000617433	0.000739501	YBL003C	ORFt	0.000678467	0.215491	-2.2143	Repression NO Memeory
YBL004W	0.000450677	0.000249946	0.000269785	YBL004W	ORFt	0.000259866	1.73427	0.794328	Repression Memory Not Affected
YBL006C	0.000136688	0.000298905	0.00026015	YBL006C	ORFt	0.000279527	0.488998	-1.0321	Not Changed
YBL007C	0.000413546	0.00049459	0.000248106	YBL007C	ORFt	0.000371348	1.11363	0.155276	Not Changed
YBL009W	0.000149452	9.60836e-05	7.22639e-05	YBL009W	ORFt	8.41738e-05	1.77552	0.828241	Not Changed
YBL011W	0.000282427	0.000257379	0.000105987	YBL011W	ORFt	0.000181683	1.55451	0.636456	Not Changed
YBL014C	0.000267343	0.000210799	0.000110805	YBL014C	ORFt	0.000160802	1.66256	0.733407	Repression NO Memeory
YBL017C	0.00043861	0.000256785	0.000185477	YBL017C	ORFt	0.000221131	1.98348	0.988036	Not Changed
YBL018C	8.98105e-05	0.000132208	0.00012044	YBL018C	ORFt	0.000126324	0.710955	-0.492171	Not Changed
YBL020W	0.000160127	0.00013087	8.67167e-05	YBL020W	ORFt	0.000108793	1.47185	0.557629	Repression NO Memeory
YBL022C	0.000424453	0.000324623	0.00012044	YBL022C	ORFt	0.000222531	1.90739	0.931597	Not Changed
YBL023C	0.000198883	0.000111693	9.39431e-05	YBL023C	ORFt	0.000102818	1.93432	0.951826	Not Changed
YBL024W	0.000242512	0.000465255	0.000464898	YBL024W	ORFt	0.000465076	0.521445	-0.939414	Repression Memory Not Affected
YBL025W	0.000104431	0.000127104	6.02199e-05	YBL025W	ORFt	9.36619e-05	1.11498	0.157013	Not Changed
YBL027W	0.000261077	0.00170939	0.00275807	YBL027W	ORFt	0.00223373	0.116879	-3.09691	Repression Memory Enhanced
YBL028C	8.88822e-05	0.000217984	0.000438401	YBL028C	ORFt	0.000328193	0.270823	-1.88458	Repression Memory Enhanced
YBL030C	0.000245529	0.000263871	0.000156572	YBL030C	ORFt	0.000210221	1.16795	0.223982	Not Changed
YBL033C	0.000148524	0.000243851	0.000108396	YBL033C	ORFt	0.000176124	0.843294	-0.245893	Not Changed
YBL034C	0.000352976	0.000164417	0.000187886	YBL034C	ORFt	0.000176152	2.00382	1.00275	Not Changed
YBL035C	0.000196098	0.000158174	0.000127666	YBL035C	ORFt	0.00014292	1.37208	0.456366	Not Changed
YBL036C	0.000124389	0.000183198	8.91255e-05	YBL036C	ORFt	0.000136162	0.913536	-0.130466	Repression NO Memeory
YBL037W	0.000242744	0.000125419	0.000134893	YBL037W	ORFt	0.000130156	1.86502	0.899194	Not Changed
YBL038W	0.000128798	0.00021298	6.02199e-05	YBL038W	ORFt	0.0001366	0.942886	-0.0848441	Induction No Memory
YBL039C;YBL039C-A	0.000174051	0.000326655	0.000252924	YBL039C;YBL039C-A	ORFt	0.000289789	0.600614	-0.73549	Repression Memory Not Affected
YBL040C	0.000157807	0.000115013	8.67167e-05	YBL040C	ORFt	0.000100865	1.56454	0.645735	Not Changed
YBL041W	0.000186351	0.000389785	0.000224018	YBL041W	ORFt	0.000306902	0.607201	-0.719754	Not Changed
YBL042C	0.000198883	0.000331263	0.000315552	YBL042C	ORFt	0.000323408	0.61496	-0.701436	Not Changed
YBL045C	0.000227427	0.00024395	9.15343e-05	YBL045C	ORFt	0.000167742	1.35581	0.439158	Induction Memory Not Affected
YBL047C	0.000537007	0.00026278	0.000214383	YBL047C	ORFt	0.000238582	2.25083	1.17046	Induction Memory Not Affected
YBL050W	0.000132279	0.000202623	6.26287e-05	YBL050W	ORFt	0.000132626	0.997385	-0.003777	Induction No Memory
YBL051C	0.000277554	0.000197668	0.000142119	YBL051C	ORFt	0.000169893	1.6337	0.708139	Not Changed
YBL052C	0.000205149	9.81648e-05	7.22639e-05	YBL052C	ORFt	8.52144e-05	2.40744	1.2675	Not Changed
YBL054W;YBL053W	0.000142026	0.000126361	9.15343e-05	YBL054W;YBL053W	ORFt	0.000108947	1.30362	0.382522	Repression Memory Not Affected
YBL055C	8.19202e-05	7.319e-05	5.78111e-05	YBL055C	ORFt	6.55006e-05	1.25068	0.322711	Repression Memory Not Affected
YBL056W	0.000298208	0.000289985	0.000289056	YBL056W	ORFt	0.00028952	1.03001	0.0426542	Not Changed
YBL057C	5.91775e-05	9.36555e-05	8.18991e-05	YBL057C	ORFt	8.77773e-05	0.674177	-0.5688	Repression NO Memeory
YBL058W	0.000230908	0.000412282	0.000267376	YBL058W	ORFt	0.000339829	0.679483	-0.557491	Not Changed
YBL060W	0.000164072	0.000138105	0.000108396	YBL060W	ORFt	0.00012325	1.33121	0.412742	Not Changed
YBL061C	0.000223714	0.000149898	7.94903e-05	YBL061C	ORFt	0.000114694	1.95052	0.963862	Not Changed
YBL066C	0.000346478	0.000196627	0.000238471	YBL066C	ORFt	0.000217549	1.59265	0.671425	Induction Memory Not Affected
YBL067C	0.000170106	0.000158273	6.50375e-05	YBL067C	ORFt	0.000111655	1.5235	0.607386	Not Changed
YBL068W	0.00011	0.000120018	0.000130075	YBL068W	ORFt	0.000125046	0.879677	-0.184954	Repression Memory Not Affected
YBL069W;YBL068W-A	0.000141562	0.000132654	9.39431e-05	YBL069W;YBL068W-A	ORFt	0.000113298	1.24946	0.321304	Repression Memory Not Affected
YBL071W-A	7.51902e-05	0.000237707	0.000144528	YBL071W-A	ORFt	0.000191117	0.393425	-1.34584	Not Changed
YBL075C;YBL074C	0.00022882	0.000221156	0.000228836	YBL075C;YBL074C	ORFt	0.000224996	1.017	0.0243126	Not Changed
YBL076C	0.000545825	0.000830759	0.000951475	YBL076C	ORFt	0.000891117	0.612518	-0.707176	Repression Memory Not Affected
YBL079W	0.000378504	0.000300441	0.000103578	YBL079W	ORFt	0.00020201	1.87369	0.905884	Not Changed
YBL081W	0.000183334	0.000134933	6.26287e-05	YBL081W	ORFt	9.8781e-05	1.85597	0.89217	Not Changed
YBL084C	0.000126709	0.00012641	9.87607e-05	YBL084C	ORFt	0.000112585	1.12545	0.170504	Induction Memory Not Affected
YBL085W	0.000342765	0.000208718	7.70815e-05	YBL085W	ORFt	0.0001429	2.39864	1.26222	Not Changed
YBL086C	0.000166857	7.19512e-05	5.29935e-05	YBL086C	ORFt	6.24724e-05	2.6709	1.41732	Not Changed
YBL087C	0.000246457	0.000648156	0.000715413	YBL087C	ORFt	0.000681784	0.361488	-1.46798	Repression Memory Not Affected
YBL088C	0.000402639	0.000143506	8.43079e-05	YBL088C	ORFt	0.000113907	3.53481	1.82163	Induction No Memory
YBL089W	0.000129958	6.88789e-05	6.02199e-05	YBL089W	ORFt	6.45494e-05	2.01332	1.00957	Not Changed
YBL090W	8.30805e-05	0.000162088	0.000125257	YBL090W	ORFt	0.000143673	0.578262	-0.790206	Not Changed
YBL091C	0.000186351	7.6857e-05	7.46727e-05	YBL091C	ORFt	7.57648e-05	2.4596	1.29842	Not Changed
YBL092W	0.000215824	0.00152326	0.00206675	YBL092W	ORFt	0.00179501	0.120236	-3.05606	Repression Memory Not Affected
YBL093C	0.000125085	9.33086e-05	7.94903e-05	YBL093C	ORFt	8.63995e-05	1.44775	0.533814	Not Changed
YBL095W	0.000137849	0.00018632	5.29935e-05	YBL095W	ORFt	0.000119657	1.15203	0.204184	Not Changed
YBL097W	0.000342765	0.000128145	5.78111e-05	YBL097W	ORFt	9.29778e-05	3.68653	1.88226	Not Changed
YBL099W	0.000397765	0.000420954	0.000351684	YBL099W	ORFt	0.000386319	1.02963	0.0421243	Induction Memory Not Affected
YBL103C	0.000276626	0.000215903	7.70815e-05	YBL103C	ORFt	0.000146492	1.88833	0.91711	Not Changed
YBL104C	0.000230444	0.000169323	0.000115622	YBL104C	ORFt	0.000142473	1.61746	0.693731	Not Changed
YBL105C	0.000427702	0.00023736	0.000195113	YBL105C	ORFt	0.000216236	1.97794	0.983999	Induction No Memory
YBL107C	0.000140169	0.000169422	0.000103578	YBL107C	ORFt	0.0001365	1.02688	0.0382674	Not Changed
YBR001C	0.000270824	0.000146231	6.02199e-05	YBR001C	ORFt	0.000103226	2.62361	1.39155	Induction Memory Enhanced
YBR002C	0.000171035	0.000305991	0.000303508	YBR002C	ORFt	0.00030475	0.56123	-0.833337	Repression Memory Not Affected
YBR003W	0.000123228	0.000107976	5.78111e-05	YBR003W	ORFt	8.28937e-05	1.48658	0.571999	Induction Memory Not Affected
YBR007C	0.000218609	0.000177202	0.000187886	YBR007C	ORFt	0.000182544	1.19757	0.260104	Not Changed
YBR008C	0.000224178	0.000211443	0.000115622	YBR008C	ORFt	0.000163533	1.37085	0.455066	Not Changed
YBR009C	0.000110465	0.000460597	0.000358911	YBR009C	ORFt	0.000409754	0.269588	-1.89117	Not Changed
YBR010W	0.000136688	0.00104795	0.00185477	YBR010W	ORFt	0.00145136	0.0941794	-3.40845	Not Changed
YBR011C	0.000206541	0.000441519	0.000274603	YBR011C	ORFt	0.000358061	0.576832	-0.793777	Repression Memory Not Affected
YBR015C	0.000206541	0.000215953	0.000127666	YBR015C	ORFt	0.000171809	1.20215	0.265618	Not Changed
YBR016W	0.000121372	0.000147074	0.000161389	YBR016W	ORFt	0.000154232	0.786945	-0.345665	Not Changed
YBR017C	0.000307027	0.000326655	0.000137301	YBR017C	ORFt	0.000231978	1.32352	0.404376	Not Changed
YBR021W	0.000154094	6.4766e-05	7.94903e-05	YBR021W	ORFt	7.21281e-05	2.13639	1.09517	Not Changed
YBR023C	0.000258292	0.000243851	0.000127666	YBR023C	ORFt	0.000185759	1.39047	0.475575	Not Changed
YBR025C	0.000309347	0.000363373	0.000274603	YBR025C	ORFt	0.000318988	0.969777	-0.0442751	Repression Memory Enhanced
YBR027C;YBR028C	0.000207701	0.000203812	0.000113213	YBR027C;YBR028C	ORFt	0.000158513	1.31031	0.389911	Not Changed
YBR029C	0.000244832	0.000350936	0.000269785	YBR029C	ORFt	0.00031036	0.788864	-0.342151	Not Changed
YBR030W	0.000245529	0.000284435	0.000142119	YBR030W	ORFt	0.000213277	1.15122	0.203161	Repression Memory Not Affected
YBR031W	0.000283588	0.00140003	0.00214142	YBR031W	ORFt	0.00177072	0.160154	-2.64247	Not Changed
YBR034C	0.000179621	0.000347566	0.000291464	YBR034C	ORFt	0.000319515	0.562167	-0.830928	Not Changed
YBR035C	0.000158271	0.000200938	5.05847e-05	YBR035C	ORFt	0.000125761	1.2585	0.331705	Induction No Memory
YBR036C	0.000178925	0.000210849	0.000113213	YBR036C	ORFt	0.000162031	1.10426	0.143083	Not Changed
YBR039W	0.000148988	0.000167093	8.18991e-05	YBR039W	ORFt	0.000124496	1.19673	0.259094	Induction Memory Not Affected
YBR042C	0.000113946	9.76693e-05	7.46727e-05	YBR042C	ORFt	8.6171e-05	1.32232	0.403071	Repression NO Memeory
YBR043C	0.000254579	0.000316992	0.000298691	YBR043C	ORFt	0.000307841	0.826982	-0.274072	Not Changed
YBR048W	0.000293799	0.0011029	0.00141637	YBR048W	ORFt	0.00125964	0.23324	-2.10011	Repression Memory Enhanced
YBR049C	0.000328145	0.000289192	0.000115622	YBR049C	ORFt	0.000202407	1.62121	0.697072	Repression NO Memeory
YBR052C	0.000142258	0.000118581	8.91255e-05	YBR052C	ORFt	0.000103853	1.3698	0.453965	Not Changed
YBR054W	0.000233693	3.86515e-05	6.02199e-05	YBR054W	ORFt	4.94357e-05	4.72721	2.24099	Not Changed
YBR055C	0.000206077	0.000125469	0.000137301	YBR055C	ORFt	0.000131385	1.5685	0.649382	Not Changed
YBR057C	0.000209094	0.000200789	9.63519e-05	YBR057C	ORFt	0.000148571	1.40737	0.493001	Not Changed
YBR058C	0.000213735	9.86108e-05	6.98551e-05	YBR058C	ORFt	8.4233e-05	2.53743	1.34337	Not Changed
YBR059C	0.000373166	0.000321947	0.000134893	YBR059C	ORFt	0.00022842	1.63369	0.708131	Induction No Memory
YBR060C	0.000189832	0.000120266	9.15343e-05	YBR060C	ORFt	0.0001059	1.79256	0.842022	Not Changed
YBR061C	0.000125781	0.000112783	6.02199e-05	YBR061C	ORFt	8.65015e-05	1.45409	0.540119	Not Changed
YBR063C-ECM2	0.000230444	0.000157728	0.000115622	YBR063C;YBR065C	ORFt	0.000136675	1.68607	0.753667	Not Changed
YBR067C	0.000119283	5.91169e-05	8.67167e-05	YBR067C	ORFt	7.29168e-05	1.63588	0.710068	Not Changed
YBR068C	0.000447428	0.00187737	0.000990016	YBR068C	ORFt	0.00143369	0.312081	-1.68001	Not Changed
YBR069C	0.000347407	0.000543053	0.000411904	YBR069C	ORFt	0.000477479	0.727585	-0.458811	Not Changed
YBR071W	0.000150845	0.000188451	0.000110805	YBR071W	ORFt	0.000149628	1.00813	0.0116853	Not Changed
YBR073W	0.000294727	0.000155448	7.70815e-05	YBR073W	ORFt	0.000116265	2.53496	1.34196	Not Changed
YBR074W	0.000272681	0.000171801	9.39431e-05	YBR074W	ORFt	0.000132872	2.05221	1.03717	Not Changed
YBR076C-A-SLM4	0.000145275	0.000201335	0.000122849	YBR076C-A;YBR077C	ORFt	0.000162092	0.896252	-0.158024	Not Changed
YBR078W	0.000417259	0.00073527	0.000749136	YBR078W	ORFt	0.000742203	0.56219	-0.83087	Not Changed
YBR079C	0.000427238	0.000663913	0.000585338	YBR079C	ORFt	0.000624626	0.683991	-0.547951	Repression Memory Not Affected
YBR080C	0.000180085	0.00013751	7.22639e-05	YBR080C	ORFt	0.000104887	1.71694	0.779844	Not Changed
YBR081C	0.000317238	9.7818e-05	7.22639e-05	YBR081C	ORFt	8.50409e-05	3.73041	1.89933	Not Changed
YBR082C	0.000179389	0.000220214	0.000144528	YBR082C	ORFt	0.000182371	0.983648	-0.0237856	Not Changed
YBR083W	0.000421436	0.000378338	0.00026015	YBR083W	ORFt	0.000319244	1.32011	0.400654	Not Changed
YBR084C-A	0.000275233	0.00142391	0.0022185	YBR084C-A	ORFt	0.00182121	0.151127	-2.72617	Repression Memory Enhanced
YBR084W	0.000322343	0.000267587	0.000337232	YBR084W	ORFt	0.000302409	1.06592	0.0920947	Repression Memory Not Affected
YBR085C-A	0.000142258	0.000255793	0.000105987	YBR085C-A	ORFt	0.00018089	0.786433	-0.346605	Not Changed
YBR086C	0.000415403	0.000354603	0.000192704	YBR086C	ORFt	0.000273653	1.51799	0.602162	Not Changed
YBR087W	0.00012903	9.29618e-05	5.78111e-05	YBR087W	ORFt	7.53864e-05	1.71158	0.775331	Repression NO Memeory
YBR088C	0.000164769	0.000166449	0.000101169	YBR088C	ORFt	0.000133809	1.23137	0.300264	Not Changed
YBR089C-A;YBR090C	0.000171731	0.00031278	0.00018066	YBR089C-A;YBR090C	ORFt	0.00024672	0.696056	-0.522725	Induction Memory Not Affected
YBR090C-MRS5	7.54223e-05	0.000138749	6.74463e-05	YBR090C;YBR091C	ORFt	0.000103098	0.731562	-0.450948	Not Changed
YBR092C	0.00021768	0.000154556	6.74463e-05	YBR092C	ORFt	0.000111001	1.96106	0.971634	Repression Memory Not Affected
YBR094W	0.000171499	7.50235e-05	7.70815e-05	YBR094W	ORFt	7.60525e-05	2.255	1.17313	Not Changed
YBR095C	0.000109072	0.000153863	8.91255e-05	YBR095C	ORFt	0.000121494	0.897758	-0.155602	Not Changed
YBR096W	0.000105823	8.36953e-05	0.000105987	YBR096W	ORFt	9.48412e-05	1.11579	0.158071	Not Changed
YBR101C	0.000164769	0.000328438	0.000158981	YBR101C	ORFt	0.00024371	0.676086	-0.564721	Not Changed
YBR104W	0.000163376	0.000283048	0.000238471	YBR104W	ORFt	0.000260759	0.62654	-0.674521	Repression Memory Not Affected
YBR106W	0.000151773	0.000529723	0.000211974	YBR106W	ORFt	0.000370849	0.409258	-1.28892	Repression Memory Not Affected
YBR107C	0.000136224	7.26945e-05	6.98551e-05	YBR107C	ORFt	7.12748e-05	1.91125	0.934519	Not Changed
YBR109C	0.000155718	0.000341372	0.000134893	YBR109C	ORFt	0.000238132	0.653914	-0.612827	Not Changed
YBR111C	0.000142722	0.000141078	5.05847e-05	YBR111C	ORFt	9.58313e-05	1.48931	0.57464	Not Changed
YBR112C	0.000400782	0.000304455	0.000262559	YBR112C	ORFt	0.000283507	1.41366	0.499436	Not Changed
YBR115C	0.000554412	0.000336813	0.000146937	YBR115C	ORFt	0.000241875	2.29214	1.1967	Not Changed
YBR118W	0.000354833	0.00312403	0.0102663	YBR118W	ORFt	0.00669516	0.0529984	-4.23791	Repression Memory Enhanced
YBR120C	0.000108144	7.4528e-05	9.87607e-05	YBR120C	ORFt	8.66443e-05	1.24814	0.319776	Induction No Memory
YBR121C;YBR121C-A	0.000394284	0.000428932	0.000525118	YBR121C;YBR121C-A	ORFt	0.000477025	0.826549	-0.274828	Repression Memory Not Affected
YBR122C	9.79329e-05	0.000151385	5.05847e-05	YBR122C	ORFt	0.000100985	0.969778	-0.044273	Not Changed
YBR123C	0.000190064	0.000128145	8.67167e-05	YBR123C	ORFt	0.000107431	1.76918	0.823081	Induction No Memory
YBR126C	0.00028382	0.000393353	9.87607e-05	YBR126C	ORFt	0.000246057	1.15347	0.205983	Not Changed
YBR126W-A;YBR126W-B	7.51902e-05	0.000204407	8.91255e-05	YBR126W-A;YBR126W-B	ORFt	0.000146766	0.512313	-0.964903	Not Changed
YBR127C	0.000346246	0.00047908	0.000224018	YBR127C	ORFt	0.000351549	0.984916	-0.0219278	Repression Memory Not Affected
YBR130C	0.000236942	0.000241324	0.000156572	YBR130C	ORFt	0.000198948	1.19098	0.252143	Not Changed
YBR132C	0.00023671	0.000160651	7.46727e-05	YBR132C	ORFt	0.000117662	2.01178	1.00847	Induction Memory Not Affected
YBR133C	0.000348103	0.00033275	0.000209565	YBR133C	ORFt	0.000271157	1.28377	0.360383	Not Changed
YBR135W	0.000119515	0.00010089	6.26287e-05	YBR135W	ORFt	8.17595e-05	1.46179	0.547737	Not Changed
YBR136W	0.000185887	8.96912e-05	7.22639e-05	YBR136W	ORFt	8.09776e-05	2.29554	1.19883	Not Changed
YBR138C	0.000181013	4.11291e-05	6.50375e-05	YBR138C	ORFt	5.30833e-05	3.40999	1.76977	Induction Memory Not Affected
YBR140C	0.000560445	0.000233643	0.000156572	YBR140C	ORFt	0.000195108	2.8725	1.5223	Not Changed
YBR142W	0.000201203	0.000137361	0.00019993	YBR142W	ORFt	0.000168646	1.19305	0.254659	Repression Memory Not Affected
YBR143C	0.000296352	0.00049905	0.000587746	YBR143C	ORFt	0.000543398	0.545367	-0.8747	Repression Memory Not Affected
YBR145W	0.000159663	0.000125122	7.94903e-05	YBR145W	ORFt	0.000102306	1.56064	0.64214	Induction No Memory
YBR146W	0.000167089	0.000167787	0.00012044	YBR146W	ORFt	0.000144113	1.15943	0.213415	Induction No Memory
YBR150C	0.000300529	0.000199055	8.43079e-05	YBR150C	ORFt	0.000141681	2.12116	1.08485	Not Changed
YBR151W	0.000163144	0.000200988	6.74463e-05	YBR151W	ORFt	0.000134217	1.21553	0.28158	Repression NO Memeory
YBR152W;YBR153W	0.000255507	0.000157777	6.50375e-05	YBR152W;YBR153W	ORFt	0.000111407	2.29345	1.19752	Not Changed
YBR154C	0.000155486	0.000237707	0.000354093	YBR154C	ORFt	0.0002959	0.525468	-0.928325	Repression Memory Not Affected
YBR155W	7.24054e-05	5.73826e-05	6.98551e-05	YBR155W	ORFt	6.36188e-05	1.13811	0.186643	Repression Memory Not Affected
YBR157C	0.000297048	0.000248757	0.000185477	YBR157C	ORFt	0.000217117	1.36814	0.452221	Not Changed
YBR158W	0.000441162	0.000497762	0.000650375	YBR158W	ORFt	0.000574068	0.768484	-0.379913	Not Changed
YBR159W	0.000159199	0.000221602	0.00012044	YBR159W	ORFt	0.000171021	0.930875	-0.103341	Repression NO Memeory
YBR160W	0.000119283	0.000149799	0.000113213	YBR160W	ORFt	0.000131506	0.907053	-0.140741	Not Changed
YBR162C	0.000342765	0.000399597	0.000496212	YBR162C	ORFt	0.000447904	0.765264	-0.38597	Repression NO Memeory
YBR162W-A	7.84392e-05	0.000231314	0.000382999	YBR162W-A	ORFt	0.000307156	0.255372	-1.96933	Repression Memory Not Affected
YBR163W	0.000263862	0.000153367	8.67167e-05	YBR163W	ORFt	0.000120042	2.19808	1.13625	Not Changed
YBR164C	0.000127638	6.58562e-05	6.98551e-05	YBR164C	ORFt	6.78556e-05	1.88102	0.911514	Repression NO Memeory
YBR166C	0.000119747	0.000191919	0.000132484	YBR166C	ORFt	0.000162202	0.738262	-0.437795	Repression Memory Not Affected
YBR168W	0.000152701	5.81259e-05	6.50375e-05	YBR168W	ORFt	6.15817e-05	2.47965	1.31014	Induction No Memory
YBR170C	0.00018287	0.000156885	8.43079e-05	YBR170C	ORFt	0.000120597	1.51638	0.600629	Not Changed
YBR171W	0.000132279	0.000163575	0.000142119	YBR171W	ORFt	0.000152847	0.865434	-0.208504	Not Changed
YBR172C	0.0002996	0.000203515	0.00013971	YBR172C	ORFt	0.000171613	1.7458	0.803885	Not Changed
YBR175W	0.00010884	8.23078e-05	6.26287e-05	YBR175W	ORFt	7.24683e-05	1.5019	0.586789	Not Changed
YBR177C	0.000201668	0.000289242	0.000255332	YBR177C	ORFt	0.000272287	0.740643	-0.43315	Not Changed
YBR179C	0.000227659	0.000122446	8.43079e-05	YBR179C	ORFt	0.000103377	2.20223	1.13896	Induction Memory Not Affected
YBR181C	0.000277554	0.00146103	0.00143564	YBR181C	ORFt	0.00144833	0.191637	-2.38355	Repression Memory Enhanced
YBR187W	0.000161056	0.000279876	0.000277012	YBR187W	ORFt	0.000278444	0.578413	-0.789829	Repression NO Memeory
YBR188C	0.000122532	0.000131613	6.50375e-05	YBR188C	ORFt	9.83254e-05	1.24619	0.317525	Not Changed
YBR189W	0.000256204	0.00167579	0.00269785	YBR189W	ORFt	0.00218682	0.117158	-3.09347	Repression Memory Enhanced
YBR190W-RPL21A;YBR191W-A	0.00022998	0.00088279	0.00111768	YBR190W;YBR191W;YBR191W-A	ORFt	0.00100024	0.229926	-2.12076	Repression Memory Enhanced
YBR192W	0.00016384	0.000134636	9.63519e-05	YBR192W	ORFt	0.000115494	1.41861	0.504474	Not Changed
YBR195C	0.000167786	0.000137163	0.000166207	YBR195C	ORFt	0.000151685	1.10614	0.145539	Not Changed
YBR196C	0.000406584	0.000674369	0.000493803	YBR196C	ORFt	0.000584086	0.696103	-0.522628	Repression Memory Enhanced
YBR197C	0.000136688	0.000160949	7.22639e-05	YBR197C	ORFt	0.000116606	1.17222	0.229245	Not Changed
YBR198C	0.000375719	0.000282304	0.000103578	YBR198C	ORFt	0.000192941	1.94732	0.961492	Not Changed
YBR199W	0.000246457	0.000282503	0.000127666	YBR199W	ORFt	0.000205084	1.20173	0.265117	Not Changed
YBR202W	0.00026479	0.00025733	0.000149345	YBR202W	ORFt	0.000203338	1.30222	0.380973	Not Changed
YBR205W;YBR206W	0.000144115	0.00020183	0.000163798	YBR205W;YBR206W	ORFt	0.000182814	0.788312	-0.343162	Repression NO Memeory
YBR207W	0.000148292	0.00024509	7.70815e-05	YBR207W	ORFt	0.000161086	0.920577	-0.11939	Not Changed
YBR208C	0.00027152	0.000107481	6.74463e-05	YBR208C	ORFt	8.74636e-05	3.10438	1.63431	Not Changed
YBR212W	0.000330234	7.62128e-05	6.98551e-05	YBR212W	ORFt	7.30339e-05	4.52164	2.17685	Induction Memory Not Affected
YBR216C	0.000157807	0.000136172	0.00012044	YBR216C	ORFt	0.000128306	1.22992	0.298569	Induction No Memory
YBR218C	0.000396141	0.000431856	0.000163798	YBR218C	ORFt	0.000297827	1.3301	0.411539	Not Changed
YBR219C;YBR220C	0.000165465	9.4597e-05	8.67167e-05	YBR219C;YBR220C	ORFt	9.06568e-05	1.82518	0.868037	Repression NO Memeory
YBR221C	0.000254579	0.000158967	6.50375e-05	YBR221C	ORFt	0.000112002	2.27299	1.18459	Not Changed
YBR233W	0.000149916	6.30316e-05	5.05847e-05	YBR233W	ORFt	5.68082e-05	2.63899	1.39999	Not Changed
YBR233W-A	5.36078e-05	5.07425e-05	7.70815e-05	YBR233W-A	ORFt	6.3912e-05	0.838776	-0.253643	Not Changed
YBR235W	0.000186815	6.76896e-05	7.46727e-05	YBR235W	ORFt	7.11812e-05	2.6245	1.39204	Not Changed
YBR236C	0.000159663	0.000173387	8.18991e-05	YBR236C	ORFt	0.000127643	1.25086	0.322919	Not Changed
YBR237W	0.000230676	8.89975e-05	8.67167e-05	YBR237W	ORFt	8.78571e-05	2.62558	1.39264	Not Changed
YBR242W	0.000117659	0.000113427	0.00012044	YBR242W	ORFt	0.000116934	1.0062	0.00891986	Repression Memory Not Affected
YBR243C	0.000149452	5.4558e-05	5.78111e-05	YBR243C	ORFt	5.61846e-05	2.66002	1.41144	Not Changed
YBR244W	0.000145971	5.61437e-05	5.29935e-05	YBR244W	ORFt	5.45686e-05	2.675	1.41954	Repression Memory Not Affected
YBR245C	0.00031747	0.000161147	5.29935e-05	YBR245C	ORFt	0.00010707	2.96506	1.56806	Repression NO Memeory
YBR247C	0.000131583	0.000225021	0.000173433	YBR247C	ORFt	0.000199227	0.660466	-0.598443	Repression Memory Not Affected
YBR248C	0.000234853	0.000325862	0.000245697	YBR248C	ORFt	0.000285779	0.821799	-0.283142	Not Changed
YBR249C	0.000246689	0.000341124	0.000445627	YBR249C	ORFt	0.000393376	0.627107	-0.673216	Repression Memory Not Affected
YBR250W	0.000187047	0.000110256	0.000168616	YBR250W	ORFt	0.000139436	1.34146	0.423802	Not Changed
YBR251W	9.83971e-05	0.000105746	6.74463e-05	YBR251W	ORFt	8.65964e-05	1.13627	0.184308	Induction No Memory
YBR253W	0.000100718	0.000159512	0.000178251	YBR253W	ORFt	0.000168881	0.596382	-0.745692	Not Changed
YBR255W	0.000195866	6.53606e-05	9.39431e-05	YBR255W	ORFt	7.96519e-05	2.45902	1.29809	Not Changed
YBR256C	0.000156646	0.000516344	0.000171025	YBR256C	ORFt	0.000343684	0.455785	-1.13357	Not Changed
YBR258C	8.56333e-05	3.59261e-05	5.78111e-05	YBR258C	ORFt	4.68686e-05	1.82709	0.86955	Not Changed
YBR260C	0.000229516	8.44386e-05	6.50375e-05	YBR260C	ORFt	7.47381e-05	3.07094	1.61868	Not Changed
YBR262C	6.63716e-05	0.000143655	0.000178251	YBR262C	ORFt	0.000160953	0.412367	-1.278	Induction No Memory
YBR263W	0.000235317	0.000138848	0.000110805	YBR263W	ORFt	0.000124826	1.88516	0.914686	Repression Memory Not Affected
YBR264C	0.00011	0.000121058	8.43079e-05	YBR264C	ORFt	0.000102683	1.07126	0.0993104	Not Changed
YBR265W	0.000142026	0.000205051	0.000110805	YBR265W	ORFt	0.000157928	0.899309	-0.153111	Not Changed
YBR267W	0.000155254	0.000234932	0.000267376	YBR267W	ORFt	0.000251154	0.618162	-0.693943	Not Changed
YBR268W	6.49792e-05	0.000158223	0.000108396	YBR268W	ORFt	0.00013331	0.487431	-1.03673	Not Changed
YBR271W	0.000116266	0.000115608	0.000130075	YBR271W	ORFt	0.000122841	0.946476	-0.0793622	Repression Memory Not Affected
YBR273C	0.000154094	0.000144893	8.43079e-05	YBR273C	ORFt	0.000114601	1.34461	0.42719	Not Changed
YBR278W	0.000114178	8.0177e-05	0.000144528	YBR278W	ORFt	0.000112352	1.01625	0.0232498	Not Changed
YBR279W	0.000199811	0.000209808	0.000224018	YBR279W	ORFt	0.000216913	0.921157	-0.118481	Not Changed
YBR281C	0.000184727	0.000132852	5.05847e-05	YBR281C	ORFt	9.17184e-05	2.01406	1.01011	Not Changed
YBR282W	5.10551e-05	0.000144497	5.78111e-05	YBR282W	ORFt	0.000101154	0.504726	-0.986428	Not Changed
YBR283C	0.000266879	0.000287408	0.000137301	YBR283C	ORFt	0.000212355	1.25676	0.329707	Repression NO Memeory
YBR286W	0.000292174	0.000228242	0.000132484	YBR286W	ORFt	0.000180363	1.61992	0.695927	Not Changed
YBR287W	0.00013692	0.000170364	9.63519e-05	YBR287W	ORFt	0.000133358	1.02671	0.0380351	Not Changed
YBR288C	0.00014133	7.52217e-05	8.67167e-05	YBR288C	ORFt	8.09692e-05	1.74548	0.80362	Repression NO Memeory
YBR290W	0.000169874	0.000291026	8.91255e-05	YBR290W	ORFt	0.000190076	0.893719	-0.162107	Not Changed
YBR293W	7.95995e-05	9.68269e-05	6.74463e-05	YBR293W	ORFt	8.21366e-05	0.969111	-0.0452659	Not Changed
YBR298C	0.000110233	5.90674e-05	6.50375e-05	YBR298C	ORFt	6.20525e-05	1.77644	0.82899	Induction Memory Enhanced
YCL001W	0.000133904	8.69658e-05	6.26287e-05	YCL001W	ORFt	7.47973e-05	1.79022	0.840137	Not Changed
YCL004W	0.000120211	0.000109314	6.26287e-05	YCL004W	ORFt	8.59715e-05	1.39827	0.483644	Induction No Memory
YCL005W-A	0.000106519	0.000115558	0.000156572	YCL005W-A	ORFt	0.000136065	0.782858	-0.353178	Repression NO Memeory
YCL009C	0.000236246	0.000421301	0.000211974	YCL009C	ORFt	0.000316638	0.746108	-0.422544	Not Changed
YCL010C	0.000161288	0.000393006	0.000154163	YCL010C	ORFt	0.000273585	0.589535	-0.762351	Not Changed
YCL011C	0.000238799	0.000232949	0.000158981	YCL011C	ORFt	0.000195965	1.21858	0.285198	Not Changed
YCL014W	0.000285908	0.000155448	0.000151754	YCL014W	ORFt	0.000153601	1.86137	0.896363	Not Changed
YCL017C	0.000168714	9.28131e-05	6.50375e-05	YCL017C	ORFt	7.89253e-05	2.13764	1.09602	Not Changed
YCL025C	0.000229284	0.000238747	0.000132484	YCL025C	ORFt	0.000185616	1.23526	0.304817	Not Changed
YCL030C	0.00046785	0.000946267	0.00102374	YCL030C	ORFt	0.000985003	0.474973	-1.07408	Not Changed
YCL031C	0.00019749	0.0005046	0.000464898	YCL031C	ORFt	0.000484749	0.407407	-1.29546	Not Changed
YCL036W	0.00010768	0.000199798	0.000125257	YCL036W	ORFt	0.000162528	0.662531	-0.59394	Repression Memory Not Affected
YCL037C	0.000342533	0.000480814	0.000431175	YCL037C	ORFt	0.000455995	0.751178	-0.412773	Repression Memory Enhanced
YCL042W;YCL040W	0.00036458	0.000564758	9.63519e-05	YCL042W;YCL040W	ORFt	0.000330555	1.10293	0.141345	Induction Memory Not Affected
YCL043C;YCL041C	0.000342765	0.000613766	0.000146937	YCL043C;YCL041C	ORFt	0.000380351	0.901181	-0.150111	Not Changed
YCL045C	0.000261541	0.00024291	0.000248106	YCL045C	ORFt	0.000245508	1.06531	0.0912691	Not Changed
YCL050C	0.000179157	0.000138253	7.22639e-05	YCL050C	ORFt	0.000105259	1.70206	0.767285	Repression Memory Not Affected
YCL051W	0.000226499	6.99691e-05	6.02199e-05	YCL051W	ORFt	6.50945e-05	3.47954	1.7989	Not Changed
YCL054W	0.000283588	0.000324623	0.000233653	YCL054W	ORFt	0.000279138	1.01594	0.0228163	Repression Memory Not Affected
YCL057W	0.000197722	0.000162088	0.000137301	YCL057W	ORFt	0.000149695	1.32084	0.401451	Not Changed
YCL058W-A	5.01268e-05	0.000100048	0.000146937	YCL058W-A	ORFt	0.000123492	0.405911	-1.30077	Repression Memory Not Affected
YCL059C	0.000137617	0.000246329	0.000325188	YCL059C	ORFt	0.000285758	0.481584	-1.05414	Repression Memory Not Affected
YCL061C	0.00036458	0.000165062	7.22639e-05	YCL061C	ORFt	0.000118663	3.0724	1.61937	Not Changed
YCL063W	0.000119747	0.000135181	6.74463e-05	YCL063W	ORFt	0.000101314	1.18195	0.241165	Not Changed
YCR002C	0.000181013	0.000196131	5.78111e-05	YCR002C	ORFt	0.000126971	1.42563	0.511595	Not Changed
YCR003W	0.00010095	0.000112981	0.000125257	YCR003W	ORFt	0.000119119	0.847468	-0.238769	Not Changed
YCR005C	0.000281035	0.000896566	0.00103578	YCR005C	ORFt	0.000966174	0.290874	-1.78153	Not Changed
YCR006C-SUF2	0.000163144	0.00011868	0.000267376	YCR006C-tP(AGG)C	ORFt	0.000193028	0.845183	-0.242664	Not Changed
YCR007C	0.000145739	2.6065e-05	6.02199e-05	YCR007C	ORFt	4.31424e-05	3.37809	1.75621	Not Changed
YCR008W	0.000320487	0.000187361	0.000289056	YCR008W	ORFt	0.000238208	1.34541	0.428042	Not Changed
YCR009C	0.000140866	0.000218926	6.74463e-05	YCR009C	ORFt	0.000143186	0.983794	-0.0235723	Not Changed
YCR011C	0.000287069	0.000228886	6.50375e-05	YCR011C	ORFt	0.000146962	1.95336	0.965955	Induction Memory Not Affected
YCR012W	0.000316774	0.00159725	0.0013152	YCR012W	ORFt	0.00145623	0.217531	-2.20071	Not Changed
YCR015C	0.000132975	0.000112684	0.000132484	YCR015C	ORFt	0.000122584	1.08477	0.117389	Not Changed
YCR016W	0.000141098	0.000127599	0.000151754	YCR016W	ORFt	0.000139677	1.01017	0.0146016	Repression Memory Not Affected
YCR017C	0.000165465	0.00016521	0.000118031	YCR017C	ORFt	0.000141621	1.16837	0.224493	Not Changed
YCR020W-B	0.000116266	0.000188748	0.000134893	YCR020W-B	ORFt	0.00016182	0.71849	-0.47696	Not Changed
YCR023C	0.00021768	0.000124924	9.87607e-05	YCR023C	ORFt	0.000111842	1.94632	0.960747	Not Changed
YCR024C-B-PMP1	0.000183566	0.000570506	0.000857532	YCR024C-B;YCR024C-A	ORFt	0.000714019	0.257089	-1.95966	Repression Memory Not Affected
YCR025C-NPP1	0.000259917	0.000216547	7.94903e-05	YCR025C;YCR026C	ORFt	0.000148019	1.75597	0.812269	Not Changed
YCR027C	0.000119979	0.000174279	0.000171025	YCR027C	ORFt	0.000172652	0.694922	-0.525076	Not Changed
YCR028C	0.000147364	0.000252374	0.000108396	YCR028C	ORFt	0.000180385	0.816938	-0.291701	Not Changed
YCR028C-A	0.000123693	0.000103517	7.22639e-05	YCR028C-A	ORFt	8.78902e-05	1.40735	0.492983	Repression NO Memeory
YCR030C	0.00029287	0.000110206	5.54023e-05	YCR030C	ORFt	8.28043e-05	3.5369	1.82249	Induction Memory Not Affected
YCR031C	0.000200507	0.000835467	0.000794903	YCR031C	ORFt	0.000815185	0.245965	-2.02347	Repression Memory Enhanced
YCR032W	0.00038036	0.000126063	0.000105987	YCR032W	ORFt	0.000116025	3.27826	1.71293	Not Changed
YCR033W	0.000524011	0.000371054	0.000110805	YCR033W	ORFt	0.000240929	2.17496	1.12099	Not Changed
YCR034W	0.000105591	0.000159561	0.000163798	YCR034W	ORFt	0.00016168	0.653089	-0.614649	Not Changed
YCR035C	0.000178925	0.000251879	0.000207157	YCR035C	ORFt	0.000229518	0.779569	-0.359252	Repression NO Memeory
YCR036W	0.000126245	0.000214714	9.15343e-05	YCR036W	ORFt	0.000153124	0.824464	-0.278472	Not Changed
YCR037C	0.000249938	0.000273385	0.000154163	YCR037C	ORFt	0.000213774	1.16917	0.225483	Not Changed
YCR042C	0.000329305	0.000246725	0.000158981	YCR042C	ORFt	0.000202853	1.62337	0.698991	Not Changed
YCR043C	8.28485e-05	8.54297e-05	7.22639e-05	YCR043C	ORFt	7.88468e-05	1.05075	0.0714229	Not Changed
YCR044C	0.000125781	0.000211741	0.000296282	YCR044C	ORFt	0.000254011	0.495179	-1.01398	Not Changed
YCR045W-A	0.00011557	0.000102922	7.70815e-05	YCR045W-A	ORFt	9.00017e-05	1.28409	0.360744	Not Changed
YCR046C	6.12661e-05	0.000141425	5.78111e-05	YCR046C	ORFt	9.96179e-05	0.615011	-0.701317	Not Changed
YCR047C	0.000136688	0.000178045	0.000137301	YCR047C	ORFt	0.000157673	0.86691	-0.206045	Repression Memory Not Affected
YCR048W	0.000128102	0.000127005	0.000103578	YCR048W	ORFt	0.000115292	1.11111	0.152005	Not Changed
YCR051W	0.000123228	0.000259758	7.70815e-05	YCR051W	ORFt	0.00016842	0.731675	-0.450726	Repression NO Memeory
YCR052W	0.00016941	0.000208024	5.05847e-05	YCR052W	ORFt	0.000129304	1.31016	0.389747	Repression Memory Not Affected
YCR053W	0.000302385	0.000581606	0.000291464	YCR053W	ORFt	0.000436535	0.692694	-0.529709	Repression Memory Not Affected
YCR054C	0.000193081	9.12769e-05	6.50375e-05	YCR054C	ORFt	7.81572e-05	2.47042	1.30476	Not Changed
YCR057C	0.000295191	0.000393006	0.000216792	YCR057C	ORFt	0.000304899	0.968161	-0.0466817	Repression Memory Not Affected
YCR063W	0.000137617	0.000136816	0.000151754	YCR063W	ORFt	0.000144285	0.953782	-0.068269	Not Changed
YCR065W	0.000328841	0.000534332	0.0003011	YCR065W	ORFt	0.000417716	0.787237	-0.345131	Not Changed
YCR067C	0.000312828	0.000139046	7.94903e-05	YCR067C	ORFt	0.000109268	2.86294	1.5175	Not Changed
YCR072C	0.000150845	0.000195438	0.000132484	YCR072C	ORFt	0.000163961	0.920004	-0.120288	Repression Memory Not Affected
YCR073W-A	7.65826e-05	0.000230224	0.000108396	YCR073W-A	ORFt	0.00016931	0.452322	-1.14458	Not Changed
YCR077C	0.000258988	0.000227449	0.000101169	YCR077C	ORFt	0.000164309	1.57623	0.656474	Not Changed
YCR079W	0.00013576	0.000134339	8.18991e-05	YCR079W	ORFt	0.000108119	1.25566	0.328441	Induction Memory Not Affected
YCR082W	9.32915e-05	0.000164269	8.43079e-05	YCR082W	ORFt	0.000124288	0.750606	-0.413873	Not Changed
YCR084C	0.000369221	0.000349499	0.000267376	YCR084C	ORFt	0.000308437	1.19707	0.259507	Repression NO Memeory
YCR087C-A	7.1245e-05	0.000136073	0.000214383	YCR087C-A	ORFt	0.000175228	0.406585	-1.29837	Repression Memory Not Affected
YCR088W	0.000272913	0.000264267	0.000146937	YCR088W	ORFt	0.000205602	1.32738	0.408586	Induction No Memory
YCR089W	0.000218841	8.00284e-05	6.02199e-05	YCR089W	ORFt	7.01241e-05	3.12076	1.6419	Not Changed
YCR090C	8.35447e-05	8.28529e-05	9.87607e-05	YCR090C	ORFt	9.08068e-05	0.920027	-0.120252	Repression NO Memeory
YCR092C	0.000207701	0.000161345	6.98551e-05	YCR092C	ORFt	0.0001156	1.79672	0.845368	Not Changed
YCR093W	0.000640973	0.00066981	0.000643149	YCR093W	ORFt	0.00065648	0.97638	-0.0344858	Not Changed
YCR095W-A	0.000122764	6.74419e-05	0.000118031	YCR095W-A	ORFt	9.27365e-05	1.3238	0.404682	Not Changed
YCR099C;YCR100C; YCR101C	0.000168482	5.80763e-05	7.46727e-05	YCR099C;YCR100C; YCR101C	ORFt	6.63745e-05	2.53835	1.34389	Induction Memory Not Affected
YCRCdelta6	0.00016152	0.000172742	0.00013971	YCRCdelta6	ORFt	0.000156226	1.03388	0.0480728	Not Changed
YDL001W	0.000179157	9.52412e-05	6.74463e-05	YDL001W	ORFt	8.13438e-05	2.20247	1.13912	Not Changed
YDL002C	0.000174516	0.000107481	5.54023e-05	YDL002C	ORFt	8.14416e-05	2.14283	1.09952	Not Changed
YDL003W	0.000302849	0.000211443	0.00012044	YDL003W	ORFt	0.000165942	1.82504	0.867925	Not Changed
YDL005C	0.000211879	0.000194496	0.000108396	YDL005C	ORFt	0.000151446	1.39904	0.484434	Not Changed
YDL006W	0.000173355	0.000140384	8.67167e-05	YDL006W	ORFt	0.00011355	1.52668	0.610398	Not Changed
YDL007W	0.000260149	0.000227251	0.000267376	YDL007W	ORFt	0.000247314	1.0519	0.0729953	Not Changed
YDL010W	0.000159663	0.000145885	6.26287e-05	YDL010W	ORFt	0.000104257	1.53144	0.614892	Not Changed
YDL012C	0.000219305	8.81055e-05	9.63519e-05	YDL012C	ORFt	9.22287e-05	2.37784	1.24965	Not Changed
YDL013W	0.000192153	0.00011982	0.000101169	YDL013W	ORFt	0.000110495	1.73903	0.798279	Not Changed
YDL014W	0.000240423	0.000992897	0.000768406	YDL014W	ORFt	0.000880652	0.273006	-1.873	Repression Memory Not Affected
YDL016C-TSC13	0.000177764	0.000141821	0.000118031	YDL016C;YDL015C	ORFt	0.000129926	1.3682	0.452276	Not Changed
YDL019C	0.000335571	7.46766e-05	0.000101169	YDL019C	ORFt	8.79231e-05	3.81665	1.93231	Not Changed
YDL020C	0.000283356	0.000728382	0.000327596	YDL020C	ORFt	0.000527989	0.536669	-0.897894	Not Changed
YDL022W	0.000291478	0.000465304	7.22639e-05	YDL022W	ORFt	0.000268784	1.08443	0.11694	Not Changed
YDL025C	0.000193313	0.000158025	0.000101169	YDL025C	ORFt	0.000129597	1.49164	0.576904	Not Changed
YDL028C	0.000277322	0.000115558	6.26287e-05	YDL028C	ORFt	8.90934e-05	3.11271	1.63817	Induction No Memory
YDL029W	0.000246225	0.000252027	0.000115622	YDL029W	ORFt	0.000183825	1.33945	0.421644	Not Changed
YDL030W	0.000150845	0.00010317	0.000130075	YDL030W	ORFt	0.000116622	1.29344	0.371218	Not Changed
YDL031W	0.000230676	0.000196825	0.000183069	YDL031W	ORFt	0.000189947	1.21442	0.280273	Repression Memory Not Affected
YDL033C	0.000229052	0.000521795	0.00046008	YDL033C	ORFt	0.000490938	0.46656	-1.09987	Not Changed
YDL035C	0.000270128	0.000180324	0.000132484	YDL035C	ORFt	0.000156404	1.72712	0.788365	Induction Memory Not Affected
YDL036C	0.000168714	0.000104557	6.98551e-05	YDL036C	ORFt	8.72062e-05	1.93465	0.952076	Repression Memory Not Affected
YDL040C	0.000261773	0.0001885	6.50375e-05	YDL040C	ORFt	0.000126769	2.06496	1.04612	Repression Memory Not Affected
YDL042C	0.000162912	0.000123387	5.78111e-05	YDL042C	ORFt	9.05993e-05	1.79816	0.846523	Not Changed
YDL043C	0.00011673	7.83436e-05	5.29935e-05	YDL043C	ORFt	6.56686e-05	1.77757	0.829907	Not Changed
YDL045W-A	8.70257e-05	0.000154457	0.000137301	YDL045W-A	ORFt	0.000145879	0.596559	-0.745262	Not Changed
YDL046W	0.000146899	0.000163129	6.02199e-05	YDL046W	ORFt	0.000111674	1.31542	0.395529	Induction Memory Not Affected
YDL047W	0.000242047	0.000323533	0.000366137	YDL047W	ORFt	0.000344835	0.701923	-0.510616	Not Changed
YDL049C	0.000117659	4.0039e-05	9.15343e-05	YDL049C	ORFt	6.57866e-05	1.78849	0.838742	Induction No Memory
YDL051W	0.000174283	0.000251879	0.000183069	YDL051W	ORFt	0.000217474	0.8014	-0.319405	Repression Memory Not Affected
YDL052C	0.000204684	0.000270461	9.87607e-05	YDL052C	ORFt	0.000184611	1.10873	0.148913	Not Changed
YDL053C	0.00017057	7.22981e-05	7.22639e-05	YDL053C	ORFt	7.2281e-05	2.35982	1.23868	Not Changed
YDL055C	0.000322111	0.000861185	0.000826217	YDL055C	ORFt	0.000843701	0.381784	-1.38917	Repression Memory Not Affected
YDL056W	0.000239031	0.00010094	6.50375e-05	YDL056W	ORFt	8.29887e-05	2.88028	1.52621	Not Changed
YDL058W	0.000455783	0.00014415	0.00012044	YDL058W	ORFt	0.000132295	3.4452	1.78459	Not Changed
YDL060W	0.000252491	0.000145191	0.000105987	YDL060W	ORFt	0.000125589	2.01045	1.00752	Repression Memory Not Affected
YDL061C	0.000191224	0.000882443	0.00166448	YDL061C	ORFt	0.00127346	0.150161	-2.73542	Repression Memory Enhanced
YDL063C	0.000151077	0.000140979	0.000125257	YDL063C	ORFt	0.000133118	1.13491	0.182573	Repression Memory Not Affected
YDL065C	0.000156414	0.000193406	6.74463e-05	YDL065C	ORFt	0.000130426	1.19925	0.262138	Not Changed
YDL066W	0.000199115	0.000212088	0.00012044	YDL066W	ORFt	0.000166264	1.19758	0.260127	Repression Memory Not Affected
YDL067C	0.000115802	0.000246329	0.000178251	YDL067C	ORFt	0.00021229	0.545491	-0.874373	Induction No Memory
YDL069C	6.79961e-05	7.76003e-05	6.26287e-05	YDL069C	ORFt	7.01145e-05	0.969786	-0.0442612	Not Changed
YDL070W	0.000472492	0.001004	0.000879211	YDL070W	ORFt	0.000941604	0.501794	-0.994832	Not Changed
YDL074C	0.000322343	0.000610743	0.000351684	YDL074C	ORFt	0.000481214	0.669855	-0.57808	Not Changed
YDL075W	0.000196794	0.00118318	0.00126944	YDL075W	ORFt	0.00122631	0.160477	-2.63956	Repression Memory Enhanced
YDL076C	0.00015711	0.000112089	5.29935e-05	YDL076C	ORFt	8.25414e-05	1.90341	0.928589	Not Changed
YDL081C	0.000107448	0.000595877	0.000679281	YDL081C	ORFt	0.000637579	0.168525	-2.56897	Repression Memory Enhanced
YDL082W	0.000257364	0.00103794	0.00178492	YDL082W	ORFt	0.00141143	0.182343	-2.45528	Repression Memory Not Affected
YDL083C	0.000248081	0.000975206	0.00098038	YDL083C	ORFt	0.000977793	0.253715	-1.97872	Repression Memory Enhanced
YDL084W	0.000303314	0.000527196	0.000655193	YDL084W	ORFt	0.000591194	0.513052	-0.962823	Repression Memory Not Affected
YDL085C-A	6.61395e-05	7.89382e-05	9.63519e-05	YDL085C-A	ORFt	8.7645e-05	0.754629	-0.40616	Not Changed
YDL088C	0.000207933	0.000125568	9.39431e-05	YDL088C	ORFt	0.000109755	1.89452	0.921829	Not Changed
YDL095W	0.000310972	0.000433888	0.00033964	YDL095W	ORFt	0.000386764	0.804035	-0.31467	Not Changed
YDL097C	0.000233461	0.000435572	0.000204748	YDL097C	ORFt	0.00032016	0.729201	-0.455612	Not Changed
YDL099W	0.000163376	0.000176608	8.67167e-05	YDL099W	ORFt	0.000131662	1.24088	0.311358	Not Changed
YDL100C	0.000160127	0.000206042	0.000173433	YDL100C	ORFt	0.000189738	0.84394	-0.244787	Repression Memory Not Affected
YDL101C	0.000133904	5.74817e-05	5.29935e-05	YDL101C	ORFt	5.52376e-05	2.42414	1.27747	Not Changed
YDL102W	0.000190528	9.67278e-05	7.94903e-05	YDL102W	ORFt	8.8109e-05	2.16241	1.11264	Not Changed
YDL106C	0.000221393	0.000103467	6.02199e-05	YDL106C	ORFt	8.18435e-05	2.70508	1.43567	Not Changed
YDL107W	0.000125549	6.98204e-05	6.26287e-05	YDL107W	ORFt	6.62246e-05	1.89581	0.922813	Not Changed
YDL109C	0.000152469	4.60845e-05	5.54023e-05	YDL109C	ORFt	5.07434e-05	3.00471	1.58722	Not Changed
YDL111C	0.000133671	0.000234932	9.63519e-05	YDL111C	ORFt	0.000165642	0.806991	-0.309375	Repression Memory Not Affected
YDL112W	0.000252491	0.000166598	7.70815e-05	YDL112W	ORFt	0.00012184	2.07232	1.05125	Repression Memory Not Affected
YDL113C	0.000229284	0.000103269	7.70815e-05	YDL113C	ORFt	9.01752e-05	2.54265	1.34633	Not Changed
YDL115C	0.00017614	0.000133694	8.18991e-05	YDL115C	ORFt	0.000107797	1.634	0.708409	Not Changed
YDL116W	0.000272448	0.000417882	0.000216792	YDL116W	ORFt	0.000317337	0.858547	-0.220032	Not Changed
YDL117W	0.000321183	0.000210948	0.000146937	YDL117W	ORFt	0.000178942	1.7949	0.843901	Not Changed
YDL120W	0.000158271	0.000153763	0.00012044	YDL120W	ORFt	0.000137102	1.1544	0.207148	Not Changed
YDL121C	0.000103967	0.000204704	0.000110805	YDL121C	ORFt	0.000157754	0.659041	-0.601559	Repression Memory Not Affected
YDL122W	0.000353672	0.000300243	0.000151754	YDL122W	ORFt	0.000225998	1.56493	0.646101	Not Changed
YDL124W	0.000227891	0.000306784	8.18991e-05	YDL124W	ORFt	0.000194341	1.17263	0.229753	Not Changed
YDL125C	0.00019517	0.000319122	0.000236062	YDL125C	ORFt	0.000277592	0.70308	-0.508239	Not Changed
YDL126C	0.000443019	0.000443005	0.000322779	YDL126C	ORFt	0.000382892	1.15703	0.21043	Not Changed
YDL127W	0.000213735	0.000128838	5.54023e-05	YDL127W	ORFt	9.21203e-05	2.32017	1.21423	Not Changed
YDL128W	0.000145507	0.000180522	6.26287e-05	YDL128W	ORFt	0.000121575	1.19684	0.259236	Not Changed
YDL130W	0.000171035	0.00120092	0.00175842	YDL130W	ORFt	0.00147967	0.11559	-3.11292	Repression Memory Enhanced
YDL131W	0.000246921	0.000311838	0.000354093	YDL131W	ORFt	0.000332966	0.741581	-0.431324	Not Changed
YDL132W	0.000378272	0.000290282	0.000103578	YDL132W	ORFt	0.00019693	1.92084	0.941737	Not Changed
YDL133C-A	8.16881e-05	0.000629177	0.00206193	YDL133C-A	ORFt	0.00134555	0.0607097	-4.04193	Not Changed
YDL133W	0.000204917	0.00035039	0.000214383	YDL133W	ORFt	0.000282387	0.725659	-0.462636	Induction No Memory
YDL134C	0.000310972	0.000352274	0.000221609	YDL134C	ORFt	0.000286941	1.08375	0.116028	Not Changed
YDL135C	0.000153629	0.000194298	0.000108396	YDL135C	ORFt	0.000151347	1.01508	0.0215946	Not Changed
YDL136W	0.000210486	0.0012361	0.00145491	YDL136W	ORFt	0.00134551	0.156436	-2.67635	Repression Memory Not Affected
YDL137W	0.000237638	0.000674964	0.00026015	YDL137W	ORFt	0.000467557	0.508255	-0.976375	Not Changed
YDL138W	0.000285444	0.000112188	0.000103578	YDL138W	ORFt	0.000107883	2.64586	1.40374	Not Changed
YDL140C	0.000785552	0.00057115	0.000349276	YDL140C	ORFt	0.000460213	1.70693	0.771406	Not Changed
YDL141W	0.000202596	9.57863e-05	8.18991e-05	YDL141W	ORFt	8.88427e-05	2.28039	1.18928	Not Changed
YDL143W	0.000301225	0.000371203	0.000358911	YDL143W	ORFt	0.000365057	0.825145	-0.27728	Repression Memory Not Affected
YDL145C	0.000436753	0.000280719	0.000101169	YDL145C	ORFt	0.000190944	2.28733	1.19367	Repression NO Memeory
YDL147W	0.000306795	0.000513173	0.000291464	YDL147W	ORFt	0.000402319	0.762566	-0.391065	Not Changed
YDL148C	0.000265951	0.000150592	0.00027942	YDL148C	ORFt	0.000215006	1.23694	0.306779	Repression Memory Not Affected
YDL150W	0.000196098	0.000107877	0.000166207	YDL150W	ORFt	0.000137042	1.43093	0.516955	Repression Memory Not Affected
YDL153C	0.000201668	0.000213326	0.000149345	YDL153C	ORFt	0.000181336	1.11212	0.153314	Repression Memory Enhanced
YDL155W	0.000157575	0.000432797	0.000197521	YDL155W	ORFt	0.000315159	0.499984	-1.00005	Not Changed
YDL158C;YDL157C	0.000100254	9.65296e-05	8.91255e-05	YDL158C;YDL157C	ORFt	9.28275e-05	1.08	0.111029	Not Changed
YDL159W	0.00010768	0.00013756	9.39431e-05	YDL159W	ORFt	0.000115751	0.930268	-0.104281	Not Changed
YDL160C	0.000327217	0.000237409	0.000204748	YDL160C	ORFt	0.000221078	1.48009	0.565687	Not Changed
YDL161W	0.000178229	0.000290382	0.000163798	YDL161W	ORFt	0.00022709	0.784837	-0.349534	Not Changed
YDL164C	0.000218841	0.000119126	0.000103578	YDL164C	ORFt	0.000111352	1.9653	0.974752	Not Changed
YDL166C	8.86502e-05	8.33484e-05	0.000103578	YDL166C	ORFt	9.34634e-05	0.948502	-0.0762773	Repression Memory Not Affected
YDL167C	0.000218376	0.000345881	0.000289056	YDL167C	ORFt	0.000317468	0.687868	-0.539795	Repression Memory Not Affected
YDL170W	0.000193081	0.000181761	0.000118031	YDL170W	ORFt	0.000149896	1.2881	0.365244	Not Changed
YDL171C	0.000609876	0.000280521	0.000248106	YDL171C	ORFt	0.000264313	2.3074	1.20627	Not Changed
YDL173W	0.000126477	0.000196875	7.70815e-05	YDL173W	ORFt	0.000136978	0.92334	-0.115067	Not Changed
YDL174C	0.000269664	0.000338349	0.000161389	YDL174C	ORFt	0.000249869	1.07922	0.109988	Induction Memory Not Affected
YDL175C	0.000199347	0.000256933	0.000154163	YDL175C	ORFt	0.000205548	0.969831	-0.0441951	Not Changed
YDL177C	8.00636e-05	4.54898e-05	7.22639e-05	YDL177C	ORFt	5.88769e-05	1.35985	0.443447	Not Changed
YDL178W	0.000182406	0.000148511	0.000118031	YDL178W	ORFt	0.000133271	1.36868	0.45279	Not Changed
YDL182W	0.000241815	0.000344048	0.000438401	YDL182W	ORFt	0.000391224	0.618099	-0.69409	Not Changed
YDL184C	7.00847e-05	0.000732792	0.00109119	YDL184C	ORFt	0.000911989	0.0768482	-3.70184	Repression NO Memeory
YDL185W	0.0005688	0.000541071	0.0005203	YDL185W	ORFt	0.000530686	1.07182	0.100064	Not Changed
YDL187C	0.000136688	0.000138402	0.000173433	YDL187C	ORFt	0.000155918	0.87667	-0.189894	Not Changed
YDL188C	0.000213503	0.000162634	6.50375e-05	YDL188C	ORFt	0.000113836	1.87554	0.907306	Not Changed
YDL189W	0.000248313	0.000146479	8.18991e-05	YDL189W	ORFt	0.000114189	2.17458	1.12074	Repression NO Memeory
YDL190C	0.000288461	0.000143754	0.000127666	YDL190C	ORFt	0.00013571	2.12557	1.08785	Not Changed
YDL191W	0.000249474	0.00090271	0.00187645	YDL191W	ORFt	0.00138958	0.179532	-2.47769	Repression Memory Not Affected
YDL192W	0.000164305	0.000480715	0.000703369	YDL192W	ORFt	0.000592042	0.277522	-1.84933	Repression Memory Not Affected
YDL193W	0.000173355	6.65499e-05	0.000110805	YDL193W	ORFt	8.86773e-05	1.9549	0.967095	Not Changed
YDL195W	0.000570657	0.000418229	0.000313144	YDL195W	ORFt	0.000365686	1.56051	0.642016	Not Changed
YDL197C	0.000202132	0.000237756	0.000156572	YDL197C	ORFt	0.000197164	1.0252	0.0358996	Not Changed
YDL198C	0.000199115	0.000288003	0.000151754	YDL198C	ORFt	0.000219879	0.905567	-0.143107	Not Changed
YDL201W	0.000134368	0.000108323	0.000154163	YDL201W	ORFt	0.000131243	1.02381	0.0339443	Repression Memory Not Affected
YDL202W	0.000133671	0.000168233	6.74463e-05	YDL202W	ORFt	0.00011784	1.13435	0.181866	Not Changed
YDL203C	0.000153629	0.00010981	8.67167e-05	YDL203C	ORFt	9.82633e-05	1.56345	0.64473	Not Changed
YDL204W	0.000174051	0.000131167	6.26287e-05	YDL204W	ORFt	9.6898e-05	1.79623	0.844975	Induction Memory Not Affected
YDL204W	0.000174051	0.000131167	6.26287e-05	YDL204W	ORFt	9.6898e-05	1.79623	0.844975	Induction Memory Not Affected
YDL204W	0.000174051	0.000131167	6.26287e-05	YDL204W	ORFt	9.6898e-05	1.79623	0.844975	Induction Memory Not Affected
YDL204W	0.000174051	0.000131167	6.26287e-05	YDL204W	ORFt	9.6898e-05	1.79623	0.844975	Induction Memory Not Affected
YDL205C	0.000204452	0.000241126	0.00039986	YDL205C	ORFt	0.000320493	0.637931	-0.648528	Not Changed
YDL207W	0.000161984	0.000228044	0.000154163	YDL207W	ORFt	0.000191103	0.847624	-0.238503	Not Changed
YDL208W	0.000117659	0.000266051	0.000110805	YDL208W	ORFt	0.000188428	0.624423	-0.679403	Repression Memory Not Affected
YDL209C	0.000189136	0.000293157	0.000236062	YDL209C	ORFt	0.000264609	0.714774	-0.484441	Not Changed
YDL212W	0.000129262	0.000211196	0.000137301	YDL212W	ORFt	0.000174249	0.741826	-0.430846	Not Changed
YDL213C	0.000136224	0.000175914	0.00024088	YDL213C	ORFt	0.000208397	0.653677	-0.613349	Repression Memory Not Affected
YDL215C	0.000302849	0.000224327	0.000224018	YDL215C	ORFt	0.000224173	1.35097	0.43399	Induction Memory Not Affected
YDL217C	0.000138081	0.000211394	0.000142119	YDL217C	ORFt	0.000176756	0.781192	-0.35625	Not Changed
YDL220C	0.000183334	7.8294e-05	8.67167e-05	YDL220C	ORFt	8.25054e-05	2.22209	1.15192	Not Changed
YDL224C	0.000291478	0.000206835	0.000192704	YDL224C	ORFt	0.000199769	1.45907	0.545052	Induction No Memory
YDL225W	0.000233693	0.000206984	6.02199e-05	YDL225W	ORFt	0.000133602	1.74918	0.806675	Not Changed
YDL226C	0.000116963	0.000332254	0.000185477	YDL226C	ORFt	0.000258866	0.451827	-1.14616	Repression NO Memeory
YDL229W	0.00040496	0.00146945	0.00173915	YDL229W	ORFt	0.0016043	0.252421	-1.98609	Repression Memory Enhanced
YDL231C	0.000255043	0.000230918	0.000158981	YDL231C	ORFt	0.000194949	1.30826	0.387644	Not Changed
YDL235C	0.000105359	0.000220214	0.000325188	YDL235C	ORFt	0.000272701	0.386354	-1.372	Not Changed
YDL236W	0.000109072	0.000213921	0.000105987	YDL236W	ORFt	0.000159954	0.681897	-0.552374	Repression Memory Not Affected
YDL238C	0.000194938	9.09796e-05	5.05847e-05	YDL238C	ORFt	7.07822e-05	2.75405	1.46155	Induction Memory Enhanced
YDL240W	0.000341141	0.000256636	0.000132484	YDL240W	ORFt	0.00019456	1.7534	0.810153	Not Changed
YDR001C	0.000414939	0.000231017	0.000183069	YDR001C	ORFt	0.000207043	2.00412	1.00297	Induction Memory Not Affected
YDR002W	0.000183102	0.000294594	0.000149345	YDR002W	ORFt	0.00022197	0.824897	-0.277713	Repression Memory Not Affected
YDR004W	0.00016825	0.000182058	0.000132484	YDR004W	ORFt	0.000157271	1.06981	0.0973502	Not Changed
YDR005C	0.000233461	0.00011868	5.29935e-05	YDR005C	ORFt	8.58367e-05	2.71983	1.44351	Induction No Memory
YDR006C	0.000307491	0.000161543	0.000163798	YDR006C	ORFt	0.000162671	1.89026	0.918588	Not Changed
YDR007W	0.000213039	0.000284435	6.02199e-05	YDR007W	ORFt	0.000172328	1.23624	0.305963	Not Changed
YDR011W	0.000391732	0.000407872	0.000267376	YDR011W	ORFt	0.000337624	1.16026	0.214447	Repression Memory Not Affected
YDR012W	0.000272681	0.00119522	0.00174156	YDR012W	ORFt	0.00146839	0.1857	-2.42895	Repression Memory Enhanced
YDR014W	0.000117891	5.14362e-05	6.26287e-05	YDR014W	ORFt	5.70325e-05	2.06708	1.0476	Not Changed
YDR016C	8.7954e-05	0.000209659	6.98551e-05	YDR016C	ORFt	0.000139757	0.629334	-0.668103	Not Changed
YDR017C	0.000331162	0.00023949	0.000187886	YDR017C	ORFt	0.000213688	1.54974	0.632028	Not Changed
YDR026C	0.000245296	0.000121356	9.39431e-05	YDR026C	ORFt	0.000107649	2.27866	1.18819	Not Changed
YDR027C	0.000252491	0.000244148	9.87607e-05	YDR027C	ORFt	0.000171455	1.47264	0.558403	Induction No Memory
YDR028C	0.000413778	0.000240036	7.94903e-05	YDR028C	ORFt	0.000159763	2.58995	1.37292	Induction No Memory
YDR033W	0.000380128	0.00042145	0.000546797	YDR033W	ORFt	0.000484123	0.785189	-0.348888	Repression Memory Not Affected
YDR034C	0.000303778	0.000193307	0.000175842	YDR034C	ORFt	0.000184575	1.64583	0.718812	Induction No Memory
YDR035W	0.000240191	0.000322938	0.000166207	YDR035W	ORFt	0.000244573	0.982085	-0.0260806	Not Changed
YDR036C	0.000145507	7.1307e-05	6.50375e-05	YDR036C	ORFt	6.81723e-05	2.1344	1.09383	Not Changed
YDR037W	0.000368061	0.000581457	0.000332414	YDR037W	ORFt	0.000456935	0.805498	-0.312047	Repression Memory Not Affected
YDR041W	0.000160359	0.000229481	0.000166207	YDR041W	ORFt	0.000197844	0.810535	-0.303054	Not Changed
YDR042C-SNR47	0.000109304	0.000141722	0.000245697	YDR042C-snR47	ORFt	0.00019371	0.564269	-0.825546	Not Changed
YDR043C	0.000169874	0.00015193	7.70815e-05	YDR043C	ORFt	0.000114506	1.48354	0.569046	Not Changed
YDR045C	0.000114642	0.000127153	0.000161389	YDR045C	ORFt	0.000144271	0.794626	-0.331652	Not Changed
YDR046C	0.000257828	0.000722188	0.000433583	YDR046C	ORFt	0.000577886	0.446158	-1.16437	Not Changed
YDR047W	0.000196562	0.000601427	0.000187886	YDR047W	ORFt	0.000394657	0.498059	-1.00561	Not Changed
YDR049W	0.000124157	0.000108571	6.02199e-05	YDR049W	ORFt	8.43955e-05	1.47113	0.556924	Not Changed
YDR050C	0.000197954	0.000940767	0.000804538	YDR050C	ORFt	0.000872653	0.226842	-2.14024	Repression Memory Not Affected
YDR052C	0.000339052	0.000225516	0.000151754	YDR052C	ORFt	0.000188635	1.79739	0.845907	Not Changed
YDR054C	0.000239727	0.000275565	0.000142119	YDR054C	ORFt	0.000208842	1.14789	0.198979	Not Changed
YDR057W	0.000150148	9.14752e-05	5.54023e-05	YDR057W	ORFt	7.34387e-05	2.04454	1.03178	Not Changed
YDR060W	0.000335107	0.000318131	0.000419131	YDR060W	ORFt	0.000368631	0.909058	-0.137556	Repression Memory Not Affected
YDR062W	0.000344854	0.000279926	0.00046008	YDR062W	ORFt	0.000370003	0.93203	-0.101552	Repression NO Memeory
YDR064W	0.000254115	0.00237489	0.00245216	YDR064W	ORFt	0.00241352	0.105288	-3.24759	Repression Memory Enhanced
YDR065W	0.000132975	3.46872e-05	6.02199e-05	YDR065W	ORFt	4.74536e-05	2.80222	1.48657	Not Changed
YDR068W	0.000154094	8.6173e-05	5.29935e-05	YDR068W	ORFt	6.95833e-05	2.21452	1.14699	Not Changed
YDR071C	0.000120211	0.000314514	8.67167e-05	YDR071C	ORFt	0.000200615	0.599214	-0.738857	Not Changed
YDR072C	0.000283356	0.000301382	0.000171025	YDR072C	ORFt	0.000236203	1.19963	0.262584	Not Changed
YDR073W	0.000139937	0.000449844	0.000286647	YDR073W	ORFt	0.000368245	0.380011	-1.39589	Not Changed
YDR074W	0.000427238	0.000221354	0.00012044	YDR074W	ORFt	0.000170897	2.49998	1.32191	Not Changed
YDR075W	0.000129958	9.316e-05	0.000101169	YDR075W	ORFt	9.71647e-05	1.33751	0.419545	Not Changed
YDR077W	0.000321183	0.000330867	0.000289056	YDR077W	ORFt	0.000309961	1.0362	0.0513077	Not Changed
YDR079C-A	7.61185e-05	3.81064e-05	5.29935e-05	YDR079C-A	ORFt	4.555e-05	1.6711	0.740797	Not Changed
YDR079W	8.4705e-05	7.89878e-05	6.50375e-05	YDR079W	ORFt	7.20126e-05	1.17625	0.234197	Induction No Memory
YDR081C	0.000284284	0.00028607	0.000108396	YDR081C	ORFt	0.000197233	1.44136	0.52743	Not Changed
YDR082W	0.000154558	9.82144e-05	5.29935e-05	YDR082W	ORFt	7.5604e-05	2.04431	1.03161	Not Changed
YDR083W	0.000154094	4.77693e-05	0.000130075	YDR083W	ORFt	8.89221e-05	1.7329	0.793191	Repression Memory Not Affected
YDR086C	0.000110697	0.000442956	0.000619061	YDR086C	ORFt	0.000531008	0.208465	-2.26212	Not Changed
YDR087C	7.68147e-05	0.000203218	0.000207157	YDR087C	ORFt	0.000205187	0.374364	-1.41749	Repression Memory Enhanced
YDR089W	0.000283356	0.00019628	0.000101169	YDR089W	ORFt	0.000148725	1.90523	0.929969	Not Changed
YDR091C	0.000323736	0.000305049	0.000151754	YDR091C	ORFt	0.000228402	1.4174	0.503242	Repression Memory Not Affected
YDR092W	0.000144347	0.000174774	7.70815e-05	YDR092W	ORFt	0.000125928	1.14627	0.196941	Not Changed
YDR093W;YDR094W	0.000334179	0.000186915	8.18991e-05	YDR093W;YDR094W	ORFt	0.000134407	2.48632	1.31401	Repression NO Memeory
YDR097C	0.00027036	6.37254e-05	5.29935e-05	YDR097C	ORFt	5.83595e-05	4.63267	2.21184	Repression Memory Not Affected
YDR098C	0.000134136	8.5281e-05	0.000130075	YDR098C	ORFt	0.000107678	1.24571	0.316968	Repression Memory Not Affected
YDR099W	0.00041169	0.000441965	0.000211974	YDR099W	ORFt	0.000326969	1.25911	0.332401	Induction No Memory
YDR101C	0.000184727	0.000274971	0.00012044	YDR101C	ORFt	0.000197705	0.934353	-0.0979596	Repression Memory Not Affected
YDR103W	0.000341605	0.000221255	0.000187886	YDR103W	ORFt	0.000204571	1.66986	0.73973	Not Changed
YDR104C	0.000242744	4.36563e-05	5.05847e-05	YDR104C	ORFt	4.71205e-05	5.15155	2.36501	Induction No Memory
YDR110W	0.000193313	0.000166251	0.000192704	YDR110W	ORFt	0.000179477	1.07709	0.107138	Not Changed
YDR111C	0.000163144	7.54695e-05	0.000317961	YDR111C	ORFt	0.000196715	0.829341	-0.269962	Induction Memory Not Affected
YDR113C	0.000173819	0.000185874	0.000248106	YDR113C	ORFt	0.00021699	0.801048	-0.32004	Not Changed
YDR119W	0.000229516	0.000252127	0.000175842	YDR119W	ORFt	0.000213984	1.07258	0.101088	Repression NO Memeory
YDR120C	0.000177532	0.000315406	0.000390225	YDR120C	ORFt	0.000352816	0.503188	-0.990832	Repression Memory Enhanced
YDR121W	0.000124853	5.83736e-05	5.05847e-05	YDR121W	ORFt	5.44792e-05	2.29175	1.19645	Repression Memory Not Affected
YDR122W	0.000339748	0.000227994	6.98551e-05	YDR122W	ORFt	0.000148925	2.28134	1.18988	Induction Memory Not Affected
YDR124W	0.0001896	0.000283295	0.000168616	YDR124W	ORFt	0.000225956	0.839103	-0.253081	Not Changed
YDR127W	0.00058226	0.00063329	0.00027942	YDR127W	ORFt	0.000456355	1.27589	0.351507	Not Changed
YDR128W	0.000300761	0.000220016	0.000101169	YDR128W	ORFt	0.000160593	1.87282	0.90521	Not Changed
YDR129C	0.000302617	0.00021957	0.000110805	YDR129C	ORFt	0.000165187	1.83196	0.873391	Not Changed
YDR130C	0.00012903	0.000166201	0.000134893	YDR130C	ORFt	0.000150547	0.857075	-0.222506	Not Changed
YDR132C	0.000192385	6.79374e-05	6.26287e-05	YDR132C	ORFt	6.52831e-05	2.94693	1.55921	Not Changed
YDR133C;YDR134C	0.000172891	0.000377744	8.43079e-05	YDR133C;YDR134C	ORFt	0.000231026	0.748362	-0.418191	Not Changed
YDR135C	0.000321879	0.000267438	8.67167e-05	YDR135C	ORFt	0.000177078	1.81773	0.862137	Repression Memory Not Affected
YDR137W	0.000150148	0.000121009	5.05847e-05	YDR137W	ORFt	8.57968e-05	1.75005	0.807393	Not Changed
YDR138W	0.000342997	0.000226805	0.000151754	YDR138W	ORFt	0.00018928	1.81212	0.857679	Not Changed
YDR139C	9.79329e-05	8.96417e-05	6.74463e-05	YDR139C	ORFt	7.8544e-05	1.24685	0.318293	Repression NO Memeory
YDR141C	0.000390107	0.00015753	8.67167e-05	YDR141C	ORFt	0.000122123	3.19438	1.67553	Not Changed
YDR142C	9.4916e-05	0.000133001	7.70815e-05	YDR142C	ORFt	0.000105041	0.903608	-0.14623	Induction Memory Not Affected
YDR143C	0.000258756	0.000218926	0.000118031	YDR143C	ORFt	0.000168478	1.53584	0.61903	Not Changed
YDR144C	0.000189368	0.000212682	0.000127666	YDR144C	ORFt	0.000170174	1.11279	0.154179	Repression Memory Not Affected
YDR145W	0.000239727	0.000233792	9.63519e-05	YDR145W	ORFt	0.000165072	1.45226	0.538297	Not Changed
YDR146C	0.000277322	0.000244148	0.000125257	YDR146C	ORFt	0.000184703	1.50145	0.586354	Not Changed
YDR147W	0.000281963	0.000260947	0.000115622	YDR147W	ORFt	0.000188285	1.49754	0.582592	Repression NO Memeory
YDR148C	0.000223946	0.000143655	5.78111e-05	YDR148C	ORFt	0.000100733	2.22317	1.15262	Induction Memory Not Affected
YDR150W	0.000754223	0.000399944	0.000298691	YDR150W	ORFt	0.000349317	2.15913	1.11045	Induction No Memory
YDR151C	0.000202132	0.000171652	9.39431e-05	YDR151C	ORFt	0.000132798	1.5221	0.606066	Not Changed
YDR152W	0.000183102	0.000286863	0.000187886	YDR152W	ORFt	0.000237375	0.771363	-0.374518	Repression Memory Not Affected
YDR153C	0.00017498	0.000188698	0.000192704	YDR153C	ORFt	0.000190701	0.91756	-0.124126	Not Changed
YDR154C;YDR155C	0.000154094	0.000674766	0.000149345	YDR154C;YDR155C	ORFt	0.000412055	0.373963	-1.41903	Repression Memory Not Affected
YDR156W;YDR157W	0.000101646	0.000226111	8.91255e-05	YDR156W;YDR157W	ORFt	0.000157618	0.644887	-0.632881	Repression Memory Not Affected
YDR158W	0.000254115	0.00058666	0.000402269	YDR158W	ORFt	0.000494465	0.51392	-0.960385	Repression Memory Enhanced
YDR159W	0.000343926	0.000140632	7.22639e-05	YDR159W	ORFt	0.000106448	3.23093	1.69195	Not Changed
YDR160W	0.000203292	0.000117986	5.54023e-05	YDR160W	ORFt	8.66942e-05	2.34493	1.22955	Not Changed
YDR161W	0.000102806	0.000193406	7.46727e-05	YDR161W	ORFt	0.000134039	0.766986	-0.382727	Repression Memory Not Affected
YDR162C	0.00016825	0.000100444	5.29935e-05	YDR162C	ORFt	7.67189e-05	2.19307	1.13295	Not Changed
YDR164C	0.000160823	9.02363e-05	5.29935e-05	YDR164C	ORFt	7.16149e-05	2.24567	1.16715	Not Changed
YDR165W	0.000175908	0.00020074	0.000317961	YDR165W	ORFt	0.000259351	0.678263	-0.560083	Repression Memory Not Affected
YDR166C	0.000339052	0.000106738	0.000105987	YDR166C	ORFt	0.000106362	3.18771	1.67252	Not Changed
YDR167W	0.000122996	3.84533e-05	7.94903e-05	YDR167W	ORFt	5.89718e-05	2.08568	1.06052	Not Changed
YDR168W	0.000185423	0.000121504	6.98551e-05	YDR168W	ORFt	9.56797e-05	1.93795	0.954533	Not Changed
YDR169C	0.000211414	0.00015411	0.000113213	YDR169C	ORFt	0.000133662	1.58171	0.661485	Not Changed
YDR170C	0.000549538	0.000220363	8.67167e-05	YDR170C	ORFt	0.00015354	3.57913	1.83961	Not Changed
YDR172W	0.000313757	0.000315753	0.000228836	YDR172W	ORFt	0.000272294	1.15227	0.204479	Not Changed
YDR173C	0.000182174	0.000177797	0.000115622	YDR173C	ORFt	0.00014671	1.24173	0.312353	Not Changed
YDR174W	0.000158735	0.000658958	0.000330005	YDR174W	ORFt	0.000494482	0.321013	-1.6393	Not Changed
YDR175C	0.000178693	0.00038592	0.00018066	YDR175C	ORFt	0.00028329	0.630777	-0.664798	Not Changed
YDR176W	0.000308651	0.000406187	0.000185477	YDR176W	ORFt	0.000295832	1.04333	0.0611972	Not Changed
YDR177W	0.000158503	0.00022289	8.91255e-05	YDR177W	ORFt	0.000156008	1.01599	0.0228899	Not Changed
YDR179C	7.42619e-05	5.73826e-05	6.02199e-05	YDR179C	ORFt	5.88012e-05	1.26293	0.336776	Not Changed
YDR180W	0.000296584	0.0001275	8.43079e-05	YDR180W	ORFt	0.000105904	2.80049	1.48568	Not Changed
YDR181C	0.00014922	0.000146677	7.46727e-05	YDR181C	ORFt	0.000110675	1.34827	0.431112	Not Changed
YDR183C-A;YDR184C	0.000150845	0.000156241	0.000158981	YDR183C-A;YDR184C	ORFt	0.000157611	0.957069	-0.0633046	Repression Memory Not Affected
YDR186C	0.000377343	0.000374226	0.000231245	YDR186C	ORFt	0.000302735	1.24645	0.317822	Induction No Memory
YDR188W	0.000260149	0.000678036	0.000546797	YDR188W	ORFt	0.000612416	0.424791	-1.23518	Repression NO Memeory
YDR189W	0.000223018	0.00014192	0.000166207	YDR189W	ORFt	0.000154064	1.44757	0.533633	Repression NO Memeory
YDR190C	0.000263166	0.000549396	0.000334823	YDR190C	ORFt	0.000442109	0.59525	-0.748432	Repression Memory Not Affected
YDR194C	0.000349031	0.000411539	0.000293873	YDR194C	ORFt	0.000352706	0.98958	-0.0151113	Not Changed
YDR195W	0.000222554	0.000268876	0.000289056	YDR195W	ORFt	0.000278966	0.797782	-0.325933	Not Changed
YDR196C	0.000111625	5.74817e-05	6.98551e-05	YDR196C	ORFt	6.36684e-05	1.75322	0.81001	Not Changed
YDR197W	0.000140401	0.000108323	6.26287e-05	YDR197W	ORFt	8.5476e-05	1.64258	0.715967	Induction No Memory
YDR198C	0.000172427	6.86311e-05	6.26287e-05	YDR198C	ORFt	6.56299e-05	2.62726	1.39356	Repression NO Memeory
YDR200C	0.00016268	0.000101336	8.67167e-05	YDR200C	ORFt	9.40265e-05	1.73015	0.790898	Induction No Memory
YDR205W	0.000178693	8.14159e-05	6.98551e-05	YDR205W	ORFt	7.56355e-05	2.36255	1.24035	Not Changed
YDR206W	0.000296352	0.000145042	0.000209565	YDR206W	ORFt	0.000177304	1.67143	0.741086	Not Changed
YDR208W	0.000320951	0.000293404	0.000134893	YDR208W	ORFt	0.000214148	1.49873	0.583741	Not Changed
YDR211W	0.000283588	0.000232454	0.000118031	YDR211W	ORFt	0.000175242	1.61826	0.694443	Repression Memory Not Affected
YDR212W	0.000207005	0.000383938	0.000219201	YDR212W	ORFt	0.000301569	0.686426	-0.542823	Repression Memory Not Affected
YDR213W	0.000148524	8.32989e-05	5.54023e-05	YDR213W	ORFt	6.93506e-05	2.14164	1.09871	Not Changed
YDR214W	0.000223946	0.000243802	8.91255e-05	YDR214W	ORFt	0.000166464	1.34532	0.427945	Not Changed
YDR217C	0.000205845	0.000104954	0.00013971	YDR217C	ORFt	0.000122332	1.68267	0.750756	Not Changed
YDR221W	0.000191921	0.000216151	7.70815e-05	YDR221W	ORFt	0.000146616	1.309	0.388465	Not Changed
YDR224C	0.000140401	0.000356932	0.000527527	YDR224C	ORFt	0.000442229	0.317486	-1.65524	Not Changed
YDR225W	0.000149452	0.000518078	0.000554023	YDR225W	ORFt	0.000536051	0.278802	-1.84269	Not Changed
YDR226W	0.000167553	0.000532746	0.000127666	YDR226W	ORFt	0.000330206	0.507421	-0.978746	Repression Memory Not Affected
YDR227W	0.000314453	0.000118779	9.87607e-05	YDR227W	ORFt	0.00010877	2.89099	1.53157	Not Changed
YDR228C	0.000232533	0.000218876	0.000250515	YDR228C	ORFt	0.000234696	0.990784	-0.0133576	Not Changed
YDR231C	8.26164e-05	0.000154655	6.02199e-05	YDR231C	ORFt	0.000107438	0.76897	-0.379	Induction Memory Not Affected
YDR232W	0.000277322	0.000361193	0.000187886	YDR232W	ORFt	0.00027454	1.01013	0.0145471	Not Changed
YDR233C	0.000232069	0.000443996	0.000286647	YDR233C	ORFt	0.000365322	0.635244	-0.654616	Repression NO Memeory
YDR234W	0.000253883	0.00028944	0.000187886	YDR234W	ORFt	0.000238663	1.06377	0.089188	Not Changed
YDR235W	0.000163376	0.000204952	0.000233653	YDR235W	ORFt	0.000219303	0.744981	-0.424725	Not Changed
YDR238C	0.000364348	0.000468922	0.000414313	YDR238C	ORFt	0.000441617	0.82503	-0.277481	Repression NO Memeory
YDR239C	0.000202364	6.94736e-05	5.78111e-05	YDR239C	ORFt	6.36423e-05	3.1797	1.66889	Not Changed
YDR240C	0.0001346	0.000102377	7.70815e-05	YDR240C	ORFt	8.97292e-05	1.50007	0.585027	Not Changed
YDR243C	0.000139705	6.59553e-05	6.02199e-05	YDR243C	ORFt	6.30876e-05	2.21446	1.14696	Not Changed
YDR244W	0.00019517	0.000170512	0.000125257	YDR244W	ORFt	0.000147885	1.31974	0.400253	Not Changed
YDR245W	0.000186583	0.000464016	0.000149345	YDR245W	ORFt	0.000306681	0.608395	-0.716919	Repression Memory Not Affected
YDR247W	0.000131583	8.40917e-05	6.74463e-05	YDR247W	ORFt	7.5769e-05	1.73663	0.796291	Not Changed
YDR249C;YDR250C	0.000189368	0.000110008	6.02199e-05	YDR249C;YDR250C	ORFt	8.5114e-05	2.22487	1.15372	Repression NO Memeory
YDR251W	0.000355529	0.000161494	0.000130075	YDR251W	ORFt	0.000145784	2.43873	1.28613	Not Changed
YDR254W	0.000213039	0.000105746	6.50375e-05	YDR254W	ORFt	8.5392e-05	2.49483	1.31894	Not Changed
YDR257C	0.000237406	0.00012859	9.87607e-05	YDR257C	ORFt	0.000113676	2.08845	1.06243	Not Changed
YDR258C	0.000319094	0.000172594	5.05847e-05	YDR258C	ORFt	0.000111589	2.85954	1.51578	Not Changed
YDR260C	0.000153397	0.000182207	7.70815e-05	YDR260C	ORFt	0.000129644	1.18322	0.242715	Not Changed
YDR261C	0.000180317	0.000301432	7.22639e-05	YDR261C	ORFt	0.000186848	0.965048	-0.0513272	Repression NO Memeory
YDR262W	0.000156182	0.000298855	0.000101169	YDR262W	ORFt	0.000200012	0.780862	-0.35686	Not Changed
YDR264C	0.000268503	0.000507177	0.000149345	YDR264C	ORFt	0.000328261	0.817957	-0.289904	Not Changed
YDR266C	0.000261309	0.000287012	0.000134893	YDR266C	ORFt	0.000210952	1.23871	0.308841	Repression NO Memeory
YDR268W	4.45572e-05	3.18627e-05	6.50375e-05	YDR268W	ORFt	4.84501e-05	0.91965	-0.120843	Not Changed
YDR270W	0.00029728	0.00035594	7.94903e-05	YDR270W	ORFt	0.000217715	1.36545	0.449378	Not Changed
YDR272W	0.000153397	0.000142416	6.98551e-05	YDR272W	ORFt	0.000106135	1.4453	0.531366	Induction No Memory
YDR275W	0.000287069	0.000365058	0.000404678	YDR275W	ORFt	0.000384868	0.745889	-0.422968	Repression NO Memeory
YDR276C	0.000139473	0.00030272	0.000154163	YDR276C	ORFt	0.000228442	0.610542	-0.711838	Not Changed
YDR277C	0.000197026	5.64906e-05	7.22639e-05	YDR277C	ORFt	6.43773e-05	3.06049	1.61376	Not Changed
YDR280W	0.000203292	0.000299648	0.000173433	YDR280W	ORFt	0.000236541	0.859438	-0.218535	Repression NO Memeory
YDR281C	7.70468e-05	2.10105e-05	8.18991e-05	YDR281C	ORFt	5.14548e-05	1.49737	0.582428	Not Changed
YDR283C	0.000385698	9.34573e-05	6.02199e-05	YDR283C	ORFt	7.68386e-05	5.01958	2.32757	Not Changed
YDR288W	0.000119515	0.000202871	0.000108396	YDR288W	ORFt	0.000155633	0.767929	-0.380955	Not Changed
YDR289C	0.000187511	0.00016303	6.50375e-05	YDR289C	ORFt	0.000114034	1.64435	0.717517	Not Changed
YDR291W	0.0002446	0.000117292	0.000113213	YDR291W	ORFt	0.000115253	2.12229	1.08562	Repression NO Memeory
YDR292C	0.000273609	8.44882e-05	7.94903e-05	YDR292C	ORFt	8.19892e-05	3.33713	1.73861	Repression NO Memeory
YDR293C	0.000592703	0.000298806	0.00019993	YDR293C	ORFt	0.000249368	2.37682	1.24903	Induction Memory Not Affected
YDR295C	0.000240655	0.000114616	5.78111e-05	YDR295C	ORFt	8.62138e-05	2.79137	1.48098	Not Changed
YDR296W	0.000132279	0.000226359	8.18991e-05	YDR296W	ORFt	0.000154129	0.858236	-0.220554	Induction No Memory
YDR298C	0.000142954	0.000143853	5.78111e-05	YDR298C	ORFt	0.000100832	1.41775	0.5036	Induction Memory Not Affected
YDR299W	0.000205381	0.000249748	0.00027942	YDR299W	ORFt	0.000264584	0.776239	-0.365427	Repression Memory Not Affected
YDR300C	0.000164769	0.000151534	0.000137301	YDR300C	ORFt	0.000144418	1.14092	0.190196	Repression Memory Not Affected
YDR301W	0.000447892	0.000196379	6.50375e-05	YDR301W	ORFt	0.000130708	3.42665	1.7768	Not Changed
YDR304C	0.000135992	9.26644e-05	5.05847e-05	YDR304C	ORFt	7.16246e-05	1.89868	0.924997	Not Changed
YDR306C	0.000132047	0.000126757	7.70815e-05	YDR306C	ORFt	0.000101919	1.2956	0.373625	Not Changed
YDR308C	0.000116034	5.57473e-05	5.78111e-05	YDR308C	ORFt	5.67792e-05	2.0436	1.03112	Not Changed
YDR309C	0.000234157	0.000361342	0.000236062	YDR309C	ORFt	0.000298702	0.783916	-0.351229	Repression Memory Not Affected
YDR310C	0.000402407	0.000163377	9.87607e-05	YDR310C	ORFt	0.000131069	3.0702	1.61833	Not Changed
YDR311W	0.000133207	0.000191374	0.000101169	YDR311W	ORFt	0.000146272	0.910683	-0.134979	Not Changed
YDR312W	0.000131583	0.000117391	7.46727e-05	YDR312W	ORFt	9.60321e-05	1.3702	0.454383	Not Changed
YDR314C	0.000242976	0.000173535	0.000151754	YDR314C	ORFt	0.000162645	1.49391	0.579088	Induction No Memory
YDR316W	0.000177532	7.29918e-05	6.74463e-05	YDR316W	ORFt	7.02191e-05	2.52827	1.33815	Not Changed
YDR320C	0.000152701	7.84922e-05	9.63519e-05	YDR320C	ORFt	8.74221e-05	1.74671	0.804641	Not Changed
YDR321W	0.00020979	0.000245586	9.15343e-05	YDR321W	ORFt	0.00016856	1.2446	0.315684	Repression Memory Not Affected
YDR324C	0.000237406	0.00021179	0.000214383	YDR324C	ORFt	0.000213087	1.11413	0.155917	Repression Memory Not Affected
YDR325W	0.00027825	0.000148808	6.50375e-05	YDR325W	ORFt	0.000106923	2.60235	1.37981	Not Changed
YDR326C	0.000377111	0.00016298	0.000149345	YDR326C	ORFt	0.000156163	2.41486	1.27194	Not Changed
YDR328C	0.000125085	0.000149254	5.29935e-05	YDR328C	ORFt	0.000101124	1.23695	0.306785	Not Changed
YDR330W	0.000174283	0.000111594	5.29935e-05	YDR330W	ORFt	8.22936e-05	2.11782	1.08258	Induction No Memory
YDR331W	0.000132975	0.000170364	0.000122849	YDR331W	ORFt	0.000146606	0.907023	-0.140788	Repression NO Memeory
YDR332W	0.000132279	5.80268e-05	5.05847e-05	YDR332W	ORFt	5.43058e-05	2.43582	1.28441	Not Changed
YDR333C	0.000236246	0.000354454	0.000202339	YDR333C	ORFt	0.000278396	0.848595	-0.236852	Not Changed
YDR334W	0.000434896	0.000257677	0.000127666	YDR334W	ORFt	0.000192671	2.25719	1.17453	Not Changed
YDR335W	0.000462281	0.000248113	8.91255e-05	YDR335W	ORFt	0.000168619	2.74157	1.455	Not Changed
YDR337W	0.000135992	0.000203465	6.02199e-05	YDR337W	ORFt	0.000131843	1.03147	0.0447066	Not Changed
YDR339C	0.000106984	0.000248806	8.67167e-05	YDR339C	ORFt	0.000167762	0.637712	-0.649023	Repression Memory Not Affected
YDR341C	0.000290318	0.000443947	0.000185477	YDR341C	ORFt	0.000314712	0.922487	-0.1164	Repression Memory Not Affected
YDR345C	0.000197258	0.000247964	0.000378181	YDR345C	ORFt	0.000313073	0.630072	-0.666412	Repression Memory Enhanced
YDR346C	0.000272913	0.000300243	0.000443219	YDR346C	ORFt	0.000371731	0.734168	-0.445819	Not Changed
YDR347W	0.000129262	0.000232256	0.00013971	YDR347W	ORFt	0.000185983	0.695022	-0.52487	Not Changed
YDR348C	0.000263166	0.000170512	0.000151754	YDR348C	ORFt	0.000161133	1.63322	0.707717	Not Changed
YDR349C	0.00022325	0.000139145	0.00012044	YDR349C	ORFt	0.000129793	1.72005	0.782452	Not Changed
YDR350C	0.000152237	0.000155052	7.46727e-05	YDR350C	ORFt	0.000114862	1.32539	0.406413	Induction Memory Not Affected
YDR351W	0.000234389	0.000169224	6.74463e-05	YDR351W	ORFt	0.000118335	1.98072	0.986027	Not Changed
YDR352W	0.000136456	0.000143407	9.87607e-05	YDR352W	ORFt	0.000121084	1.12696	0.172433	Repression NO Memeory
YDR353W	0.000228588	0.00057888	0.000409495	YDR353W	ORFt	0.000494188	0.462552	-1.11231	Repression Memory Not Affected
YDR354W	0.000144115	0.000280719	6.50375e-05	YDR354W	ORFt	0.000172878	0.833619	-0.262539	Not Changed
YDR356W	0.000352976	0.000132753	8.43079e-05	YDR356W	ORFt	0.00010853	3.25233	1.70147	Not Changed
YDR359C	0.000276858	0.000241968	6.26287e-05	YDR359C	ORFt	0.000152298	1.81786	0.862244	Induction Memory Not Affected
YDR361C	0.000160359	0.000214317	0.000197521	YDR361C	ORFt	0.000205919	0.778748	-0.360771	Repression Memory Not Affected
YDR362C	0.00015595	0.000113427	0.000101169	YDR362C	ORFt	0.000107298	1.45342	0.539456	Not Changed
YDR363W	0.000215128	8.00779e-05	5.05847e-05	YDR363W	ORFt	6.53313e-05	3.29287	1.71935	Not Changed
YDR363W-A	0.000108608	0.000157084	0.000122849	YDR363W-A	ORFt	0.000139966	0.77596	-0.365946	Not Changed
YDR364C	0.000160823	7.65597e-05	6.74463e-05	YDR364C	ORFt	7.2003e-05	2.23357	1.15935	Not Changed
YDR365C	0.000358082	0.000492955	0.000342049	YDR365C	ORFt	0.000417502	0.857677	-0.221494	Repression Memory Enhanced
YDR369C	0.000157807	5.15849e-05	5.05847e-05	YDR369C	ORFt	5.10848e-05	3.08911	1.62719	Not Changed
YDR370C	0.0001346	0.000162733	8.67167e-05	YDR370C	ORFt	0.000124725	1.07918	0.109929	Not Changed
YDR372C	0.000247617	0.000244	0.000267376	YDR372C	ORFt	0.000255688	0.968434	-0.0462742	Not Changed
YDR375C	0.000198651	0.000128343	0.000101169	YDR375C	ORFt	0.000114756	1.73107	0.791663	Not Changed
YDR375C	0.000198651	0.000128343	0.000101169	YDR375C	ORFt	0.000114756	1.73107	0.791663	Not Changed
YDR375C	0.000198651	0.000128343	0.000101169	YDR375C	ORFt	0.000114756	1.73107	0.791663	Not Changed
YDR375C	0.000198651	0.000128343	0.000101169	YDR375C	ORFt	0.000114756	1.73107	0.791663	Not Changed
YDR377W	0.000138545	0.000111742	8.67167e-05	YDR377W	ORFt	9.92295e-05	1.39621	0.481512	Induction No Memory
YDR378C	9.63084e-05	0.000135181	0.000122849	YDR378C	ORFt	0.000129015	0.746491	-0.421803	Not Changed
YDR379W	0.000232765	0.000111296	5.05847e-05	YDR379W	ORFt	8.09406e-05	2.87575	1.52394	Not Changed
YDR381W	0.000372702	0.00163228	0.000905708	YDR381W	ORFt	0.00126899	0.293699	-1.76759	Not Changed
YDR382W	0.000132511	0.000677194	0.000737092	YDR382W	ORFt	0.000707143	0.18739	-2.41589	Repression Memory Enhanced
YDR384C	0.000162912	0.000173436	0.000245697	YDR384C	ORFt	0.000209567	0.777376	-0.363316	Not Changed
YDR385W	0.00057669	0.00142208	0.00140674	YDR385W	ORFt	0.00141441	0.407726	-1.29433	Repression Memory Enhanced
YDR386W	0.000136224	7.34874e-05	5.78111e-05	YDR386W	ORFt	6.56492e-05	2.07503	1.05313	Not Changed
YDR388W	0.000209326	0.000240977	0.000137301	YDR388W	ORFt	0.000189139	1.10673	0.146301	Induction No Memory
YDR389W	0.000312132	0.000203069	9.63519e-05	YDR389W	ORFt	0.00014971	2.08491	1.05998	Not Changed
YDR390C	0.000234157	0.000121207	8.18991e-05	YDR390C	ORFt	0.000101553	2.30576	1.20524	Not Changed
YDR392W	0.000117891	9.31104e-05	6.26287e-05	YDR392W	ORFt	7.78696e-05	1.51395	0.59832	Not Changed
YDR393W	0.000212807	0.000159313	0.000103578	YDR393W	ORFt	0.000131446	1.61897	0.695076	Not Changed
YDR394W	0.000199115	0.000292166	0.000224018	YDR394W	ORFt	0.000258092	0.771488	-0.374284	Not Changed
YDR395W	0.000304242	0.000339836	0.000243288	YDR395W	ORFt	0.000291562	1.04349	0.0614155	Repression Memory Not Affected
YDR397C	0.00010327	0.000130077	0.000190295	YDR397C	ORFt	0.000160186	0.644691	-0.63332	Not Changed
YDR398W	0.00026479	0.00044023	0.000476942	YDR398W	ORFt	0.000458586	0.577406	-0.792343	Repression Memory Not Affected
YDR399W	0.000181246	0.000710692	0.000898481	YDR399W	ORFt	0.000804586	0.225265	-2.1503	Not Changed
YDR406W;YDR406W-A	0.000285212	7.81949e-05	8.91255e-05	YDR406W;YDR406W-A	ORFt	8.36602e-05	3.40917	1.76942	Not Changed
YDR407C	0.000377575	0.000199699	0.000305917	YDR407C	ORFt	0.000252808	1.49353	0.578722	Not Changed
YDR408C	0.000121836	0.000300342	0.000149345	YDR408C	ORFt	0.000224844	0.54187	-0.883982	Not Changed
YDR409W	0.000234389	0.000223187	0.000216792	YDR409W	ORFt	0.00021999	1.06546	0.0914708	Induction No Memory
YDR410C	0.000111857	0.000109017	9.15343e-05	YDR410C	ORFt	0.000100276	1.1155	0.157685	Not Changed
YDR411C	0.000164305	0.000228539	0.000110805	YDR411C	ORFt	0.000169672	0.968366	-0.0463759	Induction No Memory
YDR412W	0.000129262	0.000128442	0.000103578	YDR412W	ORFt	0.00011601	1.11423	0.15605	Repression Memory Not Affected
YDR416W	0.000221393	0.000188401	0.000171025	YDR416W	ORFt	0.000179713	1.23193	0.300918	Not Changed
YDR418W	0.00015038	0.00105712	0.00115863	YDR418W	ORFt	0.00110787	0.135738	-2.88111	Repression Memory Enhanced
YDR420W	0.000464601	0.000201632	0.000146937	YDR420W	ORFt	0.000174284	2.66577	1.41455	Not Changed
YDR422C	0.000243904	0.000175022	0.000158981	YDR422C	ORFt	0.000167001	1.46049	0.546455	Not Changed
YDR423C	0.00015595	0.00017859	6.02199e-05	YDR423C	ORFt	0.000119405	1.30606	0.385223	Not Changed
YDR427W	0.000183334	0.00022403	0.000127666	YDR427W	ORFt	0.000175848	1.04257	0.060146	Not Changed
YDR429C	0.000153861	0.000333542	0.000462489	YDR429C	ORFt	0.000398016	0.386571	-1.37119	Repression Memory Not Affected
YDR430C	0.000289389	0.000213921	0.000101169	YDR430C	ORFt	0.000157545	1.83687	0.877246	Not Changed
YDR432W;YDR433W	0.000427238	0.000808262	0.000710595	YDR432W;YDR433W	ORFt	0.000759428	0.562579	-0.829874	Not Changed
YDR437W;YDR438W; YDR439W	0.000288461	0.00014975	0.00013971	YDR437W;YDR438W; YDR439W	ORFt	0.00014473	1.9931	0.995014	Not Changed
YDR440W	0.000135064	7.92355e-05	6.50375e-05	YDR440W	ORFt	7.21365e-05	1.87234	0.90484	Repression NO Memeory
YDR441C	0.000132975	9.01868e-05	6.74463e-05	YDR441C	ORFt	7.88165e-05	1.68715	0.754588	Not Changed
YDR444W	0.000225571	0.000237112	0.000105987	YDR444W	ORFt	0.00017155	1.3149	0.394954	Not Changed
YDR447C	0.000182174	0.00110751	0.0018355	YDR447C	ORFt	0.00147151	0.123801	-3.01391	Repression Memory Enhanced
YDR448W	0.000211646	0.000297864	9.15343e-05	YDR448W	ORFt	0.000194699	1.08704	0.12041	Not Changed
YDR449C	0.000208165	0.000330668	0.000346867	YDR449C	ORFt	0.000338768	0.614479	-0.702565	Repression Memory Not Affected
YDR450W	0.000232997	0.000941709	0.00127907	YDR450W	ORFt	0.00111039	0.209833	-2.25268	Repression Memory Not Affected
YDR451C	0.000195634	0.000259114	0.000173433	YDR451C	ORFt	0.000216273	0.904567	-0.144701	Not Changed
YDR452W	0.000235085	0.00027611	9.15343e-05	YDR452W	ORFt	0.000183822	1.27887	0.354873	Induction No Memory
YDR454C	0.000135064	0.000234287	0.000108396	YDR454C	ORFt	0.000171342	0.788272	-0.343234	Repression Memory Not Affected
YDR457W	0.000638653	0.000394096	0.000262559	YDR457W	ORFt	0.000328328	1.94517	0.959895	Not Changed
YDR458C	0.0002569	0.000107927	0.000142119	YDR458C	ORFt	0.000125023	2.05482	1.03901	Not Changed
YDR461W	2.41351e-05	2.61145e-05	7.46727e-05	YDR461W	ORFt	5.03936e-05	0.478932	-1.06211	Not Changed
YDR463W	0.000256668	0.000224129	0.000113213	YDR463W	ORFt	0.000168671	1.5217	0.605688	Induction No Memory
YDR464W	0.000440466	0.000190284	0.000113213	YDR464W	ORFt	0.000151749	2.9026	1.53735	Not Changed
YDR465C	0.000158735	0.000108472	0.000115622	YDR465C	ORFt	0.000112047	1.41668	0.502514	Repression Memory Not Affected
YDR466W	0.000323271	0.000118581	6.02199e-05	YDR466W	ORFt	8.94003e-05	3.616	1.85439	Induction No Memory
YDR469W	0.000109536	6.7987e-05	5.54023e-05	YDR469W	ORFt	6.16946e-05	1.77546	0.828193	Not Changed
YDR470C	0.000151309	0.000168976	0.000108396	YDR470C	ORFt	0.000138686	1.09102	0.125672	Induction Memory Not Affected
YDR471W	0.000216752	0.000974612	0.001096	YDR471W	ORFt	0.00103531	0.20936	-2.25594	Repression NO Memeory
YDR473C	0.000177997	8.0623e-05	8.91255e-05	YDR473C	ORFt	8.48743e-05	2.09718	1.06845	Not Changed
YDR476C	0.000139705	0.000110157	6.74463e-05	YDR476C	ORFt	8.88015e-05	1.57323	0.65373	Not Changed
YDR477W	0.000309347	0.000213971	0.000103578	YDR477W	ORFt	0.000158774	1.94834	0.962249	Not Changed
YDR479C	0.000206773	0.000147718	7.70815e-05	YDR479C	ORFt	0.0001124	1.83962	0.879409	Induction Memory Not Affected
YDR481C	0.000206541	0.000257032	8.91255e-05	YDR481C	ORFt	0.000173079	1.19333	0.254998	Induction No Memory
YDR482C	0.000100486	7.20503e-05	7.46727e-05	YDR482C	ORFt	7.33615e-05	1.36973	0.453895	Not Changed
YDR483W	0.000151541	0.000160899	0.000134893	YDR483W	ORFt	0.000147896	1.02464	0.0351238	Not Changed
YDR485C	0.000275233	0.000161345	9.39431e-05	YDR485C	ORFt	0.000127644	2.15626	1.10853	Not Changed
YDR487C	0.000115338	0.000132406	8.67167e-05	YDR487C	ORFt	0.000109561	1.05273	0.0741292	Repression NO Memeory
YDR490C	0.000169178	0.000120414	6.74463e-05	YDR490C	ORFt	9.39303e-05	1.8011	0.84888	Induction Memory Not Affected
YDR492W	0.00013692	0.000101634	8.67167e-05	YDR492W	ORFt	9.41751e-05	1.45389	0.53992	Repression Memory Enhanced
YDR494W	0.000161288	0.000156142	9.63519e-05	YDR494W	ORFt	0.000126247	1.27756	0.353387	Induction No Memory
YDR496C	0.000208398	0.000374721	0.000462489	YDR496C	ORFt	0.000418605	0.497838	-1.00625	Repression Memory Not Affected
YDR497C	0.000384305	0.000931104	0.000597382	YDR497C	ORFt	0.000764243	0.502858	-0.991778	Not Changed
YDR498C	0.000154558	0.000190879	0.000103578	YDR498C	ORFt	0.000147229	1.04978	0.0700875	Not Changed
YDR500C	0.000175676	0.00107015	0.00124053	YDR500C	ORFt	0.00115534	0.152056	-2.71733	Repression Memory Enhanced
YDR502C	0.000242744	0.000267092	0.000168616	YDR502C	ORFt	0.000217854	1.11425	0.156074	Not Changed
YDR504C;YDR505C	0.000380824	0.000191919	0.00013971	YDR504C;YDR505C	ORFt	0.000165815	2.29669	1.19955	Induction Memory Not Affected
YDR507C	0.000329073	0.000179036	0.000110805	YDR507C	ORFt	0.00014492	2.27072	1.18315	Not Changed
YDR508C	0.000393124	0.000845129	0.00139228	YDR508C	ORFt	0.00111871	0.351409	-1.50878	Not Changed
YDR510W	0.000101414	0.000341273	0.000125257	YDR510W	ORFt	0.000233265	0.434758	-1.20171	Not Changed
YDR514C	0.00020422	0.000110256	6.26287e-05	YDR514C	ORFt	8.64423e-05	2.36251	1.24032	Not Changed
YDR515W	0.000157342	9.01372e-05	0.000130075	YDR515W	ORFt	0.000110106	1.42901	0.515013	Not Changed
YDR520C	0.000152005	0.000147619	9.63519e-05	YDR520C	ORFt	0.000121985	1.24609	0.317409	Not Changed
YDR524C	0.000219537	0.000200443	0.000125257	YDR524C	ORFt	0.00016285	1.34809	0.430919	Not Changed
YDR524C-B;YDR524C-A	0.000118587	0.00120801	0.00352648	YDR524C-B;YDR524C-A	ORFt	0.00236724	0.050095	-4.31919	Repression Memory Not Affected
YDR525W-A;YDR527W	0.000336964	0.000327299	0.00038059	YDR525W-A;YDR527W	ORFt	0.000353944	0.952024	-0.0709301	Induction Memory Not Affected
YDR528W	0.000231372	0.000147668	8.18991e-05	YDR528W	ORFt	0.000114784	2.01572	1.0113	Not Changed
YDR529C	0.000119051	0.000220016	7.94903e-05	YDR529C	ORFt	0.000149753	0.794982	-0.331005	Induction Memory Not Affected
YDR531W	0.000129262	0.000162039	8.18991e-05	YDR531W	ORFt	0.000121969	1.0598	0.0837858	Not Changed
YDR541C	0.000180317	4.62827e-05	5.54023e-05	YDR541C	ORFt	5.08425e-05	3.54659	1.82643	Not Changed
YEL002C	0.000178925	0.000117144	0.000113213	YEL002C	ORFt	0.000115179	1.55346	0.635481	Repression NO Memeory
YEL006W	0.000161752	0.000113179	0.000134893	YEL006W	ORFt	0.000124036	1.30407	0.383022	Not Changed
YEL007W	0.000429095	0.00049905	0.000197521	YEL007W	ORFt	0.000348286	1.23202	0.301025	Induction No Memory
YEL009C	0.000344158	0.000971242	0.00131761	YEL009C	ORFt	0.00114443	0.300725	-1.73348	Not Changed
YEL013W	0.000319094	0.00025401	0.000115622	YEL013W	ORFt	0.000184816	1.72655	0.787894	Not Changed
YEL015W	0.000181942	0.000227746	0.000122849	YEL015W	ORFt	0.000175298	1.0379	0.0536709	Not Changed
YEL017C-A	0.000134368	0.000403016	0.000392634	YEL017C-A	ORFt	0.000397825	0.337756	-1.56595	Repression Memory Not Affected
YEL018W	0.000121604	0.000128739	0.000115622	YEL018W	ORFt	0.000122181	0.995279	-0.0068268	Not Changed
YEL022W	0.000362259	0.000154507	0.000204748	YEL022W	ORFt	0.000179627	2.01673	1.01202	Repression Memory Not Affected
YEL025C	0.000314917	0.000181711	0.000122849	YEL025C	ORFt	0.00015228	2.06801	1.04824	Not Changed
YEL026W	0.000109072	0.00028612	0.000409495	YEL026W	ORFt	0.000347808	0.313599	-1.67301	Repression Memory Not Affected
YEL027W	0.000152469	0.000216746	0.000250515	YEL027W	ORFt	0.00023363	0.652608	-0.615711	Repression NO Memeory
YEL031W	0.000355993	0.00031382	0.000209565	YEL031W	ORFt	0.000261693	1.36035	0.443975	Repression Memory Not Affected
YEL032W	0.000198187	0.000203366	0.000125257	YEL032W	ORFt	0.000164312	1.20616	0.270422	Not Changed
YEL033W	1.13714e-05	0.000135032	0.000390225	YEL033W	ORFt	0.000262629	0.0432982	-4.52955	Not Changed
YEL036C	0.000194705	0.000206885	0.000325188	YEL036C	ORFt	0.000266036	0.731876	-0.450328	Not Changed
YEL037C	0.000190992	0.000237062	0.00024088	YEL037C	ORFt	0.000238971	0.799228	-0.323321	Repression NO Memeory
YEL040W	0.000301689	0.000819907	0.000594973	YEL040W	ORFt	0.00070744	0.426452	-1.22954	Not Changed
YEL042W	0.000217216	0.000267587	0.000154163	YEL042W	ORFt	0.000210875	1.03007	0.0427428	Repression Memory Not Affected
YEL043W	0.000289389	0.000176707	6.98551e-05	YEL043W	ORFt	0.000123281	2.3474	1.23106	Not Changed
YEL044W	0.000171731	0.000320659	0.000108396	YEL044W	ORFt	0.000214527	0.800508	-0.321013	Not Changed
YEL047C	0.000139473	0.000115608	7.22639e-05	YEL047C	ORFt	9.39357e-05	1.48477	0.570242	Not Changed
YEL048C	0.000153861	0.000207182	0.00018066	YEL048C	ORFt	0.000193921	0.793424	-0.333836	Repression Memory Not Affected
YEL050C	0.000183798	0.000171454	5.54023e-05	YEL050C	ORFt	0.000113428	1.62039	0.696344	Induction No Memory
YEL051W	0.000148292	0.000230571	0.000293873	YEL051W	ORFt	0.000262222	0.56552	-0.82235	Repression NO Memeory
YEL052W	0.000128334	0.000108274	5.05847e-05	YEL052W	ORFt	7.94292e-05	1.6157	0.692161	Induction Memory Not Affected
YEL053C	0.000142954	0.000117094	8.43079e-05	YEL053C	ORFt	0.000100701	1.41959	0.505475	Not Changed
YEL054C	0.000185191	0.00139279	0.00110082	YEL054C	ORFt	0.00124681	0.148532	-2.75115	Repression Memory Not Affected
YEL055C	0.000336964	0.000297864	0.000195113	YEL055C	ORFt	0.000246488	1.36706	0.451073	Repression Memory Enhanced
YEL056W	0.000212807	0.000218529	6.98551e-05	YEL056W	ORFt	0.000144192	1.47585	0.56155	Not Changed
YEL058W	0.000145739	0.000112188	6.26287e-05	YEL058W	ORFt	8.74086e-05	1.66733	0.737541	Not Changed
YEL061C	0.000382449	0.000154804	0.000158981	YEL061C	ORFt	0.000156892	2.43765	1.28549	Not Changed
YEL063C	0.000281035	0.000459754	0.000204748	YEL063C	ORFt	0.000332251	0.845851	-0.241524	Not Changed
YEL065W	0.000202828	0.000328339	8.67167e-05	YEL065W	ORFt	0.000207528	0.977352	-0.03305	Not Changed
YEL071W	0.000299368	0.000818172	0.000445627	YEL071W	ORFt	0.0006319	0.473759	-1.07777	Not Changed
YEL072W	0.00015711	0.000159611	5.29935e-05	YEL072W	ORFt	0.000106302	1.47796	0.563608	Not Changed
YELCdelta3	0.000179157	7.66588e-05	7.70815e-05	YELCdelta3	ORFt	7.68701e-05	2.33064	1.22073	Not Changed
YER001W	0.000379896	0.000181612	8.43079e-05	YER001W	ORFt	0.00013296	2.85722	1.51461	Not Changed
YER002W	0.000159199	0.000254604	0.0003011	YER002W	ORFt	0.000277852	0.572964	-0.803485	Repression Memory Not Affected
YER003C	0.00022325	7.73525e-05	8.43079e-05	YER003C	ORFt	8.08302e-05	2.76196	1.46569	Repression Memory Not Affected
YER004W	0.000155486	0.000147024	0.00018066	YER004W	ORFt	0.000163842	0.948999	-0.0755215	Induction No Memory
YER005W	0.00015711	0.000166152	0.000105987	YER005W	ORFt	0.000136069	1.15463	0.207436	Not Changed
YER006W	0.000192617	0.00021516	0.000645558	YER006W	ORFt	0.000430359	0.447573	-1.15981	Repression Memory Not Affected
YER007C-A	0.000135528	0.000261789	0.000130075	YER007C-A	ORFt	0.000195932	0.691709	-0.531764	Repression Memory Not Affected
YER008C	0.000440466	0.000164566	7.22639e-05	YER008C	ORFt	0.000118415	3.71968	1.89518	Not Changed
YER009W	0.000114642	0.000273236	0.000110805	YER009W	ORFt	0.00019202	0.597029	-0.744126	Repression Memory Not Affected
YER012W	0.000159431	0.000261393	0.000161389	YER012W	ORFt	0.000211391	0.754199	-0.406982	Not Changed
YER013W	0.00028614	8.01275e-05	5.78111e-05	YER013W	ORFt	6.89693e-05	4.14881	2.0527	Not Changed
YER017C	0.000257828	0.00025619	0.00019993	YER017C	ORFt	0.00022806	1.13053	0.176996	Not Changed
YER019C-A	9.37557e-05	0.00040703	0.000366137	YER019C-A	ORFt	0.000386583	0.242524	-2.0438	Not Changed
YER019W	0.000164305	0.00022071	0.000127666	YER019W	ORFt	0.000174188	0.943259	-0.0842734	Not Changed
YER021W	0.000248081	0.000675658	0.000236062	YER021W	ORFt	0.00045586	0.544205	-0.877777	Not Changed
YER022W	0.000188904	0.000178045	6.26287e-05	YER022W	ORFt	0.000120337	1.56979	0.650576	Not Changed
YER023W	0.00016152	0.000279678	9.15343e-05	YER023W	ORFt	0.000185606	0.870228	-0.200535	Repression NO Memeory
YER024W	0.000176836	5.02965e-05	6.02199e-05	YER024W	ORFt	5.52582e-05	3.20018	1.67815	Induction Memory Enhanced
YER025W	0.000250866	0.000513767	0.00046008	YER025W	ORFt	0.000486924	0.515206	-0.956778	Repression Memory Not Affected
YER026C	0.00020306	0.00036823	0.000289056	YER026C	ORFt	0.000328643	0.617875	-0.694614	Not Changed
YER027C	0.000213039	0.00011868	9.39431e-05	YER027C	ORFt	0.000106311	2.00391	1.00282	Not Changed
YER028C	0.000147828	6.43696e-05	6.26287e-05	YER028C	ORFt	6.34991e-05	2.32803	1.21911	Not Changed
YER029C	0.000134832	0.000135875	8.67167e-05	YER029C	ORFt	0.000111296	1.21147	0.276763	Not Changed
YER030W	0.000126013	0.000113031	5.29935e-05	YER030W	ORFt	8.30122e-05	1.51801	0.60218	Not Changed
YER034W-EDC2	0.000202828	0.000287656	7.70815e-05	YER034W;YER035W	ORFt	0.000182369	1.11219	0.153397	Not Changed
YER036C	0.000312596	0.000499397	0.000407087	YER036C	ORFt	0.000453242	0.68969	-0.53598	Repression Memory Not Affected
YER040W	0.000276858	0.000246329	0.000137301	YER040W	ORFt	0.000191815	1.44336	0.529428	Induction No Memory
YER043C	0.000349495	0.000763119	0.000450445	YER043C	ORFt	0.000606782	0.575982	-0.795906	Repression Memory Not Affected
YER044C	0.000109536	5.37156e-05	6.98551e-05	YER044C	ORFt	6.17854e-05	1.77285	0.826072	Not Changed
YER047C	0.000295191	0.000194595	0.000101169	YER047C	ORFt	0.000147882	1.99612	0.997199	Induction No Memory
YER048W-A	0.000126941	0.000153714	8.43079e-05	YER048W-A	ORFt	0.000119011	1.06664	0.0930697	Not Changed
YER049W	0.000277786	0.000175369	0.000125257	YER049W	ORFt	0.000150313	1.84805	0.886004	Repression Memory Not Affected
YER051W	0.000164305	6.1991e-05	7.22639e-05	YER051W	ORFt	6.71275e-05	2.44765	1.2914	Induction No Memory
YER052C	0.000285212	0.000338845	0.000204748	YER052C	ORFt	0.000271796	1.04936	0.0695107	Repression Memory Not Affected
YER055C	0.000250634	0.000607819	0.000544388	YER055C	ORFt	0.000576104	0.43505	-1.20075	Not Changed
YER056C	0.000269664	0.000796121	0.000790085	YER056C	ORFt	0.000793103	0.340011	-1.55635	Not Changed
YER056C-A	0.000206077	0.00107	0.00126944	YER056C-A	ORFt	0.00116972	0.176176	-2.50491	Repression Memory Not Affected
YER059W	0.000214895	0.000144844	9.15343e-05	YER059W	ORFt	0.000118189	1.81823	0.862538	Not Changed
YER061C	0.000108608	9.39033e-05	7.46727e-05	YER061C	ORFt	8.4288e-05	1.28854	0.365732	Induction Memory Not Affected
YER063W	0.000145971	0.000239391	0.000113213	YER063W	ORFt	0.000176302	0.827959	-0.272369	Not Changed
YER064C	0.000309115	0.000663021	0.000527527	YER064C	ORFt	0.000595274	0.519282	-0.945409	Not Changed
YER065C	0.000164537	0.000148907	0.000151754	YER065C	ORFt	0.000150331	1.0945	0.130268	Not Changed
YER066W	0.000122068	7.12079e-05	5.29935e-05	YER066W	ORFt	6.21007e-05	1.96565	0.975004	Induction Memory Enhanced
YER068W	0.000271984	0.000395038	0.000166207	YER068W	ORFt	0.000280622	0.969218	-0.0451069	Not Changed
YER069W	0.000313757	0.000413174	0.000192704	YER069W	ORFt	0.000302939	1.03571	0.0506184	Not Changed
YER070W	0.000550931	0.000607125	0.000392634	YER070W	ORFt	0.00049988	1.10213	0.14029	Not Changed
YER072W	0.000137617	0.000463124	0.00027942	YER072W	ORFt	0.000371272	0.370662	-1.43182	Not Changed
YER073W	0.000403799	0.000897854	0.001096	YER073W	ORFt	0.000996928	0.405043	-1.30385	Repression Memory Not Affected
YER074W	0.000241351	0.00122723	0.00223777	YER074W	ORFt	0.0017325	0.139308	-2.84365	Repression Memory Enhanced
YER075C	0.000236942	0.000133942	6.98551e-05	YER075C	ORFt	0.000101899	2.32527	1.2174	Not Changed
YER078C	0.000159663	3.74622e-05	8.18991e-05	YER078C	ORFt	5.96806e-05	2.67529	1.4197	Not Changed
YER080W	0.000246689	0.000102724	5.05847e-05	YER080W	ORFt	7.66542e-05	3.2182	1.68626	Not Changed
YER082C	0.000131583	0.000187162	8.43079e-05	YER082C	ORFt	0.000135735	0.969409	-0.0448225	Repression Memory Not Affected
YER086W	0.000255275	0.000187509	9.87607e-05	YER086W	ORFt	0.000143135	1.78346	0.834679	Not Changed
YER087C-B	0.000100254	0.000222097	9.63519e-05	YER087C-B	ORFt	0.000159225	0.629636	-0.667409	Repression Memory Not Affected
YER088C	0.000366204	0.000178788	0.000149345	YER088C	ORFt	0.000164067	2.23205	1.15837	Not Changed
YER088C-A;YER089C	0.000297048	0.000273831	0.000330005	YER088C-A;YER089C	ORFt	0.000301918	0.983869	-0.0234621	Not Changed
YER090W	0.000208398	0.000269569	8.91255e-05	YER090W	ORFt	0.000179347	1.16198	0.216582	Repression Memory Not Affected
YER091C	0.000481774	0.00132376	0.00094184	YER091C	ORFt	0.0011328	0.425294	-1.23347	Induction Memory Not Affected
YER092W	0.000124853	0.000246973	5.29935e-05	YER092W	ORFt	0.000149983	0.832445	-0.264573	Not Changed
YER093C	0.000247153	8.96417e-05	8.18991e-05	YER093C	ORFt	8.57704e-05	2.88157	1.52685	Not Changed
YER094C	0.000180549	0.000169175	0.000161389	YER094C	ORFt	0.000165282	1.09237	0.127464	Not Changed
YER095W	0.000149452	0.000254158	0.000151754	YER095W	ORFt	0.000202956	0.736376	-0.441485	Induction Memory Not Affected
YER099C	0.000126477	0.000147867	7.70815e-05	YER099C	ORFt	0.000112474	1.1245	0.169286	Not Changed
YER102W	0.000262702	0.00175592	0.00245216	YER102W	ORFt	0.00210404	0.124856	-3.00166	Repression Memory Enhanced
YER104W	6.7764e-05	8.46368e-05	6.50375e-05	YER104W	ORFt	7.48372e-05	0.905486	-0.143236	Not Changed
YER105C	0.000395445	0.000243356	0.000115622	YER105C	ORFt	0.000179489	2.20317	1.13958	Repression NO Memeory
YER107C	0.000126941	0.000197816	0.00018066	YER107C	ORFt	0.000189238	0.670803	-0.576038	Not Changed
YER109C	0.000253883	0.000119919	5.78111e-05	YER109C	ORFt	8.88649e-05	2.85695	1.51448	Not Changed
YER110C	0.000345086	0.000324226	0.000269785	YER110C	ORFt	0.000297006	1.16188	0.216464	Repression Memory Enhanced
YER111C	0.000368989	0.000110157	7.46727e-05	YER111C	ORFt	9.24147e-05	3.99275	1.99738	Induction Memory Not Affected
YER113C	0.000209558	0.000223237	0.000216792	YER113C	ORFt	0.000220014	0.952474	-0.0702491	Not Changed
YER114C	0.00033209	0.000173139	8.91255e-05	YER114C	ORFt	0.000131132	2.53248	1.34055	Not Changed
YER115C;YER116C	0.000221393	0.000131613	0.000103578	YER115C;YER116C	ORFt	0.000117596	1.88266	0.912776	Induction No Memory
YER117W	0.000249938	0.0013197	0.00102374	YER117W	ORFt	0.00117172	0.213309	-2.22899	Repression Memory Enhanced
YER118C	0.000140169	0.000104855	8.43079e-05	YER118C	ORFt	9.45812e-05	1.482	0.567546	Repression Memory Not Affected
YER120W	0.000194473	0.000309063	0.000146937	YER120W	ORFt	0.000228	0.852954	-0.22946	Repression NO Memeory
YER122C	0.000261309	0.000270709	0.000209565	YER122C	ORFt	0.000240137	1.08817	0.121899	Not Changed
YER123W	0.000257828	0.000184685	0.000130075	YER123W	ORFt	0.00015738	1.63825	0.712159	Not Changed
YER124C	0.000372702	0.000506285	0.00059979	YER124C	ORFt	0.000553038	0.673918	-0.569355	Not Changed
YER125W	0.000417491	0.000280867	0.000330005	YER125W	ORFt	0.000305436	1.36687	0.450875	Not Changed
YER126C	0.000126477	0.00029717	0.000286647	YER126C	ORFt	0.000291909	0.433277	-1.20664	Repression Memory Not Affected
YER127W	0.000178925	0.00025059	0.00019993	YER127W	ORFt	0.00022526	0.794303	-0.332239	Repression Memory Not Affected
YER129W	0.000450677	0.000251879	0.000187886	YER129W	ORFt	0.000219882	2.04963	1.03536	Not Changed
YER130C	0.000220697	0.000173733	0.000154163	YER130C	ORFt	0.000163948	1.34614	0.428828	Not Changed
YER131W	0.000183798	0.000742158	0.00127425	YER131W	ORFt	0.00100821	0.182302	-2.45559	Repression Memory Not Affected
YER132C	0.0003242	0.000122495	8.67167e-05	YER132C	ORFt	0.000104606	3.09924	1.63192	Not Changed
YER133W	0.000404263	0.000686559	0.000373364	YER133W	ORFt	0.000529961	0.762817	-0.390592	Not Changed
YER134C	0.000128334	0.000128293	0.000125257	YER134C	ORFt	0.000126775	1.01229	0.0176285	Not Changed
YER136W	0.000253187	0.000215309	0.000149345	YER136W	ORFt	0.000182327	1.38864	0.473674	Induction No Memory
YER141W	0.000198651	0.000213128	9.39431e-05	YER141W	ORFt	0.000153536	1.29384	0.37166	Induction Memory Not Affected
YER143W	0.000161288	0.000102724	5.05847e-05	YER143W	ORFt	7.66542e-05	2.10409	1.0732	Not Changed
YER144C	0.000224642	0.00024623	0.000168616	YER144C	ORFt	0.000207423	1.08302	0.115056	Not Changed
YER145C	0.000271056	0.000943294	0.000248106	YER145C	ORFt	0.0005957	0.455021	-1.136	Repression NO Memeory
YER146W	0.000110233	0.000404503	0.000134893	YER146W	ORFt	0.000269698	0.408726	-1.29079	Repression NO Memeory
YER148W	0.0001773	0.000320163	0.00019993	YER148W	ORFt	0.000260047	0.681802	-0.552575	Repression NO Memeory
YER149C	9.83971e-05	7.20503e-05	5.54023e-05	YER149C	ORFt	6.37263e-05	1.54406	0.626726	Repression Memory Not Affected
YER151C	0.000301689	0.000222841	0.000173433	YER151C	ORFt	0.000198137	1.52263	0.606564	Repression NO Memeory
YER152C-PET122	0.00013576	8.52315e-05	5.29935e-05	YER152C;YER153C	ORFt	6.91125e-05	1.96433	0.974041	Not Changed
YER155C	0.000806438	0.000394047	0.00018066	YER155C	ORFt	0.000287353	2.80643	1.48874	Not Changed
YER156C	0.000130655	0.000296427	0.000187886	YER156C	ORFt	0.000242157	0.539546	-0.890183	Not Changed
YER157W	0.00023787	0.000241175	0.000101169	YER157W	ORFt	0.000171172	1.38965	0.474725	Repression NO Memeory
YER159C	0.000160127	0.000228093	0.000122849	YER159C	ORFt	0.000175471	0.912557	-0.132013	Not Changed
YER161C	0.000205149	0.000232305	9.15343e-05	YER161C	ORFt	0.00016192	1.26698	0.34139	Not Changed
YER165W	0.00033209	0.000361936	0.000190295	YER165W	ORFt	0.000276116	1.20272	0.266302	Repression Memory Not Affected
YER166W	0.000478757	0.000294346	0.000168616	YER166W	ORFt	0.000231481	2.06824	1.0484	Not Changed
YER167W	0.000227195	0.000159165	0.000105987	YER167W	ORFt	0.000132576	1.7137	0.777113	Induction No Memory
YER168C	0.000186351	0.000193852	0.000142119	YER168C	ORFt	0.000167986	1.10933	0.149686	Repression NO Memeory
YER169W	0.000243672	0.000134388	6.02199e-05	YER169W	ORFt	9.73041e-05	2.50423	1.32437	Not Changed
YER171W	0.000311436	0.000320708	0.000183069	YER171W	ORFt	0.000251888	1.2364	0.306151	Not Changed
YER172C	0.00040612	0.000176558	0.000151754	YER172C	ORFt	0.000164156	2.47399	1.30684	Not Changed
YER173W	0.000160823	0.000122049	0.000161389	YER173W	ORFt	0.000141719	1.1348	0.182441	Not Changed
YER175C	0.000150845	9.09301e-05	8.91255e-05	YER175C	ORFt	9.00278e-05	1.67553	0.74462	Not Changed
YER176W	0.000475973	0.000253167	0.000101169	YER176W	ORFt	0.000177168	2.68656	1.42576	Not Changed
YER177W	0.000219305	0.000796419	0.00044081	YER177W	ORFt	0.000618614	0.35451	-1.4961	Not Changed
YER178W	0.000262934	0.000293603	0.000113213	YER178W	ORFt	0.000203408	1.29264	0.370322	Not Changed
YER180C;YER180C-A	0.00018287	0.000193555	0.000110805	YER180C;YER180C-A	ORFt	0.00015218	1.20167	0.265043	Not Changed
YER184C	0.000107448	6.7095e-05	5.54023e-05	YER184C	ORFt	6.12487e-05	1.75429	0.810885	Not Changed
YER186C	0.000120908	0.000106341	5.05847e-05	YER186C	ORFt	7.84629e-05	1.54095	0.623823	Not Changed
YFL001W	0.000184494	0.000170958	0.00019993	YFL001W	ORFt	0.000185444	0.994878	-0.00740825	Repression Memory Not Affected
YFL002C	0.000206773	0.000140681	0.000195113	YFL002C	ORFt	0.000167897	1.23155	0.300472	Repression Memory Not Affected
YFL004W	0.000275929	0.000231215	0.000118031	YFL004W	ORFt	0.000174623	1.58014	0.660055	Not Changed
YFL005W	0.000182406	0.000308568	0.000125257	YFL005W	ORFt	0.000216913	0.840919	-0.249961	Not Changed
YFL007W	0.000500572	0.000183644	0.000154163	YFL007W	ORFt	0.000168904	2.96366	1.56738	Not Changed
YFL008W	0.000399854	0.000170066	8.18991e-05	YFL008W	ORFt	0.000125983	3.17388	1.66625	Not Changed
YFL009W	0.000240887	0.000118383	6.02199e-05	YFL009W	ORFt	8.93012e-05	2.69747	1.43161	Not Changed
YFL010C	0.000140401	4.80666e-05	7.46727e-05	YFL010C	ORFt	6.13696e-05	2.2878	1.19396	Not Changed
YFL013C	0.000227427	0.000177747	9.15343e-05	YFL013C	ORFt	0.000134641	1.68914	0.756289	Not Changed
YFL017C	0.000112553	0.000168729	6.98551e-05	YFL017C	ORFt	0.000119292	0.943512	-0.0838877	Not Changed
YFL018C	0.000215824	0.000203069	0.000118031	YFL018C	ORFt	0.00016055	1.34428	0.426831	Not Changed
YFL022C	0.000235317	0.00020961	0.000142119	YFL022C	ORFt	0.000175864	1.33806	0.420144	Repression Memory Not Affected
YFL023W	0.000186351	0.000109859	0.000110805	YFL023W	ORFt	0.000110332	1.689	0.756171	Repression Memory Not Affected
YFL024C	0.000330466	0.000312284	0.000204748	YFL024C	ORFt	0.000258516	1.27832	0.354247	Not Changed
YFL025C	0.000218609	0.000123487	7.94903e-05	YFL025C	ORFt	0.000101488	2.15402	1.10703	Not Changed
YFL026W	0.000318862	0.000940321	0.00131761	YFL026W	ORFt	0.00112897	0.282437	-1.824	Not Changed
YFL032W;YFL031W	0.000274537	0.00050237	0.000378181	YFL032W;YFL031W	ORFt	0.000440276	0.623557	-0.681406	Not Changed
YFL033C	0.000434896	0.000167787	7.70815e-05	YFL033C	ORFt	0.000122434	3.55208	1.82866	Induction No Memory
YFL034C-A	0.000181246	0.000836061	0.00148141	YFL034C-A	ORFt	0.00115874	0.156417	-2.67653	Repression Memory Not Affected
YFL036W	0.00038593	0.000110751	5.29935e-05	YFL036W	ORFt	8.18724e-05	4.7138	2.23689	Induction Memory Not Affected
YFL037W	0.000282659	0.000360648	0.000118031	YFL037W	ORFt	0.00023934	1.181	0.240006	Repression NO Memeory
YFL038C	0.000161752	0.000365802	0.000187886	YFL038C	ORFt	0.000276844	0.584271	-0.775291	Not Changed
YFL039C	0.000403799	0.000801176	0.00125257	YFL039C	ORFt	0.00102688	0.393231	-1.34655	Not Changed
YFL042C	0.000128566	3.92461e-05	5.78111e-05	YFL042C	ORFt	4.85286e-05	2.64928	1.4056	Induction No Memory
YFL045C	0.0001773	0.000499843	0.000631105	YFL045C	ORFt	0.000565474	0.313543	-1.67326	Repression Memory Not Affected
YFL047W	0.00017498	0.000166251	0.000101169	YFL047W	ORFt	0.00013371	1.30865	0.388078	Not Changed
YFL048C	0.000161056	0.000113279	5.78111e-05	YFL048C	ORFt	8.55448e-05	1.8827	0.912806	Not Changed
YFL049W	0.000236478	0.000186469	0.000101169	YFL049W	ORFt	0.000143819	1.64427	0.71745	Not Changed
YFL054C	0.000129726	3.61243e-05	5.54023e-05	YFL054C	ORFt	4.57633e-05	2.83472	1.50321	Induction Memory Not Affected
YFL056C	0.000138545	0.000153218	6.74463e-05	YFL056C	ORFt	0.000110332	1.25571	0.328498	Induction No Memory
YFR001W	0.000107448	0.000201434	0.000226427	YFR001W	ORFt	0.00021393	0.502256	-0.993506	Repression Memory Not Affected
YFR002W	0.000288925	0.000298508	0.000134893	YFR002W	ORFt	0.0002167	1.33329	0.414994	Repression NO Memeory
YFR004W	0.000172891	0.000325118	0.000175842	YFR004W	ORFt	0.00025048	0.690238	-0.534834	Not Changed
YFR005C	0.000145275	0.000104607	7.94903e-05	YFR005C	ORFt	9.20485e-05	1.57824	0.658319	Repression NO Memeory
YFR009W;YFR009W-A	0.000264094	0.000227053	0.000228836	YFR009W;YFR009W-A	ORFt	0.000227944	1.15859	0.212371	Repression NO Memeory
YFR010W	0.000287069	0.000263127	9.63519e-05	YFR010W	ORFt	0.00017974	1.59714	0.675488	Not Changed
YFR011C	0.000114874	0.000106044	7.94903e-05	YFR011C	ORFt	9.2767e-05	1.23831	0.308367	Not Changed
YFR013W	0.000276162	0.000122743	7.70815e-05	YFR013W	ORFt	9.99124e-05	2.76404	1.46678	Not Changed
YFR014C	0.000178229	0.00012755	6.98551e-05	YFR014C	ORFt	9.87025e-05	1.80572	0.852571	Induction Memory Not Affected
YFR019W	0.000431183	0.000180473	0.000118031	YFR019W	ORFt	0.000149252	2.88896	1.53055	Induction Memory Not Affected
YFR021W	0.000131119	7.56677e-05	6.50375e-05	YFR021W	ORFt	7.03526e-05	1.86374	0.898198	Not Changed
YFR028C	0.000214895	0.000167242	8.43079e-05	YFR028C	ORFt	0.000125775	1.70857	0.772791	Repression NO Memeory
YFR030W	0.000264094	0.000379429	0.000125257	YFR030W	ORFt	0.000252343	1.04657	0.0656651	Induction No Memory
YFR031C	0.000277786	0.000149254	9.87607e-05	YFR031C	ORFt	0.000124007	2.24008	1.16355	Not Changed
YFR031C-A	0.000230908	0.00129502	0.00072023	YFR031C-A	ORFt	0.00100763	0.229161	-2.12557	Repression Memory Enhanced
YFR032C-A;YFR032C-B	0.000153861	0.00140503	0.00291946	YFR032C-A;YFR032C-B	ORFt	0.00216225	0.0711581	-3.81283	Repression Memory Not Affected
YFR033C	0.000133207	0.000411539	0.000211974	YFR033C	ORFt	0.000311757	0.42728	-1.22675	Induction No Memory
YFR034C	0.000154094	0.000542459	0.000308326	YFR034C	ORFt	0.000425392	0.362239	-1.46499	Not Changed
YFR034W-A	7.7743e-05	0.00014088	0.000125257	YFR034W-A	ORFt	0.000133069	0.584232	-0.775386	Repression NO Memeory
YFR037C	0.000288229	0.00033934	0.000236062	YFR037C	ORFt	0.000287701	1.00184	0.00264524	Repression NO Memeory
YFR038W	0.000221625	0.000199352	6.02199e-05	YFR038W	ORFt	0.000129786	1.70762	0.771987	Repression NO Memeory
YFR039C	0.000142258	0.000233445	0.000127666	YFR039C	ORFt	0.000180556	0.78789	-0.343933	Not Changed
YFR040W	0.000488736	0.000321551	0.000216792	YFR040W	ORFt	0.000269171	1.81571	0.860533	Induction No Memory
YFR046C	0.000142954	6.99195e-05	5.05847e-05	YFR046C	ORFt	6.02521e-05	2.3726	1.24647	Not Changed
YFR049W	7.65826e-05	6.88789e-05	6.26287e-05	YFR049W	ORFt	6.57538e-05	1.16469	0.219942	Induction Memory Not Affected
YFR050C	0.000155022	0.000300738	0.000144528	YFR050C	ORFt	0.000222633	0.696311	-0.522197	Not Changed
YFR051C	0.000291478	0.000467039	0.000289056	YFR051C	ORFt	0.000378047	0.77101	-0.375179	Not Changed
YFR052W	0.000184727	0.000265704	0.000158981	YFR052W	ORFt	0.000212342	0.869947	-0.201001	Not Changed
YFR055W	0.000163144	0.000146479	6.50375e-05	YFR055W	ORFt	0.000105758	1.54261	0.625376	Not Changed
YGL001C	0.000145971	9.0831e-05	7.94903e-05	YGL001C	ORFt	8.51606e-05	1.71407	0.777424	Not Changed
YGL003C	0.000209326	0.000160899	0.000127666	YGL003C	ORFt	0.000144283	1.4508	0.536852	Induction No Memory
YGL005C	0.000195866	9.70747e-05	6.98551e-05	YGL005C	ORFt	8.34649e-05	2.34669	1.23062	Not Changed
YGL006W-A-PMC1	0.000333947	0.000168283	5.05847e-05	YGL006W-A;YGL006W	ORFt	0.000109434	3.05159	1.60956	Not Changed
YGL008C	0.000779054	0.00340242	0.00448277	YGL008C	ORFt	0.0039426	0.197599	-2.33935	Repression Memory Not Affected
YGL009C	0.000365508	0.000271056	0.000207157	YGL009C	ORFt	0.000239106	1.52864	0.612251	Not Changed
YGL011C	0.000158735	0.000321798	0.000105987	YGL011C	ORFt	0.000213893	0.742124	-0.430268	Not Changed
YGL012W	0.000201668	0.00057224	0.000638331	YGL012W	ORFt	0.000605286	0.333178	-1.58564	Not Changed
YGL013C	0.000287301	0.000164021	0.000216792	YGL013C	ORFt	0.000190406	1.50888	0.59348	Not Changed
YGL014W	0.000308883	0.00015966	0.000110805	YGL014W	ORFt	0.000135232	2.28409	1.19162	Not Changed
YGL016W	0.000264558	0.000124032	0.000101169	YGL016W	ORFt	0.000112601	2.34953	1.23237	Repression Memory Not Affected
YGL020C	0.000110697	0.000118184	7.46727e-05	YGL020C	ORFt	9.64285e-05	1.14797	0.19908	Not Changed
YGL021W	0.000267343	0.000201781	0.000105987	YGL021W	ORFt	0.000153884	1.7373	0.79685	Not Changed
YGL022W	0.000239031	0.000336119	0.000221609	YGL022W	ORFt	0.000278864	0.857158	-0.222368	Not Changed
YGL023C	0.000221625	0.000142515	5.78111e-05	YGL023C	ORFt	0.000100163	2.21265	1.14577	Not Changed
YGL025C	0.000144347	0.000235179	0.000142119	YGL025C	ORFt	0.000188649	0.765159	-0.386169	Not Changed
YGL026C	0.000309579	0.000441321	0.000358911	YGL026C	ORFt	0.000400116	0.773725	-0.370108	Repression Memory Not Affected
YGL027C	0.000146667	7.60146e-05	0.000101169	YGL027C	ORFt	8.8592e-05	1.65554	0.727299	Not Changed
YGL028C	0.000293799	0.000396871	0.000252924	YGL028C	ORFt	0.000324898	0.904281	-0.145156	Not Changed
YGL029W	8.91143e-05	0.000166251	0.000151754	YGL029W	ORFt	0.000159003	0.560458	-0.835321	Not Changed
YGL030W	0.000164305	0.000957367	0.00129352	YGL030W	ORFt	0.00112545	0.145991	-2.77605	Repression Memory Enhanced
YGL031C	0.000254115	0.00181231	0.00191018	YGL031C	ORFt	0.00186124	0.13653	-2.87271	Repression Memory Enhanced
YGL032C	7.42619e-05	5.79772e-05	5.29935e-05	YGL032C	ORFt	5.54854e-05	1.33841	0.420515	Not Changed
YGL035C	0.000249938	0.000596769	0.000753953	YGL035C	ORFt	0.000675361	0.37008	-1.43409	Not Changed
YGL036W	0.000197026	0.000109958	5.78111e-05	YGL036W	ORFt	8.38848e-05	2.34877	1.23191	Induction Memory Not Affected
YGL038C	0.000331162	0.000169918	0.000115622	YGL038C	ORFt	0.00014277	2.31955	1.21384	Induction No Memory
YGL040C	0.000200971	0.000247023	8.91255e-05	YGL040C	ORFt	0.000168074	1.19573	0.257893	Not Changed
YGL043W	0.000207469	0.000264465	0.000130075	YGL043W	ORFt	0.00019727	1.0517	0.0727249	Repression Memory Not Affected
YGL044C	0.000169642	0.000102179	7.94903e-05	YGL044C	ORFt	9.08345e-05	1.8676	0.901182	Not Changed
YGL048C	0.000228123	0.000283692	0.000132484	YGL048C	ORFt	0.000208088	1.09628	0.132621	Not Changed
YGL049C	0.000303081	0.000120018	0.000101169	YGL049C	ORFt	0.000110594	2.7405	1.45444	Not Changed
YGL050W	0.000125317	0.000119869	0.000118031	YGL050W	ORFt	0.00011895	1.05353	0.0752259	Not Changed
YGL054C	0.000143882	0.000168679	5.78111e-05	YGL054C	ORFt	0.000113245	1.27054	0.345443	Repression NO Memeory
YGL055W	0.000230676	0.000233296	0.00036132	YGL055W	ORFt	0.000297308	0.775883	-0.366089	Repression Memory Enhanced
YGL056C	0.000188672	0.000255694	9.87607e-05	YGL056C	ORFt	0.000177228	1.06457	0.0902755	Not Changed
YGL058W	0.000148524	0.00016744	0.000134893	YGL058W	ORFt	0.000151166	0.982519	-0.0254428	Repression Memory Not Affected
YGL059W	0.000170802	0.000154903	5.05847e-05	YGL059W	ORFt	0.000102744	1.66241	0.733275	Induction Memory Not Affected
YGL060W	0.00014365	8.11681e-05	7.94903e-05	YGL060W	ORFt	8.03292e-05	1.78827	0.838566	Not Changed
YGL062W	0.000272913	0.000223485	0.000122849	YGL062W	ORFt	0.000173167	1.57601	0.656277	Induction Memory Not Affected
YGL065C	0.00017614	8.49341e-05	8.43079e-05	YGL065C	ORFt	8.4621e-05	2.08152	1.05763	Not Changed
YGL066W	0.000235085	0.000258122	0.000103578	YGL066W	ORFt	0.00018085	1.29989	0.378388	Not Changed
YGL067W	0.000156878	6.27839e-05	5.54023e-05	YGL067W	ORFt	5.90931e-05	2.65477	1.40858	Not Changed
YGL068W	0.000113249	0.000203118	0.000125257	YGL068W	ORFt	0.000164188	0.689755	-0.535844	Not Changed
YGL070C	0.000124621	0.000384483	0.00033964	YGL070C	ORFt	0.000362062	0.344198	-1.53869	Repression Memory Not Affected
YGL071W	0.000396141	0.000317735	6.50375e-05	YGL071W	ORFt	0.000191386	2.06985	1.04953	Not Changed
YGL073W	0.00038477	0.000227449	0.000250515	YGL073W	ORFt	0.000238982	1.61004	0.687093	Not Changed
YGL075C	0.000190296	0.00035044	0.000322779	YGL075C	ORFt	0.000336609	0.565332	-0.822829	Not Changed
YGL076C	0.000142258	0.00104171	0.00229799	YGL076C	ORFt	0.00166985	0.0851921	-3.55314	Repression Memory Enhanced
YGL077C	0.000266647	0.000468823	0.000274603	YGL077C	ORFt	0.000371713	0.717346	-0.479258	Not Changed
YGL078C	0.000225106	0.000206538	0.000382999	YGL078C	ORFt	0.000294768	0.763673	-0.388973	Repression Memory Not Affected
YGL079W	6.98526e-05	4.73728e-05	5.05847e-05	YGL079W	ORFt	4.89788e-05	1.42618	0.512157	Not Changed
YGL080W	0.000102342	0.000114517	5.05847e-05	YGL080W	ORFt	8.25511e-05	1.23974	0.310043	Not Changed
YGL082W	0.000154558	0.000133744	0.000115622	YGL082W	ORFt	0.000124683	1.2396	0.309879	Not Changed
YGL084C	0.000145043	0.000105449	6.98551e-05	YGL084C	ORFt	8.76521e-05	1.65476	0.726618	Not Changed
YGL085W	0.000100022	5.27246e-05	7.70815e-05	YGL085W	ORFt	6.4903e-05	1.54109	0.623953	Not Changed
YGL086W	0.000307259	0.000112932	7.94903e-05	YGL086W	ORFt	9.6211e-05	3.19359	1.67518	Not Changed
YGL087C	9.97895e-05	5.11389e-05	9.63519e-05	YGL087C	ORFt	7.37454e-05	1.35316	0.436335	Induction No Memory
YGL088W-SNR10	3.0633e-05	0.00130469	0.00803575	YGL088W-snR10	ORFt	0.00467022	0.00655924	-7.25226	Not Changed
YGL091C	0.000119051	0.000119869	0.000161389	YGL091C	ORFt	0.000140629	0.84656	-0.240315	Not Changed
YGL092W	0.000412386	0.000207776	0.000363728	YGL092W	ORFt	0.000285752	1.44316	0.529229	Repression NO Memeory
YGL094C	0.000326288	0.000147619	5.05847e-05	YGL094C	ORFt	9.91018e-05	3.29246	1.71916	Not Changed
YGL098W	0.000106984	4.50438e-05	5.05847e-05	YGL098W	ORFt	4.78143e-05	2.23748	1.16188	Not Changed
YGL099W	0.00016268	0.000123586	8.91255e-05	YGL099W	ORFt	0.000106356	1.52959	0.613142	Repression Memory Not Affected
YGL101W	0.000139009	0.000223435	0.00018066	YGL101W	ORFt	0.000202048	0.688002	-0.539516	Not Changed
YGL103W	0.000247385	0.00314603	0.00682412	YGL103W	ORFt	0.00498508	0.0496251	-4.33279	Repression Memory Not Affected
YGL105W	0.000230908	0.000405593	0.00027942	YGL105W	ORFt	0.000342507	0.674172	-0.568812	Repression Memory Not Affected
YGL106W	0.000128798	0.000250293	9.63519e-05	YGL106W	ORFt	0.000173322	0.743112	-0.428348	Repression NO Memeory
YGL107C	0.00019749	0.000174625	9.39431e-05	YGL107C	ORFt	0.000134284	1.47069	0.556492	Not Changed
YGL111W	0.0001773	0.000286368	0.00027942	YGL111W	ORFt	0.000282894	0.626738	-0.674067	Repression Memory Not Affected
YGL112C	0.000179157	0.000126311	0.000105987	YGL112C	ORFt	0.000116149	1.54247	0.625246	Repression NO Memeory
YGL114W	0.000147596	0.000114468	0.000118031	YGL114W	ORFt	0.000116249	1.26965	0.344426	Not Changed
YGL115W	0.000161752	0.000144794	5.78111e-05	YGL115W	ORFt	0.000101303	1.59672	0.675108	Not Changed
YGL116W	0.000205613	0.000139344	0.000158981	YGL116W	ORFt	0.000149162	1.37845	0.463049	Not Changed
YGL120C	0.000212575	0.000337903	0.000168616	YGL120C	ORFt	0.000253259	0.839356	-0.252646	Repression Memory Not Affected
YGL122C	0.000359474	0.000441519	0.000214383	YGL122C	ORFt	0.000327951	1.09612	0.132408	Not Changed
YGL123W	0.00021652	0.000921639	0.00111286	YGL123W	ORFt	0.00101725	0.212848	-2.23211	Repression Memory Not Affected
YGL124C	0.000124853	7.10097e-05	9.39431e-05	YGL124C	ORFt	8.24764e-05	1.5138	0.598176	Induction No Memory
YGL125W	0.000317934	0.00033047	9.39431e-05	YGL125W	ORFt	0.000212207	1.49823	0.583257	Induction Memory Not Affected
YGL129C	0.000186583	9.7818e-05	5.78111e-05	YGL129C	ORFt	7.78145e-05	2.39779	1.26171	Not Changed
YGL130W	0.000161984	0.00016858	5.29935e-05	YGL130W	ORFt	0.000110787	1.46212	0.548065	Not Changed
YGL131C	0.000341837	0.000180621	0.000158981	YGL131C	ORFt	0.000169801	2.01316	1.00946	Induction Memory Not Affected
YGL134W	0.000134832	0.000123536	5.29935e-05	YGL134W	ORFt	8.82648e-05	1.52758	0.611251	Not Changed
YGL135W	0.000194473	0.0010647	0.00210047	YGL135W	ORFt	0.00158259	0.122883	-3.02464	Repression Memory Enhanced
YGL137W	0.000432344	0.000341025	0.000144528	YGL137W	ORFt	0.000242776	1.78083	0.83255	Repression NO Memeory
YGL139W	0.00020863	8.68667e-05	0.000105987	YGL139W	ORFt	9.64269e-05	2.1636	1.11344	Not Changed
YGL140C	0.000302849	0.000242067	0.000105987	YGL140C	ORFt	0.000174027	1.74024	0.799288	Not Changed
YGL142C	0.000120211	0.000119175	6.26287e-05	YGL142C	ORFt	9.09021e-05	1.32243	0.40319	Not Changed
YGL144C	0.000113017	7.23972e-05	5.29935e-05	YGL144C	ORFt	6.26954e-05	1.80264	0.850114	Not Changed
YGL145W	0.000159431	6.32794e-05	6.50375e-05	YGL145W	ORFt	6.41585e-05	2.48496	1.31322	Not Changed
YGL147C	0.000169874	0.00100677	0.0020547	YGL147C	ORFt	0.00153074	0.110975	-3.17169	Repression Memory Not Affected
YGL148W	0.000227891	0.000318776	0.000315552	YGL148W	ORFt	0.000317164	0.718528	-0.476883	Repression Memory Enhanced
YGL150C	0.000530741	0.000326159	0.000248106	YGL150C	ORFt	0.000287133	1.84842	0.88629	Not Changed
YGL151W	0.000300297	0.000142515	0.000103578	YGL151W	ORFt	0.000123047	2.44051	1.28718	Not Changed
YGL155W	0.000185423	0.000128293	6.26287e-05	YGL155W	ORFt	9.54609e-05	1.94239	0.957836	Not Changed
YGL157W	0.000152005	5.94143e-05	7.22639e-05	YGL157W	ORFt	6.58391e-05	2.30873	1.2071	Not Changed
YGL161C	0.000155022	0.000118928	8.43079e-05	YGL161C	ORFt	0.000101618	1.52554	0.609318	Induction No Memory
YGL162W	0.000155022	0.000194298	7.94903e-05	YGL162W	ORFt	0.000136894	1.13242	0.17941	Not Changed
YGL163C	0.000205149	6.3329e-05	6.50375e-05	YGL163C	ORFt	6.41832e-05	3.1963	1.6764	Not Changed
YGL167C	0.000408209	0.000397169	0.000245697	YGL167C	ORFt	0.000321433	1.26996	0.344788	Not Changed
YGL169W;YGL168W	0.000196562	6.00089e-05	9.63519e-05	YGL169W;YGL168W	ORFt	7.81804e-05	2.51421	1.33011	Repression Memory Not Affected
YGL171W	0.0001773	0.000140979	0.000151754	YGL171W	ORFt	0.000146366	1.21135	0.27661	Repression Memory Not Affected
YGL172W	0.00019076	0.00022735	0.000118031	YGL172W	ORFt	0.000172691	1.10464	0.143572	Not Changed
YGL173C	0.000676248	0.000397119	0.000262559	YGL173C	ORFt	0.000329839	2.05024	1.03579	Not Changed
YGL178W;YGL177W	0.000513104	0.000172544	0.000151754	YGL178W;YGL177W	ORFt	0.000162149	3.16439	1.66193	Not Changed
YGL181W	0.000138081	0.000257528	9.15343e-05	YGL181W	ORFt	0.000174531	0.791153	-0.337971	Not Changed
YGL186C	0.000203524	0.000168976	5.05847e-05	YGL186C	ORFt	0.000109781	1.85392	0.890577	Not Changed
YGL188C-COX4	0.000216056	0.000118383	0.000103578	YGL188C;YGL187C	ORFt	0.00011098	1.94679	0.961099	Induction Memory Not Affected
YGL189C;YGL188C-A	0.000189368	0.00134785	0.0021631	YGL189C;YGL188C-A	ORFt	0.00175547	0.107873	-3.2126	Repression Memory Enhanced
YGL190C	0.000407048	0.000442213	0.000197521	YGL190C	ORFt	0.000319867	1.27255	0.347728	Induction Memory Not Affected
YGL191W	0.0001223	0.000161543	7.46727e-05	YGL191W	ORFt	0.000118108	1.03549	0.0503188	Induction Memory Not Affected
YGL193C	0.000248081	0.000222097	0.000108396	YGL193C	ORFt	0.000165247	1.50128	0.586192	Not Changed
YGL194C	0.00015038	0.000218629	6.50375e-05	YGL194C	ORFt	0.000141833	1.06026	0.0844228	Not Changed
YGL195W	0.000626585	0.000342809	0.000231245	YGL195W	ORFt	0.000287027	2.18302	1.12633	Repression Memory Not Affected
YGL197W	0.000500804	0.000349201	0.000142119	YGL197W	ORFt	0.00024566	2.0386	1.02758	Induction Memory Not Affected
YGL198W	0.00010211	0.000232008	0.000122849	YGL198W	ORFt	0.000177428	0.575501	-0.79711	Not Changed
YGL200C	0.000141794	0.000236666	0.000257741	YGL200C	ORFt	0.000247204	0.573591	-0.801905	Repression NO Memeory
YGL201C	0.000251794	0.000144249	0.000151754	YGL201C	ORFt	0.000148002	1.70129	0.766632	Not Changed
YGL202W	0.000320255	0.000219075	0.000214383	YGL202W	ORFt	0.000216729	1.47767	0.563329	Repression Memory Not Affected
YGL203C	0.00028382	0.000183694	8.18991e-05	YGL203C	ORFt	0.000132796	2.13726	1.09576	Not Changed
YGL206C	0.000686923	0.000380172	0.00027942	YGL206C	ORFt	0.000329796	2.08287	1.05857	Not Changed
YGL207W	0.000462281	0.000364711	0.000204748	YGL207W	ORFt	0.00028473	1.62358	0.699176	Not Changed
YGL209W	0.000207701	0.000480616	0.000479351	YGL209W	ORFt	0.000479983	0.432726	-1.20847	Not Changed
YGL210W	8.84181e-05	0.000165557	6.26287e-05	YGL210W	ORFt	0.000114093	0.774966	-0.367796	Not Changed
YGL211W	0.000121604	0.000239738	0.000298691	YGL211W	ORFt	0.000269215	0.451699	-1.14657	Not Changed
YGL212W	0.00016384	0.000109364	9.15343e-05	YGL212W	ORFt	0.000100449	1.63108	0.705827	Not Changed
YGL215W	0.000363651	0.000238549	0.000132484	YGL215W	ORFt	0.000185516	1.96021	0.971009	Not Changed
YGL216W	0.000336267	0.000140235	0.000132484	YGL216W	ORFt	0.00013636	2.46603	1.30219	Not Changed
YGL219C	0.000135528	0.000173733	6.50375e-05	YGL219C	ORFt	0.000119385	1.13521	0.182964	Induction No Memory
YGL224C	0.000171499	0.000102773	5.78111e-05	YGL224C	ORFt	8.02922e-05	2.13593	1.09487	Not Changed
YGL225W	0.000166161	0.000204853	0.000185477	YGL225W	ORFt	0.000195165	0.851387	-0.232113	Repression NO Memeory
YGL226W	0.000102574	0.000102426	9.15343e-05	YGL226W	ORFt	9.69803e-05	1.05768	0.0809048	Not Changed
YGL228W	0.000216288	0.000138402	7.46727e-05	YGL228W	ORFt	0.000106537	2.03016	1.02159	Not Changed
YGL233W	0.000265486	0.000198906	0.000146937	YGL233W	ORFt	0.000172922	1.5353	0.61852	Not Changed
YGL234W	0.000327913	0.000283295	0.000250515	YGL234W	ORFt	0.000266905	1.22857	0.296985	Not Changed
YGL237C	0.000108144	0.000117887	8.91255e-05	YGL237C	ORFt	0.000103506	1.04481	0.063235	Not Changed
YGL238W	0.00042515	0.00026838	0.00013971	YGL238W	ORFt	0.000204045	2.08361	1.05908	Repression NO Memeory
YGL244W	0.000249474	0.000372888	0.000142119	YGL244W	ORFt	0.000257503	0.968817	-0.0457035	Not Changed
YGL245W	0.000349263	0.0003105	0.000204748	YGL245W	ORFt	0.000257624	1.35571	0.439048	Repression Memory Not Affected
YGL246C	0.000180317	0.000148313	6.50375e-05	YGL246C	ORFt	0.000106675	1.69034	0.757314	Repression NO Memeory
YGL247W	9.37557e-05	8.48846e-05	7.46727e-05	YGL247W	ORFt	7.97786e-05	1.1752	0.232904	Not Changed
YGL252C	0.000227195	0.000321105	0.000168616	YGL252C	ORFt	0.00024486	0.927856	-0.108027	Not Changed
YGL253W	0.000304938	0.000510992	0.000713004	YGL253W	ORFt	0.000611998	0.498266	-1.00501	Repression Memory Not Affected
YGL255W	0.000356921	0.00122421	0.000236062	YGL255W	ORFt	0.000730137	0.488842	-1.03256	Not Changed
YGL256W	0.000150612	0.000134091	0.000125257	YGL256W	ORFt	0.000129674	1.16147	0.21595	Not Changed
YGL257C	0.000184727	0.000112684	0.000105987	YGL257C	ORFt	0.000109335	1.68954	0.756629	Repression NO Memeory
YGR002C	0.000144579	0.000136569	5.29935e-05	YGR002C	ORFt	9.4781e-05	1.5254	0.609185	Not Changed
YGR003W	0.00016941	6.11982e-05	6.26287e-05	YGR003W	ORFt	6.19134e-05	2.73624	1.45219	Repression NO Memeory
YGR005C	0.000177764	0.000112585	8.91255e-05	YGR005C	ORFt	0.000100855	1.76257	0.817682	Not Changed
YGR006W	0.000116034	4.22193e-05	7.70815e-05	YGR006W	ORFt	5.96504e-05	1.94524	0.959947	Not Changed
YGR007W	0.000163608	0.000277646	0.000195113	YGR007W	ORFt	0.000236379	0.692143	-0.530859	Repression NO Memeory
YGR009C	0.000256204	0.000214863	0.000214383	YGR009C	ORFt	0.000214623	1.19374	0.255488	Not Changed
YGR014W	0.00044093	0.000342809	0.000664828	YGR014W	ORFt	0.000503818	0.875177	-0.192354	Not Changed
YGR016W	0.00010884	4.67782e-05	5.05847e-05	YGR016W	ORFt	4.86815e-05	2.23576	1.16077	Induction No Memory
YGR017W	0.000173819	0.000133248	0.000125257	YGR017W	ORFt	0.000129253	1.3448	0.427391	Repression Memory Not Affected
YGR019W	0.000197722	0.000147024	8.67167e-05	YGR019W	ORFt	0.00011687	1.69181	0.758566	Not Changed
YGR020C	0.000117659	0.000244049	0.000146937	YGR020C	ORFt	0.000195493	0.601857	-0.732508	Repression NO Memeory
YGR024C	9.51481e-05	0.000273633	9.15343e-05	YGR024C	ORFt	0.000182583	0.521121	-0.940309	Not Changed
YGR025W;YGR026W	0.000187743	7.95824e-05	6.74463e-05	YGR025W;YGR026W	ORFt	7.35144e-05	2.55383	1.35266	Not Changed
YGR027C	0.000192385	0.00103685	0.00120922	YGR027C	ORFt	0.00112303	0.171308	-2.54533	Repression Memory Enhanced
YGR029W	0.000120676	0.000100048	0.000125257	YGR029W	ORFt	0.000112653	1.07122	0.0992532	Not Changed
YGR030C	8.84181e-05	0.000112188	0.000207157	YGR030C	ORFt	0.000159672	0.553747	-0.852702	Not Changed
YGR031W	0.000169874	0.000336714	0.000161389	YGR031W	ORFt	0.000249052	0.682084	-0.551978	Not Changed
YGR032W	0.000523547	0.000159611	0.000195113	YGR032W	ORFt	0.000177362	2.95186	1.56162	Not Changed
YGR033C	0.000145739	0.00039593	0.000277012	YGR033C	ORFt	0.000336471	0.43314	-1.20709	Induction No Memory
YGR034W	0.000234157	0.000979418	0.00112009	YGR034W	ORFt	0.00104975	0.223059	-2.1645	Repression Memory Not Affected
YGR035C	8.91143e-05	0.000213426	5.29935e-05	YGR035C	ORFt	0.00013321	0.668979	-0.579968	Not Changed
YGR036C	0.000164305	0.000160156	7.46727e-05	YGR036C	ORFt	0.000117414	1.39936	0.484764	Not Changed
YGR037C	0.000133671	0.000180175	7.94903e-05	YGR037C	ORFt	0.000129833	1.02957	0.0420365	Repression NO Memeory
YGR038W	0.000166625	0.000146479	9.63519e-05	YGR038W	ORFt	0.000121416	1.37235	0.456654	Not Changed
YGR040W	0.00020979	0.000103071	9.15343e-05	YGR040W	ORFt	9.73024e-05	2.15606	1.1084	Not Changed
YGR041W	0.000331162	0.000138848	5.05847e-05	YGR041W	ORFt	9.47164e-05	3.49635	1.80585	Not Changed
YGR046W	0.000167786	0.000130672	7.22639e-05	YGR046W	ORFt	0.000101468	1.65358	0.725596	Induction No Memory
YGR047C	0.000188672	0.000197767	0.000134893	YGR047C	ORFt	0.00016633	1.13432	0.181833	Not Changed
YGR048W	0.000180085	0.0001497	0.000125257	YGR048W	ORFt	0.000137479	1.30991	0.38947	Not Changed
YGR054W	0.000365044	0.000381064	0.000248106	YGR054W	ORFt	0.000314585	1.1604	0.21462	Repression NO Memeory
YGR055W	0.000273377	0.00115419	0.00059979	YGR055W	ORFt	0.000876991	0.311721	-1.68167	Not Changed
YGR056W	0.000327913	0.000193257	0.000105987	YGR056W	ORFt	0.000149622	2.19161	1.13199	Not Changed
YGR057C	0.000129262	6.72932e-05	6.02199e-05	YGR057C	ORFt	6.37566e-05	2.02743	1.01965	Repression Memory Not Affected
YGR060W	0.000240655	0.000385127	0.000496212	YGR060W	ORFt	0.00044067	0.546112	-0.872731	Not Changed
YGR061C	0.000481774	0.000340381	0.000209565	YGR061C	ORFt	0.000274973	1.75208	0.809067	Not Changed
YGR063C	5.50002e-05	0.000103269	0.000125257	YGR063C	ORFt	0.000114263	0.481347	-1.05485	Not Changed
YGR065C	0.000164537	0.000157381	0.000161389	YGR065C	ORFt	0.000159385	1.03232	0.0458913	Not Changed
YGR068C	0.000222786	0.0001164	8.67167e-05	YGR068C	ORFt	0.000101559	2.19367	1.13335	Not Changed
YGR070W	0.000242512	7.51722e-05	6.26287e-05	YGR070W	ORFt	6.89004e-05	3.51974	1.81547	Not Changed
YGR071C	0.000291478	0.000187906	7.46727e-05	YGR071C	ORFt	0.000131289	2.22012	1.15064	Not Changed
YGR076C	9.35236e-05	9.22185e-05	6.50375e-05	YGR076C	ORFt	7.8628e-05	1.18944	0.250288	Not Changed
YGR077C	0.000194009	0.000149502	8.18991e-05	YGR077C	ORFt	0.000115701	1.67682	0.745731	Induction No Memory
YGR078C	0.000150148	0.000285773	0.00024088	YGR078C	ORFt	0.000263326	0.570199	-0.810464	Repression Memory Not Affected
YGR079W	0.000186119	0.000327695	0.000289056	YGR079W	ORFt	0.000308375	0.603547	-0.728463	Repression Memory Not Affected
YGR081C	0.000133207	0.000158967	0.000231245	YGR081C	ORFt	0.000195106	0.682745	-0.550581	Repression Memory Not Affected
YGR082W	0.000129262	0.000158273	9.87607e-05	YGR082W	ORFt	0.000128517	1.0058	0.00834365	Not Changed
YGR083C	0.000197722	0.000111495	0.000161389	YGR083C	ORFt	0.000136442	1.44913	0.535188	Repression Memory Not Affected
YGR084C	0.000145739	0.000183049	0.000267376	YGR084C	ORFt	0.000225213	0.647117	-0.627902	Not Changed
YGR085C	0.000165929	0.00113611	0.00281588	YGR085C	ORFt	0.00197599	0.0839724	-3.57394	Repression Memory Enhanced
YGR086C	0.000320719	0.000986554	0.0005203	YGR086C	ORFt	0.000753427	0.42568	-1.23216	Induction Memory Not Affected
YGR089W	0.000328145	0.0001774	0.000204748	YGR089W	ORFt	0.000191074	1.71737	0.780201	Not Changed
YGR090W	0.000520298	0.000323979	0.0003011	YGR090W	ORFt	0.000312539	1.66474	0.7353	Not Changed
YGR091W	0.000110929	6.87798e-05	5.78111e-05	YGR091W	ORFt	6.32955e-05	1.75255	0.809459	Not Changed
YGR092W	0.000243208	0.000192217	8.67167e-05	YGR092W	ORFt	0.000139467	1.74384	0.802269	Not Changed
YGR093W	0.000148524	7.52713e-05	8.91255e-05	YGR093W	ORFt	8.21984e-05	1.8069	0.853513	Not Changed
YGR094W	0.000442323	0.000457425	0.000334823	YGR094W	ORFt	0.000396124	1.11663	0.159147	Repression Memory Not Affected
YGR095C	9.00426e-05	0.000144448	6.50375e-05	YGR095C	ORFt	0.000104743	0.859657	-0.218168	Repression Memory Not Affected
YGR096W	0.000119747	2.19521e-05	5.54023e-05	YGR096W	ORFt	3.86772e-05	3.09607	1.63044	Not Changed
YGR097W	0.000321647	0.000109364	5.54023e-05	YGR097W	ORFt	8.23831e-05	3.90428	1.96506	Not Changed
YGR098C	0.00028498	0.000122694	6.50375e-05	YGR098C	ORFt	9.38656e-05	3.03605	1.60219	Not Changed
YGR099W	0.000157342	8.45377e-05	6.50375e-05	YGR099W	ORFt	7.47876e-05	2.10386	1.07304	Not Changed
YGR100W	0.000214431	0.000124973	8.18991e-05	YGR100W	ORFt	0.000103436	2.07308	1.05178	Induction No Memory
YGR101W	7.95995e-05	5.29228e-05	7.70815e-05	YGR101W	ORFt	6.50021e-05	1.22457	0.292272	Not Changed
YGR103W	0.000284052	0.000331263	0.000305917	YGR103W	ORFt	0.00031859	0.89159	-0.165547	Repression Memory Not Affected
YGR106C	0.000155254	0.000168283	0.000214383	YGR106C	ORFt	0.000191333	0.811434	-0.301455	Repression NO Memeory
YGR108W	0.000275233	0.000388596	0.000216792	YGR108W	ORFt	0.000302694	0.909279	-0.137204	Not Changed
YGR113W	0.000185655	0.000280669	9.15343e-05	YGR113W	ORFt	0.000186102	0.997599	-0.00346868	Not Changed
YGR116W	0.000446732	0.000446821	0.000479351	YGR116W	ORFt	0.000463086	0.964685	-0.0518701	Not Changed
YGR118W	0.000226499	0.000977833	0.00119235	YGR118W	ORFt	0.00108509	0.208737	-2.26024	Repression NO Memeory
YGR119C	0.000274073	0.000556135	0.000344458	YGR119C	ORFt	0.000450297	0.60865	-0.716316	Not Changed
YGR120C	9.93253e-05	8.74614e-05	7.94903e-05	YGR120C	ORFt	8.34758e-05	1.18987	0.250803	Not Changed
YGR121C	0.000238566	0.000152227	0.000115622	YGR121C	ORFt	0.000133925	1.78135	0.832968	Not Changed
YGR121W-A	6.84602e-05	5.47563e-05	6.74463e-05	YGR121W-A	ORFt	6.11013e-05	1.12044	0.164063	Not Changed
YGR123C	0.000168946	0.000142564	0.000151754	YGR123C	ORFt	0.000147159	1.14805	0.199182	Repression Memory Not Affected
YGR124W	0.000327217	0.000384037	0.00019993	YGR124W	ORFt	0.000291984	1.12067	0.164359	Repression Memory Not Affected
YGR128C	0.000231604	0.000411192	0.000344458	YGR128C	ORFt	0.000377825	0.612994	-0.706056	Repression Memory Not Affected
YGR129W	0.000191921	9.14752e-05	0.000149345	YGR129W	ORFt	0.00012041	1.59389	0.672552	Not Changed
YGR130C	0.00032652	0.000256586	9.87607e-05	YGR130C	ORFt	0.000177674	1.83776	0.877945	Not Changed
YGR132C	0.000192617	0.000263078	0.000101169	YGR132C	ORFt	0.000182124	1.05762	0.080816	Induction No Memory
YGR134W	0.000241815	0.000128491	6.26287e-05	YGR134W	ORFt	9.55601e-05	2.53051	1.33943	Not Changed
YGR135W	0.000174283	0.000226607	9.87607e-05	YGR135W	ORFt	0.000162684	1.0713	0.0993663	Repression NO Memeory
YGR136W;YGR137W	0.000167786	0.000156291	6.26287e-05	YGR136W;YGR137W	ORFt	0.00010946	1.53285	0.616218	Not Changed
YGR140W	0.000203524	0.000316397	0.000190295	YGR140W	ORFt	0.000253346	0.803344	-0.315909	Not Changed
YGR143W	0.000329769	0.000165111	0.000103578	YGR143W	ORFt	0.000134345	2.45465	1.29552	Induction Memory Not Affected
YGR145W	0.000186583	0.000143605	0.000125257	YGR145W	ORFt	0.000134431	1.38794	0.47295	Repression Memory Not Affected
YGR146C	0.00017614	0.00026947	0.000137301	YGR146C	ORFt	0.000203386	0.866039	-0.207496	Not Changed
YGR147C	0.000134136	0.000278984	0.000248106	YGR147C	ORFt	0.000263545	0.508966	-0.974358	Not Changed
YGR148C	0.000226963	0.0014749	0.00330728	YGR148C	ORFt	0.00239109	0.0949203	-3.39714	Repression Memory Enhanced
YGR150C	0.000271984	0.000115756	0.000113213	YGR150C	ORFt	0.000114485	2.37572	1.24837	Not Changed
YGR154C	0.000220697	0.000175765	5.54023e-05	YGR154C	ORFt	0.000115584	1.90941	0.93313	Induction No Memory
YGR155W	0.000351352	0.000953354	0.00072023	YGR155W	ORFt	0.000836792	0.419879	-1.25195	Repression Memory Not Affected
YGR156W	0.000229284	0.000289539	0.000190295	YGR156W	ORFt	0.000239917	0.955679	-0.065402	Not Changed
YGR157W	0.000487344	0.000741315	0.000346867	YGR157W	ORFt	0.000544091	0.895703	-0.158908	Not Changed
YGR158C	9.12029e-05	0.000125023	0.000149345	YGR158C	ORFt	0.000137184	0.664822	-0.58896	Not Changed
YGR159C	0.000200043	0.000452371	0.000445627	YGR159C	ORFt	0.000448999	0.445531	-1.1664	Repression Memory Not Affected
YGR161C	0.000123693	0.000231711	0.000108396	YGR161C	ORFt	0.000170053	0.727375	-0.459228	Not Changed
YGR162W	0.000470171	0.000520903	0.000578111	YGR162W	ORFt	0.000549507	0.855623	-0.224953	Repression Memory Not Affected
YGR165W	0.000124621	0.000173981	0.000103578	YGR165W	ORFt	0.00013878	0.897976	-0.155252	Not Changed
YGR167W	0.00020306	0.000322988	9.15343e-05	YGR167W	ORFt	0.000207261	0.979731	-0.0295424	Not Changed
YGR169C-A	0.000158967	0.000389785	0.000349276	YGR169C-A	ORFt	0.00036953	0.430186	-1.21697	Not Changed
YGR170W	0.000346478	0.000158421	7.22639e-05	YGR170W	ORFt	0.000115343	3.0039	1.58684	Induction No Memory
YGR172C	0.000105591	8.80064e-05	8.18991e-05	YGR172C	ORFt	8.49528e-05	1.24294	0.313757	Repression NO Memeory
YGR173W	0.000124853	0.000145885	0.000277012	YGR173W	ORFt	0.000211448	0.590466	-0.760075	Repression Memory Not Affected
YGR175C	0.000240655	0.000581259	0.000395043	YGR175C	ORFt	0.000488151	0.492993	-1.02036	Not Changed
YGR177C	0.000203524	0.000185378	0.000221609	YGR177C	ORFt	0.000203494	1.00015	0.000214297	Repression Memory Enhanced
YGR178C	0.000335107	0.000397218	0.000211974	YGR178C	ORFt	0.000304596	1.10017	0.137724	Induction No Memory
YGR179C	0.00014922	0.000205893	6.98551e-05	YGR179C	ORFt	0.000137874	1.08229	0.114088	Not Changed
YGR180C	0.000198651	0.000109463	0.000118031	YGR180C	ORFt	0.000113747	1.74643	0.804405	Not Changed
YGR182C-QCR9	0.000103735	0.000152326	5.78111e-05	YGR182C;YGR183C	ORFt	0.000105069	0.987302	-0.0184366	Induction Memory Not Affected
YGR184C	0.000545129	0.000226062	0.000161389	YGR184C	ORFt	0.000193725	2.81392	1.49258	Not Changed
YGR185C	0.000277322	0.000470904	0.000264968	YGR185C	ORFt	0.000367936	0.753724	-0.407892	Repression Memory Not Affected
YGR186W	0.000236246	0.000310451	0.000245697	YGR186W	ORFt	0.000278074	0.849579	-0.23518	Not Changed
YGR187C	0.000175212	0.000116747	0.000118031	YGR187C	ORFt	0.000117389	1.49257	0.5778	Repression Memory Enhanced
YGR189C	0.000273841	0.000343007	0.000238471	YGR189C	ORFt	0.000290739	0.941879	-0.0863868	Not Changed
YGR191W	0.000206541	0.000266001	0.000183069	YGR191W	ORFt	0.000224535	0.919861	-0.120512	Not Changed
YGR192C	0.000269432	0.00270382	0.00412627	YGR192C	ORFt	0.00341504	0.0788955	-3.66391	Not Changed
YGR193C	0.000204452	0.000222444	0.000108396	YGR193C	ORFt	0.00016542	1.23596	0.305631	Induction No Memory
YGR195W	0.000117427	0.000133595	0.000122849	YGR195W	ORFt	0.000128222	0.915808	-0.126884	Repression Memory Not Affected
YGR196C	0.000232069	0.000136023	6.26287e-05	YGR196C	ORFt	9.93261e-05	2.33643	1.22431	Not Changed
YGR197C	0.000184959	0.000177599	0.000154163	YGR197C	ORFt	0.000165881	1.11501	0.157056	Repression Memory Enhanced
YGR198W	0.000263862	0.000207975	0.000127666	YGR198W	ORFt	0.00016782	1.57229	0.652865	Repression Memory Not Affected
YGR199W	0.000211182	0.000210205	0.00012044	YGR199W	ORFt	0.000165322	1.2774	0.353209	Not Changed
YGR200C	0.000241351	0.000216944	0.000267376	YGR200C	ORFt	0.00024216	0.99666	-0.00482692	Repression Memory Not Affected
YGR202C	0.00016825	9.25653e-05	0.000130075	YGR202C	ORFt	0.00011132	1.5114	0.595889	Not Changed
YGR204W	0.000443483	0.000732346	0.000628696	YGR204W	ORFt	0.000680521	0.651681	-0.617761	Not Changed
YGR205W	0.00016152	0.000124973	6.98551e-05	YGR205W	ORFt	9.74141e-05	1.65807	0.729507	Induction Memory Not Affected
YGR207C	0.000165001	0.000208916	0.000137301	YGR207C	ORFt	0.000173109	0.953162	-0.0692067	Not Changed
YGR208W	0.000141098	0.00016967	0.000149345	YGR208W	ORFt	0.000159508	0.884582	-0.176932	Not Changed
YGR209C	9.32915e-05	0.00029058	6.74463e-05	YGR209C	ORFt	0.000179013	0.521144	-0.940247	Not Changed
YGR210C	0.000219073	0.000275417	0.000209565	YGR210C	ORFt	0.000242491	0.903426	-0.146521	Not Changed
YGR211W	0.000185423	0.000376703	0.000281829	YGR211W	ORFt	0.000329266	0.563139	-0.828436	Not Changed
YGR214W	0.000306795	0.00108209	0.00139469	YGR214W	ORFt	0.00123839	0.247736	-2.01312	Repression Memory Enhanced
YGR215W	8.09919e-05	0.000135429	6.26287e-05	YGR215W	ORFt	9.90288e-05	0.817862	-0.29007	Not Changed
YGR216C	0.000181478	0.000123685	6.26287e-05	YGR216C	ORFt	9.31567e-05	1.94809	0.96206	Not Changed
YGR217W	0.00031863	0.000227003	0.000125257	YGR217W	ORFt	0.00017613	1.80906	0.85524	Not Changed
YGR218W	0.000407512	0.000215408	0.000125257	YGR218W	ORFt	0.000170333	2.39245	1.25849	Not Changed
YGR220C	0.000125781	0.000375068	0.000113213	YGR220C	ORFt	0.000244141	0.515199	-0.956797	Not Changed
YGR222W	0.000125085	0.000158768	8.43079e-05	YGR222W	ORFt	0.000121538	1.02918	0.0414991	Not Changed
YGR229C	0.000306098	0.000295684	8.18991e-05	YGR229C	ORFt	0.000188791	1.62136	0.697202	Not Changed
YGR231C	0.00017057	0.000267736	9.63519e-05	YGR231C	ORFt	0.000182044	0.936974	-0.0939189	Induction Memory Not Affected
YGR232W	0.000113249	0.000123685	6.02199e-05	YGR232W	ORFt	9.19523e-05	1.23161	0.300546	Not Changed
YGR233C	0.000283124	0.000111643	0.000161389	YGR233C	ORFt	0.000136516	2.07392	1.05236	Not Changed
YGR234W	0.0002569	0.000230274	0.000296282	YGR234W	ORFt	0.000263278	0.975775	-0.0353798	Repression Memory Enhanced
YGR235C	0.000118123	0.000198411	9.87607e-05	YGR235C	ORFt	0.000148586	0.794981	-0.331008	Induction No Memory
YGR237C	0.000191921	8.29025e-05	5.54023e-05	YGR237C	ORFt	6.91524e-05	2.77533	1.47266	Not Changed
YGR238C	0.000227659	0.00010203	6.74463e-05	YGR238C	ORFt	8.47381e-05	2.68662	1.42579	Not Changed
YGR240C	0.000552091	0.000396475	0.000346867	YGR240C	ORFt	0.000371671	1.48543	0.570881	Repression Memory Not Affected
YGR241C	0.00023555	0.000233544	0.000122849	YGR241C	ORFt	0.000178196	1.32185	0.402563	Induction Memory Not Affected
YGR243W	4.24685e-05	5.27246e-05	7.22639e-05	YGR243W	ORFt	6.24942e-05	0.679559	-0.557329	Not Changed
YGR244C	0.0002019	5.76799e-05	6.02199e-05	YGR244C	ORFt	5.89499e-05	3.42494	1.77608	Induction Memory Not Affected
YGR245C	0.000226035	0.000169422	0.000137301	YGR245C	ORFt	0.000153362	1.47387	0.559605	Repression Memory Not Affected
YGR246C	0.00014249	5.38147e-05	8.18991e-05	YGR246C	ORFt	6.78569e-05	2.09986	1.07029	Not Changed
YGR250C	0.000236942	6.09504e-05	5.05847e-05	YGR250C	ORFt	5.57676e-05	4.24874	2.08704	Not Changed
YGR251W	0.000126709	0.000134834	7.94903e-05	YGR251W	ORFt	0.000107162	1.18241	0.241727	Repression Memory Not Affected
YGR252W	0.000214663	0.000271403	0.000151754	YGR252W	ORFt	0.000211578	1.01458	0.0208833	Not Changed
YGR253C	0.000188672	0.000297269	0.000269785	YGR253C	ORFt	0.000283527	0.665444	-0.58761	Not Changed
YGR254W	0.000341605	0.000941312	0.000876802	YGR254W	ORFt	0.000909057	0.375779	-1.41204	Not Changed
YGR255C	0.000244136	9.33582e-05	5.05847e-05	YGR255C	ORFt	7.19715e-05	3.39212	1.76219	Induction Memory Not Affected
YGR258C	0.000265486	7.46766e-05	5.54023e-05	YGR258C	ORFt	6.50395e-05	4.08193	2.02925	Induction No Memory
YGR260W	0.00016941	0.000122495	6.02199e-05	YGR260W	ORFt	9.13577e-05	1.85436	0.890921	Not Changed
YGR261C	0.00022882	9.28131e-05	6.98551e-05	YGR261C	ORFt	8.13341e-05	2.81333	1.49228	Repression NO Memeory
YGR264C	0.000360867	0.000389141	0.000207157	YGR264C	ORFt	0.000298149	1.21036	0.275433	Repression Memory Not Affected
YGR266W	0.000203292	0.000200591	0.000134893	YGR266W	ORFt	0.000167742	1.21193	0.27731	Induction Memory Not Affected
YGR267C	0.000178229	0.000257181	0.000236062	YGR267C	ORFt	0.000246622	0.722681	-0.46857	Not Changed
YGR269W;YTA7	0.000445572	0.000350093	0.000190295	YGR269W;YGR270W	ORFt	0.000270194	1.64908	0.721661	Not Changed
YGR271C-A;YGR272C	0.000127638	9.14256e-05	0.000183069	YGR271C-A;YGR272C	ORFt	0.000137247	0.929985	-0.104721	Repression Memory Not Affected
YGR271W	0.000273145	0.000147916	9.39431e-05	YGR271W	ORFt	0.00012093	2.25871	1.1755	Not Changed
YGR274C	0.000261077	0.000212286	0.000137301	YGR274C	ORFt	0.000174794	1.49363	0.578823	Not Changed
YGR275W	0.000112089	0.000111247	0.000151754	YGR275W	ORFt	0.000131501	0.852385	-0.230423	Not Changed
YGR276C	0.000166857	0.000123288	8.18991e-05	YGR276C	ORFt	0.000102594	1.62639	0.701672	Not Changed
YGR279C	0.000314453	0.000442411	0.00027942	YGR279C	ORFt	0.000360916	0.871264	-0.198818	Not Changed
YGR280C	0.000174283	0.000262384	0.000185477	YGR280C	ORFt	0.000223931	0.778292	-0.361617	Repression Memory Enhanced
YGR281W	0.00039823	0.000389488	0.000178251	YGR281W	ORFt	0.000283869	1.40286	0.488373	Not Changed
YGR282C	0.000265486	0.000459556	0.000175842	YGR282C	ORFt	0.000317699	0.835653	-0.259023	Not Changed
YGR283C	0.000103038	0.000228391	0.000108396	YGR283C	ORFt	0.000168393	0.611892	-0.708652	Repression Memory Not Affected
YGR285C	0.000232765	0.000453957	0.000233653	YGR285C	ORFt	0.000343805	0.677026	-0.562718	Repression Memory Not Affected
YGRWdelta26	0.000152005	0.000187063	0.000113213	YGRWdelta26	ORFt	0.000150138	1.01243	0.0178252	Not Changed
YHL001W	0.000214431	0.000842305	0.000688916	YHL001W	ORFt	0.00076561	0.280079	-1.83609	Repression NO Memeory
YHL002W	0.000213271	0.000287755	0.000108396	YHL002W	ORFt	0.000198076	1.07672	0.106637	Not Changed
YHL003C	0.000182174	0.000183644	0.000142119	YHL003C	ORFt	0.000162882	1.11844	0.161492	Repression NO Memeory
YHL004W	0.00015595	0.000337259	0.000281829	YHL004W	ORFt	0.000309544	0.503806	-0.989061	Not Changed
YHL007C	0.00033093	0.000192861	0.000144528	YHL007C	ORFt	0.000168694	1.96171	0.972113	Not Changed
YHL008C	0.000227659	0.000159859	0.000105987	YHL008C	ORFt	0.000132923	1.71272	0.776287	Not Changed
YHL011C	0.000191921	0.000300986	0.000197521	YHL011C	ORFt	0.000249254	0.769981	-0.377105	Repression Memory Not Affected
YHL015W	0.000156646	0.000817281	0.000847897	YHL015W	ORFt	0.000832589	0.188144	-2.41009	Not Changed
YHL018W;YHL017W	0.000218144	0.000148263	7.70815e-05	YHL018W;YHL017W	ORFt	0.000112672	1.9361	0.953151	Not Changed
YHL020C	0.000184494	0.000375365	0.000344458	YHL020C	ORFt	0.000359912	0.512611	-0.964065	Not Changed
YHL027W	0.000272913	0.000349994	0.000175842	YHL027W	ORFt	0.000262918	1.03801	0.0538254	Not Changed
YHL028W	0.000350423	0.000254852	6.02199e-05	YHL028W	ORFt	0.000157536	2.2244	1.15342	Induction No Memory
YHL029C	0.000291246	0.000215358	0.000156572	YHL029C	ORFt	0.000185965	1.56613	0.647208	Not Changed
YHL030W	0.00031747	0.000112337	6.02199e-05	YHL030W	ORFt	8.62785e-05	3.67959	1.87955	Not Changed
YHL033C	0.000135992	0.00109775	0.00127907	YHL033C	ORFt	0.00118841	0.114432	-3.12744	Repression Memory Enhanced
YHL034C	0.000237638	0.000425067	0.000105987	YHL034C	ORFt	0.000265527	0.894968	-0.160092	Not Changed
YHL035C	0.000323271	0.000298607	6.98551e-05	YHL035C	ORFt	0.000184231	1.7547	0.811228	Not Changed
YHL039W	0.000136688	0.000127352	9.63519e-05	YHL039W	ORFt	0.000111852	1.22205	0.289302	Repression Memory Not Affected
YHL040C	0.000212111	0.00014529	6.26287e-05	YHL040C	ORFt	0.000103959	2.04032	1.0288	Repression NO Memeory
YHLComega1-ARN2	0.00026247	0.000210997	0.000130075	YHLComega1;YHL047C	ORFt	0.000170536	1.53908	0.622072	Repression Memory Enhanced
YHR001W	0.000168482	0.000187955	6.26287e-05	YHR001W	ORFt	0.000125292	1.34471	0.427299	Not Changed
YHR002W	0.0001223	6.18919e-05	6.74463e-05	YHR002W	ORFt	6.46691e-05	1.89117	0.919277	Not Changed
YHR003C	0.000177532	0.000185824	6.26287e-05	YHR003C	ORFt	0.000124227	1.4291	0.515109	Repression NO Memeory
YHR004C	0.000164072	0.000111495	0.000103578	YHR004C	ORFt	0.000107536	1.52574	0.609507	Not Changed
YHR005C	0.000209094	0.000262285	0.000108396	YHR005C	ORFt	0.00018534	1.12816	0.173972	Not Changed
YHR005C-A	0.000107216	0.000265952	0.000272194	YHR005C-A	ORFt	0.000269073	0.398463	-1.32748	Not Changed
YHR006W	0.000247385	0.000346377	0.000207157	YHR006W	ORFt	0.000276767	0.89384	-0.161912	Not Changed
YHR007C	0.000322575	0.000500338	0.00078045	YHR007C	ORFt	0.000640394	0.503714	-0.989325	Not Changed
YHR007C-A-SOD2	0.000192617	0.00023954	0.00013971	YHR007C-A;YHR008C	ORFt	0.000189625	1.01578	0.0225839	Induction Memory Not Affected
YHR010W	0.000265486	0.00116921	0.0023558	YHR010W	ORFt	0.00176251	0.15063	-2.73092	Repression Memory Not Affected
YHR012W	0.000134136	0.00017299	0.000108396	YHR012W	ORFt	0.000140693	0.953392	-0.0688582	Not Changed
YHR013C	0.000136456	0.000203218	0.000175842	YHR013C	ORFt	0.00018953	0.719972	-0.473986	Repression NO Memeory
YHR018C	0.000349031	0.00128714	0.00117308	YHR018C	ORFt	0.00123011	0.283739	-1.81736	Not Changed
YHR019C	0.000345318	0.000488594	0.000382999	YHR019C	ORFt	0.000435797	0.792384	-0.335729	Repression Memory Not Affected
YHR020W	0.000327449	0.000487504	0.000667237	YHR020W	ORFt	0.00057737	0.567138	-0.818228	Repression Memory Not Affected
YHR021C	0.000219769	0.0010699	0.00138265	YHR021C	ORFt	0.00122628	0.179217	-2.48022	Repression Memory Enhanced
YHR021W-A	0.000124389	7.20999e-05	5.29935e-05	YHR021W-A	ORFt	6.25467e-05	1.98873	0.99185	Not Changed
YHR023W	0.000671838	0.000255793	0.000118031	YHR023W	ORFt	0.000186912	3.59441	1.84575	Not Changed
YHR024C	0.000174283	0.000162336	0.000134893	YHR024C	ORFt	0.000148614	1.17272	0.229862	Not Changed
YHR025W	0.000207237	0.000137262	7.94903e-05	YHR025W	ORFt	0.000108376	1.9122	0.935234	Repression Memory Not Affected
YHR026W	0.000154094	0.000285476	0.000272194	YHR026W	ORFt	0.000278835	0.552633	-0.855605	Not Changed
YHR027C	0.000410065	0.000397367	0.000209565	YHR027C	ORFt	0.000303466	1.35127	0.434317	Not Changed
YHR028C	0.00022998	0.000157331	6.98551e-05	YHR028C	ORFt	0.000113593	2.02459	1.01763	Induction No Memory
YHR032W;YHR032W-A	0.000205845	0.000139492	0.000127666	YHR032W;YHR032W-A	ORFt	0.000133579	1.54099	0.623861	Not Changed
YHR036W	0.000179621	0.000135825	0.000175842	YHR036W	ORFt	0.000155834	1.15265	0.204949	Not Changed
YHR039C	0.000154094	0.000155151	9.63519e-05	YHR039C	ORFt	0.000125751	1.22538	0.293231	Not Changed
YHR039C-A	0.000116266	0.000232058	0.000284238	YHR039C-A	ORFt	0.000258148	0.450387	-1.15076	Not Changed
YHR040W	7.03168e-05	5.26255e-05	6.26287e-05	YHR040W	ORFt	5.76271e-05	1.2202	0.287121	Repression Memory Not Affected
YHR042W	0.000300529	0.000532548	0.000419131	YHR042W	ORFt	0.000475839	0.631576	-0.662971	Not Changed
YHR045W	0.000139705	8.44882e-05	8.91255e-05	YHR045W	ORFt	8.68068e-05	1.60938	0.686506	Not Changed
YHR046C	0.000148292	0.000162039	0.000125257	YHR046C	ORFt	0.000143648	1.03233	0.0458992	Repression Memory Not Affected
YHR047C	0.000216752	8.45873e-05	5.05847e-05	YHR047C	ORFt	6.7586e-05	3.20705	1.68125	Repression NO Memeory
YHR050W-A-COX6	0.000170106	0.000153863	9.63519e-05	YHR050W-A;YHR051W	ORFt	0.000125107	1.35968	0.443271	Induction Memory Enhanced
YHR052W	0.000160823	0.000153912	0.000144528	YHR052W	ORFt	0.00014922	1.07776	0.108037	Repression Memory Not Affected
YHR056C	0.000201435	0.000122198	0.000110805	YHR056C	ORFt	0.000116501	1.72904	0.789971	Not Changed
YHR058C	0.000105127	9.10787e-05	7.94903e-05	YHR058C	ORFt	8.52845e-05	1.23266	0.301778	Not Changed
YHR059W	6.91564e-05	0.000123338	9.15343e-05	YHR059W	ORFt	0.000107436	0.643698	-0.635543	Not Changed
YHR064C	0.000315381	0.00031823	0.000228836	YHR064C	ORFt	0.000273533	1.15299	0.205381	Repression Memory Not Affected
YHR065C	0.000203292	0.000192415	0.000118031	YHR065C	ORFt	0.000155223	1.30968	0.389211	Repression Memory Not Affected
YHR066W	0.00016941	0.000228737	0.000190295	YHR066W	ORFt	0.000209516	0.808577	-0.306543	Repression Memory Not Affected
YHR068W	0.000204452	0.000197172	0.000257741	YHR068W	ORFt	0.000227457	0.898863	-0.153827	Repression Memory Not Affected
YHR069C	0.000140634	0.000215457	0.000310735	YHR069C	ORFt	0.000263096	0.534533	-0.903649	Repression NO Memeory
YHR070W	0.000135296	0.000140285	7.94903e-05	YHR070W	ORFt	0.000109888	1.23122	0.300089	Repression Memory Not Affected
YHR071W	0.000239495	0.000497117	0.000785268	YHR071W	ORFt	0.000641193	0.373514	-1.42076	Not Changed
YHR072W	0.000245529	0.000267339	0.000122849	YHR072W	ORFt	0.000195094	1.25851	0.331721	Not Changed
YHR072W-A	7.17092e-05	0.000507028	0.000787677	YHR072W-A	ORFt	0.000647352	0.110773	-3.17432	Repression Memory Not Affected
YHR073W;YHR073W-A	0.000296816	0.000248113	0.000185477	YHR073W;YHR073W-A	ORFt	0.000216795	1.36911	0.453235	Not Changed
YHR077C	0.000361099	0.000397962	0.000144528	YHR077C	ORFt	0.000271245	1.33127	0.412798	Repression NO Memeory
YHR078W	0.000232765	0.000146826	6.74463e-05	YHR078W	ORFt	0.000107136	2.17261	1.11943	Not Changed
YHR079C	0.000293335	0.000113229	7.94903e-05	YHR079C	ORFt	9.63597e-05	3.04416	1.60605	Induction No Memory
YHR081W	0.000110233	0.000131861	0.00012044	YHR081W	ORFt	0.00012615	0.873818	-0.194595	Repression Memory Not Affected
YHR082C	0.000549538	0.000285278	0.000185477	YHR082C	ORFt	0.000235377	2.33471	1.22324	Induction No Memory
YHR084W	0.000246689	0.000156241	0.000130075	YHR084W	ORFt	0.000143158	1.72319	0.785083	Not Changed
YHR085W	9.58443e-05	9.17725e-05	0.000178251	YHR085W	ORFt	0.000135012	0.709896	-0.49432	Repression Memory Not Affected
YHR086W	0.000213503	0.000146777	9.15343e-05	YHR086W	ORFt	0.000119155	1.7918	0.841412	Induction No Memory
YHR088W	0.000129494	0.000116698	0.000108396	YHR088W	ORFt	0.000112547	1.15058	0.202363	Repression Memory Not Affected
YHR089C	0.00018171	0.000377347	0.000317961	YHR089C	ORFt	0.000347654	0.522673	-0.936018	Repression Memory Not Affected
[truncated: 1,998 more rows]

## Sheet: S3C_TRAMPcomplex(Mtr4)_CRAC
gene_name	Mtr4_r1	Mtr4_r2	Mtr4	PolII_r1	PolII_r2	type	PolII	Mtr4_PolII	Mtr4_PolII_log2	Gene_Group
[truncated: 2,699 more rows]

[truncated: 3 more sheets: S3D_SKIcomplex(Ski2)_CRAC, S3E_NNScomplex(Nab3)_CRAC, S3F_PolII_CRAC]
