# Supplementary material for: Differential regulation of mRNA stability modulates transcriptional memory and facilitates environmental adaptation
Source: Nat Commun. 2023 Feb 17;14:910. doi: 10.1038/s41467-023-36586-x (PMC9936472; doi:10.1038/s41467-023-36586-x)
Supplement: Supplementary file 7 — Supplementary Data 4 [file 41467_2023_36586_MOESM7_ESM.xlsx]

## Sheet: DatasetS4
Comparison (group1/group2)	Group	ProteinGroups	AVG Log2 Ratio	Absolute AVG Log2 Ratio	Pvalue	Qvalue	# of Ratios	UniProtIds	Genes	ProteinDescriptions	ProteinNames	# Unique Total Peptides	% Change	Ratio	Condition Numerator	Condition Denominator	GO Cellular Component	GO Molecular Function	GO Biological Process
rrp6-t1 / rrp6-t0	P36139	P36139	1.010633017	1.010633017	3.62E-17	2.52E-13	16	P36139	PET10	Protein PET10	PET10_YEAST	15	101.4794946	2.014794946	rrp6-t1	rrp6-t0	lipid particle,membrane	molecular_function	aerobic respiration
BY-t1 / rrp6-t0	P32891	P32891	2.076252337	2.076252337	4.29E-16	7.46E-13	16	P32891	DLD1	D-lactate dehydrogenase [cytochrome] 1, mitochondrial	DLD1_YEAST	25	321.7103228	4.217103228	BY-t1	rrp6-t0	mitochondrion,mitochondrial inner membrane,mitochondrial intermembrane space	D-lactate dehydrogenase (cytochrome) activity,D-lactate dehydrogenase activity,flavin adenine dinucleotide binding,FAD binding	oxidation-reduction process,lactate catabolic process
rrp6-t0 / BY-t0	P33327	P33327	0.788699996	0.788699996	4.09E-16	7.46E-13	16	P33327	GDH2	NAD-specific glutamate dehydrogenase	DHE2_YEAST	49	72.75171058	1.727517106	rrp6-t0	BY-t0	mitochondrion	glutamate dehydrogenase (NAD+) activity,protein binding	glutamate catabolic process,nitrogen compound metabolic process,glutamate catabolic process to 2-oxoglutarate,oxidation-reduction process
rrp6-t1 / rrp6-t0	P38427	P38427	1.446848334	1.446848334	3.42E-16	7.46E-13	16	P38427	TSL1	Trehalose synthase complex regulatory subunit TSL1	TSL1_YEAST	38	172.6118611	2.726118611	rrp6-t1	rrp6-t0	cytoplasm,cytosol,alpha,alpha-trehalose-phosphate synthase complex (UDP-forming)	protein binding,enzyme regulator activity,alpha,alpha-trehalose-phosphate synthase (UDP-forming) activity,trehalose-phosphatase activity	trehalose biosynthetic process,dephosphorylation,regulation of catalytic activity,trehalose metabolism in response to stress
rrp6-t1 / BY-t0	P16547	P16547	2.064853259	2.064853259	5.45E-16	7.57E-13	16	P16547	OM45	Mitochondrial outer membrane protein OM45	OM45_YEAST	20	318.3914178	4.183914178	rrp6-t1	BY-t0	mitochondrion,mitochondrial outer membrane,integral component of mitochondrial outer membrane	molecular_function	biological_process
BY-t1 / BY-t0	Q01532	Q01532	0.951364576	0.951364576	1.00E-15	1.16E-12	16	Q01532	LAP3	Cysteine proteinase 1, mitochondrial	BLH1_YEAST	29	93.37007876	1.933700788	BY-t1	BY-t0	cytoplasm,mitochondrion	RNA polymerase II core promoter proximal region sequence-specific DNA binding,double-stranded DNA binding,single-stranded DNA binding,mRNA binding,cysteine-type endopeptidase activity,cysteine-type peptidase activity	negative regulation of transcription from RNA polymerase II promoter,proteolysis,response to toxic substance,homocysteine catabolic process,response to antibiotic
rrp6-t1 / BY-t0	P33327	P33327	1.887261235	1.887261235	1.29E-15	1.28E-12	16	P33327	GDH2	NAD-specific glutamate dehydrogenase	DHE2_YEAST	49	269.9322903	3.699322903	rrp6-t1	BY-t0	mitochondrion	glutamate dehydrogenase (NAD+) activity,protein binding	glutamate catabolic process,nitrogen compound metabolic process,glutamate catabolic process to 2-oxoglutarate,oxidation-reduction process
BY-t1 / rrp6-t0	P53839	P53839	1.696047191	1.696047191	3.04E-15	2.64E-12	16	P53839	GOR1	Glyoxylate reductase 1	GOR1_YEAST	15	224.0119879	3.240119879	BY-t1	rrp6-t0	nucleus,cytoplasm,mitochondrion,cytosol	hydroxypyruvate reductase activity,glyoxylate reductase (NADP) activity,glyoxylate reductase activity,NAD binding	glyoxylate catabolic process,oxidation-reduction process
BY-t1 / rrp6-t0	Q12680	Q12680	-0.639735349	0.639735349	3.52E-15	2.72E-12	16	Q12680	GLT1	Glutamate synthase [NADH]	GLT1_YEAST	120	-35.81693232	0.641830677	BY-t1	rrp6-t0	mitochondrion	iron ion binding,FMN binding,glutamate synthase activity,glutamate synthase (NADH) activity,oxidoreductase activity,flavin adenine dinucleotide binding,3 iron, 4 sulfur cluster binding	glutamate biosynthetic process,ammonia assimilation cycle,oxidation-reduction process,L-glutamate biosynthetic process
BY-t1 / BY-t0	P27472	P27472	1.498809188	1.498809188	5.39E-15	3.74E-12	16	P27472	GSY2	Glycogen [starch] synthase isoform 2	GYS2_YEAST	23	182.6093482	2.826093482	BY-t1	BY-t0	nucleus,cytoplasm	glycogen (starch) synthase activity,protein binding,identical protein binding	glycogen biosynthetic process
rrp6-t1 / BY-t0	P32191	P32191	2.174939158	2.174939158	9.17E-15	5.56E-12	16	P32191	GUT2	Glycerol-3-phosphate dehydrogenase, mitochondrial	GPDM_YEAST	32	351.5667178	4.515667178	rrp6-t1	BY-t0	mitochondrion,mitochondrial inner membrane,mitochondrial intermembrane space,glycerol-3-phosphate dehydrogenase complex,integral component of mitochondrial outer membrane	glycerol-3-phosphate dehydrogenase activity,sn-glycerol-3-phosphate:ubiquinone-8 oxidoreductase activity	glycerol metabolic process,glycerol-3-phosphate metabolic process,NADH oxidation,glycerol catabolic process
rrp6-t1 / rrp6-t0	P36059	P36059	1.092099735	1.092099735	1.12E-14	5.56E-12	16	P36059	NNR2	ATP-dependent (S)-NAD(P)H-hydrate dehydratase	NNRD_YEAST	12	113.1840843	2.131840843	rrp6-t1	rrp6-t0	cytoplasm	ATP binding,ATP-dependent NAD(P)H-hydrate dehydratase activity,ADP-dependent NAD(P)H-hydrate dehydratase activity	nicotinamide nucleotide metabolic process,Requires Ontology
rrp6-t1 / BY-t0	P36105	P36105	-0.975944738	0.975944738	1.05E-14	5.56E-12	16	P36105	RPL14A	60S ribosomal protein L14-A	RL14A_YEAST	2	-49.15931893	0.508406811	rrp6-t1	BY-t0	cytosolic large ribosomal subunit	RNA binding,structural constituent of ribosome	cytoplasmic translation,macroautophagy,ribosomal large subunit biogenesis
rrp6-t1 / BY-t1	Q12149	Q12149	-1.850053738	1.850053738	9.62E-15	5.56E-12	16	Q12149	RRP6	Exosome complex exonuclease RRP6	RRP6_YEAST	25	-72.26179642	0.277382036	rrp6-t1	BY-t1	nuclear exosome (RNase complex),nucleus,nucleolus	nucleotide binding,3'-5'-exoribonuclease activity,single-stranded RNA binding,protein binding,rRNA primary transcript binding	exonucleolytic trimming to generate mature 3'-end of 5.8S rRNA from tricistronic rRNA transcript (SSU-rRNA, 5.8S rRNA, LSU-rRNA),posttranscriptional tethering of RNA polymerase II gene DNA at nuclear periphery,U1 snRNA 3'-end processing,U4 snRNA 3'-end processing,U5 snRNA 3'-end processing,nuclear mRNA surveillance,nuclear retention of pre-mRNA at the site of transcription,nuclear polyadenylation…
rrp6-t1 / rrp6-t0	P33327	P33327	1.098561238	1.098561238	1.33E-14	5.57E-12	16	P33327	GDH2	NAD-specific glutamate dehydrogenase	DHE2_YEAST	49	114.1410288	2.141410288	rrp6-t1	rrp6-t0	mitochondrion	glutamate dehydrogenase (NAD+) activity,protein binding	glutamate catabolic process,nitrogen compound metabolic process,glutamate catabolic process to 2-oxoglutarate,oxidation-reduction process
BY-t1 / BY-t0	P36139	P36139	1.550106589	1.550106589	1.36E-14	5.57E-12	16	P36139	PET10	Protein PET10	PET10_YEAST	15	192.8387739	2.928387739	BY-t1	BY-t0	lipid particle,membrane	molecular_function	aerobic respiration
rrp6-t1 / rrp6-t0	P37012	P37012	2.624775135	2.624775135	1.36E-14	5.57E-12	16	P37012	PGM2	Phosphoglucomutase 2	PGM2_YEAST	35	516.7881873	6.167881873	rrp6-t1	rrp6-t0	cytoplasm,cytosol	magnesium ion binding,phosphoglucomutase activity	carbohydrate metabolic process,glycogen biosynthetic process,trehalose biosynthetic process,glucose metabolic process,UDP-glucose metabolic process,cellular calcium ion homeostasis,glucose 1-phosphate metabolic process,galactose catabolic process,cellular cation homeostasis,glucose 6-phosphate metabolic process
rrp6-t1 / BY-t1	P28241	P28241	-0.685907663	0.685907663	1.45E-14	5.61E-12	16	P28241	IDH2	Isocitrate dehydrogenase [NAD] subunit 2, mitochondrial	IDH2_YEAST	16	-37.83853817	0.621614618	rrp6-t1	BY-t1	mitochondrion,mitochondrial isocitrate dehydrogenase complex (NAD+)	magnesium ion binding,RNA binding,protein binding,NAD binding,isocitrate dehydrogenase (NAD+) activity	tricarboxylic acid cycle,isocitrate metabolic process,glutamate biosynthetic process
BY-t1 / rrp6-t0	Q05050	Q05050	0.892096105	0.892096105	1.61E-14	5.91E-12	16	Q05050	EIS1	Eisosome protein 1	EIS1_YEAST	46	85.58705775	1.855870577	BY-t1	rrp6-t0	cytoplasm,mitochondrion,plasma membrane,eisosome,cell periphery,membrane raft	molecular_function,protein binding	eisosome assembly
rrp6-t0 / BY-t0	P40043	P40043	-0.997088553	0.997088553	1.87E-14	6.29E-12	16	P40043	RGI1	Respiratory growth induced protein 1	RGI1_YEAST	6	-49.89899504	0.50101005	rrp6-t0	BY-t0	nucleus,cytoplasm,plasma membrane,cell periphery	molecular_function	energy reserve metabolic process
rrp6-t1 / BY-t0	P49095	P49095	1.271116466	1.271116466	1.90E-14	6.29E-12	16	P49095	GCV2	Glycine dehydrogenase (decarboxylating), mitochondrial	GCSP_YEAST	34	141.3482668	2.413482668	rrp6-t1	BY-t0	mitochondrion,glycine cleavage complex	glycine dehydrogenase (decarboxylating) activity,glycine binding,pyridoxal phosphate binding	one-carbon metabolic process,glycine decarboxylation via glycine cleavage system,oxidation-reduction process
BY-t1 / rrp6-t0	P27472	P27472	2.388194019	2.388194019	2.90E-14	8.77E-12	16	P27472	GSY2	Glycogen [starch] synthase isoform 2	GYS2_YEAST	23	423.5016264	5.235016264	BY-t1	rrp6-t0	nucleus,cytoplasm	glycogen (starch) synthase activity,protein binding,identical protein binding	glycogen biosynthetic process
rrp6-t1 / BY-t0	P37012	P37012	2.004836159	2.004836159	2.87E-14	8.77E-12	16	P37012	PGM2	Phosphoglucomutase 2	PGM2_YEAST	35	301.3431179	4.013431179	rrp6-t1	BY-t0	cytoplasm,cytosol	magnesium ion binding,phosphoglucomutase activity	carbohydrate metabolic process,glycogen biosynthetic process,trehalose biosynthetic process,glucose metabolic process,UDP-glucose metabolic process,cellular calcium ion homeostasis,glucose 1-phosphate metabolic process,galactose catabolic process,cellular cation homeostasis,glucose 6-phosphate metabolic process
rrp6-t1 / BY-t1	P32643	P32643	-2.256129468	2.256129468	3.72E-14	1.08E-11	16	P32643	TMT1	Trans-aconitate 3-methyltransferase	TMT1_YEAST	7	-79.06671645	0.209332835	rrp6-t1	BY-t1	cytosol	trans-aconitate 3-methyltransferase activity	methylation
BY-t1 / BY-t0	P16547	P16547	2.374084921	2.374084921	4.20E-14	1.17E-11	16	P16547	OM45	Mitochondrial outer membrane protein OM45	OM45_YEAST	20	418.4069001	5.184069001	BY-t1	BY-t0	mitochondrion,mitochondrial outer membrane,integral component of mitochondrial outer membrane	molecular_function	biological_process
BY-t1 / rrp6-t0	P53912	P53912	1.703116316	1.703116316	4.45E-14	1.19E-11	16	P53912	YNL134C	Uncharacterized protein YNL134C	YNN4_YEAST	15	225.6035244	3.256035244	BY-t1	rrp6-t0	nucleus,cytoplasm	aldehyde dehydrogenase (NAD) activity	oxidation-reduction process,response to furfural
BY-t1 / rrp6-t0	P00815	P00815	0.391293505	0.391293505	5.36E-14	1.38E-11	16	P00815	HIS4	Histidine biosynthesis trifunctional protein	HIS2_YEAST	44	31.15688151	1.311568815	BY-t1	rrp6-t0	cytoplasm,cytosol	histidinol dehydrogenase activity,phosphoribosyl-AMP cyclohydrolase activity,phosphoribosyl-ATP diphosphatase activity,protein binding,ATP binding,metal ion binding,NAD binding	histidine biosynthetic process,oxidation-reduction process
BY-t1 / rrp6-t0	P07256	P07256	0.530232519	0.530232519	5.83E-14	1.45E-11	16	P07256	COR1	Cytochrome b-c1 complex subunit 1, mitochondrial	QCR1_YEAST	23	44.41619321	1.444161932	BY-t1	rrp6-t0	mitochondrion,mitochondrial respiratory chain complex III	metalloendopeptidase activity,protein binding,metal ion binding,ubiquinol-cytochrome-c reductase activity	protein processing involved in protein targeting to mitochondrion,aerobic respiration,electron transport chain
rrp6-t0 / BY-t0	P37012	P37012	-0.619938976	0.619938976	6.18E-14	1.48E-11	16	P37012	PGM2	Phosphoglucomutase 2	PGM2_YEAST	35	-34.93015492	0.650698451	rrp6-t0	BY-t0	cytoplasm,cytosol	magnesium ion binding,phosphoglucomutase activity	carbohydrate metabolic process,glycogen biosynthetic process,trehalose biosynthetic process,glucose metabolic process,UDP-glucose metabolic process,cellular calcium ion homeostasis,glucose 1-phosphate metabolic process,galactose catabolic process,cellular cation homeostasis,glucose 6-phosphate metabolic process
BY-t1 / BY-t0	Q03102	Q03102	1.128399979	1.128399979	6.60E-14	1.53E-11	16	Q03102	YML131W	Uncharacterized membrane protein YML131W	YMN1_YEAST	13	118.6161495	2.186161495	BY-t1	BY-t0	cytoplasm,cytosol,integral component of membrane	molecular_function,oxidoreductase activity	biological_process,oxidation-reduction process
BY-t1 / rrp6-t0	P30624	P30624	0.645148645	0.645148645	8.04E-14	1.80E-11	16	P30624	FAA1	Long-chain-fatty-acid--CoA ligase 1	LCF1_YEAST	42	56.39004108	1.563900411	BY-t1	rrp6-t0	mitochondrion,mitochondrial outer membrane,endoplasmic reticulum,lipid particle,plasma membrane,membrane	long-chain fatty acid-CoA ligase activity,ATP binding,medium-chain fatty acid-CoA ligase activity	long-chain fatty acid metabolic process,long-chain fatty-acyl-CoA metabolic process,long-chain fatty acid import,sphingoid long-chain base transport
BY-t1 / BY-t0	P11972	P11972	-0.73043937	0.73043937	8.84E-14	1.92E-11	16	P11972	SST2	Protein SST2	SST2_YEAST	20	-39.72796713	0.602720329	BY-t1	BY-t0	plasma membrane	GTPase activator activity,protein binding	adaptation of signaling pathway by response to pheromone involved in conjugation with cellular fusion,signal transduction,negative regulation of signal transduction,intracellular signal transduction,positive regulation of GTPase activity
rrp6-t0 / BY-t0	Q00772	Q00772	0.688069139	0.688069139	1.28E-13	2.70E-11	16	Q00772	SLT2	Mitogen-activated protein kinase SLT2/MPK1	SLT2_YEAST	19	61.11257909	1.611125791	rrp6-t0	BY-t0	nucleus,cytoplasm,mitochondrion,cytosol,cellular bud tip,cellular bud neck,mating projection tip	protein kinase activity,protein serine/threonine kinase activity,MAP kinase activity,protein binding,ATP binding	MAPK cascade involved in cell wall organization or biogenesis,protein phosphorylation,signal transduction,regulation of cell size,fungal-type cell wall biogenesis,response to acidic pH,regulation of gene expression,positive regulation of barrier septum assembly,pexophagy,endoplasmic reticulum unfolded protein response,response to endoplasmic reticulum stress,intracellular signal transduction,IRE1…
rrp6-t0 / BY-t0	P04806	P04806	-0.639727689	0.639727689	1.43E-13	2.77E-11	16	P04806	HXK1	Hexokinase-1	HXKA_YEAST	39	-35.81659154	0.641834085	rrp6-t0	BY-t0	cytoplasm,mitochondrion,cytosol	glucokinase activity,hexokinase activity,ATP binding,glucose binding,fructokinase activity,mannokinase activity	cellular glucose homeostasis,fructose metabolic process,glucose metabolic process,mannose metabolic process,glycolytic process,fructose import,glucose import,carbohydrate phosphorylation,glucose 6-phosphate metabolic process
rrp6-t1 / rrp6-t0	P37898	P37898	-0.560977564	0.560977564	1.48E-13	2.77E-11	16	P37898	AAP1	Alanine/arginine aminopeptidase	AAP1_YEAST	44	-32.21572953	0.677842705	rrp6-t1	rrp6-t0	nucleus,cytoplasm	zinc ion binding,peptide binding,metalloaminopeptidase activity	glycogen metabolic process,proteolysis,peptide catabolic process
BY-t1 / rrp6-t0	P47137	P47137	1.703631568	1.703631568	1.41E-13	2.77E-11	16	P47137	YJR096W	Uncharacterized oxidoreductase YJR096W	YJ66_YEAST	9	225.7198331	3.257198331	BY-t1	rrp6-t0	nucleus,cytoplasm,cytosol	alditol:NADP+ 1-oxidoreductase activity,aldo-keto reductase (NADP) activity,protein binding	arabinose catabolic process,cellular response to oxidative stress,D-xylose catabolic process,oxidation-reduction process
rrp6-t0 / BY-t0	Q04013	Q04013	1.215163415	1.215163415	1.48E-13	2.77E-11	16	Q04013	YHM2	Citrate/oxoglutarate carrier protein	YHM2_YEAST	12	132.1670791	2.321670791	rrp6-t0	BY-t0	mitochondrion,mitochondrial inner membrane,integral component of membrane,mitochondrial nucleoid	DNA binding,tricarboxylate secondary active transmembrane transporter activity	mitochondrial genome maintenance,tricarboxylic acid transport,mitochondrial citrate transport,alpha-ketoglutarate transport
rrp6-t1 / BY-t0	Q02046	Q02046	0.912542012	0.912542012	1.63E-13	2.98E-11	16	Q02046	MTD1	Methylenetetrahydrofolate dehydrogenase [NAD(+)]	MTD1_YEAST	19	88.2359273	1.882359273	rrp6-t1	BY-t0	nucleus,cytosol	methylenetetrahydrofolate dehydrogenase (NAD+) activity,methylenetetrahydrofolate dehydrogenase (NADP+) activity	purine nucleotide biosynthetic process,one-carbon metabolic process,purine nucleobase biosynthetic process,folic acid-containing compound biosynthetic process,oxidation-reduction process
rrp6-t1 / BY-t0	P06738	P06738	2.748523777	2.748523777	1.83E-13	3.27E-11	16	P06738	GPH1	Glycogen phosphorylase	PHSG_YEAST	53	572.0291334	6.720291334	rrp6-t1	BY-t0	cytoplasm	protein binding,glycogen phosphorylase activity,pyridoxal phosphate binding,Requires Ontology	glycogen catabolic process
BY-t1 / rrp6-t0	P07259	P07259	0.627083729	0.627083729	2.14E-13	3.62E-11	16	P07259	URA2	Protein URA2	PYR1_YEAST	154	54.44398978	1.544439898	BY-t1	rrp6-t0	cytoplasm,mitochondrion,cytosol,integral component of membrane	aspartate carbamoyltransferase activity,carbamoyl-phosphate synthase (glutamine-hydrolyzing) activity,dihydroorotase activity,ATP binding,amino acid binding,metal ion binding	'de novo' pyrimidine nucleobase biosynthetic process,UTP biosynthetic process,glutamine metabolic process,nitrogen compound metabolic process,citrulline biosynthetic process,'de novo' UMP biosynthetic process,negative regulation of pyrimidine nucleobase metabolic process
rrp6-t1 / rrp6-t0	Q12335	Q12335	0.454180025	0.454180025	2.13E-13	3.62E-11	16	Q12335	PST2	Protoplast secreted protein 2	PST2_YEAST	11	37.00039238	1.370003924	rrp6-t1	rrp6-t0	extracellular region,cytoplasm,mitochondrion,plasma membrane,membrane raft	NAD(P)H dehydrogenase (quinone) activity,protein binding,FMN binding,identical protein binding	biological_process,oxidation-reduction process
rrp6-t0 / BY-t0	P48015	P48015	1.027357207	1.027357207	2.20E-13	3.64E-11	16	P48015	GCV1	Aminomethyltransferase, mitochondrial	GCST_YEAST	17	103.8287005	2.038287005	rrp6-t0	BY-t0	mitochondrion	aminomethyltransferase activity,transaminase activity,glycine dehydrogenase (decarboxylating) activity	glycine metabolic process,one-carbon metabolic process,glycine decarboxylation via glycine cleavage system,oxidation-reduction process
BY-t1 / rrp6-t0	P28241	P28241	0.561163702	0.561163702	2.36E-13	3.82E-11	16	P28241	IDH2	Isocitrate dehydrogenase [NAD] subunit 2, mitochondrial	IDH2_YEAST	16	47.54588673	1.475458867	BY-t1	rrp6-t0	mitochondrion,mitochondrial isocitrate dehydrogenase complex (NAD+)	magnesium ion binding,RNA binding,protein binding,NAD binding,isocitrate dehydrogenase (NAD+) activity	tricarboxylic acid cycle,isocitrate metabolic process,glutamate biosynthetic process
rrp6-t1 / rrp6-t0	P53315	P53315	2.51046283	2.51046283	3.05E-13	4.83E-11	15	P53315	SOL4	6-phosphogluconolactonase 4	SOL4_YEAST	5	469.8028469	5.698028469	rrp6-t1	rrp6-t0	nucleus,cytoplasm,cytosol	6-phosphogluconolactonase activity	carbohydrate metabolic process,pentose-phosphate shunt, oxidative branch
rrp6-t0 / BY-t0	P32775	P32775	-1.902472535	1.902472535	3.60E-13	5.55E-11	16	P32775	GLC3	1,4-alpha-glucan-branching enzyme	GLGB_YEAST	24	-73.25154507	0.267484549	rrp6-t0	BY-t0	cytoplasm	1,4-alpha-glucan branching enzyme activity,hydrolase activity, hydrolyzing O-glycosyl compounds,cation binding,Requires Ontology	carbohydrate metabolic process,glycogen biosynthetic process
BY-t1 / rrp6-t0	Q01532	Q01532	1.226453111	1.226453111	3.96E-13	5.99E-11	16	Q01532	LAP3	Cysteine proteinase 1, mitochondrial	BLH1_YEAST	29	133.9910114	2.339910114	BY-t1	rrp6-t0	cytoplasm,mitochondrion	RNA polymerase II core promoter proximal region sequence-specific DNA binding,double-stranded DNA binding,single-stranded DNA binding,mRNA binding,cysteine-type endopeptidase activity,cysteine-type peptidase activity	negative regulation of transcription from RNA polymerase II promoter,proteolysis,response to toxic substance,homocysteine catabolic process,response to antibiotic
BY-t1 / rrp6-t0	P00924	P00924	0.582022032	0.582022032	4.09E-13	6.05E-11	16	P00924	ENO1	Enolase 1	ENO1_YEAST	39	49.69458473	1.496945847	BY-t1	rrp6-t0	phosphopyruvate hydratase complex,fungal-type vacuole,cytoplasm,mitochondrion,cytosol,plasma membrane	magnesium ion binding,phosphopyruvate hydratase activity,melatonin binding	glycolytic process,regulation of vacuole fusion, non-autophagic
BY-t1 / rrp6-t0	Q04120	Q04120	1.389868717	1.389868717	4.19E-13	6.06E-11	16	Q04120	TSA2	Peroxiredoxin TSA2	TSA2_YEAST	12	162.0548332	2.620548332	BY-t1	rrp6-t0	cytoplasm,cytosol	thioredoxin peroxidase activity,peroxiredoxin activity	protein folding,cellular response to oxidative stress,cell redox homeostasis,protein stabilization,oxidation-reduction process,cellular oxidant detoxification
BY-t1 / BY-t0	P09938	P09938	0.645140075	0.645140075	4.54E-13	6.44E-11	16	P09938	RNR2	Ribonucleoside-diphosphate reductase small chain 1	RIR2_YEAST	28	56.38911208	1.563891121	BY-t1	BY-t0	nucleus,cytoplasm,ribonucleoside-diphosphate reductase complex	ribonucleoside-diphosphate reductase activity, thioredoxin disulfide as acceptor,protein binding,ferrous iron binding,zinc ion binding,protein heterodimerization activity	DNA replication,deoxyribonucleotide biosynthetic process,oxidation-reduction process
rrp6-t1 / rrp6-t0	P48606	P48606	-1.676321378	1.676321378	4.75E-13	6.61E-11	16	P48606	RBL2	Tubulin-specific chaperone A	TBCA_YEAST	11	-68.71205909	0.312879409	rrp6-t1	rrp6-t0	cytoplasm,cytosol,microtubule,microtubule cytoskeleton	protein binding,tubulin binding,beta-tubulin binding	protein folding,tubulin complex assembly,post-chaperonin tubulin folding pathway
BY-t1 / rrp6-t0	Q03102	Q03102	0.909890115	0.909890115	5.04E-13	6.87E-11	16	Q03102	YML131W	Uncharacterized membrane protein YML131W	YMN1_YEAST	13	87.89023836	1.878902384	BY-t1	rrp6-t0	cytoplasm,cytosol,integral component of membrane	molecular_function,oxidoreductase activity	biological_process,oxidation-reduction process
rrp6-t0 / BY-t0	P46367	P46367	-0.170998763	0.170998763	5.74E-13	7.68E-11	16	P46367	ALD4	Potassium-activated aldehyde dehydrogenase, mitochondrial	ALDH4_YEAST	42	-11.17724426	0.888227557	rrp6-t0	BY-t0	mitochondrion,mitochondrial nucleoid	aldehyde dehydrogenase (NAD) activity,aldehyde dehydrogenase [NAD(P)+] activity	ethanol metabolic process,pyruvate metabolic process,NADPH regeneration,acetate biosynthetic process
BY-t1 / rrp6-t0	P32590	P32590	0.979807598	0.979807598	6.39E-13	8.24E-11	16	P32590	SSE2	Heat shock protein homolog SSE2	HSP79_YEAST	23	97.22023729	1.972202373	BY-t1	rrp6-t0	nucleus,cytoplasm,cytosol	adenyl-nucleotide exchange factor activity,calmodulin binding,ATP binding	proteasomal ubiquitin-independent protein catabolic process,protein refolding,proteasome-mediated ubiquitin-dependent protein catabolic process,regulation of catalytic activity
BY-t1 / rrp6-t0	P38067	P38067	1.294748197	1.294748197	6.40E-13	8.24E-11	16	P38067	UGA2	Succinate-semialdehyde dehydrogenase [NADP(+)]	UGA2_YEAST	14	145.334172	2.45334172	BY-t1	rrp6-t0	cytoplasm	succinate-semialdehyde dehydrogenase (NAD+) activity,succinate-semialdehyde dehydrogenase [NAD(P)+] activity	glutamate decarboxylation to succinate,gamma-aminobutyric acid catabolic process,cellular response to oxidative stress,oxidation-reduction process
BY-t1 / BY-t0	P32891	P32891	1.668892036	1.668892036	6.66E-13	8.42E-11	16	P32891	DLD1	D-lactate dehydrogenase [cytochrome] 1, mitochondrial	DLD1_YEAST	25	217.9703041	3.179703041	BY-t1	BY-t0	mitochondrion,mitochondrial inner membrane,mitochondrial intermembrane space	D-lactate dehydrogenase (cytochrome) activity,D-lactate dehydrogenase activity,flavin adenine dinucleotide binding,FAD binding	oxidation-reduction process,lactate catabolic process
rrp6-t1 / BY-t0	P52893	P52893	0.915589059	0.915589059	6.81E-13	8.46E-11	16	P52893	ALT1	Probable alanine aminotransferase, mitochondrial	ALAM_YEAST	19	88.63391157	1.886339116	rrp6-t1	BY-t0	mitochondrion,mitochondrial matrix	L-alanine:2-oxoglutarate aminotransferase activity,pyridoxal phosphate binding	alanine biosynthetic process,alanine catabolic process,L-alanine catabolic process
rrp6-t1 / BY-t1	P53252	P53252	-0.313977107	0.313977107	7.29E-13	8.89E-11	16	P53252	PIL1	Sphingolipid long chain base-responsive protein PIL1	PIL1_YEAST	23	-19.55788646	0.804421135	rrp6-t1	BY-t1	cytoplasm,mitochondrion,mitochondrial outer membrane,lipid particle,plasma membrane,eisosome,eisosome filament,cell periphery	protein binding,lipid binding	negative regulation of protein kinase activity,endocytosis,protein localization,response to heat,eisosome assembly,protein localization to eisosome filament
BY-t1 / rrp6-t0	P53252	P53252	0.431993406	0.431993406	7.79E-13	9.34E-11	16	P53252	PIL1	Sphingolipid long chain base-responsive protein PIL1	PIL1_YEAST	23	34.90963682	1.349096368	BY-t1	rrp6-t0	cytoplasm,mitochondrion,mitochondrial outer membrane,lipid particle,plasma membrane,eisosome,eisosome filament,cell periphery	protein binding,lipid binding	negative regulation of protein kinase activity,endocytosis,protein localization,response to heat,eisosome assembly,protein localization to eisosome filament
rrp6-t1 / rrp6-t0	P53112	P53112	0.79677346	0.79677346	8.50E-13	1.00E-10	16	P53112	PEX14	Peroxisomal membrane protein PEX14	PEX14_YEAST	14	73.72115627	1.737211563	rrp6-t1	rrp6-t0	peroxisomal membrane,Pex17p-Pex14p docking complex,peroxisomal importomer complex	receptor binding,protein binding,protein binding, bridging	protein import into peroxisome matrix, docking
rrp6-t0 / BY-t0	P52893	P52893	0.572132613	0.572132613	8.80E-13	1.02E-10	16	P52893	ALT1	Probable alanine aminotransferase, mitochondrial	ALAM_YEAST	19	48.67196383	1.486719638	rrp6-t0	BY-t0	mitochondrion,mitochondrial matrix	L-alanine:2-oxoglutarate aminotransferase activity,pyridoxal phosphate binding	alanine biosynthetic process,alanine catabolic process,L-alanine catabolic process
rrp6-t1 / rrp6-t0	Q01574	Q01574	1.907605655	1.907605655	9.08E-13	1.03E-10	16	Q01574	ACS1	Acetyl-coenzyme A synthetase 1	ACS1_YEAST	38	275.1859115	3.751859115	rrp6-t1	rrp6-t0	nucleus,mitochondrion,endoplasmic reticulum,cytosol	acetate-CoA ligase activity,ATP binding,AMP binding,acid-ammonia (or amide) ligase activity	acetyl-CoA biosynthetic process,histone acetylation,acetyl-CoA biosynthetic process from acetate,acetate fermentation
BY-t1 / rrp6-t0	P00331	P00331	6.478450276	6.478450276	1.01E-12	1.12E-10	16	P00331	ADH2	Alcohol dehydrogenase 2	ADH2_YEAST	14	8816.776037	89.16776037	BY-t1	rrp6-t0	cytoplasm	alcohol dehydrogenase (NAD) activity,zinc ion binding	amino acid catabolic process to alcohol via Ehrlich pathway,ethanol metabolic process,NADH oxidation
BY-t1 / rrp6-t0	Q04409	Q04409	0.932895458	0.932895458	1.00E-12	1.12E-10	16	Q04409	EMI2	Putative glucokinase-2	EMI2_YEAST	29	90.91036834	1.909103683	BY-t1	rrp6-t0	cytoplasm,mitochondrion,cytosol	molecular_function,glucokinase activity,ATP binding,glucose binding,fructokinase activity,mannokinase activity	cellular glucose homeostasis,glycolytic process,ascospore formation,positive regulation of transcription from RNA polymerase II promoter,carbohydrate phosphorylation,glucose 6-phosphate metabolic process
rrp6-t1 / rrp6-t0	P16547	P16547	2.74048241	2.74048241	1.06E-12	1.13E-10	16	P16547	OM45	Mitochondrial outer membrane protein OM45	OM45_YEAST	20	568.293763	6.68293763	rrp6-t1	rrp6-t0	mitochondrion,mitochondrial outer membrane,integral component of mitochondrial outer membrane	molecular_function	biological_process
BY-t1 / rrp6-t0	Q99383	Q99383	-0.441580928	0.441580928	1.06E-12	1.13E-10	16	Q99383	HRP1	Nuclear polyadenylated RNA-binding protein 4	HRP1_YEAST	19	-26.36727125	0.736327288	BY-t1	rrp6-t0	nucleus,cytoplasm,mRNA cleavage factor complex,cytoplasmic stress granule	RNA binding,mRNA binding,protein binding	nuclear-transcribed mRNA catabolic process, nonsense-mediated decay,mRNA polyadenylation,response to DNA damage checkpoint signaling,pre-mRNA cleavage required for polyadenylation
BY-t1 / BY-t0	P18544	P18544	1.035828659	1.035828659	1.10E-12	1.14E-10	16	P18544	ARG8	Acetylornithine aminotransferase, mitochondrial	ARGD_YEAST	9	105.029096	2.05029096	BY-t1	BY-t0	mitochondrion,mitochondrial matrix	N2-acetyl-L-ornithine:2-oxoglutarate 5-aminotransferase activity,pyridoxal phosphate binding,identical protein binding	arginine biosynthetic process,ornithine biosynthetic process
rrp6-t0 / BY-t0	P38627	P38627	0.899313908	0.899313908	1.10E-12	1.14E-10	16	P38627	URA8	CTP synthase 2	URA8_YEAST	26	86.51787625	1.865178762	rrp6-t0	BY-t0	fungal-type vacuole,cytoplasm,cytoophidium	CTP synthase activity,ATP binding,identical protein binding	CTP biosynthetic process,glutamine metabolic process,pyrimidine nucleobase biosynthetic process,'de novo' CTP biosynthetic process
rrp6-t1 / BY-t1	P53912	P53912	-0.951838783	0.951838783	1.27E-12	1.30E-10	16	P53912	YNL134C	Uncharacterized protein YNL134C	YNN4_YEAST	15	-48.30268648	0.516973135	rrp6-t1	BY-t1	nucleus,cytoplasm	aldehyde dehydrogenase (NAD) activity	oxidation-reduction process,response to furfural
BY-t1 / rrp6-t0	P17649	P17649	1.227322864	1.227322864	1.31E-12	1.32E-10	16	P17649	UGA1	4-aminobutyrate aminotransferase	GABAT_YEAST	30	134.1321194	2.341321194	BY-t1	rrp6-t0	mitochondrion,cytosol	4-aminobutyrate transaminase activity,pyridoxal phosphate binding,4-aminobutyrate:2-oxoglutarate transaminase activity	gamma-aminobutyric acid catabolic process
BY-t1 / rrp6-t0	P40364	P40364	0.670921294	0.670921294	1.33E-12	1.32E-10	16	P40364	MPM1	Mitochondrial peculiar membrane protein 1	MPM1_YEAST	10	59.20893385	1.592089339	BY-t1	rrp6-t0	mitochondrion,mitochondrial intermembrane space,extrinsic component of membrane,mitochondrial membrane	molecular_function	biological_process
BY-t1 / BY-t0	P00331	P00331	6.051846238	6.051846238	1.82E-12	1.78E-10	16	P00331	ADH2	Alcohol dehydrogenase 2	ADH2_YEAST	14	6534.179938	66.34179938	BY-t1	BY-t0	cytoplasm	alcohol dehydrogenase (NAD) activity,zinc ion binding	amino acid catabolic process to alcohol via Ehrlich pathway,ethanol metabolic process,NADH oxidation
rrp6-t1 / rrp6-t0	P22855	P22855	2.111771696	2.111771696	1.99E-12	1.92E-10	16	P22855	AMS1	Alpha-mannosidase	MAN1_YEAST	30	332.221757	4.32221757	rrp6-t1	rrp6-t0	fungal-type vacuole membrane,CVT complex	alpha-mannosidase activity,protein binding,carbohydrate binding,metal ion binding	oligosaccharide catabolic process,mannose catabolic process
BY-t1 / rrp6-t0	P43682	P43682	1.784956064	1.784956064	2.01E-12	1.92E-10	16	P43682	SFT1	Protein transport protein SFT1	SFT1_YEAST	2	244.607969	3.44607969	BY-t1	rrp6-t0	Golgi trans cisterna,integral component of Golgi membrane,SNARE complex	SNAP receptor activity,protein binding	intra-Golgi vesicle-mediated transport,vesicle fusion,protein transport
BY-t1 / BY-t0	P30624	P30624	0.574354971	0.574354971	2.19E-12	2.00E-10	16	P30624	FAA1	Long-chain-fatty-acid--CoA ligase 1	LCF1_YEAST	42	48.90115776	1.489011578	BY-t1	BY-t0	mitochondrion,mitochondrial outer membrane,endoplasmic reticulum,lipid particle,plasma membrane,membrane	long-chain fatty acid-CoA ligase activity,ATP binding,medium-chain fatty acid-CoA ligase activity	long-chain fatty acid metabolic process,long-chain fatty-acyl-CoA metabolic process,long-chain fatty acid import,sphingoid long-chain base transport
rrp6-t1 / BY-t0	Q04304	Q04304	1.511231522	1.511231522	2.14E-12	2.00E-10	16	Q04304	YMR090W	UPF0659 protein YMR090W	YMY0_YEAST	13	185.0532642	2.850532642	rrp6-t1	BY-t0	cytoplasm	molecular_function	biological_process
BY-t1 / BY-t0	Q12428	Q12428	2.629822248	2.629822248	2.17E-12	2.00E-10	16	Q12428	PDH1	Probable 2-methylcitrate dehydratase	PRPD_YEAST	18	518.949733	6.18949733	BY-t1	BY-t0	cytoplasm,mitochondrion,mitochondrial outer membrane	molecular_function,2-methylcitrate dehydratase activity,2 iron, 2 sulfur cluster binding	propionate metabolic process,propionate metabolic process, methylcitrate cycle
BY-t1 / rrp6-t0	P24783	P24783	-0.605743089	0.605743089	2.22E-12	2.01E-10	16	P24783	DBP2	ATP-dependent RNA helicase DBP2	DBP2_YEAST	40	-34.28671763	0.657132824	BY-t1	rrp6-t0	nucleus,cytoplasm,mitochondrion,ribonucleoprotein complex	RNA binding,RNA helicase activity,mRNA binding,ATP binding,RNA-dependent ATPase activity,snoRNA binding	nuclear-transcribed mRNA catabolic process, nonsense-mediated decay,rRNA processing,termination of RNA polymerase II transcription,nuclear polyadenylation-dependent mRNA catabolic process,messenger ribonucleoprotein complex assembly
rrp6-t1 / BY-t0	P02407;P14127	P02407;P14127	-0.834953876	0.834953876	2.38E-12	2.09E-10	16	P02407;P14127	RPS17A;RPS17B	40S ribosomal protein S17-A;40S ribosomal protein S17-B	RS17A_YEAST;RS17B_YEAST	13	-43.93990383	0.560600962	rrp6-t1	BY-t0	cytosolic small ribosomal subunit;cytosolic small ribosomal subunit	structural constituent of ribosome;structural constituent of ribosome	ribosomal small subunit assembly,cytoplasmic translation;ribosomal small subunit assembly,cytoplasmic translation
rrp6-t1 / rrp6-t0	P32191	P32191	1.582785956	1.582785956	2.35E-12	2.09E-10	16	P32191	GUT2	Glycerol-3-phosphate dehydrogenase, mitochondrial	GPDM_YEAST	32	199.5477416	2.995477416	rrp6-t1	rrp6-t0	mitochondrion,mitochondrial inner membrane,mitochondrial intermembrane space,glycerol-3-phosphate dehydrogenase complex,integral component of mitochondrial outer membrane	glycerol-3-phosphate dehydrogenase activity,sn-glycerol-3-phosphate:ubiquinone-8 oxidoreductase activity	glycerol metabolic process,glycerol-3-phosphate metabolic process,NADH oxidation,glycerol catabolic process
rrp6-t1 / BY-t1	Q03677	Q03677	-0.681591872	0.681591872	2.58E-12	2.24E-10	16	Q03677	ADI1	1,2-dihydroxy-3-keto-5-methylthiopentene dioxygenase	MTND_YEAST	8	-37.65230508	0.623476949	rrp6-t1	BY-t1	nucleus,cytoplasm	iron ion binding,acireductone dioxygenase (Ni2+-requiring) activity,acireductone dioxygenase [iron(II)-requiring] activity	methionine metabolic process,L-methionine biosynthetic process from methylthioadenosine,oxidation-reduction process
BY-t1 / rrp6-t0	P32643	P32643	2.238505826	2.238505826	2.77E-12	2.38E-10	16	P32643	TMT1	Trans-aconitate 3-methyltransferase	TMT1_YEAST	7	371.9080644	4.719080644	BY-t1	rrp6-t0	cytosol	trans-aconitate 3-methyltransferase activity	methylation
BY-t1 / BY-t0	P32191	P32191	1.809099332	1.809099332	2.90E-12	2.44E-10	16	P32191	GUT2	Glycerol-3-phosphate dehydrogenase, mitochondrial	GPDM_YEAST	32	250.4234526	3.504234526	BY-t1	BY-t0	mitochondrion,mitochondrial inner membrane,mitochondrial intermembrane space,glycerol-3-phosphate dehydrogenase complex,integral component of mitochondrial outer membrane	glycerol-3-phosphate dehydrogenase activity,sn-glycerol-3-phosphate:ubiquinone-8 oxidoreductase activity	glycerol metabolic process,glycerol-3-phosphate metabolic process,NADH oxidation,glycerol catabolic process
rrp6-t1 / BY-t0	Q04013	Q04013	1.335203767	1.335203767	2.92E-12	2.44E-10	16	Q04013	YHM2	Citrate/oxoglutarate carrier protein	YHM2_YEAST	12	152.3111157	2.523111157	rrp6-t1	BY-t0	mitochondrion,mitochondrial inner membrane,integral component of membrane,mitochondrial nucleoid	DNA binding,tricarboxylate secondary active transmembrane transporter activity	mitochondrial genome maintenance,tricarboxylic acid transport,mitochondrial citrate transport,alpha-ketoglutarate transport
rrp6-t1 / rrp6-t0	P00331	P00331	6.072981826	6.072981826	2.97E-12	2.45E-10	16	P00331	ADH2	Alcohol dehydrogenase 2	ADH2_YEAST	14	6632.086583	67.32086583	rrp6-t1	rrp6-t0	cytoplasm	alcohol dehydrogenase (NAD) activity,zinc ion binding	amino acid catabolic process to alcohol via Ehrlich pathway,ethanol metabolic process,NADH oxidation
rrp6-t1 / rrp6-t0	P18544	P18544	0.784607619	0.784607619	3.28E-12	2.68E-10	16	P18544	ARG8	Acetylornithine aminotransferase, mitochondrial	ARGD_YEAST	9	72.26237406	1.722623741	rrp6-t1	rrp6-t0	mitochondrion,mitochondrial matrix	N2-acetyl-L-ornithine:2-oxoglutarate 5-aminotransferase activity,pyridoxal phosphate binding,identical protein binding	arginine biosynthetic process,ornithine biosynthetic process
rrp6-t0 / BY-t0	Q12230	Q12230	-0.5587456	0.5587456	3.60E-12	2.91E-10	16	Q12230	LSP1	Sphingolipid long chain base-responsive protein LSP1	LSP1_YEAST	23	-32.11078069	0.678892193	rrp6-t0	BY-t0	cytoplasm,mitochondrion,mitochondrial outer membrane,plasma membrane,eisosome,eisosome filament,cell periphery	protein binding,lipid binding	negative regulation of protein kinase activity,endocytosis,response to heat,eisosome assembly
rrp6-t1 / rrp6-t0	Q04304	Q04304	1.932573038	1.932573038	3.64E-12	2.91E-10	16	Q04304	YMR090W	UPF0659 protein YMR090W	YMY0_YEAST	13	281.7354153	3.817354153	rrp6-t1	rrp6-t0	cytoplasm	molecular_function	biological_process
rrp6-t1 / BY-t0	P87108	P87108	-0.579257321	0.579257321	4.03E-12	3.18E-10	16	P87108	TIM10	Mitochondrial import inner membrane translocase subunit TIM10	TIM10_YEAST	10	-33.06917607	0.669308239	rrp6-t1	BY-t0	mitochondrion,mitochondrial inner membrane,mitochondrial intermembrane space,mitochondrial intermembrane space protein transporter complex	protein binding,metal ion binding,unfolded protein binding,Requires Ontology	protein import into mitochondrial inner membrane
rrp6-t1 / rrp6-t0	Q12513	Q12513	1.188170185	1.188170185	4.33E-12	3.38E-10	16	Q12513	TMA17	Translation machinery-associated protein 17	TMA17_YEAST	9	127.8635534	2.278635534	rrp6-t1	rrp6-t0	nucleus,cytoplasm	protein binding, bridging	proteasome regulatory particle assembly
rrp6-t1 / BY-t1	P24783	P24783	0.677956309	0.677956309	4.43E-12	3.42E-10	16	P24783	DBP2	ATP-dependent RNA helicase DBP2	DBP2_YEAST	40	59.98718044	1.599871804	rrp6-t1	BY-t1	nucleus,cytoplasm,mitochondrion,ribonucleoprotein complex	RNA binding,RNA helicase activity,mRNA binding,ATP binding,RNA-dependent ATPase activity,snoRNA binding	nuclear-transcribed mRNA catabolic process, nonsense-mediated decay,rRNA processing,termination of RNA polymerase II transcription,nuclear polyadenylation-dependent mRNA catabolic process,messenger ribonucleoprotein complex assembly
rrp6-t1 / BY-t1	P05759	P05759	-0.69975694	0.69975694	4.74E-12	3.62E-10	16	P05759	RPS31	Ubiquitin-40S ribosomal protein S31	RS31_YEAST	12	-38.43240753	0.615675925	rrp6-t1	BY-t1	nucleus,cytoplasm,cytosolic small ribosomal subunit	structural constituent of ribosome,protein tag,ubiquitin protein ligase binding,metal ion binding	ribosomal small subunit assembly,maturation of SSU-rRNA from tricistronic rRNA transcript (SSU-rRNA, LSU-rRNA,5S),cytoplasmic translation,protein ubiquitination,modification-dependent protein catabolic process,ribosome biogenesis
BY-t1 / rrp6-t0	P47771	P47771	0.961595933	0.961595933	4.94E-12	3.73E-10	16	P47771	ALD2	Aldehyde dehydrogenase [NAD(P)+] 1	ALDH2_YEAST	8	94.74630189	1.947463019	BY-t1	rrp6-t0	cytoplasm	aldehyde dehydrogenase (NAD) activity,glyceraldehyde-3-phosphate dehydrogenase (NAD+) (non-phosphorylating) activity	polyamine catabolic process,pantothenate biosynthetic process,beta-alanine biosynthetic process,oxidation-reduction process
rrp6-t1 / BY-t0	P00331	P00331	5.646377788	5.646377788	5.15E-12	3.81E-10	16	P00331	ADH2	Alcohol dehydrogenase 2	ADH2_YEAST	14	4908.746835	50.08746835	rrp6-t1	BY-t0	cytoplasm	alcohol dehydrogenase (NAD) activity,zinc ion binding	amino acid catabolic process to alcohol via Ehrlich pathway,ethanol metabolic process,NADH oxidation
rrp6-t0 / BY-t0	P43638	P43638	-0.766180026	0.766180026	5.13E-12	3.81E-10	16	P43638	MHP1	MAP-homologous protein 1	MHP1_YEAST	19	-41.20277492	0.587972251	rrp6-t0	BY-t0	cytoplasm,spindle,microtubule	structural constituent of cytoskeleton,protein binding	cytoskeleton organization,negative regulation of microtubule depolymerization,fungal-type cell wall organization
BY-t1 / BY-t0	P00890	P00890	0.977869578	0.977869578	5.50E-12	3.91E-10	16	P00890	CIT1	Citrate synthase, mitochondrial	CISY1_YEAST	29	96.9554827	1.969554827	BY-t1	BY-t0	mitochondrion,mitochondrial intermembrane space,mitochondrial matrix,cytosol	citrate (Si)-synthase activity,citrate synthase activity	carbohydrate metabolic process,tricarboxylic acid cycle,citrate metabolic process,acetyl-CoA catabolic process
BY-t1 / rrp6-t0	P53296	P53296	-1.386519344	1.386519344	5.52E-12	3.91E-10	16	P53296	ATF2	Alcohol O-acetyltransferase 2	ATF2_YEAST	18	-61.75135205	0.382486479	BY-t1	rrp6-t0	cytoplasm,endoplasmic reticulum,lipid particle,integral component of endoplasmic reticulum membrane	alcohol O-acetyltransferase activity,N-acetyltransferase activity	steroid metabolic process,response to toxic substance,sterol acetylation,acetate ester metabolic process involved in fermentation
rrp6-t1 / BY-t0	Q04299	Q04299	0.971355062	0.971355062	5.42E-12	3.91E-10	16	Q04299	YMR087W	Probable ADP-ribose 1''-phosphate phosphatase YML087W	YMX7_YEAST	6	96.06813145	1.960681315	rrp6-t1	BY-t0	cellular_component	phosphatase activity	tRNA splicing, via endonucleolytic cleavage and ligation,dephosphorylation
rrp6-t1 / BY-t0	Q12149	Q12149	-2.041281775	2.041281775	5.36E-12	3.91E-10	16	Q12149	RRP6	Exosome complex exonuclease RRP6	RRP6_YEAST	25	-75.70522081	0.242947792	rrp6-t1	BY-t0	nuclear exosome (RNase complex),nucleus,nucleolus	nucleotide binding,3'-5'-exoribonuclease activity,single-stranded RNA binding,protein binding,rRNA primary transcript binding	exonucleolytic trimming to generate mature 3'-end of 5.8S rRNA from tricistronic rRNA transcript (SSU-rRNA, 5.8S rRNA, LSU-rRNA),posttranscriptional tethering of RNA polymerase II gene DNA at nuclear periphery,U1 snRNA 3'-end processing,U4 snRNA 3'-end processing,U5 snRNA 3'-end processing,nuclear mRNA surveillance,nuclear retention of pre-mRNA at the site of transcription,nuclear polyadenylation…
rrp6-t1 / BY-t0	P25297	P25297	-0.455839431	0.455839431	5.78E-12	3.98E-10	16	P25297	PHO84	Inorganic phosphate transporter PHO84	PHO84_YEAST	21	-27.09141693	0.729085831	rrp6-t1	BY-t0	fungal-type vacuole,endoplasmic reticulum,integral component of plasma membrane	inorganic phosphate transmembrane transporter activity,manganese ion transmembrane transporter activity,selenite:proton symporter activity	polyphosphate metabolic process,phosphate ion transport,manganese ion transport,manganese ion transmembrane transport,plasma membrane selenite transport
rrp6-t1 / BY-t0	P27472	P27472	1.109969198	1.109969198	5.76E-12	3.98E-10	16	P27472	GSY2	Glycogen [starch] synthase isoform 2	GYS2_YEAST	23	115.841039	2.15841039	rrp6-t1	BY-t0	nucleus,cytoplasm	glycogen (starch) synthase activity,protein binding,identical protein binding	glycogen biosynthetic process
BY-t1 / BY-t0	P53839	P53839	1.098416965	1.098416965	5.74E-12	3.98E-10	16	P53839	GOR1	Glyoxylate reductase 1	GOR1_YEAST	15	114.1196151	2.141196151	BY-t1	BY-t0	nucleus,cytoplasm,mitochondrion,cytosol	hydroxypyruvate reductase activity,glyoxylate reductase (NADP) activity,glyoxylate reductase activity,NAD binding	glyoxylate catabolic process,oxidation-reduction process
rrp6-t1 / rrp6-t0	P32775	P32775	3.695906565	3.695906565	6.07E-12	4.14E-10	16	P32775	GLC3	1,4-alpha-glucan-branching enzyme	GLGB_YEAST	24	1195.921626	12.95921626	rrp6-t1	rrp6-t0	cytoplasm	1,4-alpha-glucan branching enzyme activity,hydrolase activity, hydrolyzing O-glycosyl compounds,cation binding,Requires Ontology	carbohydrate metabolic process,glycogen biosynthetic process
rrp6-t1 / BY-t0	Q02785	Q02785	1.168169458	1.168169458	6.27E-12	4.23E-10	16	Q02785	PDR12	ATP-dependent permease PDR12	PDR12_YEAST	38	124.7263752	2.247263752	rrp6-t1	BY-t0	plasma membrane,integral component of membrane,cell periphery	organic acid transmembrane transporter activity,protein binding,ATP binding,ATPase activity, coupled to transmembrane movement of substances	organic acid transport,organic acid transmembrane transport
rrp6-t1 / rrp6-t0	P07248	P07248	1.348062651	1.348062651	6.84E-12	4.56E-10	16	P07248	ADR1	Regulatory protein ADR1	ADR1_YEAST	3	154.5700419	2.545700419	rrp6-t1	rrp6-t0	nucleus,cytoplasm,cytosol	RNA polymerase II core promoter proximal region sequence-specific DNA binding,RNA polymerase II transcription factor activity, sequence-specific DNA binding,TFIIB-class transcription factor binding,TFIID-class transcription factor binding,RNA polymerase II activating transcription factor binding,transcriptional activator activity, RNA polymerase II transcription regulatory region sequence-specifi…	chromatin organization,regulation of transcription from RNA polymerase II promoter,peroxisome organization,negative regulation of chromatin silencing,positive regulation of transcription from RNA polymerase II promoter,positive regulation of transcription from RNA polymerase II promoter in response to ethanol,positive regulation of ethanol catabolic process by positive regulation of transcription…
BY-t1 / BY-t0	P37291	P37291	0.442629429	0.442629429	6.89E-12	4.56E-10	16	P37291	SHM2	Serine hydroxymethyltransferase, cytosolic	GLYC_YEAST	41	35.9079104	1.359079104	BY-t1	BY-t0	cytoplasm,plasma membrane,mating projection tip	glycine hydroxymethyltransferase activity,zinc ion binding,pyridoxal phosphate binding,cobalt ion binding,serine binding	L-serine catabolic process,one-carbon metabolic process,glycine biosynthetic process from serine,tetrahydrofolate interconversion,tetrahydrofolate metabolic process,folic acid metabolic process
rrp6-t1 / BY-t0	P50095	P50095	-0.245173459	0.245173459	7.33E-12	4.81E-10	16	P50095	IMD3	Inosine-5'-monophosphate dehydrogenase 3	IMDH3_YEAST	27	-15.62856517	0.843714348	rrp6-t1	BY-t0	cytoplasm,plasma membrane	nucleotide binding,mRNA binding,IMP dehydrogenase activity,protein binding,identical protein binding,metal ion binding	GMP biosynthetic process,GTP biosynthetic process,oxidation-reduction process
rrp6-t1 / BY-t1	P00815	P00815	-0.57446862	0.57446862	7.59E-12	4.93E-10	16	P00815	HIS4	Histidine biosynthesis trifunctional protein	HIS2_YEAST	44	-32.84664518	0.671533548	rrp6-t1	BY-t1	cytoplasm,cytosol	histidinol dehydrogenase activity,phosphoribosyl-AMP cyclohydrolase activity,phosphoribosyl-ATP diphosphatase activity,protein binding,ATP binding,metal ion binding,NAD binding	histidine biosynthetic process,oxidation-reduction process
BY-t1 / rrp6-t0	P16547	P16547	3.049714072	3.049714072	7.73E-12	4.96E-10	16	P16547	OM45	Mitochondrial outer membrane protein OM45	OM45_YEAST	20	728.047812	8.28047812	BY-t1	rrp6-t0	mitochondrion,mitochondrial outer membrane,integral component of mitochondrial outer membrane	molecular_function	biological_process
BY-t1 / rrp6-t0	P31539	P31539	0.627507408	0.627507408	7.77E-12	4.96E-10	16	P31539	HSP104	Heat shock protein 104	HS104_YEAST	76	54.48935228	1.544893523	BY-t1	rrp6-t0	nucleus,cytoplasm,cytosol,nuclear periphery,TRC complex	protein binding,ATP binding,ATPase activity,identical protein binding,ADP binding,unfolded protein binding,chaperone binding	cellular response to heat,protein folding in endoplasmic reticulum,stress granule disassembly,protein refolding,protein unfolding,chaperone mediated protein folding requiring cofactor,cellular heat acclimation,trehalose metabolism in response to heat stress
rrp6-t1 / BY-t0	P09440	P09440	0.42918784	0.42918784	8.61E-12	5.44E-10	16	P09440	MIS1	C-1-tetrahydrofolate synthase, mitochondrial	C1TM_YEAST	53	34.64753698	1.34647537	rrp6-t1	BY-t0	mitochondrion,cytosol	formate-tetrahydrofolate ligase activity,methenyltetrahydrofolate cyclohydrolase activity,methylenetetrahydrofolate dehydrogenase (NADP+) activity,ATP binding	histidine biosynthetic process,nucleobase-containing compound metabolic process,purine nucleotide biosynthetic process,methionine biosynthetic process,tetrahydrofolate interconversion,folic acid biosynthetic process,oxidation-reduction process
BY-t1 / rrp6-t0	P08566	P08566	0.405473771	0.405473771	8.71E-12	5.46E-10	16	P08566	ARO1	Pentafunctional AROM polypeptide	ARO1_YEAST	97	32.45238029	1.324523803	BY-t1	rrp6-t0	cytoplasm	3-dehydroquinate dehydratase activity,3-dehydroquinate synthase activity,3-phosphoshikimate 1-carboxyvinyltransferase activity,shikimate 3-dehydrogenase (NADP+) activity,shikimate kinase activity,protein binding,ATP binding,metal ion binding	cellular amino acid biosynthetic process,aromatic amino acid family biosynthetic process,chorismate biosynthetic process,phosphorylation,oxidation-reduction process
rrp6-t1 / BY-t0	P40989	P40989	1.461311246	1.461311246	9.04E-12	5.56E-10	16	P40989	GSC2	1,3-beta-glucan synthase component GSC2	FKS2_YEAST	11	175.3585196	2.753585196	rrp6-t1	BY-t0	1,3-beta-D-glucan synthase complex,prospore membrane,plasma membrane,cellular bud neck,integral component of membrane,cell periphery	1,3-beta-D-glucan synthase activity,glucosyltransferase activity	(1->3)-beta-D-glucan biosynthetic process,regulation of cell shape,ascospore wall assembly,fungal-type cell wall polysaccharide biosynthetic process
rrp6-t1 / BY-t1	P47169	P47169	-0.66417822	0.66417822	8.96E-12	5.56E-10	16	P47169	MET5	Sulfite reductase [NADPH] subunit beta	MET5_YEAST	60	-36.89519439	0.631048056	rrp6-t1	BY-t1	fungal-type vacuole,cytoplasm,sulfite reductase complex (NADPH),cytoplasmic stress granule,cell periphery	FMN binding,sulfite reductase activity,heme binding,metal ion binding,sulfite reductase (ferredoxin) activity,4 iron, 4 sulfur cluster binding,sulfite reductase (NADPH) activity	sulfur amino acid biosynthetic process,sulfate assimilation,methionine biosynthetic process,cysteine biosynthetic process,oxidation-reduction process,hydrogen sulfide biosynthetic process
rrp6-t1 / rrp6-t0	P53912	P53912	0.751277533	0.751277533	9.23E-12	5.63E-10	16	P53912	YNL134C	Uncharacterized protein YNL134C	YNN4_YEAST	15	68.32827484	1.683282748	rrp6-t1	rrp6-t0	nucleus,cytoplasm	aldehyde dehydrogenase (NAD) activity	oxidation-reduction process,response to furfural
rrp6-t1 / BY-t0	P22768	P22768	0.667602748	0.667602748	9.61E-12	5.76E-10	16	P22768	ARG1	Argininosuccinate synthase	ASSY_YEAST	22	58.8431359	1.588431359	rrp6-t1	BY-t0	cytoplasm,cytosol	argininosuccinate synthase activity,ATP binding	urea cycle,argininosuccinate metabolic process,arginine biosynthetic process
rrp6-t1 / BY-t0	Q03103	Q03103	0.458595785	0.458595785	9.61E-12	5.76E-10	16	Q03103	ERO1	Endoplasmic oxidoreductin-1	ERO1_YEAST	24	37.42036169	1.374203617	rrp6-t1	BY-t0	endoplasmic reticulum,endoplasmic reticulum membrane	protein disulfide isomerase activity,protein disulfide oxidoreductase activity,oxidoreductase activity, acting on a sulfur group of donors, disulfide as acceptor,thiol oxidase activity	protein phosphopantetheinylation,protein folding in endoplasmic reticulum,oxidation-reduction process
rrp6-t1 / rrp6-t0	P30624	P30624	0.497200758	0.497200758	9.85E-12	5.85E-10	16	P30624	FAA1	Long-chain-fatty-acid--CoA ligase 1	LCF1_YEAST	42	41.14722425	1.411472242	rrp6-t1	rrp6-t0	mitochondrion,mitochondrial outer membrane,endoplasmic reticulum,lipid particle,plasma membrane,membrane	long-chain fatty acid-CoA ligase activity,ATP binding,medium-chain fatty acid-CoA ligase activity	long-chain fatty acid metabolic process,long-chain fatty-acyl-CoA metabolic process,long-chain fatty acid import,sphingoid long-chain base transport
BY-t1 / BY-t0	P40989	P40989	1.105242495	1.105242495	1.01E-11	5.93E-10	16	P40989	GSC2	1,3-beta-glucan synthase component GSC2	FKS2_YEAST	11	115.1350359	2.151350359	BY-t1	BY-t0	1,3-beta-D-glucan synthase complex,prospore membrane,plasma membrane,cellular bud neck,integral component of membrane,cell periphery	1,3-beta-D-glucan synthase activity,glucosyltransferase activity	(1->3)-beta-D-glucan biosynthetic process,regulation of cell shape,ascospore wall assembly,fungal-type cell wall polysaccharide biosynthetic process
BY-t1 / rrp6-t0	P41903	P41903	1.520211402	1.520211402	1.02E-11	5.94E-10	16	P41903	TES1	Peroxisomal acyl-coenzyme A thioester hydrolase 1	PTE1_YEAST	4	186.8330769	2.868330769	BY-t1	rrp6-t0	mitochondrion,peroxisome,peroxisomal matrix	palmitoyl-CoA hydrolase activity,acyl-CoA hydrolase activity,carboxylic ester hydrolase activity,Requires Ontology	fatty acid beta-oxidation,acyl-CoA metabolic process,fatty acid catabolic process,fatty acid oxidation
rrp6-t1 / BY-t1	P07213	P07213	-0.363019573	0.363019573	1.03E-11	5.99E-10	16	P07213	TOM70	Mitochondrial import receptor subunit TOM70	TOM70_YEAST	43	-22.24645129	0.777535487	rrp6-t1	BY-t1	mitochondrion,mitochondrial outer membrane,mitochondrial outer membrane translocase complex,integral component of mitochondrial outer membrane	protein binding,P-P-bond-hydrolysis-driven protein transmembrane transporter activity,mitochondrion targeting sequence binding,protein transmembrane transporter activity	protein targeting to mitochondrion,protein import into mitochondrial matrix,protein import into mitochondrial inner membrane
BY-t1 / rrp6-t0	P08679	P08679	1.203886597	1.203886597	1.06E-11	6.06E-10	16	P08679	CIT2	Citrate synthase, peroxisomal	CISY2_YEAST	18	130.3594203	2.303594203	BY-t1	rrp6-t0	cytoplasm,mitochondrion,mitochondrial matrix,peroxisome	citrate (Si)-synthase activity,identical protein binding	carbohydrate metabolic process,tricarboxylic acid cycle,citrate metabolic process
rrp6-t0 / BY-t0	P22517	P22517	0.616156483	0.616156483	1.06E-11	6.06E-10	16	P22517	CMK2	Calcium/calmodulin-dependent protein kinase II	KCC2_YEAST	17	53.27862059	1.532786206	rrp6-t0	BY-t0	cytoplasm	protein kinase activity,calmodulin-dependent protein kinase activity,calmodulin binding,ATP binding	protein phosphorylation,cellular response to oxidative stress
rrp6-t1 / rrp6-t0	P02406	P02406	-0.697482387	0.697482387	1.08E-11	6.10E-10	16	P02406	RPL28	60S ribosomal protein L28	RL28_YEAST	12	-38.3352635	0.616647365	rrp6-t1	rrp6-t0	nucleus,cytosolic large ribosomal subunit	RNA binding,structural constituent of ribosome	cytoplasmic translation
BY-t1 / rrp6-t0	Q03144	Q03144	1.942842397	1.942842397	1.11E-11	6.19E-10	16	Q03144	SNO1	Pyridoxal 5'-phosphate synthase subunit SNO1	SNO1_YEAST	2	284.4623696	3.844623696	BY-t1	rrp6-t0	cytoplasm,cytosol,glutaminase complex	protein binding,pyridoxal 5'-phosphate synthase (glutamine hydrolysing) activity,glutaminase activity	glutamine metabolic process,pyridoxine metabolic process,pyridoxine biosynthetic process,'de novo' pyridoxal 5'-phosphate biosynthetic process,vitamin B6 biosynthetic process,pyridoxal phosphate biosynthetic process,negative regulation of apoptotic process
rrp6-t1 / BY-t0	P09938	P09938	0.870522398	0.870522398	1.12E-11	6.20E-10	16	P09938	RNR2	Ribonucleoside-diphosphate reductase small chain 1	RIR2_YEAST	28	82.83248145	1.828324815	rrp6-t1	BY-t0	nucleus,cytoplasm,ribonucleoside-diphosphate reductase complex	ribonucleoside-diphosphate reductase activity, thioredoxin disulfide as acceptor,protein binding,ferrous iron binding,zinc ion binding,protein heterodimerization activity	DNA replication,deoxyribonucleotide biosynthetic process,oxidation-reduction process
BY-t1 / BY-t0	Q12335	Q12335	0.621926642	0.621926642	1.12E-11	6.20E-10	16	Q12335	PST2	Protoplast secreted protein 2	PST2_YEAST	11	53.8928967	1.538928967	BY-t1	BY-t0	extracellular region,cytoplasm,mitochondrion,plasma membrane,membrane raft	NAD(P)H dehydrogenase (quinone) activity,protein binding,FMN binding,identical protein binding	biological_process,oxidation-reduction process
rrp6-t1 / rrp6-t0	P17709	P17709	1.405540244	1.405540244	1.13E-11	6.21E-10	16	P17709	GLK1	Glucokinase-1	HXKG_YEAST	32	164.9169666	2.649169666	rrp6-t1	rrp6-t0	mitochondrion,cytosol,plasma membrane	glucokinase activity,ATP binding,glucose binding,fructokinase activity,mannokinase activity	cellular glucose homeostasis,glucose metabolic process,mannose metabolic process,glycolytic process,glucose import,carbohydrate phosphorylation,glucose 6-phosphate metabolic process
BY-t1 / rrp6-t0	Q12247	Q12247	-1.154944028	1.154944028	1.17E-11	6.33E-10	16	Q12247	FYV7	rRNA-processing protein FYV7	FYV7_YEAST	4	-55.0916391	0.449083609	BY-t1	rrp6-t0	nucleus,nucleolus	molecular_function	maturation of SSU-rRNA from tricistronic rRNA transcript (SSU-rRNA, 5.8S rRNA, LSU-rRNA)
BY-t1 / BY-t0	P14065	P14065	3.579463193	3.579463193	1.19E-11	6.39E-10	16	P14065	GCY1	Glycerol 2-dehydrogenase (NADP(+))	GCY1_YEAST	23	1095.434511	11.95434511	BY-t1	BY-t0	nucleus,cytoplasm,cytosol	mRNA binding,alditol:NADP+ 1-oxidoreductase activity,aldo-keto reductase (NADP) activity,oxidoreductase activity,glycerol 2-dehydrogenase (NADP+) activity,glycerol dehydrogenase [NAD(P)+] activity	arabinose catabolic process,cellular response to oxidative stress,D-xylose catabolic process,oxidation-reduction process,glycerol to glycerone phosphate metabolic process
rrp6-t0 / BY-t0	P32332	P32332	1.097352946	1.097352946	1.19E-11	6.39E-10	16	P32332	OAC1	Mitochondrial oxaloacetate transport protein	OAC1_YEAST	19	113.9617555	2.139617555	rrp6-t0	BY-t0	mitochondrion,mitochondrial inner membrane,integral component of membrane	sulfate transmembrane transporter activity,oxaloacetate transmembrane transporter activity,isopropylmalate transmembrane transporter activity,malonate(1-) transmembrane transporter activity	sulfate transport,oxaloacetate transport,isopropylmalate transport,malonic acid transmembrane transport,oxaloacetate(2-) transmembrane transport,sulfate transmembrane transport
BY-t1 / rrp6-t0	P53112	P53112	1.821379356	1.821379356	1.24E-11	6.58E-10	16	P53112	PEX14	Peroxisomal membrane protein PEX14	PEX14_YEAST	14	253.4189397	3.534189397	BY-t1	rrp6-t0	peroxisomal membrane,Pex17p-Pex14p docking complex,peroxisomal importomer complex	receptor binding,protein binding,protein binding, bridging	protein import into peroxisome matrix, docking
BY-t1 / rrp6-t0	P38075	P38075	0.637959979	0.637959979	1.28E-11	6.70E-10	16	P38075	PDX3	Pyridoxamine 5'-phosphate oxidase	PDX3_YEAST	20	55.6127185	1.556127185	BY-t1	rrp6-t0	mitochondrial intermembrane space	pyridoxamine-phosphate oxidase activity,FMN binding	pyridoxine biosynthetic process,pyridoxal 5'-phosphate salvage,oxidation-reduction process
BY-t1 / rrp6-t0	Q08208	Q08208	-0.475037112	0.475037112	1.28E-11	6.70E-10	16	Q08208	NOP12	Nucleolar protein 12	NOP12_YEAST	32	-28.05517175	0.719448283	BY-t1	rrp6-t0	nucleolus,preribosome	RNA binding,protein binding,rRNA binding	maturation of LSU-rRNA from tricistronic rRNA transcript (SSU-rRNA, 5.8S rRNA, LSU-rRNA)
rrp6-t0 / BY-t0	P53296	P53296	0.710123675	0.710123675	1.29E-11	6.71E-10	16	P53296	ATF2	Alcohol O-acetyltransferase 2	ATF2_YEAST	18	63.59443525	1.635944353	rrp6-t0	BY-t0	cytoplasm,endoplasmic reticulum,lipid particle,integral component of endoplasmic reticulum membrane	alcohol O-acetyltransferase activity,N-acetyltransferase activity	steroid metabolic process,response to toxic substance,sterol acetylation,acetate ester metabolic process involved in fermentation
rrp6-t1 / rrp6-t0	P39003	P39003	2.450644238	2.450644238	1.37E-11	7.05E-10	16	P39003	HXT6	High-affinity hexose transporter HXT6	HXT6_YEAST	16	446.6601602	5.466601602	rrp6-t1	rrp6-t0	mitochondrion,plasma membrane,membrane,integral component of membrane,mitochondrial membrane,cell periphery	sugar:proton symporter activity,fructose transmembrane transporter activity,glucose transmembrane transporter activity,mannose transmembrane transporter activity	carbohydrate transport,hexose transport,fructose transport,mannose transport,transmembrane transport,hydrogen ion transmembrane transport,glucose transmembrane transport
BY-t1 / rrp6-t0	P19414	P19414	0.95663501	0.95663501	1.43E-11	7.23E-10	16	P19414	ACO1	Aconitate hydratase, mitochondrial	ACON_YEAST	55	94.07778766	1.940777877	BY-t1	rrp6-t0	mitochondrion,mitochondrial intermembrane space,mitochondrial matrix,cytosol,mitochondrial nucleoid	double-stranded DNA binding,single-stranded DNA binding,aconitate hydratase activity,metal ion binding,citrate dehydratase activity,iron-sulfur cluster binding,4 iron, 4 sulfur cluster binding	mitochondrial genome maintenance,tricarboxylic acid cycle
rrp6-t1 / BY-t0	P53228	P53228	3.885220548	3.885220548	1.42E-11	7.23E-10	16	P53228	NQM1	Transaldolase NQM1	TAL2_YEAST	19	1377.63757	14.7763757	rrp6-t1	BY-t0	nucleus,cytoplasm	sedoheptulose-7-phosphate:D-glyceraldehyde-3-phosphate glyceronetransferase activity	carbohydrate metabolic process,pentose-phosphate shunt, non-oxidative branch,cellular response to oxidative stress
rrp6-t1 / rrp6-t0	P06738	P06738	3.593804233	3.593804233	1.46E-11	7.25E-10	16	P06738	GPH1	Glycogen phosphorylase	PHSG_YEAST	53	1107.376929	12.07376929	rrp6-t1	rrp6-t0	cytoplasm	protein binding,glycogen phosphorylase activity,pyridoxal phosphate binding,Requires Ontology	glycogen catabolic process
rrp6-t0 / BY-t0	P14126	P14126	-0.297195167	0.297195167	1.50E-11	7.25E-10	16	P14126	RPL3	60S ribosomal protein L3	RL3_YEAST	41	-18.6166917	0.813833083	rrp6-t0	BY-t0	cytosolic large ribosomal subunit	RNA binding,structural constituent of ribosome,protein binding	ribosomal large subunit assembly,rRNA processing,maintenance of translational fidelity
rrp6-t1 / BY-t0	P33302	P33302	-0.726416528	0.726416528	1.47E-11	7.25E-10	16	P33302	PDR5	Pleiotropic ABC efflux transporter of multiple drugs	PDR5_YEAST	66	-39.55966877	0.604403312	rrp6-t1	BY-t0	mitochondrion,plasma membrane,integral component of membrane,cell periphery	protein binding,ATP binding,xenobiotic-transporting ATPase activity,ATPase activity,identical protein binding	cellular cation homeostasis,response to drug,response to antibiotic,response to cycloheximide,drug transmembrane export
rrp6-t1 / BY-t0	P36139	P36139	1.703641712	1.703641712	1.48E-11	7.25E-10	16	P36139	PET10	Protein PET10	PET10_YEAST	15	225.7221234	3.257221234	rrp6-t1	BY-t0	lipid particle,membrane	molecular_function	aerobic respiration
BY-t1 / rrp6-t0	P38737	P38737	-0.534844156	0.534844156	1.49E-11	7.25E-10	16	P38737	ECM29	Proteasome component ECM29	ECM29_YEAST	64	-30.97667664	0.690233234	BY-t1	rrp6-t0	proteasome complex,nucleus,cytoplasm	binding, bridging	proteasome assembly
rrp6-t1 / BY-t1	Q01080	Q01080	0.328934486	0.328934486	1.49E-11	7.25E-10	16	Q01080	RPA49	DNA-directed RNA polymerase I subunit RPA49	RPA49_YEAST	23	25.608534	1.25608534	rrp6-t1	BY-t1	nucleolus,DNA-directed RNA polymerase I complex	RNA polymerase I activity,DNA binding	RNA polymerase I transcriptional preinitiation complex assembly,transcription from RNA polymerase I promoter,transcription elongation from RNA polymerase I promoter,regulation of cell size,ribosome biogenesis,transcription of nuclear large rRNA transcript from RNA polymerase I promoter
rrp6-t0 / BY-t0	Q01532	Q01532	-0.275088535	0.275088535	1.44E-11	7.25E-10	16	Q01532	LAP3	Cysteine proteinase 1, mitochondrial	BLH1_YEAST	29	-17.36003978	0.826399602	rrp6-t0	BY-t0	cytoplasm,mitochondrion	RNA polymerase II core promoter proximal region sequence-specific DNA binding,double-stranded DNA binding,single-stranded DNA binding,mRNA binding,cysteine-type endopeptidase activity,cysteine-type peptidase activity	negative regulation of transcription from RNA polymerase II promoter,proteolysis,response to toxic substance,homocysteine catabolic process,response to antibiotic
BY-t1 / BY-t0	P04046	P04046	0.273589648	0.273589648	1.54E-11	7.27E-10	16	P04046	ADE4	Amidophosphoribosyltransferase	PUR1_YEAST	36	20.88117994	1.208811799	BY-t1	BY-t0	cytoplasm	amidophosphoribosyltransferase activity,metal ion binding	purine nucleotide biosynthetic process,'de novo' IMP biosynthetic process,glutamine metabolic process,purine nucleobase biosynthetic process,nucleoside metabolic process
rrp6-t0 / BY-t0	P40989	P40989	1.877211843	1.877211843	1.53E-11	7.27E-10	16	P40989	GSC2	1,3-beta-glucan synthase component GSC2	FKS2_YEAST	11	267.364404	3.67364404	rrp6-t0	BY-t0	1,3-beta-D-glucan synthase complex,prospore membrane,plasma membrane,cellular bud neck,integral component of membrane,cell periphery	1,3-beta-D-glucan synthase activity,glucosyltransferase activity	(1->3)-beta-D-glucan biosynthetic process,regulation of cell shape,ascospore wall assembly,fungal-type cell wall polysaccharide biosynthetic process
BY-t1 / BY-t0	Q00711	Q00711	1.096263632	1.096263632	1.53E-11	7.27E-10	16	Q00711	SDH1	Succinate dehydrogenase [ubiquinone] flavoprotein subunit, mitochondrial	SDHA_YEAST	15	113.8002636	2.138002636	BY-t1	BY-t0	mitochondrion,mitochondrial respiratory chain complex II, succinate dehydrogenase complex (ubiquinone),mitochondrial membrane	succinate dehydrogenase activity,protein binding,succinate dehydrogenase (ubiquinone) activity,electron carrier activity,flavin adenine dinucleotide binding	tricarboxylic acid cycle,mitochondrial electron transport, succinate to ubiquinone,cellular respiration
rrp6-t1 / BY-t0	P32775	P32775	1.79343403	1.79343403	1.55E-11	7.27E-10	16	P32775	GLC3	1,4-alpha-glucan-branching enzyme	GLGB_YEAST	24	246.6390121	3.466390121	rrp6-t1	BY-t0	cytoplasm	1,4-alpha-glucan branching enzyme activity,hydrolase activity, hydrolyzing O-glycosyl compounds,cation binding,Requires Ontology	carbohydrate metabolic process,glycogen biosynthetic process
rrp6-t1 / BY-t1	Q12680	Q12680	0.72637571	0.72637571	1.60E-11	7.46E-10	16	Q12680	GLT1	Glutamate synthase [NADH]	GLT1_YEAST	120	65.44775432	1.654477543	rrp6-t1	BY-t1	mitochondrion	iron ion binding,FMN binding,glutamate synthase activity,glutamate synthase (NADH) activity,oxidoreductase activity,flavin adenine dinucleotide binding,3 iron, 4 sulfur cluster binding	glutamate biosynthetic process,ammonia assimilation cycle,oxidation-reduction process,L-glutamate biosynthetic process
rrp6-t1 / BY-t0	P18544	P18544	1.270959691	1.270959691	1.67E-11	7.70E-10	16	P18544	ARG8	Acetylornithine aminotransferase, mitochondrial	ARGD_YEAST	9	141.3220413	2.413220413	rrp6-t1	BY-t0	mitochondrion,mitochondrial matrix	N2-acetyl-L-ornithine:2-oxoglutarate 5-aminotransferase activity,pyridoxal phosphate binding,identical protein binding	arginine biosynthetic process,ornithine biosynthetic process
rrp6-t0 / BY-t0	Q04336	Q04336	-0.455194358	0.455194358	1.66E-11	7.70E-10	16	Q04336	YMR196W	Uncharacterized protein YMR196W	YM54_YEAST	23	-27.05880997	0.7294119	rrp6-t0	BY-t0	cytoplasm	molecular_function,mannosyl-oligosaccharide glucosidase activity	biological_process,oligosaccharide metabolic process
rrp6-t1 / BY-t1	P32332	P32332	0.841873779	0.841873779	1.72E-11	7.87E-10	16	P32332	OAC1	Mitochondrial oxaloacetate transport protein	OAC1_YEAST	19	79.23765783	1.792376578	rrp6-t1	BY-t1	mitochondrion,mitochondrial inner membrane,integral component of membrane	sulfate transmembrane transporter activity,oxaloacetate transmembrane transporter activity,isopropylmalate transmembrane transporter activity,malonate(1-) transmembrane transporter activity	sulfate transport,oxaloacetate transport,isopropylmalate transport,malonic acid transmembrane transport,oxaloacetate(2-) transmembrane transport,sulfate transmembrane transport
rrp6-t0 / BY-t0	Q12179	Q12179	1.400316747	1.400316747	1.79E-11	8.11E-10	16	Q12179	YPL245W	Uncharacterized protein YPL245W	YP245_YEAST	23	163.9595286	2.639595286	rrp6-t0	BY-t0	nucleus,cytoplasm	molecular_function	biological_process
rrp6-t1 / rrp6-t0	P32463	P32463	-0.866124315	0.866124315	1.87E-11	8.41E-10	16	P32463	ACP1	Acyl carrier protein, mitochondrial	ACPM_YEAST	3	-45.13813069	0.548618693	rrp6-t1	rrp6-t0	mitochondrion,respiratory chain,Requires Ontology	acyl binding,ACP phosphopantetheine attachment site binding involved in fatty acid biosynthetic process	lipoate biosynthetic process,iron-sulfur cluster assembly,oxidation-reduction process
rrp6-t1 / rrp6-t0	P36156	P36156	1.170001491	1.170001491	1.88E-11	8.41E-10	16	P36156	ECM4	Glutathione S-transferase omega-like 2	GTO2_YEAST	7	125.0119294	2.250119294	rrp6-t1	rrp6-t0	cytoplasm	glutathione transferase activity,glutathione dehydrogenase (ascorbate) activity	glutathione metabolic process,oxidation-reduction process,cell wall organization,cellular oxidant detoxification
BY-t1 / rrp6-t0	Q3E841	Q3E841	3.463903882	3.463903882	1.89E-11	8.43E-10	16	Q3E841	YNR034W-A	Uncharacterized protein YNR034W-A	YN034_YEAST	9	1003.415221	11.03415221	BY-t1	rrp6-t0	cytoplasm,cytosol	molecular_function	biological_process
BY-t1 / rrp6-t0	Q04336	Q04336	2.060170967	2.060170967	1.91E-11	8.47E-10	16	Q04336	YMR196W	Uncharacterized protein YMR196W	YM54_YEAST	23	317.0357225	4.170357225	BY-t1	rrp6-t0	cytoplasm	molecular_function,mannosyl-oligosaccharide glucosidase activity	biological_process,oligosaccharide metabolic process
BY-t1 / rrp6-t0	P17709	P17709	1.732201945	1.732201945	2.00E-11	8.79E-10	16	P17709	GLK1	Glucokinase-1	HXKG_YEAST	32	232.2345119	3.322345119	BY-t1	rrp6-t0	mitochondrion,cytosol,plasma membrane	glucokinase activity,ATP binding,glucose binding,fructokinase activity,mannokinase activity	cellular glucose homeostasis,glucose metabolic process,mannose metabolic process,glycolytic process,glucose import,carbohydrate phosphorylation,glucose 6-phosphate metabolic process
rrp6-t1 / BY-t1	P17649	P17649	-0.644033827	0.644033827	2.02E-11	8.82E-10	16	P17649	UGA1	4-aminobutyrate aminotransferase	GABAT_YEAST	30	-36.00787976	0.639921202	rrp6-t1	BY-t1	mitochondrion,cytosol	4-aminobutyrate transaminase activity,pyridoxal phosphate binding,4-aminobutyrate:2-oxoglutarate transaminase activity	gamma-aminobutyric acid catabolic process
BY-t1 / BY-t0	P23180	P23180	1.819947071	1.819947071	2.07E-11	8.98E-10	16	P23180	AIM17	Probable oxidoreductase AIM17	AIM17_YEAST	21	253.068245	3.53068245	BY-t1	BY-t0	mitochondrion	molecular_function,metal ion binding,dioxygenase activity	mitochondrion organization,carnitine biosynthetic process,oxidation-reduction process
rrp6-t1 / BY-t0	P39533	P39533	0.449002572	0.449002572	2.21E-11	9.48E-10	16	P39533	ACO2	Homocitrate dehydratase, mitochondrial	ACON2_YEAST	34	36.50961512	1.365096151	rrp6-t1	BY-t0	mitochondrion,cytosol	aconitate hydratase activity,metal ion binding,4 iron, 4 sulfur cluster binding	tricarboxylic acid cycle,lysine biosynthetic process via aminoadipic acid
rrp6-t1 / BY-t0	P53315	P53315	2.086258803	2.086258803	2.21E-11	9.48E-10	16	P53315	SOL4	6-phosphogluconolactonase 4	SOL4_YEAST	5	324.6454533	4.246454533	rrp6-t1	BY-t0	nucleus,cytoplasm,cytosol	6-phosphogluconolactonase activity	carbohydrate metabolic process,pentose-phosphate shunt, oxidative branch
BY-t1 / rrp6-t0	P36139	P36139	0.857097894	0.857097894	2.28E-11	9.74E-10	16	P36139	PET10	Protein PET10	PET10_YEAST	15	81.13908739	1.811390874	BY-t1	rrp6-t0	lipid particle,membrane	molecular_function	aerobic respiration
rrp6-t1 / BY-t1	P32463	P32463	-0.9475819	0.9475819	2.42E-11	1.02E-09	16	P32463	ACP1	Acyl carrier protein, mitochondrial	ACPM_YEAST	3	-48.14992074	0.518500793	rrp6-t1	BY-t1	mitochondrion,respiratory chain,Requires Ontology	acyl binding,ACP phosphopantetheine attachment site binding involved in fatty acid biosynthetic process	lipoate biosynthetic process,iron-sulfur cluster assembly,oxidation-reduction process
rrp6-t1 / BY-t1	Q08412	Q08412	-0.756680726	0.756680726	2.43E-11	1.02E-09	16	Q08412	CUE5	Ubiquitin-binding protein CUE5	CUE5_YEAST	18	-40.81435233	0.591856477	rrp6-t1	BY-t1	cytoplasm	protein binding,protein binding, bridging,ubiquitin conjugating enzyme binding,ubiquitin binding	ubiquitin-dependent protein catabolic process,autophagy
rrp6-t1 / BY-t0	P07702	P07702	0.250399688	0.250399688	2.45E-11	1.03E-09	16	P07702	LYS2	L-2-aminoadipate reductase	LYS2_YEAST	72	18.95366221	1.189536622	rrp6-t1	BY-t0	cytoplasm	L-aminoadipate-semialdehyde dehydrogenase activity,phosphopantetheine binding	lysine biosynthetic process via aminoadipic acid,oxidation-reduction process
rrp6-t1 / BY-t0	P39003	P39003	3.223065828	3.223065828	2.49E-11	1.03E-09	16	P39003	HXT6	High-affinity hexose transporter HXT6	HXT6_YEAST	16	833.7690867	9.337690867	rrp6-t1	BY-t0	mitochondrion,plasma membrane,membrane,integral component of membrane,mitochondrial membrane,cell periphery	sugar:proton symporter activity,fructose transmembrane transporter activity,glucose transmembrane transporter activity,mannose transmembrane transporter activity	carbohydrate transport,hexose transport,fructose transport,mannose transport,transmembrane transport,hydrogen ion transmembrane transport,glucose transmembrane transport
BY-t1 / BY-t0	P15992	P15992	2.101277465	2.101277465	2.59E-11	1.07E-09	16	P15992	HSP26	Heat shock protein 26	HSP26_YEAST	12	329.0891631	4.290891631	BY-t1	BY-t0	nucleus,cytoplasm,mitochondrion,cytoplasmic stress granule	mRNA binding,identical protein binding,unfolded protein binding	protein folding,cellular response to heat
BY-t1 / rrp6-t0	P16862	P16862	0.288432867	0.288432867	2.66E-11	1.09E-09	16	P16862	PFK2	ATP-dependent 6-phosphofructokinase subunit beta	PFKA2_YEAST	54	22.13129007	1.221312901	BY-t1	rrp6-t0	cytoplasm,mitochondrion,mitochondrial outer membrane,6-phosphofructokinase complex	mRNA binding,protein binding,ATP binding,AMP binding,identical protein binding,metal ion binding,monosaccharide binding,fructose-6-phosphate binding,6-phosphofructokinase activity,proton-transporting ATPase activity, rotational mechanism	fructose 6-phosphate metabolic process,glycolytic process,vacuolar acidification,fructose 1,6-bisphosphate metabolic process,regulation of intracellular pH,canonical glycolysis,vacuolar proton-transporting V-type ATPase complex assembly,hydrogen ion transmembrane transport
rrp6-t1 / BY-t0	P17076	P17076	-0.574597127	0.574597127	2.94E-11	1.20E-09	16	P17076	RPL8A	60S ribosomal protein L8-A	RL8A_YEAST	27	-32.85262657	0.671473734	rrp6-t1	BY-t0	cytosolic large ribosomal subunit	RNA binding,structural constituent of ribosome	maturation of LSU-rRNA,cytoplasmic translation
rrp6-t1 / BY-t0	P32332	P32332	1.411983272	1.411983272	2.95E-11	1.20E-09	16	P32332	OAC1	Mitochondrial oxaloacetate transport protein	OAC1_YEAST	19	166.1027228	2.661027228	rrp6-t1	BY-t0	mitochondrion,mitochondrial inner membrane,integral component of membrane	sulfate transmembrane transporter activity,oxaloacetate transmembrane transporter activity,isopropylmalate transmembrane transporter activity,malonate(1-) transmembrane transporter activity	sulfate transport,oxaloacetate transport,isopropylmalate transport,malonic acid transmembrane transport,oxaloacetate(2-) transmembrane transport,sulfate transmembrane transport
rrp6-t1 / rrp6-t0	Q02785	Q02785	1.17384664	1.17384664	2.97E-11	1.20E-09	16	Q02785	PDR12	ATP-dependent permease PDR12	PDR12_YEAST	38	125.6124435	2.256124435	rrp6-t1	rrp6-t0	plasma membrane,integral component of membrane,cell periphery	organic acid transmembrane transporter activity,protein binding,ATP binding,ATPase activity, coupled to transmembrane movement of substances	organic acid transport,organic acid transmembrane transport
rrp6-t1 / BY-t1	Q03034	Q03034	-0.705066645	0.705066645	3.06E-11	1.23E-09	16	Q03034	FDC1	Ferulic acid decarboxylase 1	FDC1_YEAST	16	-38.65858487	0.613414151	rrp6-t1	BY-t1	cytoplasm	carboxy-lyase activity,metal ion binding	ferulate metabolic process,cinnamic acid catabolic process,ferulate catabolic process
rrp6-t1 / rrp6-t0	Q12460	Q12460	-0.367191806	0.367191806	3.12E-11	1.25E-09	16	Q12460	NOP56	Nucleolar protein 56	NOP56_YEAST	33	-22.4709875	0.775290125	rrp6-t1	rrp6-t0	nucleus,nucleoplasm,nucleolus,90S preribosome,box C/D snoRNP complex,small-subunit processome	mRNA binding,protein binding,snoRNA binding	rRNA modification,rRNA 2'-O-methylation,rRNA processing,rRNA methylation
BY-t1 / BY-t0	P22202	P22202	1.313112066	1.313112066	3.16E-11	1.26E-09	16	P22202	SSA4	Heat shock protein SSA4	HSP74_YEAST	19	148.4769568	2.484769568	BY-t1	BY-t0	nucleus,cytoplasm,cytosol,plasma membrane	ATP binding,ATPase activity,heat shock protein binding,protein binding involved in protein folding,unfolded protein binding,misfolded protein binding	protein folding,SRP-dependent cotranslational protein targeting to membrane, translocation,vesicle-mediated transport,cellular response to unfolded protein,protein refolding,chaperone mediated protein folding requiring cofactor
rrp6-t1 / BY-t1	P38720	P38720	-0.403833876	0.403833876	3.26E-11	1.29E-09	16	P38720	GND1	6-phosphogluconate dehydrogenase, decarboxylating 1	6PGD1_YEAST	45	-24.41530062	0.755846994	rrp6-t1	BY-t1	cytoplasm,mitochondrion,cytosol	phosphogluconate dehydrogenase (decarboxylating) activity,NADP binding	pentose-phosphate shunt, oxidative branch,cellular response to oxidative stress,D-gluconate catabolic process
rrp6-t1 / rrp6-t0	P40054	P40054	1.04455372	1.04455372	3.46E-11	1.36E-09	16	P40054	SER3	D-3-phosphoglycerate dehydrogenase 1	SERA_YEAST	8	106.272818	2.06272818	rrp6-t1	rrp6-t0	cytoplasm,cytosol	phosphoglycerate dehydrogenase activity,protein binding,hydroxypyruvate reductase activity,glyoxylate reductase (NADP) activity,NAD binding,alpha-ketoglutarate reductase activity	L-serine biosynthetic process,serine family amino acid biosynthetic process,oxidation-reduction process
BY-t1 / rrp6-t0	Q03677	Q03677	0.661338987	0.661338987	3.59E-11	1.40E-09	16	Q03677	ADI1	1,2-dihydroxy-3-keto-5-methylthiopentene dioxygenase	MTND_YEAST	8	58.15498026	1.581549803	BY-t1	rrp6-t0	nucleus,cytoplasm	iron ion binding,acireductone dioxygenase (Ni2+-requiring) activity,acireductone dioxygenase [iron(II)-requiring] activity	methionine metabolic process,L-methionine biosynthetic process from methylthioadenosine,oxidation-reduction process
rrp6-t1 / rrp6-t0	P27472	P27472	1.999354029	1.999354029	3.82E-11	1.48E-09	16	P27472	GSY2	Glycogen [starch] synthase isoform 2	GYS2_YEAST	23	299.8209389	3.998209389	rrp6-t1	rrp6-t0	nucleus,cytoplasm	glycogen (starch) synthase activity,protein binding,identical protein binding	glycogen biosynthetic process
rrp6-t1 / BY-t1	P32288	P32288	-0.417040415	0.417040415	4.17E-11	1.61E-09	16	P32288	GLN1	Glutamine synthetase	GLNA_YEAST	25	-25.10405142	0.748959486	rrp6-t1	BY-t1	nucleus,cytoplasm,nuclear periphery	glutamate-ammonia ligase activity,ATP binding	glutamine biosynthetic process
rrp6-t1 / BY-t1	P53960	P53960	-4.057731112	4.057731112	4.21E-11	1.62E-09	16	P53960	YNL040W	Putative alanyl-tRNA editing protein alaX	YNE0_YEAST	12	-93.99516303	0.06004837	rrp6-t1	BY-t1	cytoplasm	Ser-tRNA(Ala) hydrolase activity,aminoacyl-tRNA ligase activity,ATP binding,metal ion binding,aminoacyl-tRNA editing activity	translation,regulation of translational fidelity,biological_process,tRNA aminoacylation,Requires Ontology
rrp6-t0 / BY-t0	P32505	P32505	1.400280669	1.400280669	4.41E-11	1.69E-09	16	P32505	NAB2	Nuclear polyadenylated RNA-binding protein NAB2	NAB2_YEAST	14	163.9529278	2.639529278	rrp6-t0	BY-t0	nucleus,cytoplasm	tRNA binding,mRNA binding,protein binding,5S rRNA binding,poly(A) binding,7S RNA binding,ribonuclease P RNA binding,metal ion binding	mRNA polyadenylation,poly(A)+ mRNA export from nucleus,regulation of mRNA stability,positive regulation of transcription from RNA polymerase III promoter,negative regulation of nuclear-transcribed mRNA catabolic process, deadenylation-dependent decay,negative regulation of mRNA polyadenylation
rrp6-t1 / rrp6-t0	P38325	P38325	0.827874546	0.827874546	4.49E-11	1.71E-09	16	P38325	OM14	Mitochondrial outer membrane protein OM14	OM14_YEAST	4	77.50683118	1.775068312	rrp6-t1	rrp6-t0	mitochondrion,integral component of mitochondrial outer membrane	nascent polypeptide-associated complex binding	protein targeting to mitochondrion,ribosome localization
rrp6-t1 / BY-t0	P38801	P38801	-3.064017118	3.064017118	4.62E-11	1.75E-09	16	P38801	LRP1	Exosome complex protein LRP1	LRP1_YEAST	7	-88.0425399	0.119574601	rrp6-t1	BY-t0	exosome (RNase complex),nucleus,nucleolus	DNA binding,double-stranded DNA binding,RNA binding,double-stranded RNA binding,enzyme regulator activity,macromolecular complex binding	maturation of 5.8S rRNA,exonucleolytic trimming to generate mature 3'-end of 5.8S rRNA from tricistronic rRNA transcript (SSU-rRNA, 5.8S rRNA, LSU-rRNA),posttranscriptional tethering of RNA polymerase II gene DNA at nuclear periphery,regulation of gene expression,U4 snRNA 3'-end processing,U5 snRNA 3'-end processing,nuclear mRNA surveillance,nuclear retention of pre-mRNA at the site of transcript…
rrp6-t0 / BY-t0	P27472	P27472	-0.889384831	0.889384831	4.68E-11	1.76E-09	16	P27472	GSY2	Glycogen [starch] synthase isoform 2	GYS2_YEAST	23	-46.01557399	0.53984426	rrp6-t0	BY-t0	nucleus,cytoplasm	glycogen (starch) synthase activity,protein binding,identical protein binding	glycogen biosynthetic process
BY-t1 / rrp6-t0	P38427	P38427	1.904648865	1.904648865	4.75E-11	1.77E-09	16	P38427	TSL1	Trehalose synthase complex regulatory subunit TSL1	TSL1_YEAST	38	274.417759	3.74417759	BY-t1	rrp6-t0	cytoplasm,cytosol,alpha,alpha-trehalose-phosphate synthase complex (UDP-forming)	protein binding,enzyme regulator activity,alpha,alpha-trehalose-phosphate synthase (UDP-forming) activity,trehalose-phosphatase activity	trehalose biosynthetic process,dephosphorylation,regulation of catalytic activity,trehalose metabolism in response to stress
BY-t1 / rrp6-t0	P49573	P49573	0.57777197	0.57777197	4.78E-11	1.77E-09	16	P49573	CTR1	Copper transport protein CTR1	CTR1_YEAST	13	49.25424555	1.492542455	BY-t1	rrp6-t0	nucleus,cytoplasm,plasma membrane,integral component of membrane	copper ion transmembrane transporter activity,identical protein binding	cellular copper ion homeostasis,copper ion import,copper ion transmembrane transport
BY-t1 / rrp6-t0	P53278	P53278	0.729382158	0.729382158	4.75E-11	1.77E-09	16	P53278	YGR130C	Uncharacterized protein YGR130C	YG3A_YEAST	24	65.79289229	1.657928923	BY-t1	rrp6-t0	cytoplasm,eisosome,membrane raft	molecular_function	biological_process
rrp6-t1 / BY-t0	P02406	P02406	-0.873388342	0.873388342	4.98E-11	1.82E-09	16	P02406	RPL28	60S ribosomal protein L28	RL28_YEAST	12	-45.41366812	0.545863319	rrp6-t1	BY-t0	nucleus,cytosolic large ribosomal subunit	RNA binding,structural constituent of ribosome	cytoplasmic translation
rrp6-t1 / BY-t0	Q04373	Q04373	0.471932922	0.471932922	4.98E-11	1.82E-09	16	Q04373	PUF6	Pumilio homology domain family member 6	PUF6_YEAST	25	38.69664803	1.38696648	rrp6-t1	BY-t0	nucleus,nucleolus,cellular bud tip,large ribosomal subunit,preribosome, large subunit precursor,Requires Ontology	translation repressor activity, nucleic acid binding,mRNA binding,mRNA 3'-UTR binding,protein binding,mRNA 5'-UTR binding	regulation of translation,negative regulation of translation,ribosomal large subunit biogenesis,protein stabilization
rrp6-t0 / BY-t0	P53164	P53164	-1.453927562	1.453927562	5.40E-11	1.97E-09	16	P53164	NPY1	NAD-capped RNA hydrolase NPY1	NPY1_YEAST	12	-63.49736699	0.36502633	rrp6-t0	BY-t0	cytoplasm,peroxisome,cytosol	NAD+ diphosphatase activity,NADH pyrophosphatase activity,metal ion binding	NADH metabolic process,NADP catabolic process,NAD catabolic process
rrp6-t1 / BY-t1	P53278	P53278	-0.501838988	0.501838988	5.59E-11	2.01E-09	16	P53278	YGR130C	Uncharacterized protein YGR130C	YG3A_YEAST	24	-29.37939861	0.706206014	rrp6-t1	BY-t1	cytoplasm,eisosome,membrane raft	molecular_function	biological_process
BY-t1 / rrp6-t0	Q01454	Q01454	0.498401093	0.498401093	5.61E-11	2.01E-09	16	Q01454	CTF4	DNA polymerase alpha-binding protein	CTF4_YEAST	23	41.26470894	1.412647089	BY-t1	rrp6-t0	nuclear chromosome,nucleus,replication fork protection complex,nuclear replication fork	chromatin binding,protein binding,identical protein binding	mitotic cell cycle,double-strand break repair via break-induced replication,DNA-dependent DNA replication,DNA replication initiation,DNA repair,mitotic sister chromatid cohesion,establishment of sister chromatid cohesion
BY-t1 / rrp6-t0	Q06252	Q06252	-0.751019005	0.751019005	5.57E-11	2.01E-09	16	Q06252	YLR179C	Uncharacterized protein YLR179C	YL179_YEAST	14	-40.58162748	0.594183725	BY-t1	rrp6-t0	nucleus,cytoplasm	molecular_function,phospholipid binding,peptidase inhibitor activity	biological_process,negative regulation of peptidase activity,regulation of proteolysis,regulation of Ras protein signal transduction
rrp6-t1 / BY-t0	P0CX41;P0CX42	P0CX41;P0CX42	-0.555329539	0.555329539	5.72E-11	2.02E-09	16	P0CX41;P0CX42	RPL23A;RPL23B	60S ribosomal protein L23-A;60S ribosomal protein L23-B	RL23A_YEAST;RL23B_YEAST	12	-31.94983992	0.680501601	rrp6-t1	BY-t0	cytosolic large ribosomal subunit;nucleus,cytosol,cytosolic large ribosomal subunit	structural constituent of ribosome,large ribosomal subunit rRNA binding;structural constituent of ribosome,large ribosomal subunit rRNA binding	cytoplasmic translation;cytoplasmic translation
rrp6-t1 / BY-t1	P32454	P32454	-0.574503482	0.574503482	5.70E-11	2.02E-09	16	P32454	APE2	Aminopeptidase 2, mitochondrial	APE2_YEAST	59	-32.84826788	0.671517321	rrp6-t1	BY-t1	extracellular region,nucleus,cytoplasm,mitochondrion,cell wall-bounded periplasmic space	zinc ion binding,peptide binding,metalloaminopeptidase activity	proteolysis,peptide catabolic process
rrp6-t1 / BY-t1	P53883	P53883	0.313603636	0.313603636	5.71E-11	2.02E-09	16	P53883	NOP13	Nucleolar protein 13	NOP13_YEAST	29	24.28081749	1.242808175	rrp6-t1	BY-t1	nucleus,nucleolus,preribosome	RNA binding,protein binding,RNA strand annealing activity,RNA strand-exchange activity,ribosomal small subunit binding	formation of translation preinitiation complex,biological_process,eukaryotic translation initiation factor 4F complex assembly
rrp6-t1 / BY-t0	P01120	P01120	-0.554272783	0.554272783	5.78E-11	2.03E-09	16	P01120	RAS2	Ras-like protein 2	RAS2_YEAST	14	-31.89997574	0.681000243	rrp6-t1	BY-t0	nucleus,mitochondrion,endoplasmic reticulum membrane,plasma membrane,cell periphery	GTPase activity,protein binding,GTP binding,GDP binding	positive regulation of transcription by galactose,activation of adenylate cyclase activity,Ras protein signal transduction,regulation of cytoplasmic mRNA processing body assembly,macroautophagy,ascospore formation,CVT pathway,regulation of protein localization,positive regulation of adenylate cyclase activity,protein localization to bud neck,positive regulation of pseudohyphal growth
rrp6-t0 / BY-t0	Q12680	Q12680	0.412101961	0.412101961	5.86E-11	2.05E-09	16	Q12680	GLT1	Glutamate synthase [NADH]	GLT1_YEAST	120	33.06230779	1.330623078	rrp6-t0	BY-t0	mitochondrion	iron ion binding,FMN binding,glutamate synthase activity,glutamate synthase (NADH) activity,oxidoreductase activity,flavin adenine dinucleotide binding,3 iron, 4 sulfur cluster binding	glutamate biosynthetic process,ammonia assimilation cycle,oxidation-reduction process,L-glutamate biosynthetic process
rrp6-t1 / BY-t0	P21801	P21801	1.652308562	1.652308562	5.97E-11	2.06E-09	16	P21801	SDH2	Succinate dehydrogenase [ubiquinone] iron-sulfur subunit, mitochondrial	SDHB_YEAST	11	214.3362294	3.143362294	rrp6-t1	BY-t0	mitochondrion,mitochondrial respiratory chain complex II, succinate dehydrogenase complex (ubiquinone),mitochondrial membrane,fungal-type vacuole membrane	protein binding,succinate dehydrogenase (ubiquinone) activity,electron carrier activity,metal ion binding,2 iron, 2 sulfur cluster binding,3 iron, 4 sulfur cluster binding,4 iron, 4 sulfur cluster binding	tricarboxylic acid cycle,aerobic respiration,respiratory electron transport chain,cellular respiration
BY-t1 / rrp6-t0	Q00711	Q00711	1.013592828	1.013592828	5.96E-11	2.06E-09	16	Q00711	SDH1	Succinate dehydrogenase [ubiquinone] flavoprotein subunit, mitochondrial	SDHA_YEAST	15	101.8932711	2.018932711	BY-t1	rrp6-t0	mitochondrion,mitochondrial respiratory chain complex II, succinate dehydrogenase complex (ubiquinone),mitochondrial membrane	succinate dehydrogenase activity,protein binding,succinate dehydrogenase (ubiquinone) activity,electron carrier activity,flavin adenine dinucleotide binding	tricarboxylic acid cycle,mitochondrial electron transport, succinate to ubiquinone,cellular respiration
BY-t1 / rrp6-t0	P39518	P39518	2.32205902	2.32205902	6.10E-11	2.10E-09	15	P39518	FAA2	Long-chain-fatty-acid--CoA ligase 2	LCF2_YEAST	13	400.0453773	5.000453773	BY-t1	rrp6-t0	mitochondrion,peroxisome,endoplasmic reticulum,membrane	long-chain fatty acid-CoA ligase activity,ATP binding,medium-chain fatty acid-CoA ligase activity,very long-chain fatty acid-CoA ligase activity	long-chain fatty acid metabolic process,fatty acid beta-oxidation,peroxisomal long-chain fatty acid import,fatty-acyl-CoA transport,very long-chain fatty acid catabolic process
BY-t1 / BY-t0	P0CX39;P0CX40	P0CX39;P0CX40	-0.540838152	0.540838152	6.16E-11	2.10E-09	16	P0CX39;P0CX40	RPS8A;RPS8B	40S ribosomal protein S8-A;40S ribosomal protein S8-B	RS8A_YEAST;RS8B_YEAST	20	-31.26285444	0.687371456	BY-t1	BY-t0	cytosolic small ribosomal subunit,90S preribosome;cytosolic small ribosomal subunit,90S preribosome	structural constituent of ribosome;structural constituent of ribosome	maturation of SSU-rRNA from tricistronic rRNA transcript (SSU-rRNA, 5.8S rRNA, LSU-rRNA),cytoplasmic translation;maturation of SSU-rRNA from tricistronic rRNA transcript (SSU-rRNA, 5.8S rRNA, LSU-rRNA),cytoplasmic translation
rrp6-t1 / BY-t0	P43638	P43638	-0.670969184	0.670969184	6.14E-11	2.10E-09	16	P43638	MHP1	MAP-homologous protein 1	MHP1_YEAST	19	-37.19153937	0.628084606	rrp6-t1	BY-t0	cytoplasm,spindle,microtubule	structural constituent of cytoskeleton,protein binding	cytoskeleton organization,negative regulation of microtubule depolymerization,fungal-type cell wall organization
BY-t1 / BY-t0	Q06625	Q06625	2.687828754	2.687828754	6.32E-11	2.14E-09	16	Q06625	GDB1	Glycogen debranching enzyme	GDE_YEAST	22	544.3429458	6.443429458	BY-t1	BY-t0	cytoplasm,mitochondrion	4-alpha-glucanotransferase activity,amylo-alpha-1,6-glucosidase activity,Requires Ontology	glycogen biosynthetic process,glycogen catabolic process
rrp6-t1 / rrp6-t0	Q08968	Q08968	1.276319986	1.276319986	6.57E-11	2.22E-09	16	Q08968	FMP40	Protein adenylyltransferase SelO, mitochondrial	SELO_YEAST	7	142.2203347	2.422203347	rrp6-t1	rrp6-t0	mitochondrion	molecular_function,protein binding,ATP binding,metal ion binding,protein adenylyltransferase activity	biological_process,protein adenylylation,cell redox homeostasis
rrp6-t0 / BY-t0	P07264	P07264	0.315446837	0.315446837	6.69E-11	2.24E-09	16	P07264	LEU1	3-isopropylmalate dehydratase	LEUC_YEAST	64	24.43970127	1.244397013	rrp6-t0	BY-t0	cytosol,3-isopropylmalate dehydratase complex,cytoplasmic stress granule	3-isopropylmalate dehydratase activity,metal ion binding,4 iron, 4 sulfur cluster binding	branched-chain amino acid biosynthetic process,leucine biosynthetic process
rrp6-t0 / BY-t0	P38801	P38801	-2.901179893	2.901179893	6.71E-11	2.24E-09	16	P38801	LRP1	Exosome complex protein LRP1	LRP1_YEAST	7	-86.61378397	0.13386216	rrp6-t0	BY-t0	exosome (RNase complex),nucleus,nucleolus	DNA binding,double-stranded DNA binding,RNA binding,double-stranded RNA binding,enzyme regulator activity,macromolecular complex binding	maturation of 5.8S rRNA,exonucleolytic trimming to generate mature 3'-end of 5.8S rRNA from tricistronic rRNA transcript (SSU-rRNA, 5.8S rRNA, LSU-rRNA),posttranscriptional tethering of RNA polymerase II gene DNA at nuclear periphery,regulation of gene expression,U4 snRNA 3'-end processing,U5 snRNA 3'-end processing,nuclear mRNA surveillance,nuclear retention of pre-mRNA at the site of transcript…
rrp6-t1 / BY-t0	P0CX74;P0CX75;P0CX76;Q12085	P0CX74;P0CX75;P0CX76;Q12085	0.938753185	0.938753185	6.78E-11	2.26E-09	16	P0CX74;P0CX75;P0CX76;Q12085	TY1A-JR1;TY1A-LR3;TY1A-ML2;TY1A-GR1	Transposon Ty1-JR1 Gag polyprotein;Transposon Ty1-LR3 Gag polyprotein;Transposon Ty1-ML2 Gag polyprotein;Transposon Ty1-GR1 Gag polyprotein	YJ11A_YEAST;YL13A_YEAST;YM12A_YEAST;YG11A_YEAST	3	91.68709117	1.916870912	rrp6-t1	BY-t0	retrotransposon nucleocapsid,cytoplasm;retrotransposon nucleocapsid,cytoplasm;retrotransposon nucleocapsid,cytoplasm;retrotransposon nucleocapsid,cytoplasm	RNA binding;RNA binding;RNA binding;RNA binding	transposition, RNA-mediated;transposition, RNA-mediated;transposition, RNA-mediated;transposition, RNA-mediated
BY-t1 / BY-t0	P38427	P38427	1.117279082	1.117279082	6.83E-11	2.26E-09	16	P38427	TSL1	Trehalose synthase complex regulatory subunit TSL1	TSL1_YEAST	38	116.9374431	2.169374431	BY-t1	BY-t0	cytoplasm,cytosol,alpha,alpha-trehalose-phosphate synthase complex (UDP-forming)	protein binding,enzyme regulator activity,alpha,alpha-trehalose-phosphate synthase (UDP-forming) activity,trehalose-phosphatase activity	trehalose biosynthetic process,dephosphorylation,regulation of catalytic activity,trehalose metabolism in response to stress
BY-t1 / rrp6-t0	P24276	P24276	-0.260094141	0.260094141	7.06E-11	2.31E-09	16	P24276	SSD1	Protein SSD1	SSD1_YEAST	56	-16.4966571	0.835033429	BY-t1	rrp6-t0	exosome (RNase complex),cytoplasmic mRNA processing body,nucleus,cytoplasm,cellular bud,cellular bud neck,cytoplasmic stress granule	3'-5'-exoribonuclease activity,translation repressor activity, nucleic acid binding,mRNA binding,mRNA 3'-UTR binding,protein binding,mRNA 5'-UTR binding	mRNA catabolic process,cell cycle,intracellular mRNA localization,negative regulation of translation,cell division,regulation of fungal-type cell wall organization,RNA phosphodiester bond hydrolysis, exonucleolytic,regulation of G1 to G0 transition
BY-t1 / BY-t0	Q04120	Q04120	1.442646345	1.442646345	7.06E-11	2.31E-09	16	Q04120	TSA2	Peroxiredoxin TSA2	TSA2_YEAST	12	171.8190078	2.718190078	BY-t1	BY-t0	cytoplasm,cytosol	thioredoxin peroxidase activity,peroxiredoxin activity	protein folding,cellular response to oxidative stress,cell redox homeostasis,protein stabilization,oxidation-reduction process,cellular oxidant detoxification
BY-t1 / BY-t0	P32901	P32901	-1.687184276	1.687184276	7.48E-11	2.44E-09	16	P32901	PTR2	Peptide transporter PTR2	PTR2_YEAST	7	-68.94675965	0.310532403	BY-t1	BY-t0	fungal-type vacuole,plasma membrane,integral component of membrane,cell periphery	protein binding,tripeptide transporter activity,dipeptide transmembrane transporter activity,peptide transmembrane transporter activity	protein transport,peptide transport,dipeptide transmembrane transport,dipeptide transport,tripeptide transport
BY-t1 / rrp6-t0	Q12230	Q12230	0.907815958	0.907815958	7.50E-11	2.44E-09	16	Q12230	LSP1	Sphingolipid long chain base-responsive protein LSP1	LSP1_YEAST	23	87.62030339	1.876203034	BY-t1	rrp6-t0	cytoplasm,mitochondrion,mitochondrial outer membrane,plasma membrane,eisosome,eisosome filament,cell periphery	protein binding,lipid binding	negative regulation of protein kinase activity,endocytosis,response to heat,eisosome assembly
rrp6-t1 / BY-t1	P38737	P38737	0.466683857	0.466683857	7.60E-11	2.46E-09	16	P38737	ECM29	Proteasome component ECM29	ECM29_YEAST	64	38.19293458	1.381929346	rrp6-t1	BY-t1	proteasome complex,nucleus,cytoplasm	binding, bridging	proteasome assembly
rrp6-t1 / BY-t1	P19882	P19882	-0.322341074	0.322341074	7.99E-11	2.57E-09	16	P19882	HSP60	Heat shock protein 60, mitochondrial	HSP60_YEAST	48	-20.02289715	0.799771029	rrp6-t1	BY-t1	mitochondrion,mitochondrial inner membrane,mitochondrial intermembrane space,mitochondrial matrix,cytosol,mitochondrial nucleoid	DNA replication origin binding,single-stranded DNA binding,protein binding,ATP binding,ATPase activity,unfolded protein binding,chaperone binding	protein folding,'de novo' protein folding,apoptotic mitochondrial changes,mitochondrial unfolded protein response,protein refolding,protein import into mitochondrial intermembrane space,protein stabilization,chaperone-mediated protein complex assembly,protein maturation
rrp6-t1 / BY-t0	P38720	P38720	-0.459989618	0.459989618	8.02E-11	2.57E-09	16	P38720	GND1	6-phosphogluconate dehydrogenase, decarboxylating 1	6PGD1_YEAST	45	-27.30085095	0.72699149	rrp6-t1	BY-t0	cytoplasm,mitochondrion,cytosol	phosphogluconate dehydrogenase (decarboxylating) activity,NADP binding	pentose-phosphate shunt, oxidative branch,cellular response to oxidative stress,D-gluconate catabolic process
rrp6-t0 / BY-t0	P36139	P36139	0.693008695	0.693008695	8.12E-11	2.58E-09	16	P36139	PET10	Protein PET10	PET10_YEAST	15	61.66514809	1.616651481	rrp6-t0	BY-t0	lipid particle,membrane	molecular_function	aerobic respiration
rrp6-t0 / BY-t0	Q02046	Q02046	0.643326881	0.643326881	8.15E-11	2.58E-09	16	Q02046	MTD1	Methylenetetrahydrofolate dehydrogenase [NAD(+)]	MTD1_YEAST	19	56.19268411	1.561926841	rrp6-t0	BY-t0	nucleus,cytosol	methylenetetrahydrofolate dehydrogenase (NAD+) activity,methylenetetrahydrofolate dehydrogenase (NADP+) activity	purine nucleotide biosynthetic process,one-carbon metabolic process,purine nucleobase biosynthetic process,folic acid-containing compound biosynthetic process,oxidation-reduction process
rrp6-t1 / BY-t0	Q03148	Q03148	3.486764564	3.486764564	8.10E-11	2.58E-09	16	Q03148	SNZ1	Pyridoxal 5'-phosphate synthase subunit SNZ1	SNZ1_YEAST	13	1021.039	11.21039	rrp6-t1	BY-t0	glutaminase complex	protein binding,amine-lyase activity,pyridoxal 5'-phosphate synthase (glutamine hydrolysing) activity,glutaminase activity	cellular amino acid metabolic process,pyridoxine biosynthetic process,vitamin B6 biosynthetic process,pyridoxal phosphate biosynthetic process
rrp6-t1 / BY-t1	P28834	P28834	-0.441681256	0.441681256	8.33E-11	2.62E-09	16	P28834	IDH1	Isocitrate dehydrogenase [NAD] subunit 1, mitochondrial	IDH1_YEAST	24	-26.37239165	0.736276083	rrp6-t1	BY-t1	mitochondrion,mitochondrial intermembrane space,mitochondrial matrix,cytosol,mitochondrial isocitrate dehydrogenase complex (NAD+),mitochondrial nucleoid	magnesium ion binding,RNA binding,protein binding,NAD binding,isocitrate dehydrogenase (NAD+) activity	tricarboxylic acid cycle,isocitrate metabolic process,glutamate biosynthetic process
BY-t1 / rrp6-t0	P14065	P14065	3.719534177	3.719534177	8.48E-11	2.64E-09	16	P14065	GCY1	Glycerol 2-dehydrogenase (NADP(+))	GCY1_YEAST	23	1217.320217	13.17320217	BY-t1	rrp6-t0	nucleus,cytoplasm,cytosol	mRNA binding,alditol:NADP+ 1-oxidoreductase activity,aldo-keto reductase (NADP) activity,oxidoreductase activity,glycerol 2-dehydrogenase (NADP+) activity,glycerol dehydrogenase [NAD(P)+] activity	arabinose catabolic process,cellular response to oxidative stress,D-xylose catabolic process,oxidation-reduction process,glycerol to glycerone phosphate metabolic process
rrp6-t1 / BY-t0	P30624	P30624	0.426407084	0.426407084	8.50E-11	2.64E-09	16	P30624	FAA1	Long-chain-fatty-acid--CoA ligase 1	LCF1_YEAST	42	34.38825747	1.343882575	rrp6-t1	BY-t0	mitochondrion,mitochondrial outer membrane,endoplasmic reticulum,lipid particle,plasma membrane,membrane	long-chain fatty acid-CoA ligase activity,ATP binding,medium-chain fatty acid-CoA ligase activity	long-chain fatty acid metabolic process,long-chain fatty-acyl-CoA metabolic process,long-chain fatty acid import,sphingoid long-chain base transport
BY-t1 / rrp6-t0	P48234	P48234	-0.301728942	0.301728942	8.53E-11	2.64E-09	16	P48234	ENP2	Ribosome biogenesis protein ENP2	NOL10_YEAST	24	-18.87204328	0.811279567	BY-t1	rrp6-t0	nucleolus,90S preribosome,small-subunit processome	molecular_function,protein binding	maturation of SSU-rRNA from tricistronic rRNA transcript (SSU-rRNA, 5.8S rRNA, LSU-rRNA),ribosomal small subunit biogenesis
BY-t1 / rrp6-t0	Q04013	Q04013	-0.711299872	0.711299872	8.43E-11	2.64E-09	16	Q04013	YHM2	Citrate/oxoglutarate carrier protein	YHM2_YEAST	12	-38.9230414	0.610769586	BY-t1	rrp6-t0	mitochondrion,mitochondrial inner membrane,integral component of membrane,mitochondrial nucleoid	DNA binding,tricarboxylate secondary active transmembrane transporter activity	mitochondrial genome maintenance,tricarboxylic acid transport,mitochondrial citrate transport,alpha-ketoglutarate transport
BY-t1 / BY-t0	P49095	P49095	0.755142739	0.755142739	8.78E-11	2.70E-09	16	P49095	GCV2	Glycine dehydrogenase (decarboxylating), mitochondrial	GCSP_YEAST	34	68.77985735	1.687798574	BY-t1	BY-t0	mitochondrion,glycine cleavage complex	glycine dehydrogenase (decarboxylating) activity,glycine binding,pyridoxal phosphate binding	one-carbon metabolic process,glycine decarboxylation via glycine cleavage system,oxidation-reduction process
rrp6-t1 / BY-t1	P11972	P11972	0.416773278	0.416773278	8.92E-11	2.71E-09	16	P11972	SST2	Protein SST2	SST2_YEAST	20	33.49384991	1.334938499	rrp6-t1	BY-t1	plasma membrane	GTPase activator activity,protein binding	adaptation of signaling pathway by response to pheromone involved in conjugation with cellular fusion,signal transduction,negative regulation of signal transduction,intracellular signal transduction,positive regulation of GTPase activity
BY-t1 / rrp6-t0	P47169	P47169	0.56190028	0.56190028	8.90E-11	2.71E-09	16	P47169	MET5	Sulfite reductase [NADPH] subunit beta	MET5_YEAST	60	47.62123659	1.476212366	BY-t1	rrp6-t0	fungal-type vacuole,cytoplasm,sulfite reductase complex (NADPH),cytoplasmic stress granule,cell periphery	FMN binding,sulfite reductase activity,heme binding,metal ion binding,sulfite reductase (ferredoxin) activity,4 iron, 4 sulfur cluster binding,sulfite reductase (NADPH) activity	sulfur amino acid biosynthetic process,sulfate assimilation,methionine biosynthetic process,cysteine biosynthetic process,oxidation-reduction process,hydrogen sulfide biosynthetic process
BY-t1 / rrp6-t0	Q12460	Q12460	-0.39365297	0.39365297	8.91E-11	2.71E-09	16	Q12460	NOP56	Nucleolar protein 56	NOP56_YEAST	33	-23.88002304	0.76119977	BY-t1	rrp6-t0	nucleus,nucleoplasm,nucleolus,90S preribosome,box C/D snoRNP complex,small-subunit processome	mRNA binding,protein binding,snoRNA binding	rRNA modification,rRNA 2'-O-methylation,rRNA processing,rRNA methylation
rrp6-t1 / BY-t1	P49957	P49957	0.274857711	0.274857711	9.10E-11	2.75E-09	16	P49957	TRM9	tRNA (carboxymethyluridine(34)-5-O)-methyltransferase	TRM9_YEAST	15	20.98747568	1.209874757	rrp6-t1	BY-t1	nucleus,cytoplasm	tRNA binding,protein binding,tRNA methyltransferase activity,tRNA (uracil) methyltransferase activity,oxidoreductase activity, acting on paired donors, with incorporation or reduction of molecular oxygen, 2-oxoglutarate as one donor, and incorporation of one atom each of oxygen into both donors,Requires Ontology	tRNA wobble uridine modification,tRNA modification,regulation of translational elongation,tRNA methylation,cellular response to drug,oxidation-reduction process
rrp6-t1 / BY-t1	P17442	P17442	-0.105220118	0.105220118	9.15E-11	2.75E-09	16	P17442	PHO81	Phosphate system positive regulatory protein PHO81	PHO81_YEAST	46	-7.033691055	0.929663089	rrp6-t1	BY-t1	nucleus,cytoplasm,cytosol	cyclin-dependent protein serine/threonine kinase inhibitor activity,protein binding,phosphoric diester hydrolase activity	lipid metabolic process,phosphate-containing compound metabolic process,negative regulation of cyclin-dependent protein serine/threonine kinase activity
rrp6-t0 / BY-t0	P14904	P14904	-2.168536385	2.168536385	9.85E-11	2.95E-09	16	P14904	APE1	Vacuolar aminopeptidase 1	AMPL_YEAST	21	-77.75637824	0.222436218	rrp6-t0	BY-t0	fungal-type vacuole,cytoplasm,CVT complex	protein binding,zinc ion binding,identical protein binding,metalloaminopeptidase activity	proteolysis,CVT pathway
rrp6-t1 / BY-t1	P08566	P08566	-0.320589449	0.320589449	1.02E-10	3.05E-09	16	P08566	ARO1	Pentafunctional AROM polypeptide	ARO1_YEAST	97	-19.92573525	0.800742647	rrp6-t1	BY-t1	cytoplasm	3-dehydroquinate dehydratase activity,3-dehydroquinate synthase activity,3-phosphoshikimate 1-carboxyvinyltransferase activity,shikimate 3-dehydrogenase (NADP+) activity,shikimate kinase activity,protein binding,ATP binding,metal ion binding	cellular amino acid biosynthetic process,aromatic amino acid family biosynthetic process,chorismate biosynthetic process,phosphorylation,oxidation-reduction process
rrp6-t0 / BY-t0	P25386	P25386	-0.291958799	0.291958799	1.03E-10	3.05E-09	16	P25386	USO1	Intracellular protein transport protein USO1	USO1_YEAST	62	-18.32076828	0.816792317	rrp6-t0	BY-t0	Golgi membrane,endoplasmic reticulum,endoplasmic reticulum membrane,Golgi stack,cytoskeleton,ER to Golgi transport vesicle membrane	molecular_function	intracellular protein transport,ER to Golgi vesicle-mediated transport,SNARE complex assembly,transcytosis,Golgi vesicle docking,vesicle fusion with Golgi apparatus,membrane fusion
rrp6-t1 / BY-t0	P25635	P25635	0.557510897	0.557510897	1.03E-10	3.05E-09	16	P25635	PWP2	Periodic tryptophan protein 2	PWP2_YEAST	32	47.17278318	1.471727832	rrp6-t1	BY-t0	nucleoplasm,nucleolus,cytoplasm,90S preribosome,small-subunit processome,Pwp2p-containing subcomplex of 90S preribosome	mRNA binding,protein binding	ribosomal small subunit assembly,endonucleolytic cleavage in ITS1 to separate SSU-rRNA from 5.8S rRNA and LSU-rRNA from tricistronic rRNA transcript (SSU-rRNA, 5.8S rRNA, LSU-rRNA),maturation of SSU-rRNA from tricistronic rRNA transcript (SSU-rRNA, 5.8S rRNA, LSU-rRNA),endonucleolytic cleavage to generate mature 5'-end of SSU-rRNA from (SSU-rRNA, 5.8S rRNA, LSU-rRNA),endonucleolytic cleavage in 5…
rrp6-t1 / BY-t0	P32804	P32804	1.731888736	1.731888736	1.04E-10	3.05E-09	16	P32804	ZRT1	Zinc-regulated transporter 1	ZRT1_YEAST	1	232.1623915	3.321623915	rrp6-t1	BY-t0	endoplasmic reticulum,plasma membrane,integral component of plasma membrane,membrane,cell periphery	high-affinity zinc uptake transmembrane transporter activity,zinc ion transmembrane transporter activity,protein binding	zinc II ion transmembrane transport,zinc II ion transmembrane import
BY-t1 / rrp6-t0	P43586	P43586	-0.575541864	0.575541864	1.04E-10	3.05E-09	16	P43586	LOC1	60S ribosomal subunit assembly/export protein LOC1	LOC1_YEAST	8	-32.89658307	0.671034169	BY-t1	rrp6-t0	nucleus,nucleolus,cytoplasm,preribosome, large subunit precursor,Requires Ontology	mRNA binding,protein binding,identical protein binding	ribosomal large subunit export from nucleus,endonucleolytic cleavage in ITS1 to separate SSU-rRNA from 5.8S rRNA and LSU-rRNA from tricistronic rRNA transcript (SSU-rRNA, 5.8S rRNA, LSU-rRNA),endonucleolytic cleavage to generate mature 5'-end of SSU-rRNA from (SSU-rRNA, 5.8S rRNA, LSU-rRNA),endonucleolytic cleavage in 5'-ETS of tricistronic rRNA transcript (SSU-rRNA, 5.8S rRNA, LSU-rRNA),intracel…
BY-t1 / rrp6-t0	P38627	P38627	-0.836409865	0.836409865	1.14E-10	3.32E-09	16	P38627	URA8	CTP synthase 2	URA8_YEAST	26	-43.99645198	0.56003548	BY-t1	rrp6-t0	fungal-type vacuole,cytoplasm,cytoophidium	CTP synthase activity,ATP binding,identical protein binding	CTP biosynthetic process,glutamine metabolic process,pyrimidine nucleobase biosynthetic process,'de novo' CTP biosynthetic process
BY-t1 / BY-t0	P39518	P39518	2.423883585	2.423883585	1.15E-10	3.34E-09	16	P39518	FAA2	Long-chain-fatty-acid--CoA ligase 2	LCF2_YEAST	13	436.6135872	5.366135872	BY-t1	BY-t0	mitochondrion,peroxisome,endoplasmic reticulum,membrane	long-chain fatty acid-CoA ligase activity,ATP binding,medium-chain fatty acid-CoA ligase activity,very long-chain fatty acid-CoA ligase activity	long-chain fatty acid metabolic process,fatty acid beta-oxidation,peroxisomal long-chain fatty acid import,fatty-acyl-CoA transport,very long-chain fatty acid catabolic process
BY-t1 / rrp6-t0	P09938	P09938	0.477251572	0.477251572	1.19E-10	3.46E-09	16	P09938	RNR2	Ribonucleoside-diphosphate reductase small chain 1	RIR2_YEAST	28	39.20891182	1.392089118	BY-t1	rrp6-t0	nucleus,cytoplasm,ribonucleoside-diphosphate reductase complex	ribonucleoside-diphosphate reductase activity, thioredoxin disulfide as acceptor,protein binding,ferrous iron binding,zinc ion binding,protein heterodimerization activity	DNA replication,deoxyribonucleotide biosynthetic process,oxidation-reduction process
rrp6-t1 / BY-t1	P17076	P17076	-0.499804776	0.499804776	1.22E-10	3.47E-09	16	P17076	RPL8A	60S ribosomal protein L8-A	RL8A_YEAST	27	-29.27975274	0.707202473	rrp6-t1	BY-t1	cytosolic large ribosomal subunit	RNA binding,structural constituent of ribosome	maturation of LSU-rRNA,cytoplasmic translation
BY-t1 / BY-t0	P32573	P32573	2.913395378	2.913395378	1.20E-10	3.47E-09	16	P32573	SPS19	Peroxisomal 2,4-dienoyl-CoA reductase SPS19 [(3E)-enoyl-CoA-producing]	SPS19_YEAST	10	653.3892136	7.533892136	BY-t1	BY-t0	peroxisomal matrix	2,4-dienoyl-CoA reductase (NADPH) activity	fatty acid catabolic process,ascospore formation,oxidation-reduction process
rrp6-t1 / rrp6-t0	P40010	P40010	-0.398956623	0.398956623	1.22E-10	3.47E-09	16	P40010	NUG1	Nuclear GTP-binding protein NUG1	NUG1_YEAST	35	-24.15934251	0.758406575	rrp6-t1	rrp6-t0	nucleus,nucleolus,preribosome, large subunit precursor	RNA binding,mRNA binding,GTPase activity,protein binding,GTP binding	ribosomal large subunit export from nucleus,maturation of LSU-rRNA from tricistronic rRNA transcript (SSU-rRNA, 5.8S rRNA, LSU-rRNA)
rrp6-t0 / BY-t0	P41277	P41277	-0.445281027	0.445281027	1.22E-10	3.47E-09	16	P41277	GPP1	Glycerol-1-phosphate phosphohydrolase 1	GPP1_YEAST	26	-26.55587613	0.734441239	rrp6-t0	BY-t0	nucleus,cytoplasm	glycerol-1-phosphatase activity,beta-phosphoglucomutase activity,metal ion binding	glycerol biosynthetic process,response to osmotic stress,dephosphorylation
rrp6-t1 / BY-t1	P47771	P47771	-0.659643249	0.659643249	1.22E-10	3.47E-09	16	P47771	ALD2	Aldehyde dehydrogenase [NAD(P)+] 1	ALDH2_YEAST	8	-36.6965185	0.633034815	rrp6-t1	BY-t1	cytoplasm	aldehyde dehydrogenase (NAD) activity,glyceraldehyde-3-phosphate dehydrogenase (NAD+) (non-phosphorylating) activity	polyamine catabolic process,pantothenate biosynthetic process,beta-alanine biosynthetic process,oxidation-reduction process
rrp6-t1 / BY-t0	P41277	P41277	-0.590785698	0.590785698	1.23E-10	3.48E-09	16	P41277	GPP1	Glycerol-1-phosphate phosphohydrolase 1	GPP1_YEAST	26	-33.60187986	0.663981201	rrp6-t1	BY-t0	nucleus,cytoplasm	glycerol-1-phosphatase activity,beta-phosphoglucomutase activity,metal ion binding	glycerol biosynthetic process,response to osmotic stress,dephosphorylation
BY-t1 / rrp6-t0	Q08412	Q08412	0.939836469	0.939836469	1.24E-10	3.48E-09	16	Q08412	CUE5	Ubiquitin-binding protein CUE5	CUE5_YEAST	18	91.83107831	1.918310783	BY-t1	rrp6-t0	cytoplasm	protein binding,protein binding, bridging,ubiquitin conjugating enzyme binding,ubiquitin binding	ubiquitin-dependent protein catabolic process,autophagy
rrp6-t1 / BY-t1	P0CS90	P0CS90	-0.409293348	0.409293348	1.25E-10	3.52E-09	16	P0CS90	SSC1	Import motor subunit, mitochondrial	HSP77_YEAST	45	-24.70078908	0.752992109	rrp6-t1	BY-t1	presequence translocase-associated import motor,nucleus,cytoplasm,mitochondrion,mitochondrial inner membrane,mitochondrial nucleoid	protein binding,ATP binding,ATPase activity,enzyme regulator activity,heat shock protein binding,protein binding involved in protein folding,unfolded protein binding,misfolded protein binding	protein import into mitochondrial matrix,positive regulation of endodeoxyribonuclease activity,cellular response to unfolded protein,protein refolding,protein unfolding,chaperone mediated protein folding requiring cofactor
rrp6-t1 / BY-t1	P53296	P53296	0.845620571	0.845620571	1.30E-10	3.64E-09	16	P53296	ATF2	Alcohol O-acetyltransferase 2	ATF2_YEAST	18	79.70375704	1.79703757	rrp6-t1	BY-t1	cytoplasm,endoplasmic reticulum,lipid particle,integral component of endoplasmic reticulum membrane	alcohol O-acetyltransferase activity,N-acetyltransferase activity	steroid metabolic process,response to toxic substance,sterol acetylation,acetate ester metabolic process involved in fermentation
BY-t1 / rrp6-t0	P32454	P32454	0.663120205	0.663120205	1.32E-10	3.66E-09	16	P32454	APE2	Aminopeptidase 2, mitochondrial	APE2_YEAST	59	58.35036638	1.583503664	BY-t1	rrp6-t0	extracellular region,nucleus,cytoplasm,mitochondrion,cell wall-bounded periplasmic space	zinc ion binding,peptide binding,metalloaminopeptidase activity	proteolysis,peptide catabolic process
rrp6-t1 / BY-t1	Q08816	Q08816	-1.402575484	1.402575484	1.32E-10	3.66E-09	16	Q08816	YOR352W	Uncharacterized protein YOR352W	YO352_YEAST	5	-62.17467153	0.378253285	rrp6-t1	BY-t1	nucleus,holo TFIIH complex,cytoplasm	molecular_function	biological_process
BY-t1 / BY-t0	P48015	P48015	1.093470336	1.093470336	1.35E-10	3.71E-09	16	P48015	GCV1	Aminomethyltransferase, mitochondrial	GCST_YEAST	17	113.3867115	2.133867115	BY-t1	BY-t0	mitochondrion	aminomethyltransferase activity,transaminase activity,glycine dehydrogenase (decarboxylating) activity	glycine metabolic process,one-carbon metabolic process,glycine decarboxylation via glycine cleavage system,oxidation-reduction process
rrp6-t1 / BY-t0	Q01574	Q01574	2.026104589	2.026104589	1.35E-10	3.71E-09	16	Q01574	ACS1	Acetyl-coenzyme A synthetase 1	ACS1_YEAST	38	307.3036065	4.073036065	rrp6-t1	BY-t0	nucleus,mitochondrion,endoplasmic reticulum,cytosol	acetate-CoA ligase activity,ATP binding,AMP binding,acid-ammonia (or amide) ligase activity	acetyl-CoA biosynthetic process,histone acetylation,acetyl-CoA biosynthetic process from acetate,acetate fermentation
rrp6-t1 / BY-t1	P02406	P02406	-0.52796887	0.52796887	1.37E-10	3.74E-09	16	P02406	RPL28	60S ribosomal protein L28	RL28_YEAST	12	-30.64695507	0.693530449	rrp6-t1	BY-t1	nucleus,cytosolic large ribosomal subunit	RNA binding,structural constituent of ribosome	cytoplasmic translation
BY-t1 / rrp6-t0	P04806	P04806	3.511830538	3.511830538	1.42E-10	3.87E-09	16	P04806	HXK1	Hexokinase-1	HXKA_YEAST	39	1040.686578	11.40686578	BY-t1	rrp6-t0	cytoplasm,mitochondrion,cytosol	glucokinase activity,hexokinase activity,ATP binding,glucose binding,fructokinase activity,mannokinase activity	cellular glucose homeostasis,fructose metabolic process,glucose metabolic process,mannose metabolic process,glycolytic process,fructose import,glucose import,carbohydrate phosphorylation,glucose 6-phosphate metabolic process
rrp6-t0 / BY-t0	P34227	P34227	0.527835758	0.527835758	1.42E-10	3.87E-09	16	P34227	PRX1	Peroxiredoxin PRX1, mitochondrial	PRX1_YEAST	15	44.17647261	1.441764726	rrp6-t0	BY-t0	mitochondrion,cytosol	peroxidase activity,thioredoxin peroxidase activity	cellular response to oxidative stress,cell redox homeostasis,response to cadmium ion,oxidation-reduction process,cellular oxidant detoxification,regulation of hydrogen peroxide-induced cell death,protein stabilization
rrp6-t1 / BY-t1	P19414	P19414	-1.049548377	1.049548377	1.44E-10	3.90E-09	16	P19414	ACO1	Aconitate hydratase, mitochondrial	ACON_YEAST	55	-51.68806231	0.483119377	rrp6-t1	BY-t1	mitochondrion,mitochondrial intermembrane space,mitochondrial matrix,cytosol,mitochondrial nucleoid	double-stranded DNA binding,single-stranded DNA binding,aconitate hydratase activity,metal ion binding,citrate dehydratase activity,iron-sulfur cluster binding,4 iron, 4 sulfur cluster binding	mitochondrial genome maintenance,tricarboxylic acid cycle
rrp6-t1 / BY-t0	P23180	P23180	1.750720502	1.750720502	1.46E-10	3.90E-09	16	P23180	AIM17	Probable oxidoreductase AIM17	AIM17_YEAST	21	236.5265903	3.365265903	rrp6-t1	BY-t0	mitochondrion	molecular_function,metal ion binding,dioxygenase activity	mitochondrion organization,carnitine biosynthetic process,oxidation-reduction process
rrp6-t1 / BY-t1	P32767	P32767	0.630939326	0.630939326	1.46E-10	3.90E-09	16	P32767	KAP122	Importin beta-like protein KAP122	KA122_YEAST	12	54.85729275	1.548572927	rrp6-t1	BY-t1	nucleus,nuclear envelope,cytoplasm	protein binding,nuclear import signal receptor activity	protein import into nucleus,regulation of cell size
BY-t1 / rrp6-t0	P36148	P36148	0.973738179	0.973738179	1.46E-10	3.90E-09	16	P36148	GPT2	Glycerol-3-phosphate O-acyltransferase 2	GPT2_YEAST	24	96.3922744	1.963922744	BY-t1	rrp6-t0	cytoplasm,endoplasmic reticulum,lipid particle,integral component of endoplasmic reticulum membrane	glycerol-3-phosphate O-acyltransferase activity,glycerone-phosphate O-acyltransferase activity,Requires Ontology	phospholipid biosynthetic process,CDP-diacylglycerol biosynthetic process,regulation of triglyceride metabolic process
BY-t1 / rrp6-t0	P47084	P47084	-0.622036189	0.622036189	1.45E-10	3.90E-09	16	P47084	MRX12	MIOREX complex component 12	MRX12_YEAST	13	-35.02467675	0.649753233	BY-t1	rrp6-t0	mitochondrion	molecular_function	biological_process
rrp6-t1 / rrp6-t0	P22943	P22943	4.937172678	4.937172678	1.51E-10	4.01E-09	16	P22943	HSP12	12 kDa heat shock protein	HSP12_YEAST	9	2963.635334	30.63635334	rrp6-t1	rrp6-t0	nucleus,cytoplasm,endosome,cytosol,plasma membrane	lipid binding	plasma membrane organization,cell adhesion,cellular response to oxidative stress,cellular response to heat,cellular response to osmotic stress
rrp6-t1 / BY-t0	P32476	P32476	-0.682678587	0.682678587	1.54E-10	4.06E-09	16	P32476	ERG1	Squalene monooxygenase	ERG1_YEAST	25	-37.69925101	0.62300749	rrp6-t1	BY-t0	endoplasmic reticulum,endoplasmic reticulum membrane,lipid particle,integral component of membrane	squalene monooxygenase activity,flavin adenine dinucleotide binding	ergosterol biosynthetic process,sterol biosynthetic process,oxidation-reduction process
rrp6-t1 / BY-t1	P37898	P37898	-0.366361183	0.366361183	1.54E-10	4.06E-09	16	P37898	AAP1	Alanine/arginine aminopeptidase	AAP1_YEAST	44	-22.42633781	0.775736622	rrp6-t1	BY-t1	nucleus,cytoplasm	zinc ion binding,peptide binding,metalloaminopeptidase activity	glycogen metabolic process,proteolysis,peptide catabolic process
rrp6-t0 / BY-t0	P36015	P36015	0.347086928	0.347086928	1.56E-10	4.09E-09	16	P36015	YKT6	Synaptobrevin homolog YKT6	YKT6_YEAST	19	27.19896467	1.271989647	rrp6-t0	BY-t0	fungal-type vacuole,mitochondrion,endosome,Golgi apparatus,cytosol,plasma membrane,membrane,integral component of membrane,SNARE complex	SNAP receptor activity,protein binding,palmitoyltransferase activity	ER to Golgi vesicle-mediated transport,intra-Golgi vesicle-mediated transport,vesicle fusion,vacuole fusion, non-autophagic
rrp6-t1 / BY-t0	P07342	P07342	0.495766929	0.495766929	1.58E-10	4.12E-09	16	P07342	ILV2	Acetolactate synthase catalytic subunit, mitochondrial	ILVB_YEAST	39	41.00701416	1.410070142	rrp6-t1	BY-t0	mitochondrion,acetolactate synthase complex	magnesium ion binding,acetolactate synthase activity,thiamine pyrophosphate binding,flavin adenine dinucleotide binding	branched-chain amino acid biosynthetic process,isoleucine biosynthetic process,valine biosynthetic process
rrp6-t1 / BY-t0	P53164	P53164	-0.956279638	0.956279638	1.58E-10	4.12E-09	16	P53164	NPY1	NAD-capped RNA hydrolase NPY1	NPY1_YEAST	12	-48.46157474	0.515384253	rrp6-t1	BY-t0	cytoplasm,peroxisome,cytosol	NAD+ diphosphatase activity,NADH pyrophosphatase activity,metal ion binding	NADH metabolic process,NADP catabolic process,NAD catabolic process
rrp6-t1 / BY-t0	P33296	P33296	-0.460685726	0.460685726	1.61E-10	4.18E-09	16	P33296	UBC6	Ubiquitin-conjugating enzyme E2 6	UBC6_YEAST	6	-27.33592022	0.726640798	rrp6-t1	BY-t0	nucleus,endoplasmic reticulum,endoplasmic reticulum membrane,integral component of membrane	ubiquitin-protein transferase activity,protein binding,ATP binding,ubiquitin conjugating enzyme activity	protein polyubiquitination,protein monoubiquitination,ER-associated ubiquitin-dependent protein catabolic process
BY-t1 / rrp6-t0	Q03034	Q03034	0.818576258	0.818576258	1.63E-10	4.18E-09	16	Q03034	FDC1	Ferulic acid decarboxylase 1	FDC1_YEAST	16	76.36646382	1.763664638	BY-t1	rrp6-t0	cytoplasm	carboxy-lyase activity,metal ion binding	ferulate metabolic process,cinnamic acid catabolic process,ferulate catabolic process
BY-t1 / rrp6-t0	Q06625	Q06625	3.805820125	3.805820125	1.62E-10	4.18E-09	16	Q06625	GDB1	Glycogen debranching enzyme	GDE_YEAST	22	1298.511415	13.98511415	BY-t1	rrp6-t0	cytoplasm,mitochondrion	4-alpha-glucanotransferase activity,amylo-alpha-1,6-glucosidase activity,Requires Ontology	glycogen biosynthetic process,glycogen catabolic process
rrp6-t0 / BY-t0	P19414	P19414	-1.358607695	1.358607695	1.64E-10	4.21E-09	16	P19414	ACO1	Aconitate hydratase, mitochondrial	ACON_YEAST	55	-61.00415535	0.389958446	rrp6-t0	BY-t0	mitochondrion,mitochondrial intermembrane space,mitochondrial matrix,cytosol,mitochondrial nucleoid	double-stranded DNA binding,single-stranded DNA binding,aconitate hydratase activity,metal ion binding,citrate dehydratase activity,iron-sulfur cluster binding,4 iron, 4 sulfur cluster binding	mitochondrial genome maintenance,tricarboxylic acid cycle
BY-t1 / rrp6-t0	P05694	P05694	0.417739663	0.417739663	1.66E-10	4.23E-09	16	P05694	MET6	5-methyltetrahydropteroyltriglutamate--homocysteine methyltransferase	METE_YEAST	66	33.58330028	1.335833003	BY-t1	rrp6-t0	cytoplasm,plasma membrane	5-methyltetrahydropteroyltriglutamate-homocysteine S-methyltransferase activity,zinc ion binding	methionine biosynthetic process,methylation
BY-t1 / rrp6-t0	P32775	P32775	4.069607774	4.069607774	1.66E-10	4.23E-09	16	P32775	GLC3	1,4-alpha-glucan-branching enzyme	GLGB_YEAST	24	1579.090137	16.79090137	BY-t1	rrp6-t0	cytoplasm	1,4-alpha-glucan branching enzyme activity,hydrolase activity, hydrolyzing O-glycosyl compounds,cation binding,Requires Ontology	carbohydrate metabolic process,glycogen biosynthetic process
rrp6-t0 / BY-t0	P47771	P47771	-0.531683339	0.531683339	1.74E-10	4.41E-09	16	P47771	ALD2	Aldehyde dehydrogenase [NAD(P)+] 1	ALDH2_YEAST	8	-30.82528687	0.691747131	rrp6-t0	BY-t0	cytoplasm	aldehyde dehydrogenase (NAD) activity,glyceraldehyde-3-phosphate dehydrogenase (NAD+) (non-phosphorylating) activity	polyamine catabolic process,pantothenate biosynthetic process,beta-alanine biosynthetic process,oxidation-reduction process
rrp6-t1 / BY-t0	P37291	P37291	0.648455625	0.648455625	1.74E-10	4.41E-09	16	P37291	SHM2	Serine hydroxymethyltransferase, cytosolic	GLYC_YEAST	41	56.74893323	1.567489332	rrp6-t1	BY-t0	cytoplasm,plasma membrane,mating projection tip	glycine hydroxymethyltransferase activity,zinc ion binding,pyridoxal phosphate binding,cobalt ion binding,serine binding	L-serine catabolic process,one-carbon metabolic process,glycine biosynthetic process from serine,tetrahydrofolate interconversion,tetrahydrofolate metabolic process,folic acid metabolic process
rrp6-t1 / BY-t0	P22943	P22943	4.843949581	4.843949581	1.75E-10	4.42E-09	16	P22943	HSP12	12 kDa heat shock protein	HSP12_YEAST	9	2771.931792	28.71931792	rrp6-t1	BY-t0	nucleus,cytoplasm,endosome,cytosol,plasma membrane	lipid binding	plasma membrane organization,cell adhesion,cellular response to oxidative stress,cellular response to heat,cellular response to osmotic stress
BY-t1 / BY-t0	P40165	P40165	0.676048128	0.676048128	1.80E-10	4.52E-09	16	P40165	NNR1	NAD(P)H-hydrate epimerase	NNRE_YEAST	6	59.77571325	1.597757133	BY-t1	BY-t0	cytoplasm,mitochondrion	nucleotide binding,metal ion binding,NADHX epimerase activity,NADPHX epimerase activity	nicotinamide nucleotide metabolic process
rrp6-t1 / rrp6-t0	P40215	P40215	0.664800929	0.664800929	1.81E-10	4.52E-09	16	P40215	NDE1	External NADH-ubiquinone oxidoreductase 1, mitochondrial	NDH1_YEAST	28	58.53495029	1.585349503	rrp6-t1	rrp6-t0	mitochondrion,mitochondrial intermembrane space,mitochondrial membrane	NADH dehydrogenase activity	NADH oxidation,glycolytic fermentation to ethanol,regulation of apoptotic process
rrp6-t1 / BY-t0	P38754	P38754	-0.814328532	0.814328532	1.82E-10	4.54E-09	16	P38754	RPL14B	60S ribosomal protein L14-B	RL14B_YEAST	13	-43.13268995	0.5686731	rrp6-t1	BY-t0	cytosolic large ribosomal subunit	RNA binding,structural constituent of ribosome	cytoplasmic translation,ribosomal large subunit biogenesis
BY-t1 / rrp6-t0	P32796	P32796	1.644308711	1.644308711	1.89E-10	4.70E-09	16	P32796	CAT2	Carnitine O-acetyltransferase, mitochondrial	CACP_YEAST	15	212.5980354	3.125980354	BY-t1	rrp6-t0	mitochondrion,mitochondrial inner membrane,peroxisome	carnitine O-acetyltransferase activity	fatty acid metabolic process,carnitine metabolic process
BY-t1 / rrp6-t0	P40007	P40007	-0.328564343	0.328564343	1.96E-10	4.82E-09	16	P40007	NOP16	Nucleolar protein 16	NOP16_YEAST	8	-20.36714668	0.796328533	BY-t1	rrp6-t0	nucleus,nucleolus,preribosome, large subunit precursor	molecular_function	rRNA processing,ribosomal large subunit biogenesis
rrp6-t1 / BY-t1	P53112	P53112	-1.024605896	1.024605896	1.95E-10	4.82E-09	16	P53112	PEX14	Peroxisomal membrane protein PEX14	PEX14_YEAST	14	-50.84554427	0.491544557	rrp6-t1	BY-t1	peroxisomal membrane,Pex17p-Pex14p docking complex,peroxisomal importomer complex	receptor binding,protein binding,protein binding, bridging	protein import into peroxisome matrix, docking
rrp6-t1 / BY-t0	P53839	P53839	1.181301578	1.181301578	1.97E-10	4.84E-09	16	P53839	GOR1	Glyoxylate reductase 1	GOR1_YEAST	15	126.7812835	2.267812835	rrp6-t1	BY-t0	nucleus,cytoplasm,mitochondrion,cytosol	hydroxypyruvate reductase activity,glyoxylate reductase (NADP) activity,glyoxylate reductase activity,NAD binding	glyoxylate catabolic process,oxidation-reduction process
rrp6-t1 / BY-t0	Q12680	Q12680	0.498742321	0.498742321	1.99E-10	4.88E-09	16	Q12680	GLT1	Glutamate synthase [NADH]	GLT1_YEAST	120	41.29812498	1.41298125	rrp6-t1	BY-t0	mitochondrion	iron ion binding,FMN binding,glutamate synthase activity,glutamate synthase (NADH) activity,oxidoreductase activity,flavin adenine dinucleotide binding,3 iron, 4 sulfur cluster binding	glutamate biosynthetic process,ammonia assimilation cycle,oxidation-reduction process,L-glutamate biosynthetic process
rrp6-t1 / rrp6-t0	P21801	P21801	1.607398441	1.607398441	2.04E-10	4.96E-09	16	P21801	SDH2	Succinate dehydrogenase [ubiquinone] iron-sulfur subunit, mitochondrial	SDHB_YEAST	11	204.7018883	3.047018883	rrp6-t1	rrp6-t0	mitochondrion,mitochondrial respiratory chain complex II, succinate dehydrogenase complex (ubiquinone),mitochondrial membrane,fungal-type vacuole membrane	protein binding,succinate dehydrogenase (ubiquinone) activity,electron carrier activity,metal ion binding,2 iron, 2 sulfur cluster binding,3 iron, 4 sulfur cluster binding,4 iron, 4 sulfur cluster binding	tricarboxylic acid cycle,aerobic respiration,respiratory electron transport chain,cellular respiration
rrp6-t1 / BY-t0	P22146	P22146	-0.448245679	0.448245679	2.07E-10	5.04E-09	16	P22146	GAS1	1,3-beta-glucanosyltransferase GAS1	GAS1_YEAST	14	-26.70664448	0.732933555	rrp6-t1	BY-t0	primary cell septum,extracellular region,cell wall,cellular bud scar,mitochondrion,plasma membrane,fungal-type cell wall,ER to Golgi transport vesicle,anchored component of membrane,nuclear periphery,membrane raft	protein binding,1,3-beta-glucanosyltransferase activity	chromatin silencing,aging,filamentous growth,fungal-type cell wall organization,cell wall (1->3)-beta-D-glucan biosynthetic process,fungal-type cell wall (1->3)-beta-D-glucan biosynthetic process,Requires Ontology
rrp6-t1 / BY-t0	P00890	P00890	0.995240181	0.995240181	2.08E-10	5.04E-09	16	P00890	CIT1	Citrate synthase, mitochondrial	CISY1_YEAST	29	99.34123629	1.993412363	rrp6-t1	BY-t0	mitochondrion,mitochondrial intermembrane space,mitochondrial matrix,cytosol	citrate (Si)-synthase activity,citrate synthase activity	carbohydrate metabolic process,tricarboxylic acid cycle,citrate metabolic process,acetyl-CoA catabolic process
BY-t1 / rrp6-t0	P38845	P38845	-0.238549492	0.238549492	2.09E-10	5.04E-09	16	P38845	CRP1	Cruciform DNA-recognizing protein 1	CRP1_YEAST	29	-15.24029286	0.847597071	BY-t1	rrp6-t0	nucleus,cytoplasm,nucleotide-activated protein kinase complex	DNA binding,protein kinase binding	biological_process
BY-t1 / BY-t0	P13587	P13587	0.603156548	0.603156548	2.13E-10	5.12E-09	16	P13587	ENA1	Sodium transport ATPase 1	ATN1_YEAST	35	51.90365132	1.519036513	BY-t1	BY-t0	fungal-type vacuole,plasma membrane,integral component of membrane,cell periphery	ATP binding,hydrogen-exporting ATPase activity, phosphorylative mechanism,sodium-exporting ATPase activity, phosphorylative mechanism,potassium-transporting ATPase activity,ATPase activity	potassium ion transport,sodium ion transport,hyperosmotic response,response to pH,response to salt stress,sodium ion transmembrane transport,cellular response to glucose starvation,transmembrane transport,potassium ion transmembrane transport,hydrogen ion transmembrane transport
rrp6-t0 / BY-t0	P37291	P37291	0.283336274	0.283336274	2.22E-10	5.33E-09	16	P37291	SHM2	Serine hydroxymethyltransferase, cytosolic	GLYC_YEAST	41	21.70059945	1.217005995	rrp6-t0	BY-t0	cytoplasm,plasma membrane,mating projection tip	glycine hydroxymethyltransferase activity,zinc ion binding,pyridoxal phosphate binding,cobalt ion binding,serine binding	L-serine catabolic process,one-carbon metabolic process,glycine biosynthetic process from serine,tetrahydrofolate interconversion,tetrahydrofolate metabolic process,folic acid metabolic process
BY-t1 / rrp6-t0	P14832	P14832	-0.405149436	0.405149436	2.26E-10	5.35E-09	16	P14832	CPR1	Peptidyl-prolyl cis-trans isomerase	CYPH_YEAST	13	-24.48419316	0.755158068	BY-t1	rrp6-t0	nucleus,cytoplasm,mitochondrion,mitochondrial intermembrane space,Set3 complex	mRNA binding,peptidyl-prolyl cis-trans isomerase activity,cyclosporin A binding	protein peptidyl-prolyl isomerization,protein folding,protein transport,histone deacetylation,ascospore formation,cellular protein metabolic process,positive regulation of meiotic nuclear division
BY-t1 / rrp6-t0	P32583	P32583	0.579463829	0.579463829	2.25E-10	5.35E-09	16	P32583	SRP40	Suppressor protein SRP40	SRP40_YEAST	8	49.42937983	1.494293798	BY-t1	rrp6-t0	nucleoplasm,nucleolus	molecular_function	nucleocytoplasmic transport
BY-t1 / BY-t0	P53228	P53228	4.147387712	4.147387712	2.26E-10	5.35E-09	16	P53228	NQM1	Transaldolase NQM1	TAL2_YEAST	19	1672.099508	17.72099508	BY-t1	BY-t0	nucleus,cytoplasm	sedoheptulose-7-phosphate:D-glyceraldehyde-3-phosphate glyceronetransferase activity	carbohydrate metabolic process,pentose-phosphate shunt, non-oxidative branch,cellular response to oxidative stress
rrp6-t1 / BY-t1	P32590	P32590	-0.427808446	0.427808446	2.28E-10	5.37E-09	16	P32590	SSE2	Heat shock protein homolog SSE2	HSP79_YEAST	23	-25.66098107	0.743390189	rrp6-t1	BY-t1	nucleus,cytoplasm,cytosol	adenyl-nucleotide exchange factor activity,calmodulin binding,ATP binding	proteasomal ubiquitin-independent protein catabolic process,protein refolding,proteasome-mediated ubiquitin-dependent protein catabolic process,regulation of catalytic activity
rrp6-t1 / BY-t1	Q07716	Q07716	-0.544380201	0.544380201	2.27E-10	5.37E-09	16	Q07716	AIM6	Altered inheritance of mitochondria protein 6	AIM6_YEAST	12	-31.43140818	0.685685918	rrp6-t1	BY-t1	cellular_component	molecular_function,phosphoric diester hydrolase activity	lipid metabolic process,biological_process
rrp6-t1 / rrp6-t0	P38061	P38061	-0.376206875	0.376206875	2.30E-10	5.39E-09	16	P38061	RPL32	60S ribosomal protein L32	RL32_YEAST	12	-22.95393795	0.77046062	rrp6-t1	rrp6-t0	cytosolic large ribosomal subunit	structural constituent of ribosome	cytoplasmic translation
rrp6-t1 / BY-t1	P09440	P09440	0.414616197	0.414616197	2.34E-10	5.45E-09	16	P09440	MIS1	C-1-tetrahydrofolate synthase, mitochondrial	C1TM_YEAST	53	33.29440245	1.332944024	rrp6-t1	BY-t1	mitochondrion,cytosol	formate-tetrahydrofolate ligase activity,methenyltetrahydrofolate cyclohydrolase activity,methylenetetrahydrofolate dehydrogenase (NADP+) activity,ATP binding	histidine biosynthetic process,nucleobase-containing compound metabolic process,purine nucleotide biosynthetic process,methionine biosynthetic process,tetrahydrofolate interconversion,folic acid biosynthetic process,oxidation-reduction process
BY-t1 / BY-t0	P32583	P32583	0.736222282	0.736222282	2.33E-10	5.45E-09	16	P32583	SRP40	Suppressor protein SRP40	SRP40_YEAST	8	66.58081802	1.66580818	BY-t1	BY-t0	nucleoplasm,nucleolus	molecular_function	nucleocytoplasmic transport
BY-t1 / BY-t0	Q3E841	Q3E841	3.074913161	3.074913161	2.41E-10	5.61E-09	16	Q3E841	YNR034W-A	Uncharacterized protein YNR034W-A	YN034_YEAST	9	742.6381069	8.426381069	BY-t1	BY-t0	cytoplasm,cytosol	molecular_function	biological_process
rrp6-t1 / BY-t0	Q03102	Q03102	1.359450276	1.359450276	2.44E-10	5.63E-09	16	Q03102	YML131W	Uncharacterized membrane protein YML131W	YMN1_YEAST	13	156.587391	2.56587391	rrp6-t1	BY-t0	cytoplasm,cytosol,integral component of membrane	molecular_function,oxidoreductase activity	biological_process,oxidation-reduction process
rrp6-t0 / BY-t0	Q03655	Q03655	-0.540484415	0.540484415	2.44E-10	5.63E-09	16	Q03655	GAS3	Probable 1,3-beta-glucanosyltransferase GAS3	GAS3_YEAST	15	-31.24599858	0.687540014	rrp6-t0	BY-t0	fungal-type vacuole,extracellular region,cell wall,plasma membrane,fungal-type cell wall,anchored component of membrane	1,3-beta-glucanosyltransferase activity	biological_process,fungal-type cell wall organization,cell wall (1->3)-beta-D-glucan biosynthetic process,fungal-type cell wall (1->3)-beta-D-glucan biosynthetic process
BY-t1 / BY-t0	P23641	P23641	0.337664023	0.337664023	2.49E-10	5.74E-09	16	P23641	MIR1	Mitochondrial phosphate carrier protein	MPCP_YEAST	18	26.37087694	1.263708769	BY-t1	BY-t0	mitochondrion,mitochondrial inner membrane,mitochondrial intermembrane space,integral component of mitochondrial inner membrane	inorganic phosphate transmembrane transporter activity	phosphate ion transmembrane transport
rrp6-t1 / rrp6-t0	P04806	P04806	3.225587852	3.225587852	2.55E-10	5.81E-09	16	P04806	HXK1	Hexokinase-1	HXKA_YEAST	39	835.4028676	9.354028676	rrp6-t1	rrp6-t0	cytoplasm,mitochondrion,cytosol	glucokinase activity,hexokinase activity,ATP binding,glucose binding,fructokinase activity,mannokinase activity	cellular glucose homeostasis,fructose metabolic process,glucose metabolic process,mannose metabolic process,glycolytic process,fructose import,glucose import,carbohydrate phosphorylation,glucose 6-phosphate metabolic process
rrp6-t1 / BY-t0	P15992	P15992	1.333874987	1.333874987	2.55E-10	5.81E-09	16	P15992	HSP26	Heat shock protein 26	HSP26_YEAST	12	152.0788341	2.520788341	rrp6-t1	BY-t0	nucleus,cytoplasm,mitochondrion,cytoplasmic stress granule	mRNA binding,identical protein binding,unfolded protein binding	protein folding,cellular response to heat
rrp6-t1 / BY-t0	P31787	P31787	-1.200612137	1.200612137	2.54E-10	5.81E-09	16	P31787	ACB1	Acyl-CoA-binding protein	ACBP_YEAST	12	-56.4909367	0.435090633	rrp6-t1	BY-t0	extracellular region,nucleus,cytoplasm,cytosol	lipid binding,long-chain fatty acyl-CoA binding	very long-chain fatty acid biosynthetic process
BY-t1 / rrp6-t0	P32335	P32335	-0.622419282	0.622419282	2.61E-10	5.92E-09	16	P32335	MSS51	Protein MSS51, mitochondrial	MSS51_YEAST	12	-35.04192799	0.64958072	BY-t1	rrp6-t0	mitochondrion,extrinsic component of mitochondrial inner membrane,vacuolar membrane	protein binding,translation regulator activity	mRNA processing,RNA splicing,mitochondrial respiratory chain complex IV assembly,positive regulation of mitochondrial translation
BY-t1 / rrp6-t0	Q02933	Q02933	1.189205419	1.189205419	2.73E-10	6.18E-09	16	Q02933	RNY1	Ribonuclease T2-like	RNY1_YEAST	11	128.02712	2.2802712	BY-t1	rrp6-t0	fungal-type vacuole,extracellular region,vacuole,vacuolar lumen,cytosol	RNA binding,endoribonuclease activity,lyase activity,ribonuclease T2 activity	cell morphogenesis,RNA catabolic process,apoptotic process,RNA phosphodiester bond hydrolysis, endonucleolytic
BY-t1 / BY-t0	Q02933	Q02933	0.799602097	0.799602097	2.81E-10	6.35E-09	16	Q02933	RNY1	Ribonuclease T2-like	RNY1_YEAST	11	74.06209884	1.740620988	BY-t1	BY-t0	fungal-type vacuole,extracellular region,vacuole,vacuolar lumen,cytosol	RNA binding,endoribonuclease activity,lyase activity,ribonuclease T2 activity	cell morphogenesis,RNA catabolic process,apoptotic process,RNA phosphodiester bond hydrolysis, endonucleolytic
rrp6-t1 / BY-t0	P38891	P38891	0.43579834	0.43579834	2.86E-10	6.43E-09	16	P38891	BAT1	Branched-chain-amino-acid aminotransferase, mitochondrial	BCA1_YEAST	27	35.2659143	1.352659143	rrp6-t1	BY-t0	mitochondrion,mitochondrial matrix	branched-chain-amino-acid transaminase activity,protein binding,L-leucine transaminase activity,L-valine transaminase activity,L-isoleucine transaminase activity	branched-chain amino acid biosynthetic process,branched-chain amino acid catabolic process,isoleucine biosynthetic process,leucine biosynthetic process,valine biosynthetic process,L-methionine biosynthetic process from methylthioadenosine
rrp6-t1 / BY-t0	Q03655	Q03655	-0.574294441	0.574294441	2.89E-10	6.47E-09	16	Q03655	GAS3	Probable 1,3-beta-glucanosyltransferase GAS3	GAS3_YEAST	15	-32.83853718	0.671614628	rrp6-t1	BY-t0	fungal-type vacuole,extracellular region,cell wall,plasma membrane,fungal-type cell wall,anchored component of membrane	1,3-beta-glucanosyltransferase activity	biological_process,fungal-type cell wall organization,cell wall (1->3)-beta-D-glucan biosynthetic process,fungal-type cell wall (1->3)-beta-D-glucan biosynthetic process
rrp6-t1 / BY-t0	P04385	P04385	2.538818247	2.538818247	2.91E-10	6.48E-09	16	P04385	GAL1	Galactokinase	GAL1_YEAST	31	481.1128057	5.811128057	rrp6-t1	BY-t0	cytoplasm,cytosol	galactokinase activity,protein binding,ATP binding	positive regulation of transcription by galactose,galactose metabolic process,galactose catabolic process via UDP-galactose,carbohydrate phosphorylation
rrp6-t0 / BY-t0	P32891	P32891	-0.407360301	0.407360301	2.91E-10	6.48E-09	16	P32891	DLD1	D-lactate dehydrogenase [cytochrome] 1, mitochondrial	DLD1_YEAST	25	-24.59982909	0.754001709	rrp6-t0	BY-t0	mitochondrion,mitochondrial inner membrane,mitochondrial intermembrane space	D-lactate dehydrogenase (cytochrome) activity,D-lactate dehydrogenase activity,flavin adenine dinucleotide binding,FAD binding	oxidation-reduction process,lactate catabolic process
BY-t1 / rrp6-t0	P53204	P53204	0.65318467	0.65318467	2.99E-10	6.64E-09	16	P53204	NMA2	Nicotinamide/nicotinic acid mononucleotide adenylyltransferase 2	NMA2_YEAST	3	57.26358747	1.572635875	BY-t1	rrp6-t0	nucleus	nicotinamide-nucleotide adenylyltransferase activity,nicotinate-nucleotide adenylyltransferase activity,protein binding,ATP binding	NAD biosynthetic process
rrp6-t1 / BY-t1	P51401	P51401	-0.409989026	0.409989026	3.04E-10	6.72E-09	16	P51401	RPL9B	60S ribosomal protein L9-B	RL9B_YEAST	13	-24.73709015	0.752629098	rrp6-t1	BY-t1	cytosolic large ribosomal subunit	structural constituent of ribosome,rRNA binding	cytoplasmic translation
rrp6-t1 / BY-t1	P38174	P38174	-0.360609187	0.360609187	3.06E-10	6.75E-09	16	P38174	MAP2	Methionine aminopeptidase 2	MAP2_YEAST	24	-22.11643582	0.778835642	rrp6-t1	BY-t1	nucleus,cytoplasm	metal ion binding,metalloaminopeptidase activity	protein initiator methionine removal involved in protein maturation
rrp6-t0 / BY-t0	P39533	P39533	0.369829077	0.369829077	3.11E-10	6.83E-09	16	P39533	ACO2	Homocitrate dehydratase, mitochondrial	ACON2_YEAST	34	29.21997285	1.292199729	rrp6-t0	BY-t0	mitochondrion,cytosol	aconitate hydratase activity,metal ion binding,4 iron, 4 sulfur cluster binding	tricarboxylic acid cycle,lysine biosynthetic process via aminoadipic acid
rrp6-t0 / BY-t0	P53912	P53912	-1.298885456	1.298885456	3.13E-10	6.85E-09	16	P53912	YNL134C	Uncharacterized protein YNL134C	YNN4_YEAST	15	-59.35599305	0.406440069	rrp6-t0	BY-t0	nucleus,cytoplasm	aldehyde dehydrogenase (NAD) activity	oxidation-reduction process,response to furfural
rrp6-t1 / BY-t1	P38887	P38887	-1.726725083	1.726725083	3.15E-10	6.89E-09	16	P38887	YHR202W	Uncharacterized protein YHR202W	YH02_YEAST	4	-69.786297	0.30213703	rrp6-t1	BY-t1	fungal-type vacuole,cytosol	molecular_function,hydrolase activity	biological_process,nucleotide catabolic process
rrp6-t1 / rrp6-t0	P38754	P38754	-0.606830262	0.606830262	3.22E-10	6.99E-09	16	P38754	RPL14B	60S ribosomal protein L14-B	RL14B_YEAST	13	-34.33621862	0.656637814	rrp6-t1	rrp6-t0	cytosolic large ribosomal subunit	RNA binding,structural constituent of ribosome	cytoplasmic translation,ribosomal large subunit biogenesis
BY-t1 / rrp6-t0	Q01080	Q01080	-0.286540281	0.286540281	3.21E-10	6.99E-09	16	Q01080	RPA49	DNA-directed RNA polymerase I subunit RPA49	RPA49_YEAST	23	-18.01341815	0.819865819	BY-t1	rrp6-t0	nucleolus,DNA-directed RNA polymerase I complex	RNA polymerase I activity,DNA binding	RNA polymerase I transcriptional preinitiation complex assembly,transcription from RNA polymerase I promoter,transcription elongation from RNA polymerase I promoter,regulation of cell size,ribosome biogenesis,transcription of nuclear large rRNA transcript from RNA polymerase I promoter
rrp6-t0 / BY-t0	P07342	P07342	0.412620096	0.412620096	3.25E-10	7.03E-09	16	P07342	ILV2	Acetolactate synthase catalytic subunit, mitochondrial	ILVB_YEAST	39	33.11010489	1.331101049	rrp6-t0	BY-t0	mitochondrion,acetolactate synthase complex	magnesium ion binding,acetolactate synthase activity,thiamine pyrophosphate binding,flavin adenine dinucleotide binding	branched-chain amino acid biosynthetic process,isoleucine biosynthetic process,valine biosynthetic process
BY-t1 / rrp6-t0	P07991	P07991	-0.679082654	0.679082654	3.32E-10	7.16E-09	16	P07991	CAR2	Ornithine aminotransferase	OAT_YEAST	28	-37.54377201	0.62456228	BY-t1	rrp6-t0	nucleus,cytoplasm,cytosol	ornithine-oxo-acid transaminase activity,pyridoxal phosphate binding,identical protein binding,ornithine(lysine) transaminase activity	arginine catabolic process,ornithine metabolic process,arginine catabolic process to proline via ornithine,arginine catabolic process to glutamate,L-proline biosynthetic process
rrp6-t1 / rrp6-t0	P36148	P36148	0.767534852	0.767534852	3.35E-10	7.20E-09	16	P36148	GPT2	Glycerol-3-phosphate O-acyltransferase 2	GPT2_YEAST	24	70.23584595	1.702358459	rrp6-t1	rrp6-t0	cytoplasm,endoplasmic reticulum,lipid particle,integral component of endoplasmic reticulum membrane	glycerol-3-phosphate O-acyltransferase activity,glycerone-phosphate O-acyltransferase activity,Requires Ontology	phospholipid biosynthetic process,CDP-diacylglycerol biosynthetic process,regulation of triglyceride metabolic process
rrp6-t1 / rrp6-t0	P32590	P32590	0.551999152	0.551999152	3.50E-10	7.50E-09	16	P32590	SSE2	Heat shock protein homolog SSE2	HSP79_YEAST	23	46.61158953	1.466115895	rrp6-t1	rrp6-t0	nucleus,cytoplasm,cytosol	adenyl-nucleotide exchange factor activity,calmodulin binding,ATP binding	proteasomal ubiquitin-independent protein catabolic process,protein refolding,proteasome-mediated ubiquitin-dependent protein catabolic process,regulation of catalytic activity
rrp6-t1 / BY-t0	P21182	P21182	0.303038399	0.303038399	3.53E-10	7.53E-09	16	P21182	SPE2	S-adenosylmethionine decarboxylase proenzyme	DCAM_YEAST	16	23.37400072	1.233740007	rrp6-t1	BY-t0	nucleus,cytoplasm,cytosol	adenosylmethionine decarboxylase activity	S-adenosylmethioninamine biosynthetic process,spermine biosynthetic process,spermidine biosynthetic process,pantothenate biosynthetic process
BY-t1 / rrp6-t0	P38295	P38295	0.36276296	0.36276296	3.53E-10	7.53E-09	16	P38295	EHT1	Medium-chain fatty acid ethyl ester synthase/esterase 2	MCFS2_YEAST	18	28.58861905	1.285886191	BY-t1	rrp6-t0	mitochondrion,mitochondrial outer membrane,lipid particle	alcohol O-acetyltransferase activity,acetylesterase activity,serine hydrolase activity,alcohol O-butanoyltransferase activity,short-chain carboxylesterase activity,acylglycerol lipase activity	cellular lipid metabolic process,medium-chain fatty acid biosynthetic process,medium-chain fatty acid catabolic process
rrp6-t1 / BY-t0	P39726	P39726	0.891019546	0.891019546	3.57E-10	7.57E-09	16	P39726	GCV3	Glycine cleavage system H protein, mitochondrial	GCSH_YEAST	5	85.44862179	1.854486218	rrp6-t1	BY-t0	cytoplasm,mitochondrion,glycine cleavage complex	glycine dehydrogenase (decarboxylating) activity	glycine catabolic process,one-carbon metabolic process,protein lipoylation,glycine decarboxylation via glycine cleavage system,oxidation-reduction process
rrp6-t1 / BY-t1	P47039	P47039	-0.394545885	0.394545885	3.57E-10	7.57E-09	16	P47039	BNA3	Probable kynurenine--oxoglutarate transaminase BNA3	BNA3_YEAST	17	-23.92712073	0.760728793	rrp6-t1	BY-t1	cytoplasm,mitochondrion	kynurenine-oxoglutarate transaminase activity,pyridoxal phosphate binding,2-aminoadipate transaminase activity,arylformamidase activity	kynurenic acid biosynthetic process,L-kynurenine catabolic process,regulation of cell growth
rrp6-t1 / rrp6-t0	P38694	P38694	-0.244811715	0.244811715	3.60E-10	7.61E-09	16	P38694	MSC7	Putative aldehyde dehydrogenase-like protein YHR039C	MSC7_YEAST	17	-15.60740707	0.843925929	rrp6-t1	rrp6-t0	endoplasmic reticulum	molecular_function,aldehyde dehydrogenase (NAD) activity	reciprocal meiotic recombination,oxidation-reduction process
BY-t1 / rrp6-t0	P40043	P40043	5.161332507	5.161332507	3.64E-10	7.66E-09	16	P40043	RGI1	Respiratory growth induced protein 1	RGI1_YEAST	6	3478.622616	35.78622616	BY-t1	rrp6-t0	nucleus,cytoplasm,plasma membrane,cell periphery	molecular_function	energy reserve metabolic process
rrp6-t1 / BY-t0	Q12451	Q12451	-0.385549737	0.385549737	3.65E-10	7.66E-09	16	Q12451	OSH2	Oxysterol-binding protein homolog 2	OSH2_YEAST	34	-23.45127452	0.765487255	rrp6-t1	BY-t0	nuclear envelope,endoplasmic reticulum,cytosol,plasma membrane,cellular bud neck,membrane,cortical endoplasmic reticulum,intracellular membrane-bounded organelle,cell periphery,perinuclear endoplasmic reticulum	protein binding,lipid binding,sterol transporter activity,sterol binding,Requires Ontology	exocytosis,endocytosis,sterol transport,maintenance of cell polarity,piecemeal microautophagy of nucleus,ER to Golgi ceramide transport,Requires Ontology
rrp6-t1 / rrp6-t0	P32263	P32263	-0.185193472	0.185193472	3.69E-10	7.71E-09	16	P32263	PRO3	Pyrroline-5-carboxylate reductase	P5CR_YEAST	15	-12.04688809	0.879531119	rrp6-t1	rrp6-t0	cytoplasm	pyrroline-5-carboxylate reductase activity,identical protein binding	proline biosynthetic process,oxidation-reduction process,L-proline biosynthetic process
rrp6-t1 / BY-t0	P49723	P49723	0.462098701	0.462098701	3.70E-10	7.72E-09	16	P49723	RNR4	Ribonucleoside-diphosphate reductase small chain 2	RIR4_YEAST	32	37.75442868	1.377544287	rrp6-t1	BY-t0	nucleus,cytoplasm,ribonucleoside-diphosphate reductase complex	ribonucleoside-diphosphate reductase activity, thioredoxin disulfide as acceptor,protein binding,protein heterodimerization activity	DNA replication,deoxyribonucleotide biosynthetic process,oxidation-reduction process
BY-t1 / rrp6-t0	P32573	P32573	3.587112005	3.587112005	3.77E-10	7.84E-09	16	P32573	SPS19	Peroxisomal 2,4-dienoyl-CoA reductase SPS19 [(3E)-enoyl-CoA-producing]	SPS19_YEAST	10	1101.78924	12.0178924	BY-t1	rrp6-t0	peroxisomal matrix	2,4-dienoyl-CoA reductase (NADPH) activity	fatty acid catabolic process,ascospore formation,oxidation-reduction process
rrp6-t1 / rrp6-t0	P33416	P33416	0.302021585	0.302021585	3.78E-10	7.84E-09	16	P33416	HSP78	Heat shock protein 78, mitochondrial	HSP78_YEAST	44	23.28707713	1.232870771	rrp6-t1	rrp6-t0	cytoplasm,mitochondrion,mitochondrial matrix	protein binding,ATP binding,ATPase activity,unfolded protein binding,chaperone binding,misfolded protein binding	mitochondrial genome maintenance,cellular response to heat,protein refolding,protein unfolding,protein stabilization,chaperone mediated protein folding requiring cofactor,cellular heat acclimation
rrp6-t1 / BY-t0	P39518	P39518	2.138968983	2.138968983	3.89E-10	8.04E-09	16	P39518	FAA2	Long-chain-fatty-acid--CoA ligase 2	LCF2_YEAST	13	340.4471698	4.404471698	rrp6-t1	BY-t0	mitochondrion,peroxisome,endoplasmic reticulum,membrane	long-chain fatty acid-CoA ligase activity,ATP binding,medium-chain fatty acid-CoA ligase activity,very long-chain fatty acid-CoA ligase activity	long-chain fatty acid metabolic process,fatty acid beta-oxidation,peroxisomal long-chain fatty acid import,fatty-acyl-CoA transport,very long-chain fatty acid catabolic process
BY-t1 / rrp6-t0	Q07551	Q07551	0.508536785	0.508536785	3.90E-10	8.04E-09	16	Q07551	YDL124W	NADPH-dependent alpha-keto amide reductase	KAR_YEAST	27	42.26066223	1.422606622	BY-t1	rrp6-t0	nucleus,cytoplasm,cytosol,plasma membrane	alditol:NADP+ 1-oxidoreductase activity,aldo-keto reductase (NADP) activity,alpha-keto amide reductase activity,alpha-keto ester reductase activity	cellular aromatic compound metabolic process,cellular response to oxidative stress,cellular ketone metabolic process,cellular amide metabolic process,oxidation-reduction process
rrp6-t1 / BY-t0	P48231	P48231	-0.404900971	0.404900971	4.01E-10	8.24E-09	16	P48231	TCB2	Tricalbin-2	TCB2_YEAST	38	-24.47118648	0.755288135	rrp6-t1	BY-t0	endoplasmic reticulum,endoplasmic reticulum membrane,plasma membrane,cellular bud,integral component of membrane,cortical endoplasmic reticulum,cell periphery	lipid binding	lipid transport,regulation of phosphatidylinositol dephosphorylation,Requires Ontology,endoplasmic reticulum membrane organization
rrp6-t1 / BY-t0	P40059	P40059	-0.990760861	0.990760861	4.06E-10	8.32E-09	16	P40059	DOT6	Transcriptional regulatory protein DOT6	DOT6_YEAST	11	-49.67876835	0.503212317	rrp6-t1	BY-t0	chromosome, telomeric region,nucleus,cytoplasm,Rpd3L-Expanded complex	sequence-specific DNA binding	chromatin silencing at rDNA,chromatin silencing at telomere,regulation of transcription from RNA polymerase II promoter,transfer RNA gene-mediated silencing
BY-t1 / rrp6-t0	P33416	P33416	0.516275963	0.516275963	4.16E-10	8.48E-09	16	P33416	HSP78	Heat shock protein 78, mitochondrial	HSP78_YEAST	44	43.02585445	1.430258545	BY-t1	rrp6-t0	cytoplasm,mitochondrion,mitochondrial matrix	protein binding,ATP binding,ATPase activity,unfolded protein binding,chaperone binding,misfolded protein binding	mitochondrial genome maintenance,cellular response to heat,protein refolding,protein unfolding,protein stabilization,chaperone mediated protein folding requiring cofactor,cellular heat acclimation
BY-t1 / BY-t0	P36013	P36013	0.596861779	0.596861779	4.15E-10	8.48E-09	16	P36013	MAE1	NAD-dependent malic enzyme, mitochondrial	MAOM_YEAST	42	51.2423089	1.512423089	BY-t1	BY-t0	mitochondrion,mitochondrial matrix,cytosol	malic enzyme activity,malate dehydrogenase (decarboxylating) (NAD+) activity,oxaloacetate decarboxylase activity,metal ion binding,NAD binding	pyruvate metabolic process,malate metabolic process,cellular amino acid metabolic process,oxidation-reduction process
BY-t1 / rrp6-t0	P32505	P32505	-1.589602887	1.589602887	4.22E-10	8.59E-09	16	P32505	NAB2	Nuclear polyadenylated RNA-binding protein NAB2	NAB2_YEAST	14	-66.77371011	0.332262899	BY-t1	rrp6-t0	nucleus,cytoplasm	tRNA binding,mRNA binding,protein binding,5S rRNA binding,poly(A) binding,7S RNA binding,ribonuclease P RNA binding,metal ion binding	mRNA polyadenylation,poly(A)+ mRNA export from nucleus,regulation of mRNA stability,positive regulation of transcription from RNA polymerase III promoter,negative regulation of nuclear-transcribed mRNA catabolic process, deadenylation-dependent decay,negative regulation of mRNA polyadenylation
rrp6-t1 / rrp6-t0	Q03102	Q03102	1.140940412	1.140940412	4.31E-10	8.74E-09	16	Q03102	YML131W	Uncharacterized membrane protein YML131W	YMN1_YEAST	13	120.5247241	2.205247241	rrp6-t1	rrp6-t0	cytoplasm,cytosol,integral component of membrane	molecular_function,oxidoreductase activity	biological_process,oxidation-reduction process
rrp6-t1 / BY-t1	Q04177	Q04177	0.312352378	0.312352378	4.34E-10	8.77E-09	16	Q04177	UTP5	U3 small nucleolar RNA-associated protein 5	UTP5_YEAST	14	24.1730747	1.241730747	rrp6-t1	BY-t1	nucleoplasm,nucleolus,small-subunit processome,rDNA heterochromatin,t-UTP complex	molecular_function,protein binding	maturation of SSU-rRNA from tricistronic rRNA transcript (SSU-rRNA, 5.8S rRNA, LSU-rRNA),rRNA methylation,positive regulation of transcription from RNA polymerase I promoter
rrp6-t1 / BY-t0	Q04062	Q04062	0.235484651	0.235484651	4.40E-10	8.85E-09	16	Q04062	RPN9	26S proteasome regulatory subunit RPN9	RPN9_YEAST	23	17.7302167	1.177302167	rrp6-t1	BY-t0	nucleus,cytosol,proteasome regulatory particle, lid subcomplex,proteasome storage granule	structural molecule activity,protein binding	ubiquitin-dependent protein catabolic process,proteasome assembly
BY-t1 / BY-t0	P04806	P04806	2.872102849	2.872102849	4.47E-10	8.95E-09	16	P04806	HXK1	Hexokinase-1	HXKA_YEAST	39	632.1315258	7.321315258	BY-t1	BY-t0	cytoplasm,mitochondrion,cytosol	glucokinase activity,hexokinase activity,ATP binding,glucose binding,fructokinase activity,mannokinase activity	cellular glucose homeostasis,fructose metabolic process,glucose metabolic process,mannose metabolic process,glycolytic process,fructose import,glucose import,carbohydrate phosphorylation,glucose 6-phosphate metabolic process
rrp6-t1 / rrp6-t0	P09938	P09938	0.702633895	0.702633895	4.48E-10	8.95E-09	16	P09938	RNR2	Ribonucleoside-diphosphate reductase small chain 1	RIR2_YEAST	28	62.74733227	1.627473323	rrp6-t1	rrp6-t0	nucleus,cytoplasm,ribonucleoside-diphosphate reductase complex	ribonucleoside-diphosphate reductase activity, thioredoxin disulfide as acceptor,protein binding,ferrous iron binding,zinc ion binding,protein heterodimerization activity	DNA replication,deoxyribonucleotide biosynthetic process,oxidation-reduction process
BY-t1 / BY-t0	Q04336	Q04336	1.60497661	1.60497661	4.48E-10	8.95E-09	16	Q04336	YMR196W	Uncharacterized protein YMR196W	YM54_YEAST	23	204.1908188	3.041908188	BY-t1	BY-t0	cytoplasm	molecular_function,mannosyl-oligosaccharide glucosidase activity	biological_process,oligosaccharide metabolic process
BY-t1 / BY-t0	P33327	P33327	1.560111251	1.560111251	4.52E-10	8.98E-09	16	P33327	GDH2	NAD-specific glutamate dehydrogenase	DHE2_YEAST	49	194.8765816	2.948765816	BY-t1	BY-t0	mitochondrion	glutamate dehydrogenase (NAD+) activity,protein binding	glutamate catabolic process,nitrogen compound metabolic process,glutamate catabolic process to 2-oxoglutarate,oxidation-reduction process
rrp6-t1 / rrp6-t0	P53296	P53296	-0.540898773	0.540898773	4.52E-10	8.98E-09	16	P53296	ATF2	Alcohol O-acetyltransferase 2	ATF2_YEAST	18	-31.26574262	0.687342574	rrp6-t1	rrp6-t0	cytoplasm,endoplasmic reticulum,lipid particle,integral component of endoplasmic reticulum membrane	alcohol O-acetyltransferase activity,N-acetyltransferase activity	steroid metabolic process,response to toxic substance,sterol acetylation,acetate ester metabolic process involved in fermentation
rrp6-t0 / BY-t0	Q12122	Q12122	0.319669298	0.319669298	4.56E-10	9.04E-09	16	Q12122	LYS21	Homocitrate synthase, mitochondrial	HOSM_YEAST	31	24.80444326	1.248044433	rrp6-t0	BY-t0	nucleus,mitochondrion	homocitrate synthase activity,metal ion binding	lysine biosynthetic process via aminoadipic acid
BY-t1 / BY-t0	P22855	P22855	1.417894809	1.417894809	4.64E-10	9.16E-09	16	P22855	AMS1	Alpha-mannosidase	MAN1_YEAST	30	167.1953331	2.671953331	BY-t1	BY-t0	fungal-type vacuole membrane,CVT complex	alpha-mannosidase activity,protein binding,carbohydrate binding,metal ion binding	oligosaccharide catabolic process,mannose catabolic process
rrp6-t1 / BY-t0	P26783	P26783	-0.542878719	0.542878719	4.75E-10	9.36E-09	16	P26783	RPS5	40S ribosomal protein S5	RS5_YEAST	17	-31.36000843	0.686399916	rrp6-t1	BY-t0	ribosome,cytosolic small ribosomal subunit,90S preribosome	mRNA binding,structural constituent of ribosome,protein binding,rRNA binding	ribosomal small subunit assembly,rRNA export from nucleus,translation,regulation of translational fidelity
rrp6-t0 / BY-t0	P32614	P32614	0.432443992	0.432443992	4.81E-10	9.39E-09	16	P32614	FRD1	Fumarate reductase 1	FRDS_YEAST	34	34.95177867	1.349517787	rrp6-t0	BY-t0	mitochondrion,cytosol,plasma membrane	succinate dehydrogenase activity,fumarate reductase (NADH) activity	oxidation-reduction process,cellular response to anoxia
rrp6-t1 / BY-t1	Q04013	Q04013	0.831340223	0.831340223	4.82E-10	9.39E-09	16	Q04013	YHM2	Citrate/oxoglutarate carrier protein	YHM2_YEAST	12	77.93375494	1.779337549	rrp6-t1	BY-t1	mitochondrion,mitochondrial inner membrane,integral component of membrane,mitochondrial nucleoid	DNA binding,tricarboxylate secondary active transmembrane transporter activity	mitochondrial genome maintenance,tricarboxylic acid transport,mitochondrial citrate transport,alpha-ketoglutarate transport
BY-t1 / rrp6-t0	Q06494	Q06494	0.434319458	0.434319458	4.82E-10	9.39E-09	16	Q06494	YPR127W	Putative pyridoxal reductase	PLR1_YEAST	10	35.12732657	1.351273266	BY-t1	rrp6-t0	nucleus,cytoplasm	molecular_function,pyridoxine:NADP 4-dehydrogenase activity	biological_process,vitamin B6 catabolic process,oxidation-reduction process
BY-t1 / rrp6-t0	Q12019	Q12019	-0.310022444	0.310022444	4.80E-10	9.39E-09	16	Q12019	MDN1	Midasin	MDN1_YEAST	153	-19.33707894	0.806629211	BY-t1	rrp6-t0	nucleus,nucleoplasm,nucleolus,mitochondrion,preribosome, large subunit precursor	protein binding,ATP binding,ATPase activity	ribosomal large subunit assembly,rRNA processing,Requires Ontology,regulation of ribosomal subunit export from nucleus
rrp6-t1 / BY-t1	P22276	P22276	0.371871835	0.371871835	4.88E-10	9.45E-09	16	P22276	RET1	DNA-directed RNA polymerase III subunit RPC2	RPC2_YEAST	37	29.40306911	1.294030691	rrp6-t1	BY-t1	nucleoplasm,DNA-directed RNA polymerase III complex	DNA binding,ribonucleoside binding,metal ion binding,RNA polymerase III activity,DNA-directed RNA polymerase activity	termination of RNA polymerase III transcription,tRNA transcription from RNA polymerase III promoter
rrp6-t1 / BY-t1	P38295	P38295	-0.427289943	0.427289943	4.87E-10	9.45E-09	16	P38295	EHT1	Medium-chain fatty acid ethyl ester synthase/esterase 2	MCFS2_YEAST	18	-25.63425891	0.743657411	rrp6-t1	BY-t1	mitochondrion,mitochondrial outer membrane,lipid particle	alcohol O-acetyltransferase activity,acetylesterase activity,serine hydrolase activity,alcohol O-butanoyltransferase activity,short-chain carboxylesterase activity,acylglycerol lipase activity	cellular lipid metabolic process,medium-chain fatty acid biosynthetic process,medium-chain fatty acid catabolic process
rrp6-t1 / BY-t0	Q03034	Q03034	-0.559959792	0.559959792	4.98E-10	9.62E-09	16	Q03034	FDC1	Ferulic acid decarboxylase 1	FDC1_YEAST	16	-32.16789319	0.678321068	rrp6-t1	BY-t0	cytoplasm	carboxy-lyase activity,metal ion binding	ferulate metabolic process,cinnamic acid catabolic process,ferulate catabolic process
rrp6-t1 / BY-t0	P0CX47;P0CX48	P0CX47;P0CX48	-0.577316548	0.577316548	5.01E-10	9.64E-09	16	P0CX47;P0CX48	RPS11A;RPS11B	40S ribosomal protein S11-A;40S ribosomal protein S11-B	RS11A_YEAST;RS11B_YEAST	16	-32.97907738	0.670209226	rrp6-t1	BY-t0	cytosolic small ribosomal subunit,90S preribosome;cytosolic small ribosomal subunit,90S preribosome	structural constituent of ribosome,rRNA binding;structural constituent of ribosome,rRNA binding	ribosomal small subunit assembly,maturation of SSU-rRNA from tricistronic rRNA transcript (SSU-rRNA, 5.8S rRNA, LSU-rRNA),cytoplasmic translation;ribosomal small subunit assembly,maturation of SSU-rRNA from tricistronic rRNA transcript (SSU-rRNA, 5.8S rRNA, LSU-rRNA),cytoplasmic translation
rrp6-t1 / BY-t0	P38693	P38693	-0.64340912	0.64340912	5.02E-10	9.64E-09	16	P38693	PHO12	Acid phosphatase PHO12	PPAC_YEAST	14	-35.98016427	0.640198357	rrp6-t1	BY-t0	fungal-type vacuole,fungal-type cell wall	acid phosphatase activity	biological_process,dephosphorylation
BY-t1 / rrp6-t0	P50861	P50861	0.631200768	0.631200768	5.16E-10	9.88E-09	16	P50861	RIB4	6,7-dimethyl-8-ribityllumazine synthase	RIB4_YEAST	9	54.88535814	1.548853581	BY-t1	rrp6-t0	nucleus,cytoplasm,mitochondrial intermembrane space,riboflavin synthase complex	6,7-dimethyl-8-ribityllumazine synthase activity	riboflavin biosynthetic process
BY-t1 / BY-t0	P07259	P07259	0.339402638	0.339402638	5.25E-10	9.99E-09	16	P07259	URA2	Protein URA2	PYR1_YEAST	154	26.52326033	1.265232603	BY-t1	BY-t0	cytoplasm,mitochondrion,cytosol,integral component of membrane	aspartate carbamoyltransferase activity,carbamoyl-phosphate synthase (glutamine-hydrolyzing) activity,dihydroorotase activity,ATP binding,amino acid binding,metal ion binding	'de novo' pyrimidine nucleobase biosynthetic process,UTP biosynthetic process,glutamine metabolic process,nitrogen compound metabolic process,citrulline biosynthetic process,'de novo' UMP biosynthetic process,negative regulation of pyrimidine nucleobase metabolic process
rrp6-t1 / rrp6-t0	Q12230	Q12230	0.499339545	0.499339545	5.24E-10	9.99E-09	16	Q12230	LSP1	Sphingolipid long chain base-responsive protein LSP1	LSP1_YEAST	23	41.35662939	1.413566294	rrp6-t1	rrp6-t0	cytoplasm,mitochondrion,mitochondrial outer membrane,plasma membrane,eisosome,eisosome filament,cell periphery	protein binding,lipid binding	negative regulation of protein kinase activity,endocytosis,response to heat,eisosome assembly
BY-t1 / BY-t0	P38009	P38009	0.429009276	0.429009276	5.28E-10	1.00E-08	16	P38009	ADE17	Bifunctional purine biosynthesis protein ADE17	PUR92_YEAST	38	34.63087251	1.346308725	BY-t1	BY-t0	cytosol,plasma membrane	IMP cyclohydrolase activity,phosphoribosylaminoimidazolecarboxamide formyltransferase activity,protein binding	purine nucleotide biosynthetic process,'de novo' IMP biosynthetic process
BY-t1 / rrp6-t0	P53885	P53885	0.85241523	0.85241523	5.37E-10	1.02E-08	16	P53885	MDG1	Signal transduction protein MDG1	MDG1_YEAST	12	80.55210375	1.805521037	BY-t1	rrp6-t0	nucleus,cytoplasm,plasma membrane,nucleotide-activated protein kinase complex,membrane raft	molecular_function,protein kinase binding	pheromone-dependent signal transduction involved in conjugation with cellular fusion
BY-t1 / rrp6-t0	P36156	P36156	2.208106561	2.208106561	5.42E-10	1.02E-08	16	P36156	ECM4	Glutathione S-transferase omega-like 2	GTO2_YEAST	7	362.068442	4.62068442	BY-t1	rrp6-t0	cytoplasm	glutathione transferase activity,glutathione dehydrogenase (ascorbate) activity	glutathione metabolic process,oxidation-reduction process,cell wall organization,cellular oxidant detoxification
rrp6-t1 / rrp6-t0	P53228	P53228	3.61128537	3.61128537	5.46E-10	1.03E-08	16	P53228	NQM1	Transaldolase NQM1	TAL2_YEAST	19	1122.095709	12.22095709	rrp6-t1	rrp6-t0	nucleus,cytoplasm	sedoheptulose-7-phosphate:D-glyceraldehyde-3-phosphate glyceronetransferase activity	carbohydrate metabolic process,pentose-phosphate shunt, non-oxidative branch,cellular response to oxidative stress
rrp6-t1 / rrp6-t0	P31787	P31787	-1.291606481	1.291606481	5.65E-10	1.06E-08	16	P31787	ACB1	Acyl-CoA-binding protein	ACBP_YEAST	12	-59.15040955	0.408495905	rrp6-t1	rrp6-t0	extracellular region,nucleus,cytoplasm,cytosol	lipid binding,long-chain fatty acyl-CoA binding	very long-chain fatty acid biosynthetic process
rrp6-t1 / BY-t0	P13587	P13587	0.634807591	0.634807591	5.68E-10	1.06E-08	16	P13587	ENA1	Sodium transport ATPase 1	ATN1_YEAST	35	55.2730652	1.552730652	rrp6-t1	BY-t0	fungal-type vacuole,plasma membrane,integral component of membrane,cell periphery	ATP binding,hydrogen-exporting ATPase activity, phosphorylative mechanism,sodium-exporting ATPase activity, phosphorylative mechanism,potassium-transporting ATPase activity,ATPase activity	potassium ion transport,sodium ion transport,hyperosmotic response,response to pH,response to salt stress,sodium ion transmembrane transport,cellular response to glucose starvation,transmembrane transport,potassium ion transmembrane transport,hydrogen ion transmembrane transport
BY-t1 / rrp6-t0	P33401	P33401	-0.386529608	0.386529608	5.70E-10	1.06E-08	16	P33401	PGM1	Phosphoglucomutase 1	PGM1_YEAST	29	-23.50324832	0.764967517	BY-t1	rrp6-t0	cytoplasm,cytosol	magnesium ion binding,phosphoglucomutase activity	carbohydrate metabolic process,glycogen biosynthetic process,trehalose biosynthetic process,glucose metabolic process,UDP-glucose metabolic process,glucose 1-phosphate metabolic process,galactose catabolic process,glucose 6-phosphate metabolic process
rrp6-t1 / BY-t0	Q05905	Q05905	-0.318059277	0.318059277	5.70E-10	1.06E-08	16	Q05905	HRI1	Protein HRI1	HRI1_YEAST	16	-19.78517928	0.802148207	rrp6-t1	BY-t0	nucleus,endoplasmic reticulum membrane,cytosol	molecular_function	protein targeting to membrane
rrp6-t1 / rrp6-t0	P53312	P53312	1.004317969	1.004317969	5.81E-10	1.08E-08	16	P53312	LSC2	Succinate--CoA ligase [ADP-forming] subunit beta, mitochondrial	SUCB_YEAST	27	100.5994943	2.005994943	rrp6-t1	rrp6-t0	mitochondrion,succinate-CoA ligase complex	magnesium ion binding,succinate-CoA ligase (ADP-forming) activity,succinate-CoA ligase (GDP-forming) activity,ATP binding	tricarboxylic acid cycle,succinyl-CoA metabolic process
rrp6-t1 / BY-t0	P38627	P38627	0.885576551	0.885576551	5.91E-10	1.10E-08	16	P38627	URA8	CTP synthase 2	URA8_YEAST	26	84.75027999	1.8475028	rrp6-t1	BY-t0	fungal-type vacuole,cytoplasm,cytoophidium	CTP synthase activity,ATP binding,identical protein binding	CTP biosynthetic process,glutamine metabolic process,pyrimidine nucleobase biosynthetic process,'de novo' CTP biosynthetic process
BY-t1 / BY-t0	P36148	P36148	0.641749635	0.641749635	5.98E-10	1.10E-08	16	P36148	GPT2	Glycerol-3-phosphate O-acyltransferase 2	GPT2_YEAST	24	56.02201767	1.560220177	BY-t1	BY-t0	cytoplasm,endoplasmic reticulum,lipid particle,integral component of endoplasmic reticulum membrane	glycerol-3-phosphate O-acyltransferase activity,glycerone-phosphate O-acyltransferase activity,Requires Ontology	phospholipid biosynthetic process,CDP-diacylglycerol biosynthetic process,regulation of triglyceride metabolic process
rrp6-t1 / BY-t0	P37898	P37898	-0.980459976	0.980459976	5.99E-10	1.10E-08	16	P37898	AAP1	Alanine/arginine aminopeptidase	AAP1_YEAST	44	-49.31818753	0.506818125	rrp6-t1	BY-t0	nucleus,cytoplasm	zinc ion binding,peptide binding,metalloaminopeptidase activity	glycogen metabolic process,proteolysis,peptide catabolic process
rrp6-t0 / BY-t0	Q12099	Q12099	0.358709331	0.358709331	6.04E-10	1.11E-08	16	Q12099	FAL1	ATP-dependent RNA helicase FAL1	FAL1_YEAST	14	28.2278228	1.282278228	rrp6-t0	BY-t0	nucleolus,preribosome, small subunit precursor,catalytic step 2 spliceosome,FAL1-SGD1 complex	RNA binding,RNA helicase activity,mRNA binding,protein binding,ATP binding	maturation of SSU-rRNA from tricistronic rRNA transcript (SSU-rRNA, 5.8S rRNA, LSU-rRNA)
BY-t1 / BY-t0	P21801	P21801	1.274912201	1.274912201	6.12E-10	1.12E-08	16	P21801	SDH2	Succinate dehydrogenase [ubiquinone] iron-sulfur subunit, mitochondrial	SDHB_YEAST	11	141.9840908	2.419840908	BY-t1	BY-t0	mitochondrion,mitochondrial respiratory chain complex II, succinate dehydrogenase complex (ubiquinone),mitochondrial membrane,fungal-type vacuole membrane	protein binding,succinate dehydrogenase (ubiquinone) activity,electron carrier activity,metal ion binding,2 iron, 2 sulfur cluster binding,3 iron, 4 sulfur cluster binding,4 iron, 4 sulfur cluster binding	tricarboxylic acid cycle,aerobic respiration,respiratory electron transport chain,cellular respiration
rrp6-t1 / rrp6-t0	P53141	P53141	-0.512894563	0.512894563	6.18E-10	1.13E-08	16	P53141	MLC1	Myosin light chain 1	MLC1_YEAST	15	-29.91850595	0.700814941	rrp6-t1	rrp6-t0	cellular bud neck contractile ring,cellular bud tip,cellular bud neck,myosin II complex,site of polarized growth,vesicle,Requires Ontology	calcium ion binding,protein binding,myosin V binding,myosin II heavy chain binding,identical protein binding	vesicle targeting,protein localization to cell division site involved in mitotic actomyosin contractile ring assembly
BY-t1 / BY-t0	P22768	P22768	1.419476687	1.419476687	6.21E-10	1.13E-08	16	P22768	ARG1	Argininosuccinate synthase	ASSY_YEAST	22	167.4884664	2.674884664	BY-t1	BY-t0	cytoplasm,cytosol	argininosuccinate synthase activity,ATP binding	urea cycle,argininosuccinate metabolic process,arginine biosynthetic process
rrp6-t1 / BY-t1	P49095	P49095	0.515973727	0.515973727	6.22E-10	1.13E-08	16	P49095	GCV2	Glycine dehydrogenase (decarboxylating), mitochondrial	GCSP_YEAST	34	42.9958945	1.429958945	rrp6-t1	BY-t1	mitochondrion,glycine cleavage complex	glycine dehydrogenase (decarboxylating) activity,glycine binding,pyridoxal phosphate binding	one-carbon metabolic process,glycine decarboxylation via glycine cleavage system,oxidation-reduction process
rrp6-t1 / BY-t0	P48589	P48589	-0.268219415	0.268219415	6.38E-10	1.16E-08	16	P48589	RPS12	40S ribosomal protein S12	RS12_YEAST	11	-16.965627	0.83034373	rrp6-t1	BY-t0	cytosolic small ribosomal subunit	structural constituent of ribosome	cytoplasmic translation
rrp6-t1 / BY-t0	P06367	P06367	-0.434647369	0.434647369	6.47E-10	1.17E-08	16	P06367	RPS14A	40S ribosomal protein S14-A	RS14A_YEAST	16	-26.01254233	0.739874577	rrp6-t1	BY-t0	nucleoplasm,nucleolus,cytosolic small ribosomal subunit,90S preribosome,small-subunit processome	mRNA binding,structural constituent of ribosome,mRNA 5'-UTR binding,small ribosomal subunit rRNA binding	ribosomal small subunit assembly,maturation of SSU-rRNA from tricistronic rRNA transcript (SSU-rRNA, 5.8S rRNA, LSU-rRNA),cytoplasmic translation,translation,rRNA methylation
rrp6-t1 / BY-t0	P17709	P17709	0.898319573	0.898319573	6.50E-10	1.17E-08	16	P17709	GLK1	Glucokinase-1	HXKG_YEAST	32	86.38936857	1.863893686	rrp6-t1	BY-t0	mitochondrion,cytosol,plasma membrane	glucokinase activity,ATP binding,glucose binding,fructokinase activity,mannokinase activity	cellular glucose homeostasis,glucose metabolic process,mannose metabolic process,glycolytic process,glucose import,carbohydrate phosphorylation,glucose 6-phosphate metabolic process
BY-t1 / rrp6-t0	P41807	P41807	0.213246345	0.213246345	6.58E-10	1.18E-08	16	P41807	VMA13	V-type proton ATPase subunit H	VATH_YEAST	34	15.92938882	1.159293888	BY-t1	rrp6-t0	vacuolar proton-transporting V-type ATPase, V1 domain,fungal-type vacuole membrane	protein binding,proton-transporting ATPase activity, rotational mechanism	vacuolar acidification,hydrogen ion transmembrane transport
rrp6-t1 / rrp6-t0	O43137	O43137	-0.603099476	0.603099476	6.68E-10	1.20E-08	16	O43137	YBR085C-A	Uncharacterized protein YBR085C-A	YB085_YEAST	6	-34.1661934	0.658338066	rrp6-t1	rrp6-t0	nucleus,cytoplasm	molecular_function	biological_process
rrp6-t1 / BY-t0	P22202	P22202	1.126539041	1.126539041	6.69E-10	1.20E-08	16	P22202	SSA4	Heat shock protein SSA4	HSP74_YEAST	19	118.3343375	2.183343375	rrp6-t1	BY-t0	nucleus,cytoplasm,cytosol,plasma membrane	ATP binding,ATPase activity,heat shock protein binding,protein binding involved in protein folding,unfolded protein binding,misfolded protein binding	protein folding,SRP-dependent cotranslational protein targeting to membrane, translocation,vesicle-mediated transport,cellular response to unfolded protein,protein refolding,chaperone mediated protein folding requiring cofactor
rrp6-t0 / BY-t0	P07702	P07702	0.229188595	0.229188595	6.72E-10	1.20E-08	16	P07702	LYS2	L-2-aminoadipate reductase	LYS2_YEAST	72	17.21755054	1.172175505	rrp6-t0	BY-t0	cytoplasm	L-aminoadipate-semialdehyde dehydrogenase activity,phosphopantetheine binding	lysine biosynthetic process via aminoadipic acid,oxidation-reduction process
rrp6-t1 / rrp6-t0	P14832	P14832	-0.366934306	0.366934306	6.81E-10	1.21E-08	16	P14832	CPR1	Peptidyl-prolyl cis-trans isomerase	CYPH_YEAST	13	-22.45714846	0.775428515	rrp6-t1	rrp6-t0	nucleus,cytoplasm,mitochondrion,mitochondrial intermembrane space,Set3 complex	mRNA binding,peptidyl-prolyl cis-trans isomerase activity,cyclosporin A binding	protein peptidyl-prolyl isomerization,protein folding,protein transport,histone deacetylation,ascospore formation,cellular protein metabolic process,positive regulation of meiotic nuclear division
rrp6-t1 / BY-t1	P38075	P38075	-0.415547149	0.415547149	6.88E-10	1.22E-08	16	P38075	PDX3	Pyridoxamine 5'-phosphate oxidase	PDX3_YEAST	20	-25.02648997	0.7497351	rrp6-t1	BY-t1	mitochondrial intermembrane space	pyridoxamine-phosphate oxidase activity,FMN binding	pyridoxine biosynthetic process,pyridoxal 5'-phosphate salvage,oxidation-reduction process
BY-t1 / rrp6-t0	Q12179	Q12179	-1.702481702	1.702481702	6.98E-10	1.24E-08	16	Q12179	YPL245W	Uncharacterized protein YPL245W	YP245_YEAST	23	-69.27428906	0.307257109	BY-t1	rrp6-t0	nucleus,cytoplasm	molecular_function	biological_process
rrp6-t1 / BY-t0	P14904	P14904	-0.998010332	0.998010332	7.05E-10	1.24E-08	16	P14904	APE1	Vacuolar aminopeptidase 1	AMPL_YEAST	21	-49.93099579	0.500690042	rrp6-t1	BY-t0	fungal-type vacuole,cytoplasm,CVT complex	protein binding,zinc ion binding,identical protein binding,metalloaminopeptidase activity	proteolysis,CVT pathway
rrp6-t1 / rrp6-t0	P32472	P32472	-0.581783388	0.581783388	7.02E-10	1.24E-08	16	P32472	FPR2	Peptidyl-prolyl cis-trans isomerase FPR2	FKBP2_YEAST	7	-33.18626515	0.668137348	rrp6-t1	rrp6-t0	fungal-type vacuole,nucleus,cytoplasm,endoplasmic reticulum membrane,membrane	peptidyl-prolyl cis-trans isomerase activity,FK506 binding	protein peptidyl-prolyl isomerization,biological_process
BY-t1 / rrp6-t0	P40165	P40165	1.005158553	1.005158553	7.06E-10	1.24E-08	16	P40165	NNR1	NAD(P)H-hydrate epimerase	NNRE_YEAST	6	100.7164073	2.007164073	BY-t1	rrp6-t0	cytoplasm,mitochondrion	nucleotide binding,metal ion binding,NADHX epimerase activity,NADPHX epimerase activity	nicotinamide nucleotide metabolic process
BY-t1 / rrp6-t0	P53136	P53136	-0.282186356	0.282186356	7.05E-10	1.24E-08	16	P53136	NSA1	Ribosome biogenesis protein NSA1	NSA1_YEAST	18	-17.76561621	0.822343838	BY-t1	rrp6-t0	nucleus,nucleolus,preribosome, large subunit precursor	molecular_function,protein binding	rRNA processing,ribosomal large subunit biogenesis
rrp6-t1 / BY-t0	P00128	P00128	1.179994158	1.179994158	7.17E-10	1.25E-08	16	P00128	QCR7	Cytochrome b-c1 complex subunit 7, mitochondrial	QCR7_YEAST	10	126.5758595	2.265758595	rrp6-t1	BY-t0	mitochondrion,mitochondrial respiratory chain complex III,matrix side of mitochondrial inner membrane	ubiquinol-cytochrome-c reductase activity	mitochondrial electron transport, ubiquinol to cytochrome c,aerobic respiration,mitochondrial respiratory chain complex III assembly
BY-t1 / rrp6-t0	Q00416	Q00416	-0.447391598	0.447391598	7.16E-10	1.25E-08	16	Q00416	SEN1	Helicase SEN1	SEN1_YEAST	38	-26.66324168	0.733367583	BY-t1	rrp6-t0	nucleus,replication fork,cytoplasm,nuclear body,Nrd1 complex	transcription termination site sequence-specific DNA binding,RNA binding,mRNA binding,protein binding,ATP binding,protein domain specific binding,5'-3' RNA helicase activity,5'-3' DNA/RNA helicase activity,5'-3' DNA helicase activity	transcription-coupled nucleotide-excision repair,DNA-templated transcription, termination,rRNA processing,termination of RNA polymerase II transcription,mRNA polyadenylation,tRNA processing,snRNA processing,mRNA 3'-end processing,snoRNA 3'-end processing,DNA duplex unwinding,DNA-dependent DNA replication maintenance of fidelity,cell redox homeostasis,negative regulation of flocculation,regulation…
rrp6-t0 / BY-t0	P17649	P17649	-0.820983804	0.820983804	7.30E-10	1.27E-08	16	P17649	UGA1	4-aminobutyrate aminotransferase	GABAT_YEAST	30	-43.39441941	0.566055806	rrp6-t0	BY-t0	mitochondrion,cytosol	4-aminobutyrate transaminase activity,pyridoxal phosphate binding,4-aminobutyrate:2-oxoglutarate transaminase activity	gamma-aminobutyric acid catabolic process
rrp6-t1 / BY-t0	P04806	P04806	2.585860163	2.585860163	7.52E-10	1.31E-08	16	P04806	HXK1	Hexokinase-1	HXKA_YEAST	39	500.3734432	6.003734432	rrp6-t1	BY-t0	cytoplasm,mitochondrion,cytosol	glucokinase activity,hexokinase activity,ATP binding,glucose binding,fructokinase activity,mannokinase activity	cellular glucose homeostasis,fructose metabolic process,glucose metabolic process,mannose metabolic process,glycolytic process,fructose import,glucose import,carbohydrate phosphorylation,glucose 6-phosphate metabolic process
rrp6-t1 / rrp6-t0	P00128	P00128	1.11852606	1.11852606	7.57E-10	1.31E-08	16	P00128	QCR7	Cytochrome b-c1 complex subunit 7, mitochondrial	QCR7_YEAST	10	117.1250318	2.171250318	rrp6-t1	rrp6-t0	mitochondrion,mitochondrial respiratory chain complex III,matrix side of mitochondrial inner membrane	ubiquinol-cytochrome-c reductase activity	mitochondrial electron transport, ubiquinol to cytochrome c,aerobic respiration,mitochondrial respiratory chain complex III assembly
BY-t1 / rrp6-t0	P36060	P36060	1.343878299	1.343878299	7.67E-10	1.33E-08	16	P36060	MCR1	NADH-cytochrome b5 reductase 2	MCR1_YEAST	18	153.8327637	2.538327637	BY-t1	rrp6-t0	mitochondrion,mitochondrial outer membrane,mitochondrial intermembrane space,integral component of mitochondrial outer membrane	NADH dehydrogenase activity,cytochrome-b5 reductase activity, acting on NAD(P)H,protein binding	ergosterol biosynthetic process,cellular response to oxidative stress,oxidation-reduction process
BY-t1 / rrp6-t0	P07278	P07278	0.656438746	0.656438746	7.78E-10	1.34E-08	16	P07278	BCY1	cAMP-dependent protein kinase regulatory subunit	KAPR_YEAST	23	57.61870421	1.576187042	BY-t1	rrp6-t0	chromatin,nucleus,cytoplasm,plasma membrane,cAMP-dependent protein kinase complex	cAMP-dependent protein kinase inhibitor activity,protein binding,cAMP-dependent protein kinase regulator activity,cAMP binding,identical protein binding	regulation of cytoplasmic mRNA processing body assembly,regulation of protein kinase A signaling,positive regulation of transcription from RNA polymerase II promoter in response to nitrogen starvation,regulation of cAMP-mediated signaling,positive regulation of adenylate cyclase activity,negative regulation of Ras protein signal transduction,positive regulation of transcription from RNA polymeras…
rrp6-t1 / BY-t0	P51401	P51401	-0.349598865	0.349598865	7.80E-10	1.34E-08	16	P51401	RPL9B	60S ribosomal protein L9-B	RL9B_YEAST	13	-21.51977217	0.784802278	rrp6-t1	BY-t0	cytosolic large ribosomal subunit	structural constituent of ribosome,rRNA binding	cytoplasmic translation
BY-t1 / rrp6-t0	P00890	P00890	0.743588088	0.743588088	7.90E-10	1.36E-08	16	P00890	CIT1	Citrate synthase, mitochondrial	CISY1_YEAST	29	67.43348585	1.674334859	BY-t1	rrp6-t0	mitochondrion,mitochondrial intermembrane space,mitochondrial matrix,cytosol	citrate (Si)-synthase activity,citrate synthase activity	carbohydrate metabolic process,tricarboxylic acid cycle,citrate metabolic process,acetyl-CoA catabolic process
rrp6-t1 / BY-t0	P00815	P00815	-0.382158762	0.382158762	7.95E-10	1.36E-08	16	P00815	HIS4	Histidine biosynthesis trifunctional protein	HIS2_YEAST	44	-23.27113934	0.767288607	rrp6-t1	BY-t0	cytoplasm,cytosol	histidinol dehydrogenase activity,phosphoribosyl-AMP cyclohydrolase activity,phosphoribosyl-ATP diphosphatase activity,protein binding,ATP binding,metal ion binding,NAD binding	histidine biosynthetic process,oxidation-reduction process
BY-t1 / rrp6-t0	P07257	P07257	0.575299165	0.575299165	8.11E-10	1.37E-08	16	P07257	QCR2	Cytochrome b-c1 complex subunit 2, mitochondrial	QCR2_YEAST	26	48.99864024	1.489986402	BY-t1	rrp6-t0	mitochondrion,mitochondrial respiratory chain complex III,mitochondrial crista	protein binding,metal ion binding,ubiquinol-cytochrome-c reductase activity	mitochondrial electron transport, ubiquinol to cytochrome c,proteolysis,aerobic respiration
BY-t1 / rrp6-t0	P18544	P18544	0.549476587	0.549476587	8.06E-10	1.37E-08	16	P18544	ARG8	Acetylornithine aminotransferase, mitochondrial	ARGD_YEAST	9	46.3554619	1.463554619	BY-t1	rrp6-t0	mitochondrion,mitochondrial matrix	N2-acetyl-L-ornithine:2-oxoglutarate 5-aminotransferase activity,pyridoxal phosphate binding,identical protein binding	arginine biosynthetic process,ornithine biosynthetic process
rrp6-t1 / BY-t0	P23248	P23248	-0.697783495	0.697783495	8.12E-10	1.37E-08	16	P23248	RPS1B	40S ribosomal protein S1-B	RS3A2_YEAST	31	-38.34813235	0.616518677	rrp6-t1	BY-t0	cytosol,cytosolic small ribosomal subunit,90S preribosome	structural constituent of ribosome	maturation of SSU-rRNA from tricistronic rRNA transcript (SSU-rRNA, 5.8S rRNA, LSU-rRNA),cytoplasmic translation
BY-t1 / BY-t0	P24000	P24000	-0.391612336	0.391612336	8.03E-10	1.37E-08	16	P24000	RPL24B	60S ribosomal protein L24-B	RL24B_YEAST	15	-23.77227822	0.762277218	BY-t1	BY-t0	cytosolic large ribosomal subunit	RNA binding,structural constituent of ribosome	ribosomal large subunit assembly,cytoplasmic translation,translation,assembly of large subunit precursor of preribosome
rrp6-t1 / BY-t1	P32263	P32263	-0.174609091	0.174609091	8.09E-10	1.37E-08	16	P32263	PRO3	Pyrroline-5-carboxylate reductase	P5CR_YEAST	15	-11.39924434	0.886007557	rrp6-t1	BY-t1	cytoplasm	pyrroline-5-carboxylate reductase activity,identical protein binding	proline biosynthetic process,oxidation-reduction process,L-proline biosynthetic process
BY-t1 / BY-t0	Q04304	Q04304	1.698244304	1.698244304	8.10E-10	1.37E-08	16	Q04304	YMR090W	UPF0659 protein YMR090W	YMY0_YEAST	13	224.5058089	3.245058089	BY-t1	BY-t0	cytoplasm	molecular_function	biological_process
rrp6-t1 / BY-t0	P05749	P05749	-0.961314568	0.961314568	8.27E-10	1.39E-08	16	P05749	RPL22A	60S ribosomal protein L22-A	RL22A_YEAST	3	-48.64112763	0.513588724	rrp6-t1	BY-t0	cytosolic large ribosomal subunit	RNA binding,structural constituent of ribosome	cytoplasmic translation
rrp6-t1 / BY-t0	P40483	P40483	0.443070887	0.443070887	8.28E-10	1.39E-08	16	P40483	YIL108W	Putative zinc metalloproteinase YIL108W	YIK8_YEAST	23	35.94950391	1.359495039	rrp6-t1	BY-t0	cytoplasm	molecular_function,protein binding,metallopeptidase activity,metal ion binding	proteolysis,biological_process
BY-t1 / rrp6-t0	P38071	P38071	0.527507156	0.527507156	8.34E-10	1.40E-08	16	P38071	ETR1	Enoyl-[acyl-carrier-protein] reductase, mitochondrial	ETR1_YEAST	18	44.14363734	1.441436373	BY-t1	rrp6-t0	mitochondrion,mitochondrial matrix	DNA binding,enoyl-[acyl-carrier-protein] reductase activity,trans-2-enoyl-CoA reductase (NADPH) activity	fatty acid metabolic process,fatty acid biosynthetic process,aerobic respiration
rrp6-t1 / BY-t1	P08679	P08679	-0.986982108	0.986982108	8.67E-10	1.45E-08	16	P08679	CIT2	Citrate synthase, peroxisomal	CISY2_YEAST	18	-49.54679259	0.504532074	rrp6-t1	BY-t1	cytoplasm,mitochondrion,mitochondrial matrix,peroxisome	citrate (Si)-synthase activity,identical protein binding	carbohydrate metabolic process,tricarboxylic acid cycle,citrate metabolic process
rrp6-t0 / BY-t0	Q02326	Q02326	-0.352789958	0.352789958	8.79E-10	1.46E-08	16	Q02326	RPL6A	60S ribosomal protein L6-A	RL6A_YEAST	17	-21.6931705	0.783068295	rrp6-t0	BY-t0	cytosolic large ribosomal subunit	RNA binding,structural constituent of ribosome	ribosomal large subunit assembly,cytoplasmic translation
rrp6-t1 / BY-t0	P12630	P12630	-1.123980726	1.123980726	8.89E-10	1.47E-08	16	P12630	BAR1	Barrierpepsin	BAR1_YEAST	4	-54.11739291	0.458826071	rrp6-t1	BY-t0	extracellular region,fungal-type cell wall,cell periphery	aspartic-type endopeptidase activity	adaptation of signaling pathway by response to pheromone involved in conjugation with cellular fusion,proteolysis,fungal-type cell wall organization,peptide catabolic process
rrp6-t1 / rrp6-t0	P34222	P34222	-0.511931825	0.511931825	8.89E-10	1.47E-08	16	P34222	PTH2	Peptidyl-tRNA hydrolase 2	PTH2_YEAST	7	-29.87172362	0.701282764	rrp6-t1	rrp6-t0	mitochondrion,mitochondrial outer membrane,cytosol	aminoacyl-tRNA hydrolase activity,protein binding	negative regulation of proteasomal ubiquitin-dependent protein catabolic process
rrp6-t0 / BY-t0	Q01217	Q01217	1.026677069	1.026677069	8.86E-10	1.47E-08	16	Q01217	ARG5,6	Protein ARG5,6, mitochondrial	ARG56_YEAST	23	103.732631	2.03732631	rrp6-t0	BY-t0	mitochondrion,mitochondrial matrix	N-acetyl-gamma-glutamyl-phosphate reductase activity,acetylglutamate kinase activity,acetyl-CoA:L-glutamate N-acetyltransferase activity,ATP binding,arginine binding,protein dimerization activity,NAD binding	regulation of transcription, DNA-templated,arginine biosynthetic process,ornithine biosynthetic process,phosphorylation,oxidation-reduction process
rrp6-t1 / BY-t0	P38234	P38234	-0.452350185	0.452350185	8.97E-10	1.48E-08	16	P38234	RFS1	Protein RFS1	RFS1_YEAST	9	-26.91486965	0.730851303	rrp6-t1	BY-t0	cytoplasm,membrane raft	molecular_function,protein binding,FMN binding	biological_process,oxidation-reduction process
BY-t1 / rrp6-t0	P20447	P20447	-0.30052936	0.30052936	9.01E-10	1.48E-08	16	P20447	DBP3	ATP-dependent RNA helicase DBP3	DBP3_YEAST	29	-18.80455844	0.811954416	BY-t1	rrp6-t0	nucleolus,preribosome, large subunit precursor	RNA binding,RNA helicase activity,ATP binding,RNA-dependent ATPase activity	endonucleolytic cleavage in ITS1 upstream of 5.8S rRNA from tricistronic rRNA transcript (SSU-rRNA, 5.8S rRNA, LSU-rRNA),rRNA processing
rrp6-t1 / BY-t1	Q12019	Q12019	0.376622936	0.376622936	9.06E-10	1.49E-08	16	Q12019	MDN1	Midasin	MDN1_YEAST	153	29.8299234	1.298299234	rrp6-t1	BY-t1	nucleus,nucleoplasm,nucleolus,mitochondrion,preribosome, large subunit precursor	protein binding,ATP binding,ATPase activity	ribosomal large subunit assembly,rRNA processing,Requires Ontology,regulation of ribosomal subunit export from nucleus
rrp6-t1 / BY-t1	P05694	P05694	-0.361269759	0.361269759	9.14E-10	1.50E-08	16	P05694	MET6	5-methyltetrahydropteroyltriglutamate--homocysteine methyltransferase	METE_YEAST	66	-22.15208849	0.778479115	rrp6-t1	BY-t1	cytoplasm,plasma membrane	5-methyltetrahydropteroyltriglutamate-homocysteine S-methyltransferase activity,zinc ion binding	methionine biosynthetic process,methylation
rrp6-t1 / BY-t0	P32799	P32799	1.136140684	1.136140684	9.22E-10	1.50E-08	16	P32799	COX13	Cytochrome c oxidase subunit 13, mitochondrial	COX13_YEAST	2	119.7922755	2.197922755	rrp6-t1	BY-t0	mitochondrion,mitochondrial respiratory chain complex IV,integral component of membrane	enzyme regulator activity,cytochrome-c oxidase activity	mitochondrial electron transport, cytochrome c to oxygen,aerobic respiration,regulation of catalytic activity,mitochondrial respiratory chain supercomplex assembly,hydrogen ion transmembrane transport
rrp6-t1 / BY-t0	Q04458	Q04458	0.596430286	0.596430286	9.20E-10	1.50E-08	16	Q04458	HFD1	Fatty aldehyde dehydrogenase HFD1	HFD1_YEAST	12	51.1970809	1.511970809	rrp6-t1	BY-t0	mitochondrion,mitochondrial outer membrane,endosome,endoplasmic reticulum,lipid particle,endosome membrane,integral component of mitochondrial outer membrane	3-chloroallyl aldehyde dehydrogenase activity,4-hydroxybenzaldehyde dehydrogenase activity,glyceraldehyde-3-phosphate dehydrogenase (NAD+) (non-phosphorylating) activity,carboxylate reductase activity	cellular aldehyde metabolic process,sphingolipid metabolic process,ubiquinone biosynthetic process,ubiquinone biosynthetic process from tyrosine,aldehyde catabolic process,oxidation-reduction process
BY-t1 / rrp6-t0	Q3E705	Q3E705	-0.849706977	0.849706977	9.21E-10	1.50E-08	16	Q3E705	EFG1	rRNA-processing protein EFG1	EFG1P_YEAST	8	-44.51025712	0.554897429	BY-t1	rrp6-t0	nucleolus,nucleolar preribosome,preribosome, small subunit precursor	molecular_function	re-entry into mitotic cell cycle after pheromone arrest,maturation of SSU-rRNA from tricistronic rRNA transcript (SSU-rRNA, 5.8S rRNA, LSU-rRNA),nuclear RNA surveillance
rrp6-t1 / BY-t1	P0CX37;P0CX38	P0CX37;P0CX38	-0.302247928	0.302247928	9.31E-10	1.51E-08	16	P0CX37;P0CX38	RPS6A;RPS6B	40S ribosomal protein S6-A;40S ribosomal protein S6-B	RS6A_YEAST;RS6B_YEAST	23	-18.90122253	0.810987775	rrp6-t1	BY-t1	nucleoplasm,nucleolus,cytosolic small ribosomal subunit,90S preribosome,small-subunit processome;nucleolus,cytoplasm,cytosolic small ribosomal subunit,small-subunit processome	structural constituent of ribosome;structural constituent of ribosome	maturation of SSU-rRNA from tricistronic rRNA transcript (SSU-rRNA, 5.8S rRNA, LSU-rRNA),cytoplasmic translation,rRNA methylation;maturation of SSU-rRNA from tricistronic rRNA transcript (SSU-rRNA, 5.8S rRNA, LSU-rRNA),cytoplasmic translation
BY-t1 / rrp6-t0	Q03104	Q03104	3.254850067	3.254850067	9.35E-10	1.51E-08	16	Q03104	MSC1	Meiotic sister chromatid recombination protein 1	MSC1_YEAST	30	854.5693852	9.545693852	BY-t1	rrp6-t0	mitochondrion,endoplasmic reticulum,plasma membrane	molecular_function	reciprocal meiotic recombination
rrp6-t1 / BY-t1	P36156	P36156	-1.03810507	1.03810507	9.49E-10	1.53E-08	16	P36156	ECM4	Glutathione S-transferase omega-like 2	GTO2_YEAST	7	-51.30333323	0.486966668	rrp6-t1	BY-t1	cytoplasm	glutathione transferase activity,glutathione dehydrogenase (ascorbate) activity	glutathione metabolic process,oxidation-reduction process,cell wall organization,cellular oxidant detoxification
rrp6-t0 / BY-t0	P38693	P38693	-0.622651255	0.622651255	9.48E-10	1.53E-08	16	P38693	PHO12	Acid phosphatase PHO12	PPAC_YEAST	14	-35.05237188	0.649476281	rrp6-t0	BY-t0	fungal-type vacuole,fungal-type cell wall	acid phosphatase activity	biological_process,dephosphorylation
BY-t1 / rrp6-t0	P32191	P32191	1.216946131	1.216946131	9.56E-10	1.54E-08	16	P32191	GUT2	Glycerol-3-phosphate dehydrogenase, mitochondrial	GPDM_YEAST	32	132.4541417	2.324541417	BY-t1	rrp6-t0	mitochondrion,mitochondrial inner membrane,mitochondrial intermembrane space,glycerol-3-phosphate dehydrogenase complex,integral component of mitochondrial outer membrane	glycerol-3-phosphate dehydrogenase activity,sn-glycerol-3-phosphate:ubiquinone-8 oxidoreductase activity	glycerol metabolic process,glycerol-3-phosphate metabolic process,NADH oxidation,glycerol catabolic process
rrp6-t1 / BY-t1	Q03103	Q03103	0.255406421	0.255406421	9.59E-10	1.54E-08	16	Q03103	ERO1	Endoplasmic oxidoreductin-1	ERO1_YEAST	24	19.36719642	1.193671964	rrp6-t1	BY-t1	endoplasmic reticulum,endoplasmic reticulum membrane	protein disulfide isomerase activity,protein disulfide oxidoreductase activity,oxidoreductase activity, acting on a sulfur group of donors, disulfide as acceptor,thiol oxidase activity	protein phosphopantetheinylation,protein folding in endoplasmic reticulum,oxidation-reduction process
BY-t1 / BY-t0	P06738	P06738	3.338634675	3.338634675	9.63E-10	1.54E-08	16	P06738	GPH1	Glycogen phosphorylase	PHSG_YEAST	53	911.6474284	10.11647428	BY-t1	BY-t0	cytoplasm	protein binding,glycogen phosphorylase activity,pyridoxal phosphate binding,Requires Ontology	glycogen catabolic process
rrp6-t0 / BY-t0	P33753	P33753	0.461524686	0.461524686	9.79E-10	1.56E-08	16	P33753	TRM2	tRNA (uracil(54)-C(5))-methyltransferase	TRM2_YEAST	22	37.69963032	1.376996303	rrp6-t0	BY-t0	cellular_component	single-stranded DNA endodeoxyribonuclease activity,tRNA (m5U54) methyltransferase activity,S-adenosylmethionine-dependent tRNA (m5U54) methyltransferase activity,double-stranded DNA 5'-3' exodeoxyribonuclease activity	DNA metabolic process,tRNA modification,tRNA methylation,nucleic acid phosphodiester bond hydrolysis
rrp6-t1 / BY-t1	P05737	P05737	-0.545677658	0.545677658	9.85E-10	1.57E-08	16	P05737	RPL7A	60S ribosomal protein L7-A	RL7A_YEAST	21	-31.49304617	0.685069538	rrp6-t1	BY-t1	cytoplasm,cytosolic large ribosomal subunit	RNA binding,structural constituent of ribosome	maturation of LSU-rRNA from tricistronic rRNA transcript (SSU-rRNA, 5.8S rRNA, LSU-rRNA),maturation of LSU-rRNA,cytoplasmic translation,ribosomal large subunit biogenesis
rrp6-t1 / BY-t1	P38715	P38715	-0.261129202	0.261129202	9.87E-10	1.57E-08	16	P38715	GRE3	NADPH-dependent aldose reductase GRE3	GRE3_YEAST	28	-16.55654508	0.834434549	rrp6-t1	BY-t1	nucleus,cytoplasm,cytosol	mRNA binding,alditol:NADP+ 1-oxidoreductase activity,D-xylose:NADP reductase activity	galactose catabolic process,arabinose catabolic process,cellular response to oxidative stress,D-xylose catabolic process,oxidation-reduction process,cellular response to osmotic stress
rrp6-t1 / BY-t0	P00927	P00927	0.511268004	0.511268004	9.90E-10	1.57E-08	16	P00927	ILV1	Threonine dehydratase, mitochondrial	THDH_YEAST	41	42.53023629	1.425302363	rrp6-t1	BY-t0	mitochondrion	L-threonine ammonia-lyase activity,pyridoxal phosphate binding	threonine catabolic process,cellular amino acid biosynthetic process,isoleucine biosynthetic process
rrp6-t0 / BY-t0	P33302	P33302	-0.48617782	0.48617782	1.00E-09	1.59E-08	16	P33302	PDR5	Pleiotropic ABC efflux transporter of multiple drugs	PDR5_YEAST	66	-28.60860091	0.713913991	rrp6-t0	BY-t0	mitochondrion,plasma membrane,integral component of membrane,cell periphery	protein binding,ATP binding,xenobiotic-transporting ATPase activity,ATPase activity,identical protein binding	cellular cation homeostasis,response to drug,response to antibiotic,response to cycloheximide,drug transmembrane export
rrp6-t1 / BY-t0	P19414	P19414	-1.451521062	1.451521062	1.01E-09	1.59E-08	16	P19414	ACO1	Aconitate hydratase, mitochondrial	ACON_YEAST	55	-63.43642763	0.365635724	rrp6-t1	BY-t0	mitochondrion,mitochondrial intermembrane space,mitochondrial matrix,cytosol,mitochondrial nucleoid	double-stranded DNA binding,single-stranded DNA binding,aconitate hydratase activity,metal ion binding,citrate dehydratase activity,iron-sulfur cluster binding,4 iron, 4 sulfur cluster binding	mitochondrial genome maintenance,tricarboxylic acid cycle
rrp6-t1 / BY-t0	Q06106	Q06106	0.395445458	0.395445458	1.01E-09	1.59E-08	16	Q06106	MRD1	Multiple RNA-binding domain-containing protein 1	MRD1_YEAST	39	31.53488347	1.315348835	rrp6-t1	BY-t0	nucleus,nucleolus,cytoplasm,90S preribosome,post-mRNA release spliceosomal complex,ribonucleoprotein complex	mRNA binding,protein binding,rRNA primary transcript binding	endonucleolytic cleavage in ITS1 to separate SSU-rRNA from 5.8S rRNA and LSU-rRNA from tricistronic rRNA transcript (SSU-rRNA, 5.8S rRNA, LSU-rRNA),endonucleolytic cleavage to generate mature 5'-end of SSU-rRNA from (SSU-rRNA, 5.8S rRNA, LSU-rRNA),endonucleolytic cleavage in 5'-ETS of tricistronic rRNA transcript (SSU-rRNA, 5.8S rRNA, LSU-rRNA),poly(A)+ mRNA export from nucleus,small-subunit proc…
rrp6-t1 / BY-t0	P0CX37;P0CX38	P0CX37;P0CX38	-0.593786757	0.593786757	1.02E-09	1.60E-08	16	P0CX37;P0CX38	RPS6A;RPS6B	40S ribosomal protein S6-A;40S ribosomal protein S6-B	RS6A_YEAST;RS6B_YEAST	23	-33.73985606	0.662601439	rrp6-t1	BY-t0	nucleoplasm,nucleolus,cytosolic small ribosomal subunit,90S preribosome,small-subunit processome;nucleolus,cytoplasm,cytosolic small ribosomal subunit,small-subunit processome	structural constituent of ribosome;structural constituent of ribosome	maturation of SSU-rRNA from tricistronic rRNA transcript (SSU-rRNA, 5.8S rRNA, LSU-rRNA),cytoplasmic translation,rRNA methylation;maturation of SSU-rRNA from tricistronic rRNA transcript (SSU-rRNA, 5.8S rRNA, LSU-rRNA),cytoplasmic translation
rrp6-t1 / BY-t1	P28274	P28274	0.251953056	0.251953056	1.04E-09	1.63E-08	16	P28274	URA7	CTP synthase 1	URA7_YEAST	37	19.08181007	1.190818101	rrp6-t1	BY-t1	fungal-type vacuole,cytoplasm,cytoophidium	CTP synthase activity,ATP binding,identical protein binding	CTP biosynthetic process,glutamine metabolic process,phospholipid biosynthetic process,pyrimidine nucleobase biosynthetic process,'de novo' CTP biosynthetic process
BY-t1 / rrp6-t0	P46367	P46367	3.66741253	3.66741253	1.04E-09	1.63E-08	16	P46367	ALD4	Potassium-activated aldehyde dehydrogenase, mitochondrial	ALDH4_YEAST	42	1170.577551	12.70577551	BY-t1	rrp6-t0	mitochondrion,mitochondrial nucleoid	aldehyde dehydrogenase (NAD) activity,aldehyde dehydrogenase [NAD(P)+] activity	ethanol metabolic process,pyruvate metabolic process,NADPH regeneration,acetate biosynthetic process
rrp6-t0 / BY-t0	P16862	P16862	-0.307482714	0.307482714	1.06E-09	1.65E-08	16	P16862	PFK2	ATP-dependent 6-phosphofructokinase subunit beta	PFKA2_YEAST	54	-19.19495436	0.808050456	rrp6-t0	BY-t0	cytoplasm,mitochondrion,mitochondrial outer membrane,6-phosphofructokinase complex	mRNA binding,protein binding,ATP binding,AMP binding,identical protein binding,metal ion binding,monosaccharide binding,fructose-6-phosphate binding,6-phosphofructokinase activity,proton-transporting ATPase activity, rotational mechanism	fructose 6-phosphate metabolic process,glycolytic process,vacuolar acidification,fructose 1,6-bisphosphate metabolic process,regulation of intracellular pH,canonical glycolysis,vacuolar proton-transporting V-type ATPase complex assembly,hydrogen ion transmembrane transport
rrp6-t1 / BY-t0	Q3E841	Q3E841	2.077935737	2.077935737	1.07E-09	1.66E-08	16	Q3E841	YNR034W-A	Uncharacterized protein YNR034W-A	YN034_YEAST	9	322.2026803	4.222026803	rrp6-t1	BY-t0	cytoplasm,cytosol	molecular_function	biological_process
rrp6-t1 / BY-t1	Q04869	Q04869	-0.354802451	0.354802451	1.08E-09	1.67E-08	16	Q04869	YMR315W	Uncharacterized protein YMR315W	YM94_YEAST	20	-21.80232878	0.781976712	rrp6-t1	BY-t1	nucleus,cytoplasm	oxidoreductase activity	NADPH regeneration
rrp6-t1 / BY-t1	P08465	P08465	-0.704710122	0.704710122	1.09E-09	1.68E-08	16	P08465	MET2	Homoserine O-acetyltransferase	MET2_YEAST	6	-38.64342413	0.613565759	rrp6-t1	BY-t1	cytoplasm	homoserine O-acetyltransferase activity	sulfur amino acid metabolic process,methionine biosynthetic process,homoserine metabolic process
rrp6-t1 / rrp6-t0	P43590	P43590	-0.315999516	0.315999516	1.09E-09	1.68E-08	16	P43590	YFR006W	Uncharacterized peptidase YFR006W	YFH6_YEAST	22	-19.6705734	0.803294266	rrp6-t1	rrp6-t0	cytoplasm,integral component of membrane	molecular_function,peptidase activity,manganese ion binding,metalloaminopeptidase activity	proteolysis,biological_process
rrp6-t1 / BY-t0	P28241	P28241	-0.809536913	0.809536913	1.10E-09	1.70E-08	16	P28241	IDH2	Isocitrate dehydrogenase [NAD] subunit 2, mitochondrial	IDH2_YEAST	16	-42.94350274	0.570564973	rrp6-t1	BY-t0	mitochondrion,mitochondrial isocitrate dehydrogenase complex (NAD+)	magnesium ion binding,RNA binding,protein binding,NAD binding,isocitrate dehydrogenase (NAD+) activity	tricarboxylic acid cycle,isocitrate metabolic process,glutamate biosynthetic process
rrp6-t1 / rrp6-t0	P32476	P32476	-0.525926759	0.525926759	1.12E-09	1.72E-08	16	P32476	ERG1	Squalene monooxygenase	ERG1_YEAST	25	-30.54871749	0.694512825	rrp6-t1	rrp6-t0	endoplasmic reticulum,endoplasmic reticulum membrane,lipid particle,integral component of membrane	squalene monooxygenase activity,flavin adenine dinucleotide binding	ergosterol biosynthetic process,sterol biosynthetic process,oxidation-reduction process
BY-t1 / BY-t0	P00410	P00410	0.730312187	0.730312187	1.13E-09	1.74E-08	16	P00410	COX2	Cytochrome c oxidase subunit 2	COX2_YEAST	6	65.89980463	1.658998046	BY-t1	BY-t0	mitochondrion,mitochondrial respiratory chain complex IV,integral component of membrane	copper ion binding,protein binding,cytochrome-c oxidase activity	mitochondrial electron transport, cytochrome c to oxygen,aerobic respiration,ATP synthesis coupled electron transport,hydrogen ion transmembrane transport
rrp6-t1 / BY-t0	P36090	P36090	0.524346072	0.524346072	1.13E-09	1.74E-08	16	P36090	ANR2	Uncharacterized protein ANR2	ANR2_YEAST	16	43.82815048	1.438281505	rrp6-t1	BY-t0	cytoplasm,endoplasmic reticulum,lipid particle	molecular_function	biological_process
rrp6-t1 / BY-t1	Q12306	Q12306	-0.640119957	0.640119957	1.14E-09	1.75E-08	16	Q12306	SMT3	Ubiquitin-like protein SMT3	SMT3_YEAST	4	-35.83404061	0.641659594	rrp6-t1	BY-t1	condensed nuclear chromosome,nucleus,septin ring	protein binding,protein tag,identical protein binding,ubiquitin-like protein ligase binding	protein sumoylation
rrp6-t1 / BY-t0	P32340	P32340	0.851995909	0.851995909	1.15E-09	1.75E-08	16	P32340	NDI1	Rotenone-insensitive NADH-ubiquinone oxidoreductase, mitochondrial	NDI1_YEAST	12	80.49963365	1.804996337	rrp6-t1	BY-t0	mitochondrion,mitochondrial inner membrane,mitochondrial matrix	NADH dehydrogenase (ubiquinone) activity,identical protein binding	NADH oxidation,mitochondrial electron transport, NADH to ubiquinone,positive regulation of apoptotic process
rrp6-t1 / BY-t1	P48606	P48606	-1.412665761	1.412665761	1.15E-09	1.75E-08	16	P48606	RBL2	Tubulin-specific chaperone A	TBCA_YEAST	11	-62.43830065	0.375616993	rrp6-t1	BY-t1	cytoplasm,cytosol,microtubule,microtubule cytoskeleton	protein binding,tubulin binding,beta-tubulin binding	protein folding,tubulin complex assembly,post-chaperonin tubulin folding pathway
BY-t1 / BY-t0	P38113	P38113	0.506805431	0.506805431	1.16E-09	1.76E-08	16	P38113	ADH5	Alcohol dehydrogenase 5	ADH5_YEAST	9	42.09004009	1.420900401	BY-t1	BY-t0	nucleus,cytoplasm	alcohol dehydrogenase (NAD) activity,zinc ion binding	amino acid catabolic process to alcohol via Ehrlich pathway,NADH oxidation,ethanol biosynthetic process involved in glucose fermentation to ethanol
rrp6-t0 / BY-t0	P49095	P49095	0.674889525	0.674889525	1.16E-09	1.76E-08	16	P49095	GCV2	Glycine dehydrogenase (decarboxylating), mitochondrial	GCSP_YEAST	34	59.64745174	1.596474517	rrp6-t0	BY-t0	mitochondrion,glycine cleavage complex	glycine dehydrogenase (decarboxylating) activity,glycine binding,pyridoxal phosphate binding	one-carbon metabolic process,glycine decarboxylation via glycine cleavage system,oxidation-reduction process
rrp6-t0 / BY-t0	Q03034	Q03034	-0.673469405	0.673469405	1.16E-09	1.76E-08	16	Q03034	FDC1	Ferulic acid decarboxylase 1	FDC1_YEAST	16	-37.30029348	0.626997065	rrp6-t0	BY-t0	cytoplasm	carboxy-lyase activity,metal ion binding	ferulate metabolic process,cinnamic acid catabolic process,ferulate catabolic process
rrp6-t0 / BY-t0	P08566	P08566	-0.278319563	0.278319563	1.18E-09	1.77E-08	16	P08566	ARO1	Pentafunctional AROM polypeptide	ARO1_YEAST	97	-17.54491131	0.824550887	rrp6-t0	BY-t0	cytoplasm	3-dehydroquinate dehydratase activity,3-dehydroquinate synthase activity,3-phosphoshikimate 1-carboxyvinyltransferase activity,shikimate 3-dehydrogenase (NADP+) activity,shikimate kinase activity,protein binding,ATP binding,metal ion binding	cellular amino acid biosynthetic process,aromatic amino acid family biosynthetic process,chorismate biosynthetic process,phosphorylation,oxidation-reduction process
BY-t1 / rrp6-t0	P20051	P20051	0.601424709	0.601424709	1.18E-09	1.77E-08	16	P20051	URA4	Dihydroorotase	PYRC_YEAST	17	51.7214126	1.517214126	BY-t1	rrp6-t0	nucleus,cytoplasm	dihydroorotase activity,metal ion binding	'de novo' pyrimidine nucleobase biosynthetic process,pyrimidine nucleotide biosynthetic process,'de novo' UMP biosynthetic process
BY-t1 / rrp6-t0	P02309	P02309	0.359859544	0.359859544	1.19E-09	1.79E-08	16	P02309	HHF1	Histone H4	H4_YEAST	14	28.33009533	1.283300953	BY-t1	rrp6-t0	nucleosome,replication fork protection complex	DNA binding,protein binding,protein heterodimerization activity	chromatin assembly or disassembly,nucleosome assembly,histone H3-K79 methylation,sexual sporulation resulting in formation of a cellular spore,transfer RNA gene-mediated silencing
BY-t1 / rrp6-t0	P18238	P18238	-1.490794173	1.490794173	1.20E-09	1.80E-08	16	P18238	AAC3	ADP,ATP carrier protein 3	ADT3_YEAST	4	-64.41833746	0.355816625	BY-t1	rrp6-t0	mitochondrion,mitochondrial inner membrane,integral component of membrane	ATP:ADP antiporter activity,identical protein binding	anaerobic respiration,heme transport,transmembrane transport,Requires Ontology,mitochondrial ATP transmembrane transport
BY-t1 / rrp6-t0	P40478	P40478	0.633276902	0.633276902	1.21E-09	1.81E-08	16	P40478	POR2	Mitochondrial outer membrane protein porin 2	VDAC2_YEAST	9	55.10840895	1.55108409	BY-t1	rrp6-t0	mitochondrion,mitochondrial outer membrane,pore complex	voltage-gated anion channel activity,porin activity	ion transport,inorganic anion transport,cell redox homeostasis,DNA transport,positive regulation of protein serine/threonine kinase activity,anion transmembrane transport
rrp6-t0 / BY-t0	P49367	P49367	0.459893907	0.459893907	1.21E-09	1.81E-08	16	P49367	LYS4	Homoaconitase, mitochondrial	LYS4_YEAST	27	37.54406669	1.375440667	rrp6-t0	BY-t0	mitochondrion	homoaconitate hydratase activity,protein binding,metal ion binding,4 iron, 4 sulfur cluster binding	lysine biosynthetic process via aminoadipic acid
rrp6-t1 / BY-t0	P41940	P41940	-0.597060551	0.597060551	1.22E-09	1.83E-08	16	P41940	PSA1	Mannose-1-phosphate guanyltransferase	MPG1_YEAST	28	-33.8900445	0.661099555	rrp6-t1	BY-t0	cytoplasm	mannose-1-phosphate guanylyltransferase activity,GTP binding	cell wall mannoprotein biosynthetic process,protein glycosylation,cell cycle,GDP-mannose biosynthetic process
rrp6-t1 / BY-t1	P36421	P36421	0.177392575	0.177392575	1.23E-09	1.83E-08	16	P36421	TYS1	Tyrosine--tRNA ligase, cytoplasmic	SYYC_YEAST	29	13.083824	1.13083824	rrp6-t1	BY-t1	nucleus,cytoplasm,cytoplasmic stress granule	mRNA binding,tyrosine-tRNA ligase activity,protein binding,ATP binding	tyrosyl-tRNA aminoacylation
BY-t1 / rrp6-t0	P40054	P40054	1.116927218	1.116927218	1.23E-09	1.83E-08	16	P40054	SER3	D-3-phosphoglycerate dehydrogenase 1	SERA_YEAST	8	116.88454	2.1688454	BY-t1	rrp6-t0	cytoplasm,cytosol	phosphoglycerate dehydrogenase activity,protein binding,hydroxypyruvate reductase activity,glyoxylate reductase (NADP) activity,NAD binding,alpha-ketoglutarate reductase activity	L-serine biosynthetic process,serine family amino acid biosynthetic process,oxidation-reduction process
BY-t1 / BY-t0	Q03104	Q03104	3.050233447	3.050233447	1.24E-09	1.83E-08	16	Q03104	MSC1	Meiotic sister chromatid recombination protein 1	MSC1_YEAST	30	728.3459652	8.283459652	BY-t1	BY-t0	mitochondrion,endoplasmic reticulum,plasma membrane	molecular_function	reciprocal meiotic recombination
rrp6-t0 / BY-t0	P16547	P16547	-0.675629151	0.675629151	1.24E-09	1.84E-08	16	P16547	OM45	Mitochondrial outer membrane protein OM45	OM45_YEAST	20	-37.39408612	0.626059139	rrp6-t0	BY-t0	mitochondrion,mitochondrial outer membrane,integral component of mitochondrial outer membrane	molecular_function	biological_process
rrp6-t0 / BY-t0	Q99383	Q99383	0.360660759	0.360660759	1.24E-09	1.84E-08	16	Q99383	HRP1	Nuclear polyadenylated RNA-binding protein 4	HRP1_YEAST	19	28.40138458	1.284013846	rrp6-t0	BY-t0	nucleus,cytoplasm,mRNA cleavage factor complex,cytoplasmic stress granule	RNA binding,mRNA binding,protein binding	nuclear-transcribed mRNA catabolic process, nonsense-mediated decay,mRNA polyadenylation,response to DNA damage checkpoint signaling,pre-mRNA cleavage required for polyadenylation
rrp6-t1 / BY-t1	Q05779	Q05779	0.829988122	0.829988122	1.26E-09	1.86E-08	16	Q05779	COQ9	Ubiquinone biosynthesis protein COQ9, mitochondrial	COQ9_YEAST	4	77.76707268	1.777670727	rrp6-t1	BY-t1	mitochondrion,mitochondrial inner membrane,macromolecular complex	molecular_function,lipid binding	ubiquinone biosynthetic process,ubiquinone-6 biosynthetic process
rrp6-t1 / BY-t0	P14065	P14065	3.590588594	3.590588594	1.28E-09	1.87E-08	16	P14065	GCY1	Glycerol 2-dehydrogenase (NADP(+))	GCY1_YEAST	23	1104.68879	12.0468879	rrp6-t1	BY-t0	nucleus,cytoplasm,cytosol	mRNA binding,alditol:NADP+ 1-oxidoreductase activity,aldo-keto reductase (NADP) activity,oxidoreductase activity,glycerol 2-dehydrogenase (NADP+) activity,glycerol dehydrogenase [NAD(P)+] activity	arabinose catabolic process,cellular response to oxidative stress,D-xylose catabolic process,oxidation-reduction process,glycerol to glycerone phosphate metabolic process
rrp6-t1 / BY-t0	P49367	P49367	0.504881312	0.504881312	1.27E-09	1.87E-08	16	P49367	LYS4	Homoaconitase, mitochondrial	LYS4_YEAST	27	41.9006612	1.419006612	rrp6-t1	BY-t0	mitochondrion	homoaconitate hydratase activity,protein binding,metal ion binding,4 iron, 4 sulfur cluster binding	lysine biosynthetic process via aminoadipic acid
BY-t1 / rrp6-t0	P35845	P35845	0.240075117	0.240075117	1.32E-09	1.93E-08	16	P35845	SWH1	Oxysterol-binding protein homolog 1	OSH1_YEAST	26	18.10541536	1.181054154	BY-t1	rrp6-t0	Golgi trans cisterna,Golgi membrane,nuclear envelope,nuclear outer membrane,early endosome,endoplasmic reticulum,cytosol,plasma membrane,membrane,intracellular membrane-bounded organelle,nucleus-vacuole junction,perinuclear endoplasmic reticulum	lipid binding,sterol transporter activity,sterol binding,Requires Ontology	exocytosis,endocytosis,sterol transport,maintenance of cell polarity,piecemeal microautophagy of nucleus,Requires Ontology
BY-t1 / BY-t0	P40043	P40043	4.164243955	4.164243955	1.32E-09	1.93E-08	16	P40043	RGI1	Respiratory growth induced protein 1	RGI1_YEAST	6	1692.925894	17.92925894	BY-t1	BY-t0	nucleus,cytoplasm,plasma membrane,cell periphery	molecular_function	energy reserve metabolic process
rrp6-t1 / BY-t0	P09232	P09232	0.926571653	0.926571653	1.33E-09	1.93E-08	16	P09232	PRB1	Cerevisin	PRTB_YEAST	19	90.07537712	1.900753771	rrp6-t1	BY-t0	fungal-type vacuole,fungal-type vacuole lumen,extracellular space	serine-type endopeptidase activity	macropexophagy,proteolysis,protein catabolic process in the vacuole,cellular response to starvation,sporulation resulting in formation of a cellular spore
BY-t1 / rrp6-t0	P49367	P49367	-0.392907963	0.392907963	1.33E-09	1.93E-08	16	P49367	LYS4	Homoaconitase, mitochondrial	LYS4_YEAST	27	-23.84070457	0.761592954	BY-t1	rrp6-t0	mitochondrion	homoaconitate hydratase activity,protein binding,metal ion binding,4 iron, 4 sulfur cluster binding	lysine biosynthetic process via aminoadipic acid
BY-t1 / rrp6-t0	P38009	P38009	0.632861187	0.632861187	1.34E-09	1.94E-08	16	P38009	ADE17	Bifunctional purine biosynthesis protein ADE17	PUR92_YEAST	38	55.06372063	1.550637206	BY-t1	rrp6-t0	cytosol,plasma membrane	IMP cyclohydrolase activity,phosphoribosylaminoimidazolecarboxamide formyltransferase activity,protein binding	purine nucleotide biosynthetic process,'de novo' IMP biosynthetic process
rrp6-t1 / BY-t1	P41277	P41277	-0.247625775	0.247625775	1.34E-09	1.94E-08	16	P41277	GPP1	Glycerol-1-phosphate phosphohydrolase 1	GPP1_YEAST	26	-15.77185929	0.842281407	rrp6-t1	BY-t1	nucleus,cytoplasm	glycerol-1-phosphatase activity,beta-phosphoglucomutase activity,metal ion binding	glycerol biosynthetic process,response to osmotic stress,dephosphorylation
BY-t1 / rrp6-t0	P14742	P14742	-0.231498149	0.231498149	1.36E-09	1.96E-08	16	P14742	GFA1	Glutamine--fructose-6-phosphate aminotransferase [isomerizing]	GFA1_YEAST	53	-14.82500569	0.851749943	BY-t1	rrp6-t0	cellular_component	glutamine-fructose-6-phosphate transaminase (isomerizing) activity,carbohydrate derivative binding	fructose 6-phosphate metabolic process,UDP-N-acetylglucosamine metabolic process,UDP-N-acetylglucosamine biosynthetic process,protein N-linked glycosylation,glutamine metabolic process,fungal-type cell wall chitin biosynthetic process
rrp6-t1 / BY-t0	P54000	P54000	-0.48407409	0.48407409	1.39E-09	2.00E-08	16	P54000	SUB1	RNA polymerase II transcriptional coactivator SUB1	SUB1_YEAST	12	-28.50442246	0.714955775	rrp6-t1	BY-t0	nucleus,nucleoplasm,transcription factor complex,nucleolus	DNA binding,chromatin binding,transcription coactivator activity,protein binding	double-strand break repair via nonhomologous end joining,termination of RNA polymerase II transcription,hyperosmotic response,positive regulation of transcription from RNA polymerase II promoter by pheromones,positive regulation of transcription elongation from RNA polymerase II promoter,regulation of transcription from RNA polymerase II promoter in response to stress,positive regulation of trans…
rrp6-t1 / BY-t0	Q06625	Q06625	2.350992902	2.350992902	1.39E-09	2.00E-08	16	Q06625	GDB1	Glycogen debranching enzyme	GDE_YEAST	22	410.1752467	5.101752467	rrp6-t1	BY-t0	cytoplasm,mitochondrion	4-alpha-glucanotransferase activity,amylo-alpha-1,6-glucosidase activity,Requires Ontology	glycogen biosynthetic process,glycogen catabolic process
rrp6-t0 / BY-t0	P40059	P40059	-0.904716133	0.904716133	1.40E-09	2.01E-08	16	P40059	DOT6	Transcriptional regulatory protein DOT6	DOT6_YEAST	11	-46.58622085	0.534137791	rrp6-t0	BY-t0	chromosome, telomeric region,nucleus,cytoplasm,Rpd3L-Expanded complex	sequence-specific DNA binding	chromatin silencing at rDNA,chromatin silencing at telomere,regulation of transcription from RNA polymerase II promoter,transfer RNA gene-mediated silencing
rrp6-t1 / BY-t0	P47116	P47116	-0.3786526	0.3786526	1.43E-09	2.04E-08	16	P47116	PTK2	Serine/threonine-protein kinase PTK2/STK2	PTK2_YEAST	13	-23.08443947	0.769155605	rrp6-t1	BY-t0	nucleus,cytoplasm,plasma membrane	protein kinase activity,protein serine/threonine kinase activity,ATP binding,Requires Ontology	G1/S transition of mitotic cell cycle,spermine transport,protein phosphorylation,cellular ion homeostasis,regulation of cell size,putrescine transport,spermidine transport,intracellular signal transduction
BY-t1 / BY-t0	P04385	P04385	2.605512364	2.605512364	1.43E-09	2.05E-08	16	P04385	GAL1	Galactokinase	GAL1_YEAST	31	508.6076061	6.086076061	BY-t1	BY-t0	cytoplasm,cytosol	galactokinase activity,protein binding,ATP binding	positive regulation of transcription by galactose,galactose metabolic process,galactose catabolic process via UDP-galactose,carbohydrate phosphorylation
rrp6-t0 / BY-t0	P32335	P32335	0.726543742	0.726543742	1.44E-09	2.05E-08	16	P32335	MSS51	Protein MSS51, mitochondrial	MSS51_YEAST	12	65.46702534	1.654670253	rrp6-t0	BY-t0	mitochondrion,extrinsic component of mitochondrial inner membrane,vacuolar membrane	protein binding,translation regulator activity	mRNA processing,RNA splicing,mitochondrial respiratory chain complex IV assembly,positive regulation of mitochondrial translation
rrp6-t1 / BY-t1	P38891	P38891	0.301992504	0.301992504	1.44E-09	2.05E-08	16	P38891	BAT1	Branched-chain-amino-acid aminotransferase, mitochondrial	BCA1_YEAST	27	23.28459198	1.23284592	rrp6-t1	BY-t1	mitochondrion,mitochondrial matrix	branched-chain-amino-acid transaminase activity,protein binding,L-leucine transaminase activity,L-valine transaminase activity,L-isoleucine transaminase activity	branched-chain amino acid biosynthetic process,branched-chain amino acid catabolic process,isoleucine biosynthetic process,leucine biosynthetic process,valine biosynthetic process,L-methionine biosynthetic process from methylthioadenosine
BY-t1 / rrp6-t0	P11412	P11412	-0.278014574	0.278014574	1.46E-09	2.06E-08	16	P11412	ZWF1	Glucose-6-phosphate 1-dehydrogenase	G6PD_YEAST	39	-17.52747826	0.824725217	BY-t1	rrp6-t0	cytoplasm	glucose-6-phosphate dehydrogenase activity,NADP binding	glucose metabolic process,NADPH regeneration,pentose-phosphate shunt, oxidative branch,response to hydrogen peroxide
rrp6-t1 / BY-t0	Q00711	Q00711	1.585974278	1.585974278	1.45E-09	2.06E-08	16	Q00711	SDH1	Succinate dehydrogenase [ubiquinone] flavoprotein subunit, mitochondrial	SDHA_YEAST	15	200.2104669	3.002104669	rrp6-t1	BY-t0	mitochondrion,mitochondrial respiratory chain complex II, succinate dehydrogenase complex (ubiquinone),mitochondrial membrane	succinate dehydrogenase activity,protein binding,succinate dehydrogenase (ubiquinone) activity,electron carrier activity,flavin adenine dinucleotide binding	tricarboxylic acid cycle,mitochondrial electron transport, succinate to ubiquinone,cellular respiration
rrp6-t1 / BY-t1	Q12230	Q12230	-0.408476413	0.408476413	1.46E-09	2.06E-08	16	Q12230	LSP1	Sphingolipid long chain base-responsive protein LSP1	LSP1_YEAST	23	-24.65813836	0.753418616	rrp6-t1	BY-t1	cytoplasm,mitochondrion,mitochondrial outer membrane,plasma membrane,eisosome,eisosome filament,cell periphery	protein binding,lipid binding	negative regulation of protein kinase activity,endocytosis,response to heat,eisosome assembly
rrp6-t1 / BY-t1	Q12451	Q12451	-0.305882886	0.305882886	1.45E-09	2.06E-08	16	Q12451	OSH2	Oxysterol-binding protein homolog 2	OSH2_YEAST	34	-19.1052986	0.808947014	rrp6-t1	BY-t1	nuclear envelope,endoplasmic reticulum,cytosol,plasma membrane,cellular bud neck,membrane,cortical endoplasmic reticulum,intracellular membrane-bounded organelle,cell periphery,perinuclear endoplasmic reticulum	protein binding,lipid binding,sterol transporter activity,sterol binding,Requires Ontology	exocytosis,endocytosis,sterol transport,maintenance of cell polarity,piecemeal microautophagy of nucleus,ER to Golgi ceramide transport,Requires Ontology
rrp6-t0 / BY-t0	P36060	P36060	-0.737224501	0.737224501	1.48E-09	2.08E-08	16	P36060	MCR1	NADH-cytochrome b5 reductase 2	MCR1_YEAST	18	-40.01076665	0.599892334	rrp6-t0	BY-t0	mitochondrion,mitochondrial outer membrane,mitochondrial intermembrane space,integral component of mitochondrial outer membrane	NADH dehydrogenase activity,cytochrome-b5 reductase activity, acting on NAD(P)H,protein binding	ergosterol biosynthetic process,cellular response to oxidative stress,oxidation-reduction process
BY-t1 / rrp6-t0	P53184	P53184	0.817746916	0.817746916	1.48E-09	2.08E-08	16	P53184	PNC1	Nicotinamidase	PNC1_YEAST	9	76.26510769	1.762651077	BY-t1	rrp6-t0	chromosome, telomeric region,nucleus,cytoplasm,peroxisome	nicotinamidase activity,metal ion binding	chromatin silencing at rDNA,chromatin silencing at telomere,nicotinate nucleotide salvage,negative regulation of DNA amplification
rrp6-t1 / BY-t0	Q12692	Q12692	-0.827408029	0.827408029	1.49E-09	2.09E-08	16	Q12692	HTZ1	Histone H2A.Z	H2AZ_YEAST	5	-43.64591996	0.5635408	rrp6-t1	BY-t0	chromatin,nucleosome,euchromatin,nucleus	RNA polymerase II core promoter proximal region sequence-specific DNA binding,DNA binding,chromatin binding,protein binding,chromatin DNA binding,identical protein binding,protein heterodimerization activity	chromatin remodeling,chromatin silencing,regulation of transcription from RNA polymerase II promoter,chromatin silencing at silent mating-type cassette,nuclear-transcribed mRNA catabolic process, non-stop decay
rrp6-t1 / BY-t1	P02407;P14127	P02407;P14127	-0.444734243	0.444734243	1.50E-09	2.10E-08	16	P02407;P14127	RPS17A;RPS17B	40S ribosomal protein S17-A;40S ribosomal protein S17-B	RS17A_YEAST;RS17B_YEAST	13	-26.52803543	0.734719646	rrp6-t1	BY-t1	cytosolic small ribosomal subunit;cytosolic small ribosomal subunit	structural constituent of ribosome;structural constituent of ribosome	ribosomal small subunit assembly,cytoplasmic translation;ribosomal small subunit assembly,cytoplasmic translation
rrp6-t1 / BY-t0	P48570	P48570	0.435287307	0.435287307	1.50E-09	2.10E-08	16	P48570	LYS20	Homocitrate synthase, cytosolic isozyme	HOSC_YEAST	11	35.21800878	1.352180088	rrp6-t1	BY-t0	nucleus,mitochondrion	homocitrate synthase activity,metal ion binding	histone displacement,DNA repair,lysine biosynthetic process via aminoadipic acid
BY-t1 / rrp6-t0	P25379	P25379	0.26930035	0.26930035	1.51E-09	2.11E-08	16	P25379	CHA1	Catabolic L-serine/threonine dehydratase	STDH_YEAST	25	20.52232002	1.2052232	BY-t1	rrp6-t0	mitochondrion,mitochondrial nucleoid	L-serine ammonia-lyase activity,L-threonine ammonia-lyase activity,protein binding,pyridoxal phosphate binding	L-serine catabolic process,threonine catabolic process,isoleucine biosynthetic process
BY-t1 / BY-t0	P36060	P36060	0.606653798	0.606653798	1.53E-09	2.13E-08	16	P36060	MCR1	NADH-cytochrome b5 reductase 2	MCR1_YEAST	18	52.27232896	1.52272329	BY-t1	BY-t0	mitochondrion,mitochondrial outer membrane,mitochondrial intermembrane space,integral component of mitochondrial outer membrane	NADH dehydrogenase activity,cytochrome-b5 reductase activity, acting on NAD(P)H,protein binding	ergosterol biosynthetic process,cellular response to oxidative stress,oxidation-reduction process
BY-t1 / BY-t0	Q12247	Q12247	-0.887428744	0.887428744	1.54E-09	2.14E-08	16	Q12247	FYV7	rRNA-processing protein FYV7	FYV7_YEAST	4	-45.9423292	0.540576708	BY-t1	BY-t0	nucleus,nucleolus	molecular_function	maturation of SSU-rRNA from tricistronic rRNA transcript (SSU-rRNA, 5.8S rRNA, LSU-rRNA)
BY-t1 / rrp6-t0	P33753	P33753	-0.410652649	0.410652649	1.55E-09	2.15E-08	16	P33753	TRM2	tRNA (uracil(54)-C(5))-methyltransferase	TRM2_YEAST	22	-24.77170225	0.752282978	BY-t1	rrp6-t0	cellular_component	single-stranded DNA endodeoxyribonuclease activity,tRNA (m5U54) methyltransferase activity,S-adenosylmethionine-dependent tRNA (m5U54) methyltransferase activity,double-stranded DNA 5'-3' exodeoxyribonuclease activity	DNA metabolic process,tRNA modification,tRNA methylation,nucleic acid phosphodiester bond hydrolysis
rrp6-t0 / BY-t0	P05740	P05740	-0.245427223	0.245427223	1.56E-09	2.17E-08	16	P05740	RPL17A	60S ribosomal protein L17-A	RL17A_YEAST	13	-15.6434045	0.843565955	rrp6-t0	BY-t0	cytoplasm,cytosolic large ribosomal subunit,preribosome, large subunit precursor	structural constituent of ribosome	cleavage in ITS2 between 5.8S rRNA and LSU-rRNA of tricistronic rRNA transcript (SSU-rRNA, 5.8S rRNA, LSU-rRNA),cytoplasmic translation
rrp6-t1 / BY-t0	Q12306	Q12306	-0.72745691	0.72745691	1.57E-09	2.17E-08	16	Q12306	SMT3	Ubiquitin-like protein SMT3	SMT3_YEAST	4	-39.60323886	0.603967611	rrp6-t1	BY-t0	condensed nuclear chromosome,nucleus,septin ring	protein binding,protein tag,identical protein binding,ubiquitin-like protein ligase binding	protein sumoylation
BY-t1 / rrp6-t0	P23180	P23180	1.952940373	1.952940373	1.58E-09	2.19E-08	16	P23180	AIM17	Probable oxidoreductase AIM17	AIM17_YEAST	21	287.1628089	3.871628089	BY-t1	rrp6-t0	mitochondrion	molecular_function,metal ion binding,dioxygenase activity	mitochondrion organization,carnitine biosynthetic process,oxidation-reduction process
BY-t1 / rrp6-t0	P25386	P25386	0.284093885	0.284093885	1.60E-09	2.19E-08	16	P25386	USO1	Intracellular protein transport protein USO1	USO1_YEAST	62	21.76452554	1.217645255	BY-t1	rrp6-t0	Golgi membrane,endoplasmic reticulum,endoplasmic reticulum membrane,Golgi stack,cytoskeleton,ER to Golgi transport vesicle membrane	molecular_function	intracellular protein transport,ER to Golgi vesicle-mediated transport,SNARE complex assembly,transcytosis,Golgi vesicle docking,vesicle fusion with Golgi apparatus,membrane fusion
rrp6-t1 / BY-t0	P35180	P35180	-0.631628072	0.631628072	1.60E-09	2.19E-08	16	P35180	TOM20	Mitochondrial import receptor subunit TOM20	TOM20_YEAST	8	-35.45523791	0.645447621	rrp6-t1	BY-t0	mitochondrion,mitochondrial outer membrane,mitochondrial outer membrane translocase complex,integral component of mitochondrial outer membrane	protein binding,mitochondrion targeting sequence binding,protein transmembrane transporter activity	tRNA import into mitochondrion,protein import into mitochondrial matrix
BY-t1 / BY-t0	P53128	P53128	0.465003807	0.465003807	1.60E-09	2.19E-08	16	P53128	MET13	Methylenetetrahydrofolate reductase 2	MTHR2_YEAST	15	38.03209961	1.380320996	BY-t1	BY-t0	mitochondrion,cytosol	methylenetetrahydrofolate reductase (NAD(P)H) activity,protein binding,FAD binding	methionine biosynthetic process,tetrahydrofolate interconversion,oxidation-reduction process
BY-t1 / rrp6-t0	P53258	P53258	0.534796565	0.534796565	1.61E-09	2.20E-08	16	P53258	MDR1	GTPase-activating protein GYP2	GYP2_YEAST	17	44.87378528	1.448737853	BY-t1	rrp6-t0	cytoplasm	GTPase activator activity,calcium ion binding,small GTPase binding	intracellular protein transport,activation of GTPase activity
rrp6-t1 / rrp6-t0	P38109	P38109	0.479973367	0.479973367	1.62E-09	2.22E-08	16	P38109	YBR139W	Putative serine carboxypeptidase YBR139W	YBY9_YEAST	8	39.47179184	1.394717918	rrp6-t1	rrp6-t0	fungal-type vacuole,fungal-type vacuole lumen	serine-type carboxypeptidase activity,serine hydrolase activity	macroautophagy,zymogen activation,phytochelatin biosynthetic process
rrp6-t0 / BY-t0	Q12344	Q12344	-2.439145676	2.439145676	1.64E-09	2.24E-08	16	Q12344	GYP5	GTPase-activating protein GYP5	GYP5_YEAST	11	-81.56071879	0.184392812	rrp6-t0	BY-t0	incipient cellular bud site,cytoplasm,Golgi-associated vesicle,cytosol,plasma membrane,cellular bud tip,cellular bud neck	GTPase activator activity,protein binding,small GTPase binding	intracellular protein transport,exocytosis,ER to Golgi vesicle-mediated transport,vesicle-mediated transport,activation of GTPase activity
rrp6-t1 / BY-t1	P05749	P05749	-0.886794036	0.886794036	1.66E-09	2.26E-08	16	P05749	RPL22A	60S ribosomal protein L22-A	RL22A_YEAST	3	-45.91854151	0.540814585	rrp6-t1	BY-t1	cytosolic large ribosomal subunit	RNA binding,structural constituent of ribosome	cytoplasmic translation
rrp6-t0 / BY-t0	P22943	P22943	-0.093223097	0.093223097	1.68E-09	2.28E-08	16	P22943	HSP12	12 kDa heat shock protein	HSP12_YEAST	9	-6.257387746	0.937426123	rrp6-t0	BY-t0	nucleus,cytoplasm,endosome,cytosol,plasma membrane	lipid binding	plasma membrane organization,cell adhesion,cellular response to oxidative stress,cellular response to heat,cellular response to osmotic stress
BY-t1 / BY-t0	P46367	P46367	3.496413767	3.496413767	1.68E-09	2.28E-08	16	P46367	ALD4	Potassium-activated aldehyde dehydrogenase, mitochondrial	ALDH4_YEAST	42	1028.561995	11.28561995	BY-t1	BY-t0	mitochondrion,mitochondrial nucleoid	aldehyde dehydrogenase (NAD) activity,aldehyde dehydrogenase [NAD(P)+] activity	ethanol metabolic process,pyruvate metabolic process,NADPH regeneration,acetate biosynthetic process
BY-t1 / BY-t0	Q04013	Q04013	0.503863543	0.503863543	1.72E-09	2.33E-08	16	Q04013	YHM2	Citrate/oxoglutarate carrier protein	YHM2_YEAST	12	41.8005908	1.418005908	BY-t1	BY-t0	mitochondrion,mitochondrial inner membrane,integral component of membrane,mitochondrial nucleoid	DNA binding,tricarboxylate secondary active transmembrane transporter activity	mitochondrial genome maintenance,tricarboxylic acid transport,mitochondrial citrate transport,alpha-ketoglutarate transport
rrp6-t1 / BY-t0	P50094	P50094	-0.272598249	0.272598249	1.78E-09	2.40E-08	16	P50094	IMD4	Inosine-5'-monophosphate dehydrogenase 4	IMDH4_YEAST	16	-17.21726889	0.827827311	rrp6-t1	BY-t0	cytoplasm	nucleotide binding,mRNA binding,IMP dehydrogenase activity,protein binding,metal ion binding	GMP biosynthetic process,GTP biosynthetic process,biological_process,oxidation-reduction process
BY-t1 / rrp6-t0	P19211	P19211	-1.082857361	1.082857361	1.78E-09	2.40E-08	16	P19211	ANB1	Eukaryotic translation initiation factor 5A-2	IF5A2_YEAST	3	-52.79071169	0.472092883	BY-t1	rrp6-t0	cytosolic ribosome	RNA binding,translation elongation factor activity,ribosome binding	translational frameshifting,positive regulation of translational elongation,positive regulation of translational termination
rrp6-t1 / BY-t1	P39726	P39726	0.57891311	0.57891311	1.81E-09	2.43E-08	16	P39726	GCV3	Glycine cleavage system H protein, mitochondrial	GCSH_YEAST	5	49.37234912	1.493723491	rrp6-t1	BY-t1	cytoplasm,mitochondrion,glycine cleavage complex	glycine dehydrogenase (decarboxylating) activity	glycine catabolic process,one-carbon metabolic process,protein lipoylation,glycine decarboxylation via glycine cleavage system,oxidation-reduction process
rrp6-t1 / BY-t0	Q08412	Q08412	-0.667591826	0.667591826	1.82E-09	2.45E-08	16	Q08412	CUE5	Ubiquitin-binding protein CUE5	CUE5_YEAST	18	-37.04433212	0.629556679	rrp6-t1	BY-t0	cytoplasm	protein binding,protein binding, bridging,ubiquitin conjugating enzyme binding,ubiquitin binding	ubiquitin-dependent protein catabolic process,autophagy
rrp6-t1 / rrp6-t0	Q03104	Q03104	2.797276	2.797276	1.83E-09	2.45E-08	16	Q03104	MSC1	Meiotic sister chromatid recombination protein 1	MSC1_YEAST	30	595.1267194	6.951267194	rrp6-t1	rrp6-t0	mitochondrion,endoplasmic reticulum,plasma membrane	molecular_function	reciprocal meiotic recombination
rrp6-t1 / BY-t1	P0CX53;P0CX54	P0CX53;P0CX54	-0.234563347	0.234563347	1.83E-09	2.45E-08	16	P0CX53;P0CX54	RPL12A;RPL12B	60S ribosomal protein L12-A;60S ribosomal protein L12-B	RL12A_YEAST;RL12B_YEAST	14	-15.00577921	0.849942208	rrp6-t1	BY-t1	large ribosomal subunit,cytosolic large ribosomal subunit;large ribosomal subunit,cytosolic large ribosomal subunit	structural constituent of ribosome,large ribosomal subunit rRNA binding;structural constituent of ribosome,large ribosomal subunit rRNA binding	ribosomal large subunit assembly,cytoplasmic translation,translation;ribosomal large subunit assembly,cytoplasmic translation,translation
rrp6-t1 / BY-t0	P32621	P32621	-0.418121188	0.418121188	1.86E-09	2.48E-08	16	P32621	GDA1	Guanosine-diphosphatase	GDA1_YEAST	20	-25.16013756	0.748398624	rrp6-t1	BY-t0	Golgi membrane,Golgi apparatus,membrane,integral component of membrane	guanosine-diphosphatase activity,nucleoside-diphosphatase activity,uridine-diphosphatase activity	protein glycosylation,protein N-linked glycosylation,nucleoside diphosphate catabolic process
BY-t1 / rrp6-t0	P40474	P40474	-0.976637192	0.976637192	1.89E-09	2.51E-08	16	P40474	QDR2	Quinidine resistance protein 2	QDR2_YEAST	5	-49.18371521	0.508162848	BY-t1	rrp6-t0	integral component of plasma membrane,cell periphery	cation transmembrane transporter activity,xenobiotic transporter activity	transmembrane transport,copper ion export,potassium ion import across plasma membrane,drug transmembrane export
rrp6-t1 / BY-t1	Q06106	Q06106	0.399853791	0.399853791	1.89E-09	2.51E-08	16	Q06106	MRD1	Multiple RNA-binding domain-containing protein 1	MRD1_YEAST	39	31.93741924	1.319374192	rrp6-t1	BY-t1	nucleus,nucleolus,cytoplasm,90S preribosome,post-mRNA release spliceosomal complex,ribonucleoprotein complex	mRNA binding,protein binding,rRNA primary transcript binding	endonucleolytic cleavage in ITS1 to separate SSU-rRNA from 5.8S rRNA and LSU-rRNA from tricistronic rRNA transcript (SSU-rRNA, 5.8S rRNA, LSU-rRNA),endonucleolytic cleavage to generate mature 5'-end of SSU-rRNA from (SSU-rRNA, 5.8S rRNA, LSU-rRNA),endonucleolytic cleavage in 5'-ETS of tricistronic rRNA transcript (SSU-rRNA, 5.8S rRNA, LSU-rRNA),poly(A)+ mRNA export from nucleus,small-subunit proc…
rrp6-t1 / BY-t0	P22515	P22515	-0.362227921	0.362227921	1.90E-09	2.52E-08	16	P22515	UBA1	Ubiquitin-activating enzyme E1 1	UBA1_YEAST	60	-22.20377378	0.777962262	rrp6-t1	BY-t0	nucleus,cytoplasm	ubiquitin activating enzyme activity,ATP binding	ubiquitin-dependent protein catabolic process,cellular response to DNA damage stimulus,protein ubiquitination,protein phosphopantetheinylation,protein modification by small protein conjugation
rrp6-t1 / rrp6-t0	P32891	P32891	1.807623184	1.807623184	1.90E-09	2.52E-08	16	P32891	DLD1	D-lactate dehydrogenase [cytochrome] 1, mitochondrial	DLD1_YEAST	25	250.0650867	3.500650867	rrp6-t1	rrp6-t0	mitochondrion,mitochondrial inner membrane,mitochondrial intermembrane space	D-lactate dehydrogenase (cytochrome) activity,D-lactate dehydrogenase activity,flavin adenine dinucleotide binding,FAD binding	oxidation-reduction process,lactate catabolic process
rrp6-t1 / rrp6-t0	P53111	P53111	-0.384395415	0.384395415	1.92E-09	2.54E-08	16	P53111	ARI1	NADPH-dependent aldehyde reductase ARI1	ARI1_YEAST	19	-23.39000221	0.766099978	rrp6-t1	rrp6-t0	nucleus,cytoplasm	carbonyl reductase (NADPH) activity,oxidoreductase activity,oxidoreductase activity, acting on the CH-OH group of donors, NAD or NADP as acceptor	biological_process,oxidation-reduction process
rrp6-t1 / BY-t0	P05739	P05739	-0.640512599	0.640512599	1.94E-09	2.56E-08	16	P05739	RPL6B	60S ribosomal protein L6-B	RL6B_YEAST	9	-35.85150154	0.641484985	rrp6-t1	BY-t0	cytosolic large ribosomal subunit	RNA binding,structural constituent of ribosome	ribosomal large subunit assembly,cytoplasmic translation
rrp6-t1 / BY-t0	P53598	P53598	0.475181709	0.475181709	1.96E-09	2.57E-08	16	P53598	LSC1	Succinate--CoA ligase [ADP-forming] subunit alpha, mitochondrial	SUCA_YEAST	19	39.00932924	1.390093292	rrp6-t1	BY-t0	mitochondrion,succinate-CoA ligase complex (ADP-forming),mitochondrial nucleoid	nucleotide binding,succinate-CoA ligase (ADP-forming) activity,succinate-CoA ligase (GDP-forming) activity	tricarboxylic acid cycle,succinyl-CoA metabolic process
rrp6-t1 / rrp6-t0	Q06625	Q06625	3.468984272	3.468984272	1.97E-09	2.59E-08	16	Q06625	GDB1	Glycogen debranching enzyme	GDE_YEAST	22	1007.307701	11.07307701	rrp6-t1	rrp6-t0	cytoplasm,mitochondrion	4-alpha-glucanotransferase activity,amylo-alpha-1,6-glucosidase activity,Requires Ontology	glycogen biosynthetic process,glycogen catabolic process
rrp6-t1 / BY-t0	Q00772	Q00772	0.633720158	0.633720158	1.98E-09	2.60E-08	16	Q00772	SLT2	Mitogen-activated protein kinase SLT2/MPK1	SLT2_YEAST	19	55.15607208	1.551560721	rrp6-t1	BY-t0	nucleus,cytoplasm,mitochondrion,cytosol,cellular bud tip,cellular bud neck,mating projection tip	protein kinase activity,protein serine/threonine kinase activity,MAP kinase activity,protein binding,ATP binding	MAPK cascade involved in cell wall organization or biogenesis,protein phosphorylation,signal transduction,regulation of cell size,fungal-type cell wall biogenesis,response to acidic pH,regulation of gene expression,positive regulation of barrier septum assembly,pexophagy,endoplasmic reticulum unfolded protein response,response to endoplasmic reticulum stress,intracellular signal transduction,IRE1…
rrp6-t1 / rrp6-t0	P38840	P38840	0.76267819	0.76267819	2.01E-09	2.63E-08	16	P38840	ARO9	Aromatic amino acid aminotransferase 2	ARO9_YEAST	20	69.66373059	1.696637306	rrp6-t1	rrp6-t0	nucleus,cytoplasm	transaminase activity,aromatic-amino-acid:2-oxoglutarate aminotransferase activity,kynurenine-oxoglutarate transaminase activity,pyridoxal phosphate binding,kynurenine aminotransferase activity,2-aminoadipate transaminase activity,L-phenylalanine:2-oxoglutarate aminotransferase activity	tyrosine biosynthetic process,aromatic amino acid family metabolic process,aromatic amino acid family catabolic process,L-phenylalanine biosynthetic process,L-methionine biosynthetic process from methylthioadenosine,lysine biosynthetic process via aminoadipic acid,L-kynurenine catabolic process,alpha-amino acid metabolic process
rrp6-t0 / BY-t0	P00729	P00729	-0.321535805	0.321535805	2.03E-09	2.65E-08	16	P00729	PRC1	Carboxypeptidase Y	CBPY_YEAST	15	-19.97824389	0.800217561	rrp6-t0	BY-t0	fungal-type vacuole,fungal-type vacuole lumen,extracellular region,cytoplasm,endoplasmic reticulum	serine-type carboxypeptidase activity,protein binding	macroautophagy,zymogen activation,phytochelatin biosynthetic process
rrp6-t0 / BY-t0	P33734	P33734	-0.270621675	0.270621675	2.04E-09	2.65E-08	16	P33734	HIS7	Imidazole glycerol phosphate synthase hisHF	HIS5_YEAST	47	-17.10377414	0.828962259	rrp6-t0	BY-t0	cytoplasm	imidazoleglycerol-phosphate synthase activity,glutaminase activity,oxo-acid-lyase activity	histidine biosynthetic process,glutamine metabolic process
BY-t1 / rrp6-t0	P36049	P36049	-0.447436845	0.447436845	2.03E-09	2.65E-08	16	P36049	EBP2	rRNA-processing protein EBP2	EBP2_YEAST	27	-26.66554167	0.733344583	BY-t1	rrp6-t0	nucleolus,preribosome, large subunit precursor,nuclear periphery	mRNA binding,protein binding,identical protein binding	nuclear division,rRNA processing,ribosomal large subunit biogenesis
rrp6-t1 / BY-t1	P16467	P16467	-0.850843562	0.850843562	2.05E-09	2.65E-08	16	P16467	PDC5	Pyruvate decarboxylase isozyme 2	PDC5_YEAST	5	-44.55395589	0.554460441	rrp6-t1	BY-t1	nucleus,cytoplasm,cytosol	magnesium ion binding,pyruvate decarboxylase activity,carboxy-lyase activity,thiamine pyrophosphate binding,branched-chain-2-oxoacid decarboxylase activity,indolepyruvate decarboxylase activity,phenylpyruvate decarboxylase activity	aromatic amino acid family catabolic process to alcohol via Ehrlich pathway,pyruvate metabolic process,L-phenylalanine catabolic process,tryptophan catabolic process,branched-chain amino acid catabolic process,glycolytic fermentation to ethanol
rrp6-t1 / rrp6-t0	P20081	P20081	-0.397524358	0.397524358	2.05E-09	2.65E-08	16	P20081	FPR1	FK506-binding protein 1	FKBP_YEAST	12	-24.08401272	0.759159873	rrp6-t1	rrp6-t0	nucleus,cytoplasm,mitochondrion	peptidyl-prolyl cis-trans isomerase activity,protein binding,macrolide binding	protein peptidyl-prolyl isomerization,chromatin organization,protein folding,chaperone-mediated protein folding,regulation of homoserine biosynthetic process
rrp6-t0 / BY-t0	P32191	P32191	0.592153201	0.592153201	2.05E-09	2.65E-08	16	P32191	GUT2	Glycerol-3-phosphate dehydrogenase, mitochondrial	GPDM_YEAST	32	50.74949836	1.507494984	rrp6-t0	BY-t0	mitochondrion,mitochondrial inner membrane,mitochondrial intermembrane space,glycerol-3-phosphate dehydrogenase complex,integral component of mitochondrial outer membrane	glycerol-3-phosphate dehydrogenase activity,sn-glycerol-3-phosphate:ubiquinone-8 oxidoreductase activity	glycerol metabolic process,glycerol-3-phosphate metabolic process,NADH oxidation,glycerol catabolic process
BY-t1 / BY-t0	Q06405	Q06405	0.390414232	0.390414232	2.04E-09	2.65E-08	16	Q06405	ATP17	ATP synthase subunit f, mitochondrial	ATPK_YEAST	4	31.07697028	1.310769703	BY-t1	BY-t0	mitochondrial proton-transporting ATP synthase complex, coupling factor F(o),mitochondrion	ATPase activity,proton-transporting ATP synthase activity, rotational mechanism	ATP synthesis coupled proton transport
rrp6-t0 / BY-t0	P27476	P27476	0.539129315	0.539129315	2.09E-09	2.69E-08	16	P27476	NSR1	Nuclear localization sequence-binding protein	NSR1_YEAST	25	45.30952908	1.453095291	rrp6-t0	BY-t0	nucleus,nuclear envelope,nucleolus,mitochondrion	RNA binding,mRNA binding,nuclear localization sequence binding,single-stranded telomeric DNA binding	ribosomal small subunit assembly,rRNA processing
BY-t1 / rrp6-t0	P25617	P25617	-0.400282636	0.400282636	2.10E-09	2.70E-08	16	P25617	YCR016W	Uncharacterized protein YCR016W	YCQ6_YEAST	15	-24.22901732	0.757709827	BY-t1	rrp6-t0	nucleus,nucleolus	molecular_function	biological_process
BY-t1 / BY-t0	P07172	P07172	0.368686184	0.368686184	2.15E-09	2.76E-08	16	P07172	HIS5	Histidinol-phosphate aminotransferase	HIS8_YEAST	16	29.11764623	1.291176462	BY-t1	BY-t0	cytoplasm	histidinol-phosphate transaminase activity,pyridoxal phosphate binding	histidine biosynthetic process
BY-t1 / BY-t0	P17649	P17649	0.40633906	0.40633906	2.16E-09	2.76E-08	16	P17649	UGA1	4-aminobutyrate aminotransferase	GABAT_YEAST	30	32.53184552	1.325318455	BY-t1	BY-t0	mitochondrion,cytosol	4-aminobutyrate transaminase activity,pyridoxal phosphate binding,4-aminobutyrate:2-oxoglutarate transaminase activity	gamma-aminobutyric acid catabolic process
rrp6-t1 / BY-t0	Q12166	Q12166	0.461248612	0.461248612	2.20E-09	2.81E-08	16	Q12166	LEU9	2-isopropylmalate synthase 2, mitochondrial	LEU9_YEAST	20	37.6732826	1.376732826	rrp6-t1	BY-t0	mitochondrion	2-isopropylmalate synthase activity,protein binding	branched-chain amino acid biosynthetic process,leucine biosynthetic process
rrp6-t0 / BY-t0	Q08412	Q08412	-0.850747569	0.850747569	2.21E-09	2.82E-08	16	Q08412	CUE5	Ubiquitin-binding protein CUE5	CUE5_YEAST	18	-44.55026651	0.554497335	rrp6-t0	BY-t0	cytoplasm	protein binding,protein binding, bridging,ubiquitin conjugating enzyme binding,ubiquitin binding	ubiquitin-dependent protein catabolic process,autophagy
rrp6-t1 / BY-t0	Q12099	Q12099	0.442433943	0.442433943	2.22E-09	2.84E-08	16	Q12099	FAL1	ATP-dependent RNA helicase FAL1	FAL1_YEAST	14	35.88949598	1.35889496	rrp6-t1	BY-t0	nucleolus,preribosome, small subunit precursor,catalytic step 2 spliceosome,FAL1-SGD1 complex	RNA binding,RNA helicase activity,mRNA binding,protein binding,ATP binding	maturation of SSU-rRNA from tricistronic rRNA transcript (SSU-rRNA, 5.8S rRNA, LSU-rRNA)
rrp6-t1 / BY-t1	P40309	P40309	-0.662749058	0.662749058	2.23E-09	2.84E-08	16	P40309	KHA1	K(+)/H(+) antiporter 1	KHA1_YEAST	5	-36.83265055	0.631673495	rrp6-t1	BY-t1	mitochondrion,endoplasmic reticulum,Golgi apparatus,integral component of membrane	potassium:proton antiporter activity	monovalent inorganic cation transport,potassium ion transmembrane transport,anion transmembrane transport,hydrogen ion transmembrane transport
rrp6-t1 / BY-t0	Q02895	Q02895	2.064077075	2.064077075	2.24E-09	2.85E-08	14	Q02895	AAD16	Putative aryl-alcohol dehydrogenase AAD16	AAD16_YEAST	4	318.1663796	4.181663796	rrp6-t1	BY-t0		aryl-alcohol dehydrogenase (NADP+) activity	cellular aldehyde metabolic process,oxidation-reduction process
rrp6-t1 / BY-t0	Q07589	Q07589	-0.477645332	0.477645332	2.26E-09	2.86E-08	16	Q07589	YDL144C	Uncharacterized protein YDL144C	YD144_YEAST	13	-28.18512187	0.718148781	rrp6-t1	BY-t0	nucleus,cytoplasm	molecular_function,oxidoreductase activity	biological_process,oxidation-reduction process
BY-t1 / BY-t0	P37898	P37898	-0.614098793	0.614098793	2.28E-09	2.88E-08	16	P37898	AAP1	Alanine/arginine aminopeptidase	AAP1_YEAST	44	-34.6662114	0.653337886	BY-t1	BY-t0	nucleus,cytoplasm	zinc ion binding,peptide binding,metalloaminopeptidase activity	glycogen metabolic process,proteolysis,peptide catabolic process
BY-t1 / rrp6-t0	P27614	P27614	0.324010336	0.324010336	2.31E-09	2.92E-08	16	P27614	CPS1	Carboxypeptidase S	CBPS_YEAST	19	25.1805427	1.251805427	BY-t1	rrp6-t0	fungal-type vacuole,fungal-type vacuole lumen,vacuolar membrane,vacuolar lumen,integral component of membrane	carboxypeptidase activity,metallocarboxypeptidase activity,metal ion binding	nitrogen compound metabolic process,proteolysis involved in cellular protein catabolic process
BY-t1 / rrp6-t0	Q12335	Q12335	0.673748343	0.673748343	2.33E-09	2.93E-08	16	Q12335	PST2	Protoplast secreted protein 2	PST2_YEAST	11	59.52121944	1.595212194	BY-t1	rrp6-t0	extracellular region,cytoplasm,mitochondrion,plasma membrane,membrane raft	NAD(P)H dehydrogenase (quinone) activity,protein binding,FMN binding,identical protein binding	biological_process,oxidation-reduction process
BY-t1 / rrp6-t0	P40037	P40037	0.773285483	0.773285483	2.33E-09	2.94E-08	16	P40037	HMF1	Protein HMF1	HMF1_YEAST	11	70.91576589	1.709157659	BY-t1	rrp6-t0	nucleus,cytoplasm,mitochondrion,mitochondrial intermembrane space,cytosol	molecular_function,deaminase activity	biological_process,organonitrogen compound catabolic process
rrp6-t1 / BY-t0	P11972	P11972	-0.313666092	0.313666092	2.35E-09	2.95E-08	16	P11972	SST2	Protein SST2	SST2_YEAST	20	-19.5405429	0.804594571	rrp6-t1	BY-t0	plasma membrane	GTPase activator activity,protein binding	adaptation of signaling pathway by response to pheromone involved in conjugation with cellular fusion,signal transduction,negative regulation of signal transduction,intracellular signal transduction,positive regulation of GTPase activity
rrp6-t1 / BY-t1	P43561	P43561	-0.5183968	0.5183968	2.37E-09	2.98E-08	16	P43561	FET5	Iron transport multicopper oxidase FET5	FET5_YEAST	13	-30.18527791	0.698147221	rrp6-t1	BY-t1	fungal-type vacuole membrane,endoplasmic reticulum,plasma membrane,integral component of membrane	ferroxidase activity,copper ion binding,protein binding,oxidoreductase activity,iron ion transmembrane transporter activity	iron ion transport,cellular response to iron ion starvation,iron assimilation by reduction and transport,iron ion transmembrane transport,oxidation-reduction process
rrp6-t1 / BY-t1	P30771	P30771	0.209892515	0.209892515	2.38E-09	2.99E-08	16	P30771	NAM7	ATP-dependent helicase NAM7	NAM7_YEAST	43	15.66020109	1.156602011	rrp6-t1	BY-t1	nucleus,cytoplasm,polysome	DNA binding,RNA binding,RNA helicase activity,mRNA binding,ATP binding,zinc ion binding,ATPase activity,ribosomal small subunit binding	nuclear-transcribed mRNA catabolic process, nonsense-mediated decay,nuclear-transcribed mRNA catabolic process,DNA recombination,regulation of translational termination,intracellular mRNA localization,protein ubiquitination,chromatin silencing at silent mating-type cassette,nuclear-transcribed mRNA catabolic process, 3'-5' exonucleolytic nonsense-mediated decay
rrp6-t1 / BY-t1	P49573	P49573	-0.43342989	0.43342989	2.41E-09	3.02E-08	16	P49573	CTR1	Copper transport protein CTR1	CTR1_YEAST	13	-25.95007858	0.740499214	rrp6-t1	BY-t1	nucleus,cytoplasm,plasma membrane,integral component of membrane	copper ion transmembrane transporter activity,identical protein binding	cellular copper ion homeostasis,copper ion import,copper ion transmembrane transport
rrp6-t1 / BY-t0	Q03104	Q03104	2.59265938	2.59265938	2.42E-09	3.02E-08	16	Q03104	MSC1	Meiotic sister chromatid recombination protein 1	MSC1_YEAST	30	503.2095961	6.032095961	rrp6-t1	BY-t0	mitochondrion,endoplasmic reticulum,plasma membrane	molecular_function	reciprocal meiotic recombination
rrp6-t0 / BY-t0	P00410	P00410	2.207477765	2.207477765	2.45E-09	3.05E-08	16	P00410	COX2	Cytochrome c oxidase subunit 2	COX2_YEAST	6	361.8670943	4.618670943	rrp6-t0	BY-t0	mitochondrion,mitochondrial respiratory chain complex IV,integral component of membrane	copper ion binding,protein binding,cytochrome-c oxidase activity	mitochondrial electron transport, cytochrome c to oxygen,aerobic respiration,ATP synthesis coupled electron transport,hydrogen ion transmembrane transport
rrp6-t0 / BY-t0	P32590	P32590	-0.689541327	0.689541327	2.49E-09	3.09E-08	16	P32590	SSE2	Heat shock protein homolog SSE2	HSP79_YEAST	23	-37.99490498	0.62005095	rrp6-t0	BY-t0	nucleus,cytoplasm,cytosol	adenyl-nucleotide exchange factor activity,calmodulin binding,ATP binding	proteasomal ubiquitin-independent protein catabolic process,protein refolding,proteasome-mediated ubiquitin-dependent protein catabolic process,regulation of catalytic activity
rrp6-t1 / BY-t1	P23254	P23254	-0.255407987	0.255407987	2.50E-09	3.10E-08	16	P23254	TKL1	Transketolase 1	TKT1_YEAST	44	-16.22498104	0.83775019	rrp6-t1	BY-t1	nucleus,cytoplasm,cytosol	transketolase activity,protein binding,metal ion binding	pentose-phosphate shunt
BY-t1 / rrp6-t0	P36013	P36013	0.540194281	0.540194281	2.52E-09	3.13E-08	16	P36013	MAE1	NAD-dependent malic enzyme, mitochondrial	MAOM_YEAST	42	45.41683302	1.45416833	BY-t1	rrp6-t0	mitochondrion,mitochondrial matrix,cytosol	malic enzyme activity,malate dehydrogenase (decarboxylating) (NAD+) activity,oxaloacetate decarboxylase activity,metal ion binding,NAD binding	pyruvate metabolic process,malate metabolic process,cellular amino acid metabolic process,oxidation-reduction process
rrp6-t1 / rrp6-t0	P32340	P32340	1.225532853	1.225532853	2.54E-09	3.14E-08	16	P32340	NDI1	Rotenone-insensitive NADH-ubiquinone oxidoreductase, mitochondrial	NDI1_YEAST	12	133.8418023	2.338418023	rrp6-t1	rrp6-t0	mitochondrion,mitochondrial inner membrane,mitochondrial matrix	NADH dehydrogenase (ubiquinone) activity,identical protein binding	NADH oxidation,mitochondrial electron transport, NADH to ubiquinone,positive regulation of apoptotic process
rrp6-t1 / BY-t0	P40309	P40309	-0.886182203	0.886182203	2.55E-09	3.14E-08	16	P40309	KHA1	K(+)/H(+) antiporter 1	KHA1_YEAST	5	-45.89560125	0.541043988	rrp6-t1	BY-t0	mitochondrion,endoplasmic reticulum,Golgi apparatus,integral component of membrane	potassium:proton antiporter activity	monovalent inorganic cation transport,potassium ion transmembrane transport,anion transmembrane transport,hydrogen ion transmembrane transport
BY-t1 / rrp6-t0	Q12428	Q12428	2.635333435	2.635333435	2.57E-09	3.17E-08	16	Q12428	PDH1	Probable 2-methylcitrate dehydratase	PRPD_YEAST	18	521.3186822	6.213186822	BY-t1	rrp6-t0	cytoplasm,mitochondrion,mitochondrial outer membrane	molecular_function,2-methylcitrate dehydratase activity,2 iron, 2 sulfur cluster binding	propionate metabolic process,propionate metabolic process, methylcitrate cycle
BY-t1 / BY-t0	P17709	P17709	1.224981274	1.224981274	2.58E-09	3.17E-08	16	P17709	GLK1	Glucokinase-1	HXKG_YEAST	32	133.7524156	2.337524156	BY-t1	BY-t0	mitochondrion,cytosol,plasma membrane	glucokinase activity,ATP binding,glucose binding,fructokinase activity,mannokinase activity	cellular glucose homeostasis,glucose metabolic process,mannose metabolic process,glycolytic process,glucose import,carbohydrate phosphorylation,glucose 6-phosphate metabolic process
rrp6-t1 / rrp6-t0	P14065	P14065	3.730659578	3.730659578	2.60E-09	3.18E-08	16	P14065	GCY1	Glycerol 2-dehydrogenase (NADP(+))	GCY1_YEAST	23	1227.518056	13.27518056	rrp6-t1	rrp6-t0	nucleus,cytoplasm,cytosol	mRNA binding,alditol:NADP+ 1-oxidoreductase activity,aldo-keto reductase (NADP) activity,oxidoreductase activity,glycerol 2-dehydrogenase (NADP+) activity,glycerol dehydrogenase [NAD(P)+] activity	arabinose catabolic process,cellular response to oxidative stress,D-xylose catabolic process,oxidation-reduction process,glycerol to glycerone phosphate metabolic process
rrp6-t1 / BY-t0	P43616	P43616	-0.566268411	0.566268411	2.60E-09	3.18E-08	16	P43616	DUG1	Cys-Gly metallodipeptidase DUG1	DUG1_YEAST	31	-32.46386193	0.675361381	rrp6-t1	BY-t0	cytoplasm,mitochondrion	peptidase activity,omega peptidase activity,identical protein binding,metal ion binding,metallodipeptidase activity	proteolysis,glutathione catabolic process
rrp6-t1 / BY-t0	P24031	P24031	-0.669950848	0.669950848	2.63E-09	3.22E-08	16	P24031	PHO3	Constitutive acid phosphatase	PPA3_YEAST	11	-37.14718994	0.628528101	rrp6-t1	BY-t0	endoplasmic reticulum,fungal-type cell wall,cell wall-bounded periplasmic space	acid phosphatase activity	phosphate-containing compound metabolic process,dephosphorylation,thiamine-containing compound metabolic process
rrp6-t1 / rrp6-t0	P53319	P53319	2.375573041	2.375573041	2.65E-09	3.23E-08	14	P53319	GND2	6-phosphogluconate dehydrogenase, decarboxylating 2	6PGD2_YEAST	2	418.9419055	5.189419055	rrp6-t1	rrp6-t0	cytosol,plasma membrane	phosphogluconate dehydrogenase (decarboxylating) activity,NADP binding	pentose-phosphate shunt, oxidative branch,D-gluconate catabolic process
rrp6-t0 / BY-t0	P00924	P00924	-0.525460007	0.525460007	2.67E-09	3.25E-08	16	P00924	ENO1	Enolase 1	ENO1_YEAST	39	-30.52624441	0.694737556	rrp6-t0	BY-t0	phosphopyruvate hydratase complex,fungal-type vacuole,cytoplasm,mitochondrion,cytosol,plasma membrane	magnesium ion binding,phosphopyruvate hydratase activity,melatonin binding	glycolytic process,regulation of vacuole fusion, non-autophagic
BY-t1 / rrp6-t0	P47039	P47039	0.358659375	0.358659375	2.67E-09	3.25E-08	16	P47039	BNA3	Probable kynurenine--oxoglutarate transaminase BNA3	BNA3_YEAST	17	28.22338279	1.282233828	BY-t1	rrp6-t0	cytoplasm,mitochondrion	kynurenine-oxoglutarate transaminase activity,pyridoxal phosphate binding,2-aminoadipate transaminase activity,arylformamidase activity	kynurenic acid biosynthetic process,L-kynurenine catabolic process,regulation of cell growth
rrp6-t1 / BY-t0	P24783	P24783	0.449935589	0.449935589	2.69E-09	3.27E-08	16	P24783	DBP2	ATP-dependent RNA helicase DBP2	DBP2_YEAST	40	36.59792695	1.36597927	rrp6-t1	BY-t0	nucleus,cytoplasm,mitochondrion,ribonucleoprotein complex	RNA binding,RNA helicase activity,mRNA binding,ATP binding,RNA-dependent ATPase activity,snoRNA binding	nuclear-transcribed mRNA catabolic process, nonsense-mediated decay,rRNA processing,termination of RNA polymerase II transcription,nuclear polyadenylation-dependent mRNA catabolic process,messenger ribonucleoprotein complex assembly
rrp6-t1 / rrp6-t0	P32796	P32796	1.072284577	1.072284577	2.70E-09	3.28E-08	16	P32796	CAT2	Carnitine O-acetyltransferase, mitochondrial	CACP_YEAST	15	110.2760555	2.102760555	rrp6-t1	rrp6-t0	mitochondrion,mitochondrial inner membrane,peroxisome	carnitine O-acetyltransferase activity	fatty acid metabolic process,carnitine metabolic process
rrp6-t0 / BY-t0	Q08816	Q08816	-2.650954489	2.650954489	2.71E-09	3.28E-08	16	Q08816	YOR352W	Uncharacterized protein YOR352W	YO352_YEAST	5	-84.07852931	0.159214707	rrp6-t0	BY-t0	nucleus,holo TFIIH complex,cytoplasm	molecular_function	biological_process
BY-t1 / BY-t0	P38892	P38892	0.887676893	0.887676893	2.72E-09	3.29E-08	16	P38892	CRG1	Probable S-adenosylmethionine-dependent methyltransferase CRG1	CRG1_YEAST	6	85.01944393	1.850194439	BY-t1	BY-t0	cellular_component,cytoplasm	mRNA binding,methyltransferase activity,S-adenosylmethionine-dependent methyltransferase activity	methylation,lipid homeostasis
rrp6-t1 / BY-t1	P0CX23;P0CX24	P0CX23;P0CX24	-0.352178241	0.352178241	2.78E-09	3.36E-08	16	P0CX23;P0CX24	RPL20A;RPL20B	60S ribosomal protein L20-A;60S ribosomal protein L20-B	RL20A_YEAST;RL20B_YEAST	13	-21.65996058	0.783400394	rrp6-t1	BY-t1	cytosolic large ribosomal subunit;cytosolic large ribosomal subunit	structural constituent of ribosome;structural constituent of ribosome	cytoplasmic translation;cytoplasmic translation
BY-t1 / rrp6-t0	P40215	P40215	0.566756764	0.566756764	2.81E-09	3.38E-08	16	P40215	NDE1	External NADH-ubiquinone oxidoreductase 1, mitochondrial	NDH1_YEAST	28	48.11900506	1.481190051	BY-t1	rrp6-t0	mitochondrion,mitochondrial intermembrane space,mitochondrial membrane	NADH dehydrogenase activity	NADH oxidation,glycolytic fermentation to ethanol,regulation of apoptotic process
rrp6-t1 / rrp6-t0	Q04409	Q04409	0.57945413	0.57945413	2.81E-09	3.38E-08	16	Q04409	EMI2	Putative glucokinase-2	EMI2_YEAST	29	49.42837521	1.494283752	rrp6-t1	rrp6-t0	cytoplasm,mitochondrion,cytosol	molecular_function,glucokinase activity,ATP binding,glucose binding,fructokinase activity,mannokinase activity	cellular glucose homeostasis,glycolytic process,ascospore formation,positive regulation of transcription from RNA polymerase II promoter,carbohydrate phosphorylation,glucose 6-phosphate metabolic process
rrp6-t1 / BY-t0	Q12344	Q12344	-2.529287867	2.529287867	2.81E-09	3.38E-08	16	Q12344	GYP5	GTPase-activating protein GYP5	GYP5_YEAST	11	-82.67758318	0.173224168	rrp6-t1	BY-t0	incipient cellular bud site,cytoplasm,Golgi-associated vesicle,cytosol,plasma membrane,cellular bud tip,cellular bud neck	GTPase activator activity,protein binding,small GTPase binding	intracellular protein transport,exocytosis,ER to Golgi vesicle-mediated transport,vesicle-mediated transport,activation of GTPase activity
BY-t1 / BY-t0	P0CX29;P0CX30	P0CX29;P0CX30	-0.621846145	0.621846145	2.83E-09	3.40E-08	16	P0CX29;P0CX30	RPS23A;RPS23B	40S ribosomal protein S23-A;40S ribosomal protein S23-B	RS23A_YEAST;RS23B_YEAST	12	-35.01611709	0.649838829	BY-t1	BY-t0	ribosome,cytosolic small ribosomal subunit;ribosome,cytosolic small ribosomal subunit	structural constituent of ribosome;structural constituent of ribosome	maturation of SSU-rRNA from tricistronic rRNA transcript (SSU-rRNA, 5.8S rRNA, LSU-rRNA),translation,regulation of translational fidelity,maintenance of translational fidelity;maturation of SSU-rRNA from tricistronic rRNA transcript (SSU-rRNA, 5.8S rRNA, LSU-rRNA),translation,regulation of translational fidelity
BY-t1 / rrp6-t0	P54861	P54861	0.296315626	0.296315626	2.84E-09	3.40E-08	16	P54861	DNM1	Dynamin-related protein DNM1	DNM1_YEAST	42	22.80043116	1.228004312	BY-t1	rrp6-t0	cytoplasm,mitochondrion,mitochondrial outer membrane,peroxisome,cytosol,membrane,mitochondrial membrane	GTPase activity,GTP binding,microtubule binding,identical protein binding	mitochondrion inheritance,mitochondrial fission,dynamin family protein polymerization involved in mitochondrial fission,mitochondrion organization,peroxisome organization,heme transport,vesicle organization,macroautophagy,peroxisome fission,organelle fission,protein homooligomerization,membrane organization,membrane fusion
rrp6-t1 / BY-t0	Q12029	Q12029	0.518436842	0.518436842	2.87E-09	3.43E-08	16	Q12029	FSF1	Sideroflexin FSF1	FSF1_YEAST	14	43.24024006	1.432402401	rrp6-t1	BY-t0	mitochondrion,integral component of mitochondrial inner membrane	molecular_function,transmembrane transporter activity,serine transmembrane transporter activity	one-carbon metabolic process,biological_process,Requires Ontology,mitochondrial transmembrane transport
rrp6-t1 / BY-t1	P27614	P27614	-0.340452486	0.340452486	2.89E-09	3.44E-08	16	P27614	CPS1	Carboxypeptidase S	CBPS_YEAST	19	-21.02064373	0.789793563	rrp6-t1	BY-t1	fungal-type vacuole,fungal-type vacuole lumen,vacuolar membrane,vacuolar lumen,integral component of membrane	carboxypeptidase activity,metallocarboxypeptidase activity,metal ion binding	nitrogen compound metabolic process,proteolysis involved in cellular protein catabolic process
BY-t1 / rrp6-t0	P33327	P33327	0.771411255	0.771411255	2.90E-09	3.45E-08	16	P33327	GDH2	NAD-specific glutamate dehydrogenase	DHE2_YEAST	49	70.69387076	1.706938708	BY-t1	rrp6-t0	mitochondrion	glutamate dehydrogenase (NAD+) activity,protein binding	glutamate catabolic process,nitrogen compound metabolic process,glutamate catabolic process to 2-oxoglutarate,oxidation-reduction process
BY-t1 / BY-t0	Q12513	Q12513	1.096577962	1.096577962	2.92E-09	3.47E-08	16	Q12513	TMA17	Translation machinery-associated protein 17	TMA17_YEAST	9	113.8468508	2.138468508	BY-t1	BY-t0	nucleus,cytoplasm	protein binding, bridging	proteasome regulatory particle assembly
rrp6-t1 / rrp6-t0	Q05050	Q05050	0.489539414	0.489539414	2.96E-09	3.51E-08	16	Q05050	EIS1	Eisosome protein 1	EIS1_YEAST	46	40.39965726	1.403996573	rrp6-t1	rrp6-t0	cytoplasm,mitochondrion,plasma membrane,eisosome,cell periphery,membrane raft	molecular_function,protein binding	eisosome assembly
BY-t1 / BY-t0	P53296	P53296	-0.676395669	0.676395669	2.96E-09	3.51E-08	16	P53296	ATF2	Alcohol O-acetyltransferase 2	ATF2_YEAST	18	-37.4273404	0.625726596	BY-t1	BY-t0	cytoplasm,endoplasmic reticulum,lipid particle,integral component of endoplasmic reticulum membrane	alcohol O-acetyltransferase activity,N-acetyltransferase activity	steroid metabolic process,response to toxic substance,sterol acetylation,acetate ester metabolic process involved in fermentation
BY-t1 / rrp6-t0	P22943	P22943	5.478913908	5.478913908	2.97E-09	3.52E-08	16	P22943	HSP12	12 kDa heat shock protein	HSP12_YEAST	9	4359.821019	44.59821019	BY-t1	rrp6-t0	nucleus,cytoplasm,endosome,cytosol,plasma membrane	lipid binding	plasma membrane organization,cell adhesion,cellular response to oxidative stress,cellular response to heat,cellular response to osmotic stress
BY-t1 / rrp6-t0	P08431	P08431	2.698226437	2.698226437	2.99E-09	3.53E-08	14	P08431	GAL7	Galactose-1-phosphate uridylyltransferase	GAL7_YEAST	18	549.0035803	6.490035803	BY-t1	rrp6-t0	cytoplasm	UDP-glucose:hexose-1-phosphate uridylyltransferase activity,zinc ion binding	galactose catabolic process via UDP-galactose
BY-t1 / BY-t0	P32447	P32447	0.489789415	0.489789415	3.01E-09	3.54E-08	16	P32447	ASF1	Histone chaperone ASF1	ASF1_YEAST	9	40.42398889	1.404239889	BY-t1	BY-t0	chromosome, telomeric region,chromatin,nucleus,cytosol	protein binding,histone binding	histone displacement,regulation of protein phosphorylation,DNA replication-dependent nucleosome assembly,DNA replication-independent nucleosome assembly,nucleosome disassembly,chromatin silencing at telomere,regulation of gene expression,histone acetylation,chromatin silencing at silent mating-type cassette,positive regulation of transcription elongation from RNA polymerase II promoter,histone H2…
rrp6-t0 / BY-t0	P38250	P38250	-0.200761764	0.200761764	3.01E-09	3.54E-08	16	P38250	IST2	Increased sodium tolerance protein 2	IST2_YEAST	25	-12.99089789	0.870091021	rrp6-t0	BY-t0	plasma membrane,integral component of membrane,cortical endoplasmic reticulum,cellular bud membrane,cell periphery	chloride channel activity,protein binding,lipid binding	transmembrane transport,regulation of phosphatidylinositol dephosphorylation,protein localization to plasma membrane,endoplasmic reticulum membrane organization,chloride transmembrane transport
BY-t1 / rrp6-t0	Q00772	Q00772	-0.552123501	0.552123501	3.01E-09	3.54E-08	16	Q00772	SLT2	Mitogen-activated protein kinase SLT2/MPK1	SLT2_YEAST	19	-31.79844686	0.682015531	BY-t1	rrp6-t0	nucleus,cytoplasm,mitochondrion,cytosol,cellular bud tip,cellular bud neck,mating projection tip	protein kinase activity,protein serine/threonine kinase activity,MAP kinase activity,protein binding,ATP binding	MAPK cascade involved in cell wall organization or biogenesis,protein phosphorylation,signal transduction,regulation of cell size,fungal-type cell wall biogenesis,response to acidic pH,regulation of gene expression,positive regulation of barrier septum assembly,pexophagy,endoplasmic reticulum unfolded protein response,response to endoplasmic reticulum stress,intracellular signal transduction,IRE1…
rrp6-t1 / rrp6-t0	P05749	P05749	-0.641599123	0.641599123	3.03E-09	3.54E-08	16	P05749	RPL22A	60S ribosomal protein L22-A	RL22A_YEAST	3	-35.89979493	0.641002051	rrp6-t1	rrp6-t0	cytosolic large ribosomal subunit	RNA binding,structural constituent of ribosome	cytoplasmic translation
BY-t1 / rrp6-t0	P53261	P53261	-0.385178931	0.385178931	3.03E-09	3.54E-08	16	P53261	NOP7	Pescadillo homolog	PESC_YEAST	28	-23.43159718	0.765684028	BY-t1	rrp6-t0	nucleus,nucleoplasm,nucleolus,preribosome, large subunit precursor,PeBoW complex	RNA binding,mRNA binding,protein binding,ribonucleoprotein complex binding,large ribosomal subunit rRNA binding	maturation of SSU-rRNA from tricistronic rRNA transcript (SSU-rRNA, 5.8S rRNA, LSU-rRNA),maturation of LSU-rRNA from tricistronic rRNA transcript (SSU-rRNA, 5.8S rRNA, LSU-rRNA),maturation of 5.8S rRNA from tricistronic rRNA transcript (SSU-rRNA, 5.8S rRNA, LSU-rRNA),ribosomal large subunit biogenesis
rrp6-t1 / BY-t1	Q3E7X9	Q3E7X9	-0.522831284	0.522831284	3.04E-09	3.55E-08	16	Q3E7X9	RPS28A	40S ribosomal protein S28-A	RS28A_YEAST	10	-30.39954145	0.696004585	rrp6-t1	BY-t1	cytosolic small ribosomal subunit	structural constituent of ribosome	ribosomal small subunit assembly,cytoplasmic translation,rRNA export from nucleus,maturation of SSU-rRNA,positive regulation of nuclear-transcribed mRNA catabolic process, deadenylation-dependent decay
rrp6-t0 / BY-t0	P53136	P53136	0.316904695	0.316904695	3.09E-09	3.60E-08	16	P53136	NSA1	Ribosome biogenesis protein NSA1	NSA1_YEAST	18	24.5655124	1.245655124	rrp6-t0	BY-t0	nucleus,nucleolus,preribosome, large subunit precursor	molecular_function,protein binding	rRNA processing,ribosomal large subunit biogenesis
BY-t1 / BY-t0	P32775	P32775	2.167135239	2.167135239	3.10E-09	3.61E-08	16	P32775	GLC3	1,4-alpha-glucan-branching enzyme	GLGB_YEAST	24	349.1306686	4.491306686	BY-t1	BY-t0	cytoplasm	1,4-alpha-glucan branching enzyme activity,hydrolase activity, hydrolyzing O-glycosyl compounds,cation binding,Requires Ontology	carbohydrate metabolic process,glycogen biosynthetic process
rrp6-t1 / BY-t1	P49367	P49367	0.437895368	0.437895368	3.11E-09	3.61E-08	16	P49367	LYS4	Homoaconitase, mitochondrial	LYS4_YEAST	27	35.46267292	1.354626729	rrp6-t1	BY-t1	mitochondrion	homoaconitate hydratase activity,protein binding,metal ion binding,4 iron, 4 sulfur cluster binding	lysine biosynthetic process via aminoadipic acid
rrp6-t1 / BY-t1	P38009	P38009	-0.375250619	0.375250619	3.18E-09	3.68E-08	16	P38009	ADE17	Bifunctional purine biosynthesis protein ADE17	PUR92_YEAST	38	-22.90285287	0.770971471	rrp6-t1	BY-t1	cytosol,plasma membrane	IMP cyclohydrolase activity,phosphoribosylaminoimidazolecarboxamide formyltransferase activity,protein binding	purine nucleotide biosynthetic process,'de novo' IMP biosynthetic process
rrp6-t0 / BY-t0	P54000	P54000	-0.524678744	0.524678744	3.22E-09	3.73E-08	16	P54000	SUB1	RNA polymerase II transcriptional coactivator SUB1	SUB1_YEAST	12	-30.48861212	0.695113879	rrp6-t0	BY-t0	nucleus,nucleoplasm,transcription factor complex,nucleolus	DNA binding,chromatin binding,transcription coactivator activity,protein binding	double-strand break repair via nonhomologous end joining,termination of RNA polymerase II transcription,hyperosmotic response,positive regulation of transcription from RNA polymerase II promoter by pheromones,positive regulation of transcription elongation from RNA polymerase II promoter,regulation of transcription from RNA polymerase II promoter in response to stress,positive regulation of trans…
rrp6-t0 / BY-t0	Q3E785	Q3E785	2.02898917	2.02898917	3.22E-09	3.73E-08	16	Q3E785	SDH6	Succinate dehydrogenase assembly factor 1, mitochondrial	SDHF1_YEAST	1	308.1188001	4.081188001	rrp6-t0	BY-t0	mitochondrion,mitochondrial matrix	molecular_function	iron-sulfur cluster assembly,mitochondrial respiratory chain complex II assembly
BY-t1 / rrp6-t0	P40010	P40010	-0.508279704	0.508279704	3.23E-09	3.73E-08	16	P40010	NUG1	Nuclear GTP-binding protein NUG1	NUG1_YEAST	35	-29.69397199	0.70306028	BY-t1	rrp6-t0	nucleus,nucleolus,preribosome, large subunit precursor	RNA binding,mRNA binding,GTPase activity,protein binding,GTP binding	ribosomal large subunit export from nucleus,maturation of LSU-rRNA from tricistronic rRNA transcript (SSU-rRNA, 5.8S rRNA, LSU-rRNA)
BY-t1 / BY-t0	P22943	P22943	5.385690811	5.385690811	3.33E-09	3.84E-08	16	P22943	HSP12	12 kDa heat shock protein	HSP12_YEAST	9	4080.752725	41.80752725	BY-t1	BY-t0	nucleus,cytoplasm,endosome,cytosol,plasma membrane	lipid binding	plasma membrane organization,cell adhesion,cellular response to oxidative stress,cellular response to heat,cellular response to osmotic stress
rrp6-t1 / rrp6-t0	P14904	P14904	1.170526053	1.170526053	3.35E-09	3.86E-08	16	P14904	APE1	Vacuolar aminopeptidase 1	AMPL_YEAST	21	125.0937584	2.250937584	rrp6-t1	rrp6-t0	fungal-type vacuole,cytoplasm,CVT complex	protein binding,zinc ion binding,identical protein binding,metalloaminopeptidase activity	proteolysis,CVT pathway
rrp6-t1 / BY-t0	P05750	P05750	-0.485541785	0.485541785	3.40E-09	3.91E-08	16	P05750	RPS3	40S ribosomal protein S3	RS3_YEAST	29	-28.57711998	0.7142288	rrp6-t1	BY-t0	nucleus,cytosolic small ribosomal subunit,90S preribosome,preribosome, small subunit precursor	RNA binding,structural constituent of ribosome,DNA-(apurinic or apyrimidinic site) lyase activity,protein binding,protein kinase A catalytic subunit binding	ribosomal small subunit export from nucleus,cytoplasmic translation,rRNA export from nucleus
rrp6-t0 / BY-t0	P32573	P32573	-0.673716627	0.673716627	3.41E-09	3.91E-08	16	P32573	SPS19	Peroxisomal 2,4-dienoyl-CoA reductase SPS19 [(3E)-enoyl-CoA-producing]	SPS19_YEAST	10	-37.31103688	0.626889631	rrp6-t0	BY-t0	peroxisomal matrix	2,4-dienoyl-CoA reductase (NADPH) activity	fatty acid catabolic process,ascospore formation,oxidation-reduction process
BY-t1 / rrp6-t0	P11972	P11972	-0.788789745	0.788789745	3.43E-09	3.93E-08	16	P11972	SST2	Protein SST2	SST2_YEAST	20	-42.11705403	0.57882946	BY-t1	rrp6-t0	plasma membrane	GTPase activator activity,protein binding	adaptation of signaling pathway by response to pheromone involved in conjugation with cellular fusion,signal transduction,negative regulation of signal transduction,intracellular signal transduction,positive regulation of GTPase activity
BY-t1 / rrp6-t0	P36059	P36059	1.749427884	1.749427884	3.44E-09	3.93E-08	16	P36059	NNR2	ATP-dependent (S)-NAD(P)H-hydrate dehydratase	NNRD_YEAST	12	236.225206	3.36225206	BY-t1	rrp6-t0	cytoplasm	ATP binding,ATP-dependent NAD(P)H-hydrate dehydratase activity,ADP-dependent NAD(P)H-hydrate dehydratase activity	nicotinamide nucleotide metabolic process,Requires Ontology
rrp6-t1 / rrp6-t0	P37291	P37291	0.36511935	0.36511935	3.44E-09	3.93E-08	16	P37291	SHM2	Serine hydroxymethyltransferase, cytosolic	GLYC_YEAST	41	28.7988177	1.287988177	rrp6-t1	rrp6-t0	cytoplasm,plasma membrane,mating projection tip	glycine hydroxymethyltransferase activity,zinc ion binding,pyridoxal phosphate binding,cobalt ion binding,serine binding	L-serine catabolic process,one-carbon metabolic process,glycine biosynthetic process from serine,tetrahydrofolate interconversion,tetrahydrofolate metabolic process,folic acid metabolic process
BY-t1 / rrp6-t0	P21801	P21801	1.230002079	1.230002079	3.50E-09	3.99E-08	16	P21801	SDH2	Succinate dehydrogenase [ubiquinone] iron-sulfur subunit, mitochondrial	SDHB_YEAST	11	134.5673279	2.345673279	BY-t1	rrp6-t0	mitochondrion,mitochondrial respiratory chain complex II, succinate dehydrogenase complex (ubiquinone),mitochondrial membrane,fungal-type vacuole membrane	protein binding,succinate dehydrogenase (ubiquinone) activity,electron carrier activity,metal ion binding,2 iron, 2 sulfur cluster binding,3 iron, 4 sulfur cluster binding,4 iron, 4 sulfur cluster binding	tricarboxylic acid cycle,aerobic respiration,respiratory electron transport chain,cellular respiration
BY-t1 / rrp6-t0	P38352	P38352	0.791141657	0.791141657	3.50E-09	3.99E-08	16	P38352	SAF1	SCF-associated factor 1	SAF1_YEAST	6	73.04432834	1.730443283	BY-t1	rrp6-t0	SCF ubiquitin ligase complex	protein binding,ubiquitin-protein transferase activity	protein ubiquitination,SCF-dependent proteasomal ubiquitin-dependent protein catabolic process
BY-t1 / rrp6-t0	P38628	P38628	-0.204377557	0.204377557	3.52E-09	4.00E-08	16	P38628	PCM1	Phosphoacetylglucosamine mutase	AGM1_YEAST	20	-13.20869372	0.867913063	BY-t1	rrp6-t0	nucleus,cytoplasm	magnesium ion binding,phosphoacetylglucosamine mutase activity	carbohydrate metabolic process,UDP-N-acetylglucosamine biosynthetic process,fungal-type cell wall chitin biosynthetic process,cell wall organization
rrp6-t1 / BY-t0	P0CX29;P0CX30	P0CX29;P0CX30	-0.944939809	0.944939809	3.54E-09	4.01E-08	16	P0CX29;P0CX30	RPS23A;RPS23B	40S ribosomal protein S23-A;40S ribosomal protein S23-B	RS23A_YEAST;RS23B_YEAST	12	-48.05487766	0.519451223	rrp6-t1	BY-t0	ribosome,cytosolic small ribosomal subunit;ribosome,cytosolic small ribosomal subunit	structural constituent of ribosome;structural constituent of ribosome	maturation of SSU-rRNA from tricistronic rRNA transcript (SSU-rRNA, 5.8S rRNA, LSU-rRNA),translation,regulation of translational fidelity,maintenance of translational fidelity;maturation of SSU-rRNA from tricistronic rRNA transcript (SSU-rRNA, 5.8S rRNA, LSU-rRNA),translation,regulation of translational fidelity
rrp6-t1 / BY-t0	P46151	P46151	0.438249705	0.438249705	3.55E-09	4.01E-08	16	P46151	MET12	Methylenetetrahydrofolate reductase 1	MTHR1_YEAST	17	35.49594771	1.354959477	rrp6-t1	BY-t0	cellular_component,cytosol	methylenetetrahydrofolate reductase (NAD(P)H) activity,protein binding,FAD binding	biological_process,methionine biosynthetic process,tetrahydrofolate interconversion,oxidation-reduction process
BY-t1 / rrp6-t0	P53008	P53008	0.454804011	0.454804011	3.55E-09	4.01E-08	16	P53008	CWH41	Mannosyl-oligosaccharide glucosidase	CWH41_YEAST	28	37.05965982	1.370596598	BY-t1	rrp6-t0	fungal-type vacuole,endoplasmic reticulum membrane,integral component of membrane	mannosyl-oligosaccharide glucosidase activity	protein N-linked glycosylation,fungal-type cell wall biogenesis,oligosaccharide metabolic process,fungal-type cell wall beta-glucan biosynthetic process
rrp6-t1 / rrp6-t0	P39714	P39714	1.384014856	1.384014856	3.58E-09	4.04E-08	16	P39714	BDH1	(R,R)-butanediol dehydrogenase	BDH1_YEAST	18	160.993677	2.60993677	rrp6-t1	rrp6-t0	cytoplasm	(R,R)-butanediol dehydrogenase activity,zinc ion binding	alcohol metabolic process,butanediol biosynthetic process,oxidation-reduction process
BY-t1 / rrp6-t0	P32901	P32901	-1.067160322	1.067160322	3.59E-09	4.04E-08	16	P32901	PTR2	Peptide transporter PTR2	PTR2_YEAST	7	-52.27425321	0.477257468	BY-t1	rrp6-t0	fungal-type vacuole,plasma membrane,integral component of membrane,cell periphery	protein binding,tripeptide transporter activity,dipeptide transmembrane transporter activity,peptide transmembrane transporter activity	protein transport,peptide transport,dipeptide transmembrane transport,dipeptide transport,tripeptide transport
rrp6-t1 / BY-t1	P40040	P40040	-0.498878171	0.498878171	3.61E-09	4.06E-08	16	P40040	THO1	Protein THO1	THO1_YEAST	12	-29.23431641	0.707656836	rrp6-t1	BY-t1	nucleus	chromatin binding,double-stranded DNA binding,RNA binding	transcription elongation from RNA polymerase II promoter,poly(A)+ mRNA export from nucleus,ribonucleoprotein complex assembly
BY-t1 / rrp6-t0	Q03774	Q03774	-0.129029233	0.129029233	3.64E-09	4.08E-08	16	Q03774	TRM82	tRNA (guanine-N(7)-)-methyltransferase non-catalytic subunit TRM82	TRM82_YEAST	30	-8.555344008	0.91444656	BY-t1	rrp6-t0	nucleus,nucleoplasm,cytosol,tRNA methyltransferase complex,Requires Ontology	protein binding,tRNA (guanine-N7-)-methyltransferase activity	tRNA modification,Requires Ontology
rrp6-t1 / BY-t0	P23641	P23641	0.490920804	0.490920804	3.66E-09	4.10E-08	16	P23641	MIR1	Mitochondrial phosphate carrier protein	MPCP_YEAST	18	40.53415526	1.405341553	rrp6-t1	BY-t0	mitochondrion,mitochondrial inner membrane,mitochondrial intermembrane space,integral component of mitochondrial inner membrane	inorganic phosphate transmembrane transporter activity	phosphate ion transmembrane transport
rrp6-t0 / BY-t0	P19358	P19358	-0.287748808	0.287748808	3.69E-09	4.12E-08	16	P19358	SAM2	S-adenosylmethionine synthase 2	METK2_YEAST	18	-18.0820685	0.819179315	rrp6-t0	BY-t0	cytosol,cytoplasmic stress granule	methionine adenosyltransferase activity,protein binding,ATP binding,metal ion binding	methionine metabolic process,S-adenosylmethionine biosynthetic process,one-carbon metabolic process
rrp6-t0 / BY-t0	P53219	P53219	0.565957654	0.565957654	3.69E-09	4.12E-08	16	P53219	IMO32	Probable alcohol acetyltransferase	IMO32_YEAST	6	48.03698451	1.480369845	rrp6-t0	BY-t0	mitochondrion	molecular_function,transferase activity,hydrolase activity	biological_process
rrp6-t1 / rrp6-t0	P43586	P43586	-0.419743563	0.419743563	3.71E-09	4.14E-08	16	P43586	LOC1	60S ribosomal subunit assembly/export protein LOC1	LOC1_YEAST	8	-25.24425105	0.74755749	rrp6-t1	rrp6-t0	nucleus,nucleolus,cytoplasm,preribosome, large subunit precursor,Requires Ontology	mRNA binding,protein binding,identical protein binding	ribosomal large subunit export from nucleus,endonucleolytic cleavage in ITS1 to separate SSU-rRNA from 5.8S rRNA and LSU-rRNA from tricistronic rRNA transcript (SSU-rRNA, 5.8S rRNA, LSU-rRNA),endonucleolytic cleavage to generate mature 5'-end of SSU-rRNA from (SSU-rRNA, 5.8S rRNA, LSU-rRNA),endonucleolytic cleavage in 5'-ETS of tricistronic rRNA transcript (SSU-rRNA, 5.8S rRNA, LSU-rRNA),intracel…
rrp6-t1 / BY-t0	Q12428	Q12428	2.136745809	2.136745809	3.71E-09	4.14E-08	16	Q12428	PDH1	Probable 2-methylcitrate dehydratase	PRPD_YEAST	18	339.7689691	4.397689691	rrp6-t1	BY-t0	cytoplasm,mitochondrion,mitochondrial outer membrane	molecular_function,2-methylcitrate dehydratase activity,2 iron, 2 sulfur cluster binding	propionate metabolic process,propionate metabolic process, methylcitrate cycle
rrp6-t1 / rrp6-t0	P54780	P54780	-0.663110695	0.663110695	3.76E-09	4.18E-08	16	P54780	RPL15B	60S ribosomal protein L15-B	RL15B_YEAST	2	-36.84848259	0.631515174	rrp6-t1	rrp6-t0	nucleus,nucleolus,cytoplasm,cytosolic large ribosomal subunit	RNA binding,structural constituent of ribosome	cytoplasmic translation,macroautophagy
rrp6-t0 / BY-t0	P13587	P13587	0.545065076	0.545065076	3.77E-09	4.19E-08	16	P13587	ENA1	Sodium transport ATPase 1	ATN1_YEAST	35	45.90861585	1.459086159	rrp6-t0	BY-t0	fungal-type vacuole,plasma membrane,integral component of membrane,cell periphery	ATP binding,hydrogen-exporting ATPase activity, phosphorylative mechanism,sodium-exporting ATPase activity, phosphorylative mechanism,potassium-transporting ATPase activity,ATPase activity	potassium ion transport,sodium ion transport,hyperosmotic response,response to pH,response to salt stress,sodium ion transmembrane transport,cellular response to glucose starvation,transmembrane transport,potassium ion transmembrane transport,hydrogen ion transmembrane transport
rrp6-t1 / rrp6-t0	P23180	P23180	1.883713804	1.883713804	3.81E-09	4.22E-08	16	P23180	AIM17	Probable oxidoreductase AIM17	AIM17_YEAST	21	269.0237845	3.690237845	rrp6-t1	rrp6-t0	mitochondrion	molecular_function,metal ion binding,dioxygenase activity	mitochondrion organization,carnitine biosynthetic process,oxidation-reduction process
BY-t1 / BY-t0	P41277	P41277	-0.343159923	0.343159923	3.83E-09	4.24E-08	16	P41277	GPP1	Glycerol-1-phosphate phosphohydrolase 1	GPP1_YEAST	26	-21.16872154	0.788312785	BY-t1	BY-t0	nucleus,cytoplasm	glycerol-1-phosphatase activity,beta-phosphoglucomutase activity,metal ion binding	glycerol biosynthetic process,response to osmotic stress,dephosphorylation
BY-t1 / rrp6-t0	P07143	P07143	0.969326761	0.969326761	3.87E-09	4.28E-08	16	P07143	CYT1	Cytochrome c1, heme protein, mitochondrial	CY1_YEAST	8	95.79267087	1.957926709	BY-t1	rrp6-t0	mitochondrion,mitochondrial respiratory chain complex III,mitochondrial intermembrane space,cytosol,integral component of membrane	heme binding,electron transporter, transferring electrons within CoQH2-cytochrome c reductase complex activity,metal ion binding	mitochondrial electron transport, ubiquinol to cytochrome c,mitochondrial ATP synthesis coupled proton transport
rrp6-t1 / BY-t1	P53008	P53008	-0.291531278	0.291531278	3.89E-09	4.29E-08	16	P53008	CWH41	Mannosyl-oligosaccharide glucosidase	CWH41_YEAST	28	-18.2965603	0.817034397	rrp6-t1	BY-t1	fungal-type vacuole,endoplasmic reticulum membrane,integral component of membrane	mannosyl-oligosaccharide glucosidase activity	protein N-linked glycosylation,fungal-type cell wall biogenesis,oligosaccharide metabolic process,fungal-type cell wall beta-glucan biosynthetic process
rrp6-t1 / rrp6-t0	P00729	P00729	0.268766934	0.268766934	3.93E-09	4.33E-08	16	P00729	PRC1	Carboxypeptidase Y	CBPY_YEAST	15	20.47776688	1.204777669	rrp6-t1	rrp6-t0	fungal-type vacuole,fungal-type vacuole lumen,extracellular region,cytoplasm,endoplasmic reticulum	serine-type carboxypeptidase activity,protein binding	macroautophagy,zymogen activation,phytochelatin biosynthetic process
rrp6-t1 / rrp6-t0	P32573	P32573	3.178216654	3.178216654	3.97E-09	4.37E-08	16	P32573	SPS19	Peroxisomal 2,4-dienoyl-CoA reductase SPS19 [(3E)-enoyl-CoA-producing]	SPS19_YEAST	10	805.1874946	9.051874946	rrp6-t1	rrp6-t0	peroxisomal matrix	2,4-dienoyl-CoA reductase (NADPH) activity	fatty acid catabolic process,ascospore formation,oxidation-reduction process
rrp6-t1 / rrp6-t0	P00830	P00830	0.472986179	0.472986179	4.06E-09	4.46E-08	16	P00830	ATP2	ATP synthase subunit beta, mitochondrial	ATPB_YEAST	33	38.79794218	1.387979422	rrp6-t1	rrp6-t0	mitochondrion,mitochondrial inner membrane,mitochondrial proton-transporting ATP synthase complex,mitochondrial proton-transporting ATP synthase, catalytic core,mitochondrial intermembrane space,cytosol,proton-transporting ATP synthase complex, catalytic core F(1)	protein binding,ATP binding,proton-transporting ATPase activity, rotational mechanism,ATPase activity,proton-transporting ATP synthase activity, rotational mechanism	ATP synthesis coupled proton transport,mitochondrial ATP synthesis coupled proton transport
BY-t1 / rrp6-t0	Q04304	Q04304	2.11958582	2.11958582	4.07E-09	4.46E-08	16	Q04304	YMR090W	UPF0659 protein YMR090W	YMY0_YEAST	13	334.5691675	4.345691675	BY-t1	rrp6-t0	cytoplasm	molecular_function	biological_process
BY-t1 / rrp6-t0	P38972	P38972	0.282707413	0.282707413	4.08E-09	4.46E-08	16	P38972	ADE6	Phosphoribosylformylglycinamidine synthase	PUR4_YEAST	69	21.64756254	1.216475625	BY-t1	rrp6-t0	cytoplasm	phosphoribosylformylglycinamidine synthase activity,ATP binding,metal ion binding	purine nucleotide biosynthetic process,'de novo' IMP biosynthetic process,glutamine metabolic process
rrp6-t0 / BY-t0	Q12451	Q12451	-0.463399471	0.463399471	4.10E-09	4.48E-08	16	Q12451	OSH2	Oxysterol-binding protein homolog 2	OSH2_YEAST	34	-27.47247468	0.725275253	rrp6-t0	BY-t0	nuclear envelope,endoplasmic reticulum,cytosol,plasma membrane,cellular bud neck,membrane,cortical endoplasmic reticulum,intracellular membrane-bounded organelle,cell periphery,perinuclear endoplasmic reticulum	protein binding,lipid binding,sterol transporter activity,sterol binding,Requires Ontology	exocytosis,endocytosis,sterol transport,maintenance of cell polarity,piecemeal microautophagy of nucleus,ER to Golgi ceramide transport,Requires Ontology
rrp6-t1 / BY-t1	P41903	P41903	-0.908046549	0.908046549	4.12E-09	4.49E-08	16	P41903	TES1	Peroxisomal acyl-coenzyme A thioester hydrolase 1	PTE1_YEAST	4	-46.70938267	0.532906173	rrp6-t1	BY-t1	mitochondrion,peroxisome,peroxisomal matrix	palmitoyl-CoA hydrolase activity,acyl-CoA hydrolase activity,carboxylic ester hydrolase activity,Requires Ontology	fatty acid beta-oxidation,acyl-CoA metabolic process,fatty acid catabolic process,fatty acid oxidation
rrp6-t1 / rrp6-t0	P38845	P38845	-0.240598619	0.240598619	4.15E-09	4.52E-08	16	P38845	CRP1	Cruciform DNA-recognizing protein 1	CRP1_YEAST	29	-15.36059554	0.846394045	rrp6-t1	rrp6-t0	nucleus,cytoplasm,nucleotide-activated protein kinase complex	DNA binding,protein kinase binding	biological_process
BY-t1 / rrp6-t0	P27616	P27616	0.244710524	0.244710524	4.17E-09	4.53E-08	16	P27616	ADE1	Phosphoribosylaminoimidazole-succinocarboxamide synthase	PUR7_YEAST	26	18.48550062	1.184855006	BY-t1	rrp6-t0	nucleus,cytoplasm	phosphoribosylaminoimidazolesuccinocarboxamide synthase activity,protein binding,ATP binding	purine nucleotide biosynthetic process,'de novo' IMP biosynthetic process
BY-t1 / rrp6-t0	P32332	P32332	-0.527243453	0.527243453	4.18E-09	4.54E-08	16	P32332	OAC1	Mitochondrial oxaloacetate transport protein	OAC1_YEAST	19	-30.61207416	0.693879258	BY-t1	rrp6-t0	mitochondrion,mitochondrial inner membrane,integral component of membrane	sulfate transmembrane transporter activity,oxaloacetate transmembrane transporter activity,isopropylmalate transmembrane transporter activity,malonate(1-) transmembrane transporter activity	sulfate transport,oxaloacetate transport,isopropylmalate transport,malonic acid transmembrane transport,oxaloacetate(2-) transmembrane transport,sulfate transmembrane transport
BY-t1 / rrp6-t0	P17695	P17695	0.440546745	0.440546745	4.19E-09	4.54E-08	16	P17695	GRX2	Glutaredoxin-2	GLRX2_YEAST	7	35.71185439	1.357118544	BY-t1	rrp6-t0	nucleus,cytoplasm,mitochondrion,cytosol	glutathione-disulfide reductase activity,glutathione transferase activity,glutathione peroxidase activity,electron carrier activity,protein disulfide oxidoreductase activity,disulfide oxidoreductase activity	glutathione metabolic process,electron transport chain,cellular response to oxidative stress,cellular oxidant detoxification
rrp6-t1 / rrp6-t0	Q00711	Q00711	1.503303474	1.503303474	4.23E-09	4.58E-08	16	Q00711	SDH1	Succinate dehydrogenase [ubiquinone] flavoprotein subunit, mitochondrial	SDHA_YEAST	15	183.4911059	2.834911059	rrp6-t1	rrp6-t0	mitochondrion,mitochondrial respiratory chain complex II, succinate dehydrogenase complex (ubiquinone),mitochondrial membrane	succinate dehydrogenase activity,protein binding,succinate dehydrogenase (ubiquinone) activity,electron carrier activity,flavin adenine dinucleotide binding	tricarboxylic acid cycle,mitochondrial electron transport, succinate to ubiquinone,cellular respiration
rrp6-t1 / BY-t1	P54838	P54838	-0.340997535	0.340997535	4.27E-09	4.61E-08	16	P54838	DAK1	Dihydroxyacetone kinase 1	DAK1_YEAST	34	-21.05047644	0.789495236	rrp6-t1	BY-t1	cytoplasm,cytosol	glycerone kinase activity,ATP binding,triokinase activity	phosphorylation,glycerol catabolic process,anaerobic glycerol catabolic process,glycerol to glycerone phosphate metabolic process,cellular response to toxic substance
BY-t1 / rrp6-t0	P19882	P19882	0.202783157	0.202783157	4.31E-09	4.64E-08	16	P19882	HSP60	Heat shock protein 60, mitochondrial	HSP60_YEAST	48	15.0916491	1.150916491	BY-t1	rrp6-t0	mitochondrion,mitochondrial inner membrane,mitochondrial intermembrane space,mitochondrial matrix,cytosol,mitochondrial nucleoid	DNA replication origin binding,single-stranded DNA binding,protein binding,ATP binding,ATPase activity,unfolded protein binding,chaperone binding	protein folding,'de novo' protein folding,apoptotic mitochondrial changes,mitochondrial unfolded protein response,protein refolding,protein import into mitochondrial intermembrane space,protein stabilization,chaperone-mediated protein complex assembly,protein maturation
rrp6-t1 / BY-t0	P23287	P23287	0.439423452	0.439423452	4.31E-09	4.64E-08	16	P23287	CNA1	Serine/threonine-protein phosphatase 2B catalytic subunit A1	PP2B1_YEAST	18	35.60622925	1.356062293	rrp6-t1	BY-t0	cytoplasm,calcineurin complex	protein binding,calmodulin binding,calmodulin-dependent protein phosphatase activity,metal ion binding,Requires Ontology,calcium-dependent protein serine/threonine phosphatase activity	adaptation of signaling pathway by response to pheromone involved in conjugation with cellular fusion,protein dephosphorylation,cellular ion homeostasis,fungal-type cell wall organization,calcineurin-mediated signaling
rrp6-t1 / rrp6-t0	P54115	P54115	-0.283369476	0.283369476	4.32E-09	4.65E-08	16	P54115	ALD6	Magnesium-activated aldehyde dehydrogenase, cytosolic	ALDH6_YEAST	45	-17.83302703	0.82166973	rrp6-t1	rrp6-t0	mitochondrion,cytosol	aldehyde dehydrogenase (NAD) activity,aldehyde dehydrogenase [NAD(P)+] activity,aldehyde dehydrogenase (NADP+) activity	ethanol catabolic process,NADPH regeneration,response to salt stress,acetate biosynthetic process
rrp6-t1 / BY-t0	P32573	P32573	2.504500026	2.504500026	4.33E-09	4.65E-08	16	P32573	SPS19	Peroxisomal 2,4-dienoyl-CoA reductase SPS19 [(3E)-enoyl-CoA-producing]	SPS19_YEAST	10	467.4526546	5.674526546	rrp6-t1	BY-t0	peroxisomal matrix	2,4-dienoyl-CoA reductase (NADPH) activity	fatty acid catabolic process,ascospore formation,oxidation-reduction process
rrp6-t1 / BY-t1	P0CX41;P0CX42	P0CX41;P0CX42	-0.444342136	0.444342136	4.36E-09	4.66E-08	16	P0CX41;P0CX42	RPL23A;RPL23B	60S ribosomal protein L23-A;60S ribosomal protein L23-B	RL23A_YEAST;RL23B_YEAST	12	-26.50806392	0.734919361	rrp6-t1	BY-t1	cytosolic large ribosomal subunit;nucleus,cytosol,cytosolic large ribosomal subunit	structural constituent of ribosome,large ribosomal subunit rRNA binding;structural constituent of ribosome,large ribosomal subunit rRNA binding	cytoplasmic translation;cytoplasmic translation
BY-t1 / rrp6-t0	P36141	P36141	0.592466563	0.592466563	4.37E-09	4.66E-08	16	P36141	FMP46	Putative redox protein FMP46, mitochondrial	FMP46_YEAST	3	50.78224562	1.507822456	BY-t1	rrp6-t0	mitochondrion	protein binding,oxidoreductase activity	biological_process,oxidation-reduction process
rrp6-t1 / rrp6-t0	P53839	P53839	1.778931805	1.778931805	4.37E-09	4.66E-08	16	P53839	GOR1	Glyoxylate reductase 1	GOR1_YEAST	15	243.1719902	3.431719902	rrp6-t1	rrp6-t0	nucleus,cytoplasm,mitochondrion,cytosol	hydroxypyruvate reductase activity,glyoxylate reductase (NADP) activity,glyoxylate reductase activity,NAD binding	glyoxylate catabolic process,oxidation-reduction process
rrp6-t1 / BY-t0	Q12068	Q12068	-0.574880227	0.574880227	4.36E-09	4.66E-08	16	Q12068	GRE2	NADPH-dependent methylglyoxal reductase GRE2	GRE2_YEAST	19	-32.8658016	0.671341984	rrp6-t1	BY-t0	nucleus,cytoplasm	3-beta-hydroxy-delta5-steroid dehydrogenase activity,oxidoreductase activity, acting on the CH-OH group of donors, NAD or NADP as acceptor,methylglyoxal reductase (NADPH-dependent) activity,3-methylbutanol:NAD(P) oxidoreductase activity	steroid biosynthetic process,ergosterol metabolic process,filamentous growth,oxidation-reduction process
rrp6-t0 / BY-t0	P07278	P07278	-0.506344219	0.506344219	4.43E-09	4.72E-08	16	P07278	BCY1	cAMP-dependent protein kinase regulatory subunit	KAPR_YEAST	23	-29.59958778	0.704004122	rrp6-t0	BY-t0	chromatin,nucleus,cytoplasm,plasma membrane,cAMP-dependent protein kinase complex	cAMP-dependent protein kinase inhibitor activity,protein binding,cAMP-dependent protein kinase regulator activity,cAMP binding,identical protein binding	regulation of cytoplasmic mRNA processing body assembly,regulation of protein kinase A signaling,positive regulation of transcription from RNA polymerase II promoter in response to nitrogen starvation,regulation of cAMP-mediated signaling,positive regulation of adenylate cyclase activity,negative regulation of Ras protein signal transduction,positive regulation of transcription from RNA polymeras…
rrp6-t1 / BY-t0	P38174	P38174	-0.456923984	0.456923984	4.50E-09	4.79E-08	16	P38174	MAP2	Methionine aminopeptidase 2	MAP2_YEAST	24	-27.1462057	0.728537943	rrp6-t1	BY-t0	nucleus,cytoplasm	metal ion binding,metalloaminopeptidase activity	protein initiator methionine removal involved in protein maturation
BY-t1 / rrp6-t0	P18962	P18962	0.617514387	0.617514387	4.54E-09	4.81E-08	16	P18962	DAP2	Dipeptidyl aminopeptidase B	DAP2_YEAST	20	53.42295857	1.534229586	BY-t1	rrp6-t0	fungal-type vacuole membrane,integral component of membrane	aminopeptidase activity,serine-type endopeptidase activity,dipeptidyl-peptidase activity	protein processing
rrp6-t0 / BY-t0	P39105	P39105	0.781183535	0.781183535	4.54E-09	4.81E-08	16	P39105	PLB1	Lysophospholipase 1	PLB1_YEAST	9	71.85401234	1.718540123	rrp6-t0	BY-t0	extracellular region,endoplasmic reticulum,cytosol,plasma membrane,anchored component of membrane,periplasmic space,intracellular membrane-bounded organelle,cell periphery	lysophospholipase activity,phospholipase A2 activity,Requires Ontology	glycerophospholipid metabolic process,phosphatidylcholine acyl-chain remodeling,glycerophospholipid catabolic process
BY-t1 / BY-t0	P39003	P39003	3.750418387	3.750418387	4.56E-09	4.83E-08	16	P39003	HXT6	High-affinity hexose transporter HXT6	HXT6_YEAST	16	1245.824502	13.45824502	BY-t1	BY-t0	mitochondrion,plasma membrane,membrane,integral component of membrane,mitochondrial membrane,cell periphery	sugar:proton symporter activity,fructose transmembrane transporter activity,glucose transmembrane transporter activity,mannose transmembrane transporter activity	carbohydrate transport,hexose transport,fructose transport,mannose transport,transmembrane transport,hydrogen ion transmembrane transport,glucose transmembrane transport
BY-t1 / rrp6-t0	Q12451	Q12451	0.383732619	0.383732619	4.57E-09	4.83E-08	16	Q12451	OSH2	Oxysterol-binding protein homolog 2	OSH2_YEAST	34	30.47131169	1.304713117	BY-t1	rrp6-t0	nuclear envelope,endoplasmic reticulum,cytosol,plasma membrane,cellular bud neck,membrane,cortical endoplasmic reticulum,intracellular membrane-bounded organelle,cell periphery,perinuclear endoplasmic reticulum	protein binding,lipid binding,sterol transporter activity,sterol binding,Requires Ontology	exocytosis,endocytosis,sterol transport,maintenance of cell polarity,piecemeal microautophagy of nucleus,ER to Golgi ceramide transport,Requires Ontology
rrp6-t1 / BY-t0	P41805	P41805	-0.459003012	0.459003012	4.58E-09	4.84E-08	16	P41805	RPL10	60S ribosomal protein L10	RL10_YEAST	30	-27.25111773	0.727488823	rrp6-t1	BY-t0	cytosolic large ribosomal subunit	structural constituent of ribosome	ribosomal large subunit assembly,cytoplasmic translation,translational termination
rrp6-t1 / rrp6-t0	P53183	P53183	-0.425326816	0.425326816	4.61E-09	4.86E-08	16	P53183	YGL039W	Putative uncharacterized oxidoreductase YGL039W	YGD9_YEAST	12	-25.5329979	0.744670021	rrp6-t1	rrp6-t0	cytoplasm	aldehyde dehydrogenase (NAD) activity,carbonyl reductase (NADPH) activity,oxidoreductase activity, acting on CH-OH group of donors,oxidoreductase activity, acting on the CH-OH group of donors, NAD or NADP as acceptor	cellular aromatic compound metabolic process,cellular ketone metabolic process,oxidation-reduction process,response to furfural
rrp6-t1 / BY-t0	Q00055	Q00055	-0.463817883	0.463817883	4.62E-09	4.87E-08	16	Q00055	GPD1	Glycerol-3-phosphate dehydrogenase [NAD(+)] 1	GPD1_YEAST	19	-27.49350615	0.725064938	rrp6-t1	BY-t0	nucleus,mitochondrion,peroxisome,cytosol,glycerol-3-phosphate dehydrogenase complex	glycerol-3-phosphate dehydrogenase [NAD+] activity,protein homodimerization activity,NAD binding	carbohydrate metabolic process,glycerol-3-phosphate metabolic process,NADH oxidation,intracellular accumulation of glycerol,protein import into peroxisome matrix,glycerol-3-phosphate catabolic process
BY-t1 / BY-t0	P38115	P38115	0.475865709	0.475865709	4.65E-09	4.88E-08	16	P38115	ARA1	D-arabinose dehydrogenase [NAD(P)+] heavy chain	ARA1_YEAST	22	39.07525092	1.390752509	BY-t1	BY-t0	cytosol	alditol:NADP+ 1-oxidoreductase activity,D-arabinose 1-dehydrogenase [NAD(P)+] activity,Requires Ontology	cellular carbohydrate metabolic process,oxidation-reduction process
BY-t1 / rrp6-t0	Q06178	Q06178	0.577129446	0.577129446	4.65E-09	4.88E-08	16	Q06178	NMA1	Nicotinamide/nicotinic acid mononucleotide adenylyltransferase 1	NMA1_YEAST	13	49.18778792	1.491877879	BY-t1	rrp6-t0	nucleus,cytoplasm	nicotinamide-nucleotide adenylyltransferase activity,nicotinate-nucleotide adenylyltransferase activity,protein binding,ATP binding,identical protein binding	NAD biosynthetic process
rrp6-t0 / BY-t0	Q10740	Q10740	-0.375777521	0.375777521	4.70E-09	4.93E-08	16	Q10740	LAP2	Leucine aminopeptidase 2	LKHA4_YEAST	29	-22.93100523	0.770689948	rrp6-t0	BY-t0	nucleus,cytoplasm,cytosol	aminopeptidase activity,epoxide hydrolase activity,metallopeptidase activity,zinc ion binding	proteolysis,protein catabolic process,peptide catabolic process,cellular lipid metabolic process
rrp6-t1 / rrp6-t0	P49095	P49095	0.596226941	0.596226941	4.75E-09	4.97E-08	16	P49095	GCV2	Glycine dehydrogenase (decarboxylating), mitochondrial	GCSP_YEAST	34	51.17577144	1.511757714	rrp6-t1	rrp6-t0	mitochondrion,glycine cleavage complex	glycine dehydrogenase (decarboxylating) activity,glycine binding,pyridoxal phosphate binding	one-carbon metabolic process,glycine decarboxylation via glycine cleavage system,oxidation-reduction process
BY-t1 / BY-t0	P32497	P32497	0.199246598	0.199246598	4.77E-09	4.97E-08	16	P32497	NIP1	Eukaryotic translation initiation factor 3 subunit C	EIF3C_YEAST	42	14.80986401	1.14809864	BY-t1	BY-t0	cytoplasm,eukaryotic translation initiation factor 3 complex,cytoplasmic stress granule,eukaryotic 43S preinitiation complex,eukaryotic 48S preinitiation complex,multi-eIF complex	mRNA binding,translation initiation factor activity,protein binding,translation initiation factor binding	formation of cytoplasmic translation initiation complex,translational initiation
BY-t1 / rrp6-t0	P38694	P38694	-0.169330741	0.169330741	4.77E-09	4.97E-08	16	P38694	MSC7	Putative aldehyde dehydrogenase-like protein YHR039C	MSC7_YEAST	17	-11.07448936	0.889255106	BY-t1	rrp6-t0	endoplasmic reticulum	molecular_function,aldehyde dehydrogenase (NAD) activity	reciprocal meiotic recombination,oxidation-reduction process
rrp6-t1 / BY-t1	P41807	P41807	-0.169630521	0.169630521	4.77E-09	4.97E-08	16	P41807	VMA13	V-type proton ATPase subunit H	VATH_YEAST	34	-11.09296539	0.889070346	rrp6-t1	BY-t1	vacuolar proton-transporting V-type ATPase, V1 domain,fungal-type vacuole membrane	protein binding,proton-transporting ATPase activity, rotational mechanism	vacuolar acidification,hydrogen ion transmembrane transport
rrp6-t0 / BY-t0	P38256	P38256	0.374178863	0.374178863	4.80E-09	4.99E-08	16	P38256	YBR096W	Uncharacterized protein YBR096W	YBU6_YEAST	8	29.61016438	1.296101644	rrp6-t0	BY-t0	endoplasmic reticulum	molecular_function	biological_process
rrp6-t1 / BY-t0	Q07844	Q07844	0.302899505	0.302899505	4.80E-09	4.99E-08	16	Q07844	RIX7	Ribosome biogenesis ATPase RIX7	RIX7_YEAST	35	23.36212358	1.233621236	rrp6-t1	BY-t0	nucleus,nucleolus,preribosome, large subunit precursor	ATP binding,ATPase activity,preribosome binding	ribosomal large subunit export from nucleus,ribosome biogenesis,ribosomal large subunit biogenesis,positive regulation of telomerase activity
rrp6-t1 / rrp6-t0	P0CX27;P0CX28	P0CX27;P0CX28	-0.381114121	0.381114121	4.87E-09	5.06E-08	16	P0CX27;P0CX28	RPL42A;RPL42B	60S ribosomal protein L42-A;60S ribosomal protein L42-B	RL44A_YEAST;RL44B_YEAST	10	-23.21556058	0.767844394	rrp6-t1	rrp6-t0	cytosolic large ribosomal subunit;cytosolic large ribosomal subunit	structural constituent of ribosome;structural constituent of ribosome	cytoplasmic translation,response to antibiotic,response to cycloheximide;cytoplasmic translation,response to antibiotic,response to cycloheximide
BY-t1 / rrp6-t0	P38623	P38623	0.321732921	0.321732921	4.94E-09	5.11E-08	16	P38623	RCK2	Serine/threonine-protein kinase RCK2	RCK2_YEAST	24	24.98309061	1.249830906	BY-t1	rrp6-t0	cytoplasm	protein kinase activity,protein serine/threonine kinase activity,calmodulin-dependent protein kinase activity,protein binding,calmodulin binding,ATP binding,Requires Ontology	protein phosphorylation,osmosensory signaling pathway,cellular response to oxidative stress,regulation of meiotic nuclear division
BY-t1 / BY-t0	P36049	P36049	-0.336925281	0.336925281	4.98E-09	5.15E-08	16	P36049	EBP2	rRNA-processing protein EBP2	EBP2_YEAST	27	-20.82731307	0.791726869	BY-t1	BY-t0	nucleolus,preribosome, large subunit precursor,nuclear periphery	mRNA binding,protein binding,identical protein binding	nuclear division,rRNA processing,ribosomal large subunit biogenesis
rrp6-t1 / BY-t0	P38361	P38361	1.026879082	1.026879082	5.08E-09	5.24E-08	16	P38361	PHO89	Phosphate permease PHO89	PHO89_YEAST	5	103.7611605	2.037611605	rrp6-t1	BY-t0	endoplasmic reticulum,plasma membrane,integral component of plasma membrane	inorganic phosphate transmembrane transporter activity,sodium:inorganic phosphate symporter activity,identical protein binding	phosphate ion transport,phosphate ion transmembrane transport,sodium ion transmembrane transport,transmembrane transport
BY-t1 / rrp6-t0	P53228	P53228	3.873452534	3.873452534	5.11E-09	5.27E-08	16	P53228	NQM1	Transaldolase NQM1	TAL2_YEAST	19	1365.633555	14.65633555	BY-t1	rrp6-t0	nucleus,cytoplasm	sedoheptulose-7-phosphate:D-glyceraldehyde-3-phosphate glyceronetransferase activity	carbohydrate metabolic process,pentose-phosphate shunt, non-oxidative branch,cellular response to oxidative stress
rrp6-t1 / rrp6-t0	P0CX37;P0CX38	P0CX37;P0CX38	-0.240435089	0.240435089	5.19E-09	5.34E-08	16	P0CX37;P0CX38	RPS6A;RPS6B	40S ribosomal protein S6-A;40S ribosomal protein S6-B	RS6A_YEAST;RS6B_YEAST	23	-15.35100112	0.846489989	rrp6-t1	rrp6-t0	nucleoplasm,nucleolus,cytosolic small ribosomal subunit,90S preribosome,small-subunit processome;nucleolus,cytoplasm,cytosolic small ribosomal subunit,small-subunit processome	structural constituent of ribosome;structural constituent of ribosome	maturation of SSU-rRNA from tricistronic rRNA transcript (SSU-rRNA, 5.8S rRNA, LSU-rRNA),cytoplasmic translation,rRNA methylation;maturation of SSU-rRNA from tricistronic rRNA transcript (SSU-rRNA, 5.8S rRNA, LSU-rRNA),cytoplasmic translation
rrp6-t1 / BY-t0	P10964	P10964	0.255951623	0.255951623	5.22E-09	5.36E-08	16	P10964	RPA190	DNA-directed RNA polymerase I subunit RPA190	RPA1_YEAST	89	19.41231445	1.194123145	rrp6-t1	BY-t0	nucleolus,DNA-directed RNA polymerase I complex	RNA polymerase I activity,DNA binding,protein binding,zinc ion binding,promoter-specific chromatin binding,DNA-directed RNA polymerase activity	transcription from RNA polymerase I promoter,ribosome biogenesis,transcription of nuclear large rRNA transcript from RNA polymerase I promoter
BY-t1 / BY-t0	Q02785	Q02785	1.142394961	1.142394961	5.23E-09	5.37E-08	16	Q02785	PDR12	ATP-dependent permease PDR12	PDR12_YEAST	38	120.7471729	2.207471729	BY-t1	BY-t0	plasma membrane,integral component of membrane,cell periphery	organic acid transmembrane transporter activity,protein binding,ATP binding,ATPase activity, coupled to transmembrane movement of substances	organic acid transport,organic acid transmembrane transport
BY-t1 / BY-t0	P05626	P05626	0.494878923	0.494878923	5.24E-09	5.37E-08	16	P05626	ATP4	ATP synthase subunit 4, mitochondrial	ATPF_YEAST	13	40.92024837	1.409202484	BY-t1	BY-t0	mitochondrial proton-transporting ATP synthase, stator stalk,mitochondrial proton-transporting ATP synthase complex, coupling factor F(o),mitochondrion	proton-transporting ATP synthase activity, rotational mechanism,proton-transporting ATPase activity, rotational mechanism	ATP synthesis coupled proton transport,macromolecular complex assembly
rrp6-t1 / BY-t0	Q03558	Q03558	-0.403704416	0.403704416	5.26E-09	5.39E-08	16	Q03558	OYE2	NADPH dehydrogenase 2	OYE2_YEAST	32	-24.40851777	0.755914822	rrp6-t1	BY-t0	nucleus,cytoplasm,mitochondrion	NADPH dehydrogenase activity,protein binding,FMN binding,oxidoreductase activity,pentaerythritol trinitrate reductase activity	apoptotic process,oxidation-reduction process
rrp6-t1 / BY-t1	P53204	P53204	-0.706842691	0.706842691	5.29E-09	5.41E-08	16	P53204	NMA2	Nicotinamide/nicotinic acid mononucleotide adenylyltransferase 2	NMA2_YEAST	3	-38.73405343	0.612659466	rrp6-t1	BY-t1	nucleus	nicotinamide-nucleotide adenylyltransferase activity,nicotinate-nucleotide adenylyltransferase activity,protein binding,ATP binding	NAD biosynthetic process
BY-t1 / rrp6-t0	P0CX23;P0CX24	P0CX23;P0CX24	0.346660072	0.346660072	5.35E-09	5.46E-08	16	P0CX23;P0CX24	RPL20A;RPL20B	60S ribosomal protein L20-A;60S ribosomal protein L20-B	RL20A_YEAST;RL20B_YEAST	13	27.16133536	1.271613354	BY-t1	rrp6-t0	cytosolic large ribosomal subunit;cytosolic large ribosomal subunit	structural constituent of ribosome;structural constituent of ribosome	cytoplasmic translation;cytoplasmic translation
rrp6-t1 / rrp6-t0	P02407;P14127	P02407;P14127	-0.488897447	0.488897447	5.39E-09	5.49E-08	16	P02407;P14127	RPS17A;RPS17B	40S ribosomal protein S17-A;40S ribosomal protein S17-B	RS17A_YEAST;RS17B_YEAST	13	-28.74305422	0.712569458	rrp6-t1	rrp6-t0	cytosolic small ribosomal subunit;cytosolic small ribosomal subunit	structural constituent of ribosome;structural constituent of ribosome	ribosomal small subunit assembly,cytoplasmic translation;ribosomal small subunit assembly,cytoplasmic translation
rrp6-t1 / BY-t1	P53210	P53210	-0.440182368	0.440182368	5.43E-09	5.52E-08	16	P53210	YGR017W	Uncharacterized protein YGR017W	YG1B_YEAST	12	-26.2958565	0.737041435	rrp6-t1	BY-t1	nucleus,cytoplasm	molecular_function,FMN binding	biological_process
rrp6-t1 / BY-t0	P14126	P14126	-0.462608344	0.462608344	5.49E-09	5.58E-08	16	P14126	RPL3	60S ribosomal protein L3	RL3_YEAST	41	-27.43269204	0.72567308	rrp6-t1	BY-t0	cytosolic large ribosomal subunit	RNA binding,structural constituent of ribosome,protein binding	ribosomal large subunit assembly,rRNA processing,maintenance of translational fidelity
rrp6-t1 / BY-t0	Q06344	Q06344	-0.346343718	0.346343718	5.50E-09	5.58E-08	16	Q06344	ESF1	Pre-rRNA-processing protein ESF1	ESF1_YEAST	23	-21.34249764	0.786575024	rrp6-t1	BY-t0	nucleus,nucleolus	RNA binding,protein binding	rRNA processing
rrp6-t1 / BY-t1	P40362	P40362	0.234786477	0.234786477	5.52E-09	5.59E-08	16	P40362	UTP18	U3 small nucleolar RNA-associated protein 18	UTP18_YEAST	12	17.67325647	1.176732565	rrp6-t1	BY-t1	nucleoplasm,nucleolus,90S preribosome,small-subunit processome,Pwp2p-containing subcomplex of 90S preribosome	molecular_function,protein binding	RNA fragment catabolic process,endonucleolytic cleavage in ITS1 to separate SSU-rRNA from 5.8S rRNA and LSU-rRNA from tricistronic rRNA transcript (SSU-rRNA, 5.8S rRNA, LSU-rRNA),endonucleolytic cleavage to generate mature 5'-end of SSU-rRNA from (SSU-rRNA, 5.8S rRNA, LSU-rRNA),endonucleolytic cleavage in 5'-ETS of tricistronic rRNA transcript (SSU-rRNA, 5.8S rRNA, LSU-rRNA),rRNA methylation
rrp6-t1 / rrp6-t0	P33401	P33401	-0.317809749	0.317809749	5.54E-09	5.61E-08	16	P33401	PGM1	Phosphoglucomutase 1	PGM1_YEAST	29	-19.77130417	0.802286958	rrp6-t1	rrp6-t0	cytoplasm,cytosol	magnesium ion binding,phosphoglucomutase activity	carbohydrate metabolic process,glycogen biosynthetic process,trehalose biosynthetic process,glucose metabolic process,UDP-glucose metabolic process,glucose 1-phosphate metabolic process,galactose catabolic process,glucose 6-phosphate metabolic process
rrp6-t0 / BY-t0	P14540	P14540	-0.295881845	0.295881845	5.59E-09	5.63E-08	16	P14540	FBA1	Fructose-bisphosphate aldolase	ALF_YEAST	30	-18.54257269	0.814574273	rrp6-t0	BY-t0	cytoplasm,mitochondrion,cytosol	fructose-bisphosphate aldolase activity,zinc ion binding,melatonin binding	gluconeogenesis,glycolytic process
rrp6-t0 / BY-t0	P43619	P43619	-1.415361337	1.415361337	5.58E-09	5.63E-08	16	P43619	BNA6	Nicotinate-nucleotide pyrophosphorylase [carboxylating]	NADC_YEAST	10	-62.50841657	0.374915834	rrp6-t0	BY-t0	nucleus,cytoplasm	nicotinate-nucleotide diphosphorylase (carboxylating) activity	NAD biosynthetic process,quinolinate catabolic process,'de novo' NAD biosynthetic process from tryptophan
rrp6-t1 / BY-t1	P18962	P18962	-0.494244341	0.494244341	5.61E-09	5.65E-08	16	P18962	DAP2	Dipeptidyl aminopeptidase B	DAP2_YEAST	20	-29.00665685	0.709933432	rrp6-t1	BY-t1	fungal-type vacuole membrane,integral component of membrane	aminopeptidase activity,serine-type endopeptidase activity,dipeptidyl-peptidase activity	protein processing
rrp6-t1 / BY-t0	P39525	P39525	0.472925417	0.472925417	5.63E-09	5.67E-08	16	P39525	CEM1	3-oxoacyl-[acyl-carrier-protein] synthase homolog	CEM1_YEAST	7	38.79209662	1.387920966	rrp6-t1	BY-t0	mitochondrion	3-oxoacyl-[acyl-carrier-protein] synthase activity	fatty acid biosynthetic process
rrp6-t1 / BY-t0	P38779	P38779	0.144380078	0.144380078	5.72E-09	5.74E-08	16	P38779	CIC1	Proteasome-interacting protein CIC1	CIC1_YEAST	22	10.52556259	1.105255626	rrp6-t1	BY-t0	proteasome complex,nucleolus,preribosome, large subunit precursor,box H/ACA snoRNP complex	RNA binding,protein binding,rRNA binding,protein binding, bridging,box H/ACA snoRNA binding,identical protein binding,large ribosomal subunit rRNA binding,proteasome binding	maturation of LSU-rRNA from tricistronic rRNA transcript (SSU-rRNA, 5.8S rRNA, LSU-rRNA),maturation of 5.8S rRNA from tricistronic rRNA transcript (SSU-rRNA, 5.8S rRNA, LSU-rRNA),cleavage involved in rRNA processing,maturation of LSU-rRNA,protein catabolic process,rRNA pseudouridine synthesis,snRNA pseudouridine synthesis
rrp6-t1 / rrp6-t0	P38067	P38067	0.970405116	0.970405116	5.76E-09	5.77E-08	16	P38067	UGA2	Succinate-semialdehyde dehydrogenase [NADP(+)]	UGA2_YEAST	14	95.93907251	1.959390725	rrp6-t1	rrp6-t0	cytoplasm	succinate-semialdehyde dehydrogenase (NAD+) activity,succinate-semialdehyde dehydrogenase [NAD(P)+] activity	glutamate decarboxylation to succinate,gamma-aminobutyric acid catabolic process,cellular response to oxidative stress,oxidation-reduction process
rrp6-t1 / BY-t0	P32643	P32643	-1.485242703	1.485242703	5.86E-09	5.86E-08	16	P32643	TMT1	Trans-aconitate 3-methyltransferase	TMT1_YEAST	7	-64.28115597	0.35718844	rrp6-t1	BY-t0	cytosol	trans-aconitate 3-methyltransferase activity	methylation
rrp6-t1 / BY-t0	P56508	P56508	0.977475066	0.977475066	5.89E-09	5.89E-08	16	P56508	SNA2	Protein SNA2	SNA2_YEAST	1	96.90163161	1.969016316	rrp6-t1	BY-t0	fungal-type vacuole lumen,fungal-type vacuole membrane,cytoplasm,lipid particle,integral component of membrane	molecular_function,ubiquitin protein ligase binding	biological_process,endosome transport via multivesicular body sorting pathway,cellular protein catabolic process
rrp6-t1 / BY-t1	P21576	P21576	-0.15133064	0.15133064	5.91E-09	5.89E-08	16	P21576	VPS1	Vacuolar protein sorting-associated protein 1	VPS1_YEAST	58	-9.958040417	0.900419596	rrp6-t1	BY-t1	fungal-type vacuole membrane,cytoplasm,mitochondrion,mitochondrial outer membrane,late endosome,peroxisome,cytosol,microtubule,membrane,actin cortical patch,mitochondrial membrane	GTPase activity,GTP binding,microtubule binding	mitochondrial fission,dynamin family protein polymerization involved in mitochondrial fission,protein targeting to vacuole,endocytosis,peroxisome organization,vacuolar transport,peroxisome fission,actin cytoskeleton organization,protein retention in Golgi apparatus,organelle fission,cell division,meiotic cell cycle,lipid tube assembly,membrane fusion
rrp6-t1 / BY-t1	Q08237	Q08237	0.37671549	0.37671549	5.91E-09	5.89E-08	16	Q08237	REX4	RNA exonuclease 4	REXO4_YEAST	11	29.83825267	1.298382527	rrp6-t1	BY-t1	nucleus,nucleolus	nucleic acid binding,exonuclease activity,3'-5' exonuclease activity	ribosomal large subunit assembly,rRNA processing,nucleic acid phosphodiester bond hydrolysis
rrp6-t0 / BY-t0	P48570	P48570	0.35773469	0.35773469	5.97E-09	5.94E-08	16	P48570	LYS20	Homocitrate synthase, cytosolic isozyme	HOSC_YEAST	11	28.14122519	1.281412252	rrp6-t0	BY-t0	nucleus,mitochondrion	homocitrate synthase activity,metal ion binding	histone displacement,DNA repair,lysine biosynthetic process via aminoadipic acid
rrp6-t1 / rrp6-t0	Q12499	Q12499	-0.296361654	0.296361654	5.98E-09	5.94E-08	16	Q12499	NOP58	Nucleolar protein 58	NOP58_YEAST	27	-18.56965915	0.814303409	rrp6-t1	rrp6-t0	nucleoplasm,nucleolus,90S preribosome,box C/D snoRNP complex,small-subunit processome	mRNA binding,protein binding,snRNA binding,snoRNA binding	endonucleolytic cleavage in ITS1 to separate SSU-rRNA from 5.8S rRNA and LSU-rRNA from tricistronic rRNA transcript (SSU-rRNA, 5.8S rRNA, LSU-rRNA),rRNA 2'-O-methylation,endonucleolytic cleavage to generate mature 5'-end of SSU-rRNA from (SSU-rRNA, 5.8S rRNA, LSU-rRNA),endonucleolytic cleavage in 5'-ETS of tricistronic rRNA transcript (SSU-rRNA, 5.8S rRNA, LSU-rRNA),rRNA processing,rRNA methylati…
rrp6-t0 / BY-t0	P09440	P09440	0.330107444	0.330107444	6.00E-09	5.96E-08	16	P09440	MIS1	C-1-tetrahydrofolate synthase, mitochondrial	C1TM_YEAST	53	25.71069932	1.257106993	rrp6-t0	BY-t0	mitochondrion,cytosol	formate-tetrahydrofolate ligase activity,methenyltetrahydrofolate cyclohydrolase activity,methylenetetrahydrofolate dehydrogenase (NADP+) activity,ATP binding	histidine biosynthetic process,nucleobase-containing compound metabolic process,purine nucleotide biosynthetic process,methionine biosynthetic process,tetrahydrofolate interconversion,folic acid biosynthetic process,oxidation-reduction process
rrp6-t1 / BY-t0	Q04562	Q04562	-0.847467534	0.847467534	6.02E-09	5.97E-08	16	Q04562	TMN2	Transmembrane 9 superfamily member 2	TMN2_YEAST	4	-44.42405554	0.555759445	rrp6-t1	BY-t0	fungal-type vacuole membrane,endosome,membrane,integral component of membrane	molecular_function	invasive growth in response to glucose limitation,ion transport,cellular copper ion homeostasis,vacuolar transport,pseudohyphal growth,protein localization to membrane
BY-t1 / BY-t0	Q07653	Q07653	3.053180221	3.053180221	6.03E-09	5.97E-08	16	Q07653	HBT1	Protein HBT1	HBT1_YEAST	21	730.0396313	8.300396313	BY-t1	BY-t0	cytoplasm,plasma membrane,mating projection	molecular_function	cell morphogenesis involved in conjugation with cellular fusion,regulation of cell shape
rrp6-t1 / BY-t1	P41940	P41940	-0.424400547	0.424400547	6.07E-09	6.00E-08	16	P41940	PSA1	Mannose-1-phosphate guanyltransferase	MPG1_YEAST	28	-25.48517169	0.745148283	rrp6-t1	BY-t1	cytoplasm	mannose-1-phosphate guanylyltransferase activity,GTP binding	cell wall mannoprotein biosynthetic process,protein glycosylation,cell cycle,GDP-mannose biosynthetic process
rrp6-t1 / BY-t1	P00927	P00927	0.558207294	0.558207294	6.11E-09	6.03E-08	16	P00927	ILV1	Threonine dehydratase, mitochondrial	THDH_YEAST	41	47.24384151	1.472438415	rrp6-t1	BY-t1	mitochondrion	L-threonine ammonia-lyase activity,pyridoxal phosphate binding	threonine catabolic process,cellular amino acid biosynthetic process,isoleucine biosynthetic process
BY-t1 / rrp6-t0	Q08816	Q08816	2.7270596	2.7270596	6.21E-09	6.12E-08	16	Q08816	YOR352W	Uncharacterized protein YOR352W	YO352_YEAST	5	562.1048047	6.621048047	BY-t1	rrp6-t0	nucleus,holo TFIIH complex,cytoplasm	molecular_function	biological_process
BY-t1 / rrp6-t0	P28272	P28272	0.860524675	0.860524675	6.27E-09	6.14E-08	16	P28272	URA1	Dihydroorotate dehydrogenase (fumarate)	PYRD_YEAST	19	81.56985188	1.815698519	BY-t1	rrp6-t0	cytoplasm,extrinsic component of membrane	dihydroorotate dehydrogenase activity,dihydroorotate dehydrogenase (fumarate) activity	'de novo' pyrimidine nucleobase biosynthetic process,'de novo' UMP biosynthetic process,oxidation-reduction process
BY-t1 / rrp6-t0	P47176	P47176	0.668778585	0.668778585	6.26E-09	6.14E-08	16	P47176	BAT2	Branched-chain-amino-acid aminotransferase, cytosolic	BCA2_YEAST	22	58.97265024	1.589726502	BY-t1	rrp6-t0	nucleus,cytoplasm,mitochondrion	branched-chain-amino-acid transaminase activity,protein binding,L-leucine transaminase activity,L-valine transaminase activity,L-isoleucine transaminase activity	branched-chain amino acid biosynthetic process,branched-chain amino acid catabolic process,isoleucine biosynthetic process,leucine biosynthetic process,valine biosynthetic process,L-methionine biosynthetic process from methylthioadenosine
rrp6-t1 / BY-t0	P53326	P53326	0.449680052	0.449680052	6.27E-09	6.14E-08	16	P53326	YGR266W	Uncharacterized protein YGR266W	YG5L_YEAST	25	36.57373417	1.365737342	rrp6-t1	BY-t0	prospore membrane,mitochondrion,mitochondrial outer membrane,plasma membrane,membrane	molecular_function	biological_process
rrp6-t1 / BY-t0	P61830	P61830	-0.864249223	0.864249223	6.27E-09	6.14E-08	16	P61830	HHT1	Histone H3	H3_YEAST	6	-45.06677955	0.549332205	rrp6-t1	BY-t0	nucleosome,nucleus,replication fork protection complex,CENP-A containing nucleosome	DNA binding,protein binding,protein heterodimerization activity	chromatin assembly or disassembly,rRNA transcription,sexual sporulation resulting in formation of a cellular spore,global genome nucleotide-excision repair
BY-t1 / rrp6-t0	Q04031	Q04031	-0.226418384	0.226418384	6.27E-09	6.14E-08	16	Q04031	RRP17	Ribosomal RNA-processing protein 17	RRP17_YEAST	8	-14.52457382	0.854754262	BY-t1	rrp6-t0	nucleolus,cytoplasm	RNA binding	rRNA processing
rrp6-t0 / BY-t0	P08679	P08679	-0.748953122	0.748953122	6.39E-09	6.22E-08	16	P08679	CIT2	Citrate synthase, peroxisomal	CISY2_YEAST	18	-40.49648175	0.595035182	rrp6-t0	BY-t0	cytoplasm,mitochondrion,mitochondrial matrix,peroxisome	citrate (Si)-synthase activity,identical protein binding	carbohydrate metabolic process,tricarboxylic acid cycle,citrate metabolic process
rrp6-t1 / BY-t0	P40069	P40069	0.163261793	0.163261793	6.39E-09	6.22E-08	16	P40069	KAP123	Importin subunit beta-4	IMB4_YEAST	48	11.98160731	1.119816073	rrp6-t1	BY-t0	nucleus,nuclear pore,cytoplasm,cytoplasmic stress granule	protein binding,nuclear localization sequence binding,nuclear import signal receptor activity	protein import into nucleus,NLS-bearing protein import into nucleus,mRNA transport,regulation of pseudohyphal growth
rrp6-t1 / BY-t0	P48164	P48164	-0.465012058	0.465012058	6.39E-09	6.22E-08	16	P48164	RPS7B	40S ribosomal protein S7-B	RS7B_YEAST	24	-27.55349776	0.724465022	rrp6-t1	BY-t0	nucleolus,cytosolic small ribosomal subunit,small-subunit processome	structural constituent of ribosome	cytoplasmic translation,rRNA processing,ribosome biogenesis,ribosomal small subunit biogenesis
rrp6-t1 / BY-t1	Q04373	Q04373	0.335069012	0.335069012	6.37E-09	6.22E-08	16	Q04373	PUF6	Pumilio homology domain family member 6	PUF6_YEAST	25	26.14377485	1.261437749	rrp6-t1	BY-t1	nucleus,nucleolus,cellular bud tip,large ribosomal subunit,preribosome, large subunit precursor,Requires Ontology	translation repressor activity, nucleic acid binding,mRNA binding,mRNA 3'-UTR binding,protein binding,mRNA 5'-UTR binding	regulation of translation,negative regulation of translation,ribosomal large subunit biogenesis,protein stabilization
BY-t1 / rrp6-t0	P00044	P00044	0.825734391	0.825734391	6.45E-09	6.27E-08	16	P00044	CYC1	Cytochrome c isoform 1	CYC1_YEAST	8	77.24370514	1.772437051	BY-t1	rrp6-t0	mitochondrion,mitochondrial intermembrane space,respiratory chain	protein binding,electron carrier activity,heme binding,metal ion binding	mitochondrial electron transport, ubiquinol to cytochrome c,mitochondrial electron transport, cytochrome c to oxygen
rrp6-t1 / BY-t0	P22217	P22217	-0.474031683	0.474031683	6.48E-09	6.28E-08	16	P22217	TRX1	Thioredoxin-1	TRX1_YEAST	9	-28.00501518	0.719949848	rrp6-t1	BY-t0	Golgi membrane,nucleus,mitochondrion,mitochondrial intermembrane space,cytosol	protein disulfide oxidoreductase activity,disulfide oxidoreductase activity	vacuole inheritance,glycerol ether metabolic process,ER to Golgi vesicle-mediated transport,retrograde vesicle-mediated transport, Golgi to ER,deoxyribonucleotide biosynthetic process,protein transport,vacuole fusion, non-autophagic,cell redox homeostasis,oxidation-reduction process,protein deglutathionylation
rrp6-t1 / BY-t0	Q06151	Q06151	0.475895054	0.475895054	6.47E-09	6.28E-08	16	Q06151	DCS1	m7GpppX diphosphatase	DCPS_YEAST	20	39.07807983	1.390780798	rrp6-t1	BY-t0	cytoplasmic mRNA processing body,nucleus,cytoplasm,mitochondrion,perinuclear region of cytoplasm	RNA 7-methylguanosine cap binding,protein binding,hydrolase activity, acting on acid anhydrides, in phosphorus-containing anhydrides,identical protein binding,protein homodimerization activity,exoribonuclease activator activity,protein heterodimerization activity,m7G(5')pppN diphosphatase activity	nuclear-transcribed mRNA catabolic process, deadenylation-dependent decay,deadenylation-dependent decapping of nuclear-transcribed mRNA,response to osmotic stress,response to oxidative stress,response to nutrient,cellular response to starvation,response to heat,nuclear-transcribed mRNA catabolic process, deadenylation-independent decay,regulation of cell aging,positive regulation of exoribonuclea…
rrp6-t1 / BY-t0	P32263	P32263	-0.304415887	0.304415887	6.56E-09	6.35E-08	16	P32263	PRO3	Pyrroline-5-carboxylate reductase	P5CR_YEAST	15	-19.02299934	0.809770007	rrp6-t1	BY-t0	cytoplasm	pyrroline-5-carboxylate reductase activity,identical protein binding	proline biosynthetic process,oxidation-reduction process,L-proline biosynthetic process
rrp6-t1 / BY-t1	P26783	P26783	-0.398627275	0.398627275	6.60E-09	6.38E-08	16	P26783	RPS5	40S ribosomal protein S5	RS5_YEAST	17	-24.14202709	0.758579729	rrp6-t1	BY-t1	ribosome,cytosolic small ribosomal subunit,90S preribosome	mRNA binding,structural constituent of ribosome,protein binding,rRNA binding	ribosomal small subunit assembly,rRNA export from nucleus,translation,regulation of translational fidelity
BY-t1 / rrp6-t0	P43606	P43606	0.994711161	0.994711161	6.61E-09	6.38E-08	16	P43606	PTR3	SPS-sensor component PTR3	PTR3_YEAST	3	99.26815354	1.992681535	BY-t1	rrp6-t0	extrinsic component of plasma membrane	molecular_function	response to amino acid
rrp6-t1 / BY-t1	P16862	P16862	-0.268560413	0.268560413	6.62E-09	6.38E-08	16	P16862	PFK2	ATP-dependent 6-phosphofructokinase subunit beta	PFKA2_YEAST	54	-16.98525085	0.830147492	rrp6-t1	BY-t1	cytoplasm,mitochondrion,mitochondrial outer membrane,6-phosphofructokinase complex	mRNA binding,protein binding,ATP binding,AMP binding,identical protein binding,metal ion binding,monosaccharide binding,fructose-6-phosphate binding,6-phosphofructokinase activity,proton-transporting ATPase activity, rotational mechanism	fructose 6-phosphate metabolic process,glycolytic process,vacuolar acidification,fructose 1,6-bisphosphate metabolic process,regulation of intracellular pH,canonical glycolysis,vacuolar proton-transporting V-type ATPase complex assembly,hydrogen ion transmembrane transport
rrp6-t1 / BY-t0	P18239	P18239	0.418006819	0.418006819	6.69E-09	6.44E-08	16	P18239	PET9	ADP,ATP carrier protein 2	ADT2_YEAST	24	33.60803936	1.336080394	rrp6-t1	BY-t0	mitochondrion,mitochondrial inner membrane,integral component of membrane	ATP:ADP antiporter activity	mitochondrial transport,apoptotic process,aerobic respiration,anaerobic respiration,ADP transport,ATP transport,heme transport,transmembrane transport,Requires Ontology,mitochondrial ATP transmembrane transport
rrp6-t1 / BY-t1	Q05050	Q05050	-0.402556691	0.402556691	6.73E-09	6.47E-08	16	Q05050	EIS1	Eisosome protein 1	EIS1_YEAST	46	-24.34835761	0.756516424	rrp6-t1	BY-t1	cytoplasm,mitochondrion,plasma membrane,eisosome,cell periphery,membrane raft	molecular_function,protein binding	eisosome assembly
rrp6-t1 / rrp6-t0	Q3E833	Q3E833	-0.359593863	0.359593863	6.76E-09	6.49E-08	16	Q3E833	PCC1	EKC/KEOPS complex subunit PCC1	PCC1_YEAST	5	-22.06160446	0.779383955	rrp6-t1	rrp6-t0	EKC/KEOPS complex,chromosome, telomeric region,nucleoplasm,chromatin	chromatin DNA binding	telomere maintenance via recombination,tRNA modification,positive regulation of transcription from RNA polymerase II promoter by pheromones,positive regulation of transcription from RNA polymerase II promoter,tRNA threonylcarbamoyladenosine metabolic process
rrp6-t0 / BY-t0	P53834	P53834	0.556713885	0.556713885	6.83E-09	6.55E-08	16	P53834	HCH1	Hsp90 co-chaperone HCH1	HCH1_YEAST	12	47.0915005	1.470915005	rrp6-t0	BY-t0	nucleus,cytoplasm,cytosol	ATPase activator activity,chaperone binding,Hsp90 protein binding	protein folding,positive regulation of ATPase activity
BY-t1 / rrp6-t0	Q07381	Q07381	-0.215288678	0.215288678	6.90E-09	6.61E-08	16	Q07381	TSR1	Ribosome biogenesis protein TSR1	TSR1_YEAST	26	-13.8626215	0.861373785	BY-t1	rrp6-t0	nucleus,nucleolus,cytoplasm,90S preribosome,preribosome, small subunit precursor	GTPase activity,GTP binding,U3 snoRNA binding,ribonucleoprotein complex binding	endonucleolytic cleavage to generate mature 3'-end of SSU-rRNA from (SSU-rRNA, 5.8S rRNA, LSU-rRNA),maturation of SSU-rRNA from tricistronic rRNA transcript (SSU-rRNA, 5.8S rRNA, LSU-rRNA),endonucleolytic cleavage of tricistronic rRNA transcript (SSU-rRNA, 5.8S rRNA, LSU-rRNA)
rrp6-t1 / BY-t0	P32366	P32366	-0.290298765	0.290298765	6.98E-09	6.67E-08	16	P32366	VMA6	V-type proton ATPase subunit d	VA0D_YEAST	18	-18.22673018	0.817732698	rrp6-t1	BY-t0	vacuolar proton-transporting V-type ATPase, V0 domain,fungal-type vacuole membrane,lysosomal membrane,vacuolar proton-transporting V-type ATPase complex	protein binding,proton-transporting ATPase activity, rotational mechanism	vacuolar transport,vacuolar acidification,hydrogen ion transmembrane transport
BY-t1 / BY-t0	P40893	P40893	1.177022078	1.177022078	7.00E-09	6.69E-08	16	P40893	REE1	Regulation of enolase protein 1	REE1_YEAST	18	126.1095737	2.261095737	BY-t1	BY-t0	cytoplasm	molecular_function	biological_process
BY-t1 / rrp6-t0	P38077	P38077	0.50105999	0.50105999	7.03E-09	6.70E-08	16	P38077	ATP3	ATP synthase subunit gamma, mitochondrial	ATPG_YEAST	11	41.52530085	1.415253009	BY-t1	rrp6-t0	mitochondrial proton-transporting ATP synthase complex, catalytic core F(1),mitochondrion,mitochondrial proton-transporting ATP synthase, central stalk	ATPase activity,proton-transporting ATP synthase activity, rotational mechanism,proton-transporting ATPase activity, rotational mechanism	ATP synthesis coupled proton transport
rrp6-t1 / BY-t0	P33322	P33322	-0.259864254	0.259864254	7.07E-09	6.72E-08	16	P33322	CBF5	H/ACA ribonucleoprotein complex subunit CBF5	CBF5_YEAST	31	-16.48335017	0.835166498	rrp6-t1	BY-t0	chromosome, centromeric region,nucleolus,cytoplasm,microtubule,90S preribosome,box H/ACA snoRNP complex	DNA binding,mRNA binding,protein binding,pseudouridine synthase activity	rRNA modification,box H/ACA snoRNA 3'-end processing,rRNA processing,cell cycle,rRNA pseudouridine synthesis,snRNA pseudouridine synthesis,cell division,mRNA pseudouridine synthesis
rrp6-t1 / BY-t0	Q12220	Q12220	0.449649414	0.449649414	7.06E-09	6.72E-08	16	Q12220	DIP2	U3 small nucleolar RNA-associated protein 12	UTP12_YEAST	35	36.57083385	1.365708339	rrp6-t1	BY-t0	nucleoplasm,nucleolus,90S preribosome,small-subunit processome,Pwp2p-containing subcomplex of 90S preribosome	protein binding,snoRNA binding,U3 snoRNA binding	endonucleolytic cleavage in ITS1 to separate SSU-rRNA from 5.8S rRNA and LSU-rRNA from tricistronic rRNA transcript (SSU-rRNA, 5.8S rRNA, LSU-rRNA),maturation of SSU-rRNA from tricistronic rRNA transcript (SSU-rRNA, 5.8S rRNA, LSU-rRNA),endonucleolytic cleavage to generate mature 5'-end of SSU-rRNA from (SSU-rRNA, 5.8S rRNA, LSU-rRNA),endonucleolytic cleavage in 5'-ETS of tricistronic rRNA transc…
BY-t1 / rrp6-t0	Q12513	Q12513	1.871120117	1.871120117	7.08E-09	6.72E-08	16	Q12513	TMA17	Translation machinery-associated protein 17	TMA17_YEAST	9	265.816492	3.65816492	BY-t1	rrp6-t0	nucleus,cytoplasm	protein binding, bridging	proteasome regulatory particle assembly
BY-t1 / BY-t0	P21264	P21264	0.544120665	0.544120665	7.11E-09	6.74E-08	16	P21264	ADE2	Phosphoribosylaminoimidazole carboxylase	PUR6_YEAST	36	45.81313299	1.45813133	BY-t1	BY-t0	cytoplasm	phosphoribosylaminoimidazole carboxylase activity,ATP binding,5-amino-4-imidazole carboxylate lyase activity,metal ion binding	purine nucleobase metabolic process,purine nucleotide biosynthetic process,'de novo' IMP biosynthetic process
BY-t1 / BY-t0	P11353	P11353	-0.482927238	0.482927238	7.15E-09	6.76E-08	16	P11353	HEM13	Oxygen-dependent coproporphyrinogen-III oxidase	HEM6_YEAST	22	-28.44756534	0.715524347	BY-t1	BY-t0	cytoplasm,mitochondrial intermembrane space,cytosol	coproporphyrinogen oxidase activity,protein homodimerization activity	protoporphyrinogen IX biosynthetic process,heme biosynthetic process,oxidation-reduction process
BY-t1 / rrp6-t0	P18899	P18899	1.051696897	1.051696897	7.14E-09	6.76E-08	16	P18899	DDR48	Stress protein DDR48	DDR48_YEAST	19	107.2966637	2.072966637	BY-t1	rrp6-t0	cytoplasm,cytosol	GTPase activity,ATPase activity	DNA repair
rrp6-t1 / BY-t0	Q03161	Q03161	0.301819007	0.301819007	7.17E-09	6.77E-08	16	Q03161	YMR099C	Glucose-6-phosphate 1-epimerase	YMY9_YEAST	28	23.26976675	1.232697668	rrp6-t1	BY-t0	nucleus,cytoplasm	carbohydrate binding,glucose-6-phosphate 1-epimerase activity	cellular carbohydrate metabolic process
rrp6-t0 / BY-t0	P38804	P38804	-0.431189901	0.431189901	7.20E-09	6.79E-08	16	P38804	RTC3	Restriction of telomere capping protein 3	SDO1L_YEAST	7	-25.83501624	0.741649838	rrp6-t0	BY-t0	nucleus,cytoplasm	molecular_function	rRNA processing,RNA metabolic process
rrp6-t1 / BY-t0	Q04706	Q04706	1.33167728	1.33167728	7.23E-09	6.81E-08	16	Q04706	TY1A-ML1	Transposon Ty1-ML1 Gag polyprotein	YM11A_YEAST	3	151.6951261	2.516951261	rrp6-t1	BY-t0	retrotransposon nucleocapsid,cytoplasm	RNA binding	transposition, RNA-mediated
rrp6-t0 / BY-t0	P00890	P00890	0.23428149	0.23428149	7.24E-09	6.81E-08	16	P00890	CIT1	Citrate synthase, mitochondrial	CISY1_YEAST	29	17.63207443	1.176320744	rrp6-t0	BY-t0	mitochondrion,mitochondrial intermembrane space,mitochondrial matrix,cytosol	citrate (Si)-synthase activity,citrate synthase activity	carbohydrate metabolic process,tricarboxylic acid cycle,citrate metabolic process,acetyl-CoA catabolic process
rrp6-t1 / BY-t0	P32465	P32465	-1.022438234	1.022438234	7.30E-09	6.85E-08	16	P32465	HXT1	Low-affinity glucose transporter HXT1	HXT1_YEAST	9	-50.77163376	0.492283662	rrp6-t1	BY-t0	plasma membrane,membrane,integral component of membrane,cell periphery	sugar:proton symporter activity,fructose transmembrane transporter activity,galactose transmembrane transporter activity,glucose transmembrane transporter activity,pentose transmembrane transporter activity,mannose transmembrane transporter activity	carbohydrate transport,pentose transport,fructose transport,galactose transport,mannose transport,hydrogen ion transmembrane transport,glucose transmembrane transport
rrp6-t0 / BY-t0	P34253	P34253	0.342569165	0.342569165	7.31E-09	6.85E-08	16	P34253	KTI12	Protein KTI12	KTI12_YEAST	17	26.80126735	1.268012673	rrp6-t0	BY-t0	nucleus,cytoplasm,Elongator holoenzyme complex	chromatin binding,ATP binding	tRNA wobble uridine modification,regulation of transcription from RNA polymerase II promoter
rrp6-t1 / BY-t0	Q99288	Q99288	0.31306557	0.31306557	7.33E-09	6.86E-08	16	Q99288	DET1	Broad-range acid phosphatase DET1	DET1_YEAST	10	24.23447449	1.242344745	rrp6-t1	BY-t0	nucleus,cytoplasm	acid phosphatase activity,phosphatase activity	dephosphorylation,intracellular sterol transport
rrp6-t1 / BY-t1	P38137	P38137	-0.445614789	0.445614789	7.43E-09	6.95E-08	16	P38137	PCS60	Oxalate--CoA ligase	FAT2_YEAST	23	-26.57286519	0.734271348	rrp6-t1	BY-t1	cytoplasm,peroxisomal membrane,peroxisomal matrix	mRNA binding,medium-chain fatty acid-CoA ligase activity,oxalate-CoA ligase activity	fatty acid metabolic process,oxalate catabolic process
rrp6-t1 / BY-t1	P36007	P36007	-0.607563127	0.607563127	7.45E-09	6.95E-08	16	P36007	SRY1	L-threo-3-hydroxyaspartate ammonia-lyase	LTHAD_YEAST	8	-34.36956625	0.656304338	rrp6-t1	BY-t1	cellular_component	magnesium ion binding,L-serine ammonia-lyase activity,ATP binding,D-serine ammonia-lyase activity,threonine racemase activity,pyridoxal phosphate binding,serine racemase activity,threo-3-hydroxyaspartate ammonia-lyase activity	L-serine metabolic process,cellular modified amino acid catabolic process,pyruvate biosynthetic process,D-serine biosynthetic process
rrp6-t0 / BY-t0	P40037	P40037	-0.600009916	0.600009916	7.45E-09	6.95E-08	16	P40037	HMF1	Protein HMF1	HMF1_YEAST	11	-34.02505791	0.659749421	rrp6-t0	BY-t0	nucleus,cytoplasm,mitochondrion,mitochondrial intermembrane space,cytosol	molecular_function,deaminase activity	biological_process,organonitrogen compound catabolic process
rrp6-t1 / BY-t0	P10664	P10664	-0.483032117	0.483032117	7.53E-09	7.02E-08	16	P10664	RPL4A	60S ribosomal protein L4-A	RL4A_YEAST	30	-28.45276676	0.715472332	rrp6-t1	BY-t0	nucleus,cytosolic large ribosomal subunit	RNA binding,structural constituent of ribosome	cytoplasmic translation
BY-t1 / rrp6-t0	P37263	P37263	-0.503060732	0.503060732	7.54E-09	7.02E-08	16	P37263	YCR087C-A	UPF0743 protein YCR087C-A	YC16_YEAST	7	-29.43917826	0.705608217	BY-t1	rrp6-t0	nucleolus	molecular_function,DNA binding,metal ion binding	negative regulation of transcription from RNA polymerase II promoter,rRNA processing,biological_process
rrp6-t1 / BY-t0	P40215	P40215	0.497641956	0.497641956	7.57E-09	7.03E-08	16	P40215	NDE1	External NADH-ubiquinone oxidoreductase 1, mitochondrial	NDH1_YEAST	28	41.19039583	1.411903958	rrp6-t1	BY-t0	mitochondrion,mitochondrial intermembrane space,mitochondrial membrane	NADH dehydrogenase activity	NADH oxidation,glycolytic fermentation to ethanol,regulation of apoptotic process
BY-t1 / rrp6-t0	P53875	P53875	-0.591998947	0.591998947	7.65E-09	7.09E-08	16	P53875	MRPL19	54S ribosomal protein L19, mitochondrial	RM19_YEAST	5	-33.65769455	0.663423055	BY-t1	rrp6-t0	mitochondrion,mitochondrial large ribosomal subunit,large ribosomal subunit	structural constituent of ribosome,large ribosomal subunit rRNA binding	ribosomal large subunit assembly,translation,mitochondrial translation
rrp6-t0 / BY-t0	Q04562	Q04562	-0.820007661	0.820007661	7.69E-09	7.12E-08	16	Q04562	TMN2	Transmembrane 9 superfamily member 2	TMN2_YEAST	4	-43.35610652	0.566438935	rrp6-t0	BY-t0	fungal-type vacuole membrane,endosome,membrane,integral component of membrane	molecular_function	invasive growth in response to glucose limitation,ion transport,cellular copper ion homeostasis,vacuolar transport,pseudohyphal growth,protein localization to membrane
BY-t1 / rrp6-t0	P26785	P26785	0.391483494	0.391483494	7.78E-09	7.18E-08	16	P26785	RPL16B	60S ribosomal protein L16-B	RL16B_YEAST	22	31.17415481	1.311741548	BY-t1	rrp6-t0	ribosome,cytosolic large ribosomal subunit	RNA binding,mRNA binding,structural constituent of ribosome	cytoplasmic translation,negative regulation of translation
rrp6-t1 / BY-t0	P40362	P40362	0.312644488	0.312644488	7.77E-09	7.18E-08	16	P40362	UTP18	U3 small nucleolar RNA-associated protein 18	UTP18_YEAST	12	24.19821918	1.241982192	rrp6-t1	BY-t0	nucleoplasm,nucleolus,90S preribosome,small-subunit processome,Pwp2p-containing subcomplex of 90S preribosome	molecular_function,protein binding	RNA fragment catabolic process,endonucleolytic cleavage in ITS1 to separate SSU-rRNA from 5.8S rRNA and LSU-rRNA from tricistronic rRNA transcript (SSU-rRNA, 5.8S rRNA, LSU-rRNA),endonucleolytic cleavage to generate mature 5'-end of SSU-rRNA from (SSU-rRNA, 5.8S rRNA, LSU-rRNA),endonucleolytic cleavage in 5'-ETS of tricistronic rRNA transcript (SSU-rRNA, 5.8S rRNA, LSU-rRNA),rRNA methylation
BY-t1 / rrp6-t0	Q00764	Q00764	0.582813963	0.582813963	7.77E-09	7.18E-08	16	Q00764	TPS1	Alpha,alpha-trehalose-phosphate synthase [UDP-forming] 56 kDa subunit	TPS1_YEAST	25	49.77677832	1.497767783	BY-t1	rrp6-t0	cytoplasm,cytosol,alpha,alpha-trehalose-phosphate synthase complex (UDP-forming)	alpha,alpha-trehalose-phosphate synthase (UDP-forming) activity,trehalose-phosphatase activity,protein binding	trehalose biosynthetic process,dephosphorylation,cellular response to oxidative stress,cellular response to heat,cellular carbohydrate metabolic process,cellular response to desiccation,trehalose metabolism in response to stress
rrp6-t1 / rrp6-t0	P48365	P48365	0.389257289	0.389257289	7.85E-09	7.23E-08	16	P48365	GYP7	GTPase-activating protein GYP7	GYP7_YEAST	8	30.97189762	1.309718976	rrp6-t1	rrp6-t0	cytoplasm,cytosol	GTPase activator activity,protein binding,small GTPase binding	intracellular protein transport,vesicle-mediated transport,regulation of vacuole fusion, non-autophagic,activation of GTPase activity
rrp6-t0 / BY-t0	P53962	P53962	-0.470463557	0.470463557	7.86E-09	7.23E-08	16	P53962	YNL035C	Uncharacterized WD repeat-containing protein YNL035C	YND5_YEAST	10	-27.82673418	0.721732658	rrp6-t0	BY-t0	nucleus,cytosol	molecular_function	biological_process
rrp6-t1 / BY-t0	Q07878	Q07878	-0.24277115	0.24277115	7.86E-09	7.23E-08	16	Q07878	VPS13	Vacuolar protein sorting-associated protein 13	VPS13_YEAST	86	-15.48795678	0.845120432	rrp6-t1	BY-t0	prospore membrane,mitochondrion,Golgi apparatus,extrinsic component of membrane,organelle membrane contact site,nucleus-vacuole junction,vacuole-mitochondrion membrane contact site,endosome	molecular_function	protein targeting to vacuole,mitochondrion organization,ascospore-type prospore membrane assembly,protein retention in Golgi apparatus,late endosome to vacuole transport,regulation of inclusion body assembly
rrp6-t1 / rrp6-t0	P32803	P32803	-0.372782873	0.372782873	7.89E-09	7.25E-08	16	P32803	EMP24	Endosomal protein P24B	EMP24_YEAST	6	-22.7708645	0.772291355	rrp6-t1	rrp6-t0	Golgi membrane,endoplasmic reticulum,endoplasmic reticulum membrane,endoplasmic reticulum-Golgi intermediate compartment,Golgi apparatus,integral component of membrane,ER to Golgi transport vesicle	molecular_function,protein binding	protein retention in ER lumen,intracellular protein transport,ER to Golgi vesicle-mediated transport,Golgi organization,vesicle organization
rrp6-t1 / BY-t1	P41058	P41058	-0.90415272	0.90415272	7.92E-09	7.26E-08	16	P41058	RPS29B	40S ribosomal protein S29-B	RS29B_YEAST	4	-46.56535718	0.534346428	rrp6-t1	BY-t1	cytosolic small ribosomal subunit	structural constituent of ribosome,zinc ion binding	cytoplasmic translation
rrp6-t1 / rrp6-t0	P46784;Q08745	P46784;Q08745	0.342441449	0.342441449	7.94E-09	7.27E-08	16	P46784;Q08745	RPS10B;RPS10A	40S ribosomal protein S10-B;40S ribosomal protein S10-A	RS10B_YEAST;RS10A_YEAST	8	26.79004263	1.267900426	rrp6-t1	rrp6-t0	cytosolic small ribosomal subunit;cytosolic small ribosomal subunit	RNA binding,structural constituent of ribosome,protein binding;RNA binding,structural constituent of ribosome,protein binding	ribosomal small subunit assembly,positive regulation of protein phosphorylation,cytoplasmic translation,rRNA export from nucleus,cellular response to amino acid starvation,positive regulation of protein kinase activity;ribosomal small subunit assembly,cytoplasmic translation,rRNA export from nucleus,cellular response to amino acid starvation,positive regulation of protein kinase activity
rrp6-t1 / BY-t0	P32454	P32454	-0.539081094	0.539081094	7.97E-09	7.28E-08	16	P32454	APE2	Aminopeptidase 2, mitochondrial	APE2_YEAST	59	-31.17908847	0.688209115	rrp6-t1	BY-t0	extracellular region,nucleus,cytoplasm,mitochondrion,cell wall-bounded periplasmic space	zinc ion binding,peptide binding,metalloaminopeptidase activity	proteolysis,peptide catabolic process
rrp6-t1 / BY-t1	Q00416	Q00416	0.37961713	0.37961713	7.97E-09	7.28E-08	16	Q00416	SEN1	Helicase SEN1	SEN1_YEAST	38	30.09965441	1.300996544	rrp6-t1	BY-t1	nucleus,replication fork,cytoplasm,nuclear body,Nrd1 complex	transcription termination site sequence-specific DNA binding,RNA binding,mRNA binding,protein binding,ATP binding,protein domain specific binding,5'-3' RNA helicase activity,5'-3' DNA/RNA helicase activity,5'-3' DNA helicase activity	transcription-coupled nucleotide-excision repair,DNA-templated transcription, termination,rRNA processing,termination of RNA polymerase II transcription,mRNA polyadenylation,tRNA processing,snRNA processing,mRNA 3'-end processing,snoRNA 3'-end processing,DNA duplex unwinding,DNA-dependent DNA replication maintenance of fidelity,cell redox homeostasis,negative regulation of flocculation,regulation…
BY-t1 / BY-t0	P05694	P05694	0.263212894	0.263212894	8.02E-09	7.31E-08	16	P05694	MET6	5-methyltetrahydropteroyltriglutamate--homocysteine methyltransferase	METE_YEAST	66	20.01484717	1.200148472	BY-t1	BY-t0	cytoplasm,plasma membrane	5-methyltetrahydropteroyltriglutamate-homocysteine S-methyltransferase activity,zinc ion binding	methionine biosynthetic process,methylation
BY-t1 / rrp6-t0	P07213	P07213	0.238793761	0.238793761	8.05E-09	7.32E-08	16	P07213	TOM70	Mitochondrial import receptor subunit TOM70	TOM70_YEAST	43	18.00056446	1.180005645	BY-t1	rrp6-t0	mitochondrion,mitochondrial outer membrane,mitochondrial outer membrane translocase complex,integral component of mitochondrial outer membrane	protein binding,P-P-bond-hydrolysis-driven protein transmembrane transporter activity,mitochondrion targeting sequence binding,protein transmembrane transporter activity	protein targeting to mitochondrion,protein import into mitochondrial matrix,protein import into mitochondrial inner membrane
BY-t1 / rrp6-t0	P22133	P22133	0.676093141	0.676093141	8.05E-09	7.32E-08	16	P22133	MDH2	Malate dehydrogenase, cytoplasmic	MDHC_YEAST	8	59.78069842	1.597806984	BY-t1	rrp6-t0	cytoplasm,mitochondrion,cytosol,nuclear periphery	L-malate dehydrogenase activity	gluconeogenesis,tricarboxylic acid cycle,malate metabolic process,protein import into peroxisome matrix
BY-t1 / rrp6-t0	P22855	P22855	2.962352067	2.962352067	8.21E-09	7.45E-08	16	P22855	AMS1	Alpha-mannosidase	MAN1_YEAST	30	679.3935904	7.793935904	BY-t1	rrp6-t0	fungal-type vacuole membrane,CVT complex	alpha-mannosidase activity,protein binding,carbohydrate binding,metal ion binding	oligosaccharide catabolic process,mannose catabolic process
rrp6-t1 / rrp6-t0	P38628	P38628	-0.162193944	0.162193944	8.25E-09	7.49E-08	16	P38628	PCM1	Phosphoacetylglucosamine mutase	AGM1_YEAST	20	-10.63349826	0.893665017	rrp6-t1	rrp6-t0	nucleus,cytoplasm	magnesium ion binding,phosphoacetylglucosamine mutase activity	carbohydrate metabolic process,UDP-N-acetylglucosamine biosynthetic process,fungal-type cell wall chitin biosynthetic process,cell wall organization
BY-t1 / rrp6-t0	P20604	P20604	0.167141989	0.167141989	8.27E-09	7.50E-08	16	P20604	SIT4	Serine/threonine-protein phosphatase PP1-1	PP11_YEAST	14	12.28319253	1.122831925	BY-t1	rrp6-t0	protein phosphatase type 2A complex,nucleus,cytoplasm	protein serine/threonine phosphatase activity,protein binding,metal ion binding,Requires Ontology	G1/S transition of mitotic cell cycle,tRNA wobble uridine modification,DNA repair,protein dephosphorylation,dephosphorylation,TOR signaling,regulation of actin cytoskeleton organization,cellular response to oxidative stress,intracellular signal transduction,cell division,regulation of fungal-type cell wall organization,peptidyl-serine dephosphorylation
rrp6-t0 / BY-t0	P32454	P32454	-0.627697818	0.627697818	8.35E-09	7.54E-08	16	P32454	APE2	Aminopeptidase 2, mitochondrial	APE2_YEAST	59	-35.27916249	0.647208375	rrp6-t0	BY-t0	extracellular region,nucleus,cytoplasm,mitochondrion,cell wall-bounded periplasmic space	zinc ion binding,peptide binding,metalloaminopeptidase activity	proteolysis,peptide catabolic process
rrp6-t0 / BY-t0	P36090	P36090	0.442187477	0.442187477	8.35E-09	7.54E-08	16	P36090	ANR2	Uncharacterized protein ANR2	ANR2_YEAST	16	35.86628297	1.35866283	rrp6-t0	BY-t0	cytoplasm,endoplasmic reticulum,lipid particle	molecular_function	biological_process
rrp6-t1 / BY-t0	P49626	P49626	-0.524375903	0.524375903	8.35E-09	7.54E-08	16	P49626	RPL4B	60S ribosomal protein L4-B	RL4B_YEAST	4	-30.47401917	0.695259808	rrp6-t1	BY-t0	nucleus,cytoplasm,cytosolic large ribosomal subunit	RNA binding,structural constituent of ribosome	cytoplasmic translation
BY-t1 / rrp6-t0	P27466	P27466	0.977988108	0.977988108	8.46E-09	7.61E-08	16	P27466	CMK1	Calcium/calmodulin-dependent protein kinase I	KCC1_YEAST	15	96.97166493	1.969716649	BY-t1	rrp6-t0	cytoplasm	protein kinase activity,calmodulin-dependent protein kinase activity,calmodulin binding,ATP binding	protein phosphorylation,signal transduction,cellular response to oxidative stress
BY-t1 / BY-t0	P27616	P27616	0.366095137	0.366095137	8.47E-09	7.61E-08	16	P27616	ADE1	Phosphoribosylaminoimidazole-succinocarboxamide synthase	PUR7_YEAST	26	28.88596199	1.28885962	BY-t1	BY-t0	nucleus,cytoplasm	phosphoribosylaminoimidazolesuccinocarboxamide synthase activity,protein binding,ATP binding	purine nucleotide biosynthetic process,'de novo' IMP biosynthetic process
rrp6-t1 / BY-t0	P38883	P38883	0.42623079	0.42623079	8.46E-09	7.61E-08	16	P38883	RIX1	Pre-rRNA-processing protein RIX1	RIX1_YEAST	23	34.37183649	1.343718365	rrp6-t1	BY-t0	nucleus,nucleoplasm,cytosol,Rix1 complex	chromatin binding,protein binding	ribosomal large subunit assembly,pre-replicative complex assembly involved in nuclear cell cycle DNA replication,rRNA processing,regulation of DNA-dependent DNA replication initiation
rrp6-t0 / BY-t0	P40513	P40513	-0.485053348	0.485053348	8.48E-09	7.62E-08	16	P40513	MAM33	Mitochondrial acidic protein MAM33	MAM33_YEAST	10	-28.55293505	0.71447065	rrp6-t0	BY-t0	mitochondrion,mitochondrial matrix	mRNA binding,translation activator activity,mitochondrial ribosome binding	aerobic respiration,positive regulation of mitochondrial translation
BY-t1 / rrp6-t0	P40047	P40047	0.649704894	0.649704894	8.50E-09	7.63E-08	16	P40047	ALD5	Aldehyde dehydrogenase 5, mitochondrial	ALDH5_YEAST	30	56.88472527	1.568847253	BY-t1	rrp6-t0	mitochondrion,mitochondrial matrix	aldehyde dehydrogenase (NAD) activity,aldehyde dehydrogenase [NAD(P)+] activity	ethanol catabolic process,acetate biosynthetic process,oxidation-reduction process
rrp6-t0 / BY-t0	P24783	P24783	0.377722369	0.377722369	8.53E-09	7.64E-08	16	P24783	DBP2	ATP-dependent RNA helicase DBP2	DBP2_YEAST	40	29.92890045	1.299289004	rrp6-t0	BY-t0	nucleus,cytoplasm,mitochondrion,ribonucleoprotein complex	RNA binding,RNA helicase activity,mRNA binding,ATP binding,RNA-dependent ATPase activity,snoRNA binding	nuclear-transcribed mRNA catabolic process, nonsense-mediated decay,rRNA processing,termination of RNA polymerase II transcription,nuclear polyadenylation-dependent mRNA catabolic process,messenger ribonucleoprotein complex assembly
BY-t1 / rrp6-t0	P48365	P48365	0.508370161	0.508370161	8.60E-09	7.69E-08	16	P48365	GYP7	GTPase-activating protein GYP7	GYP7_YEAST	8	42.24423283	1.422442328	BY-t1	rrp6-t0	cytoplasm,cytosol	GTPase activator activity,protein binding,small GTPase binding	intracellular protein transport,vesicle-mediated transport,regulation of vacuole fusion, non-autophagic,activation of GTPase activity
rrp6-t0 / BY-t0	P06738	P06738	-0.845280456	0.845280456	8.67E-09	7.75E-08	16	P06738	GPH1	Glycogen phosphorylase	PHSG_YEAST	53	-44.33974034	0.556602597	rrp6-t0	BY-t0	cytoplasm	protein binding,glycogen phosphorylase activity,pyridoxal phosphate binding,Requires Ontology	glycogen catabolic process
rrp6-t1 / BY-t1	P0CX49;P0CX50	P0CX49;P0CX50	-0.689340563	0.689340563	8.69E-09	7.75E-08	16	P0CX49;P0CX50	RPL18A;RPL18B	60S ribosomal protein L18-A;60S ribosomal protein L18-B	RL18A_YEAST;RL18B_YEAST	14	-37.98627583	0.620137242	rrp6-t1	BY-t1	cytosolic large ribosomal subunit;cytosolic large ribosomal subunit	RNA binding,structural constituent of ribosome;RNA binding,structural constituent of ribosome	cytoplasmic translation;cytoplasmic translation
BY-t1 / rrp6-t0	Q01560	Q01560	-0.373865062	0.373865062	8.80E-09	7.84E-08	16	Q01560	NPL3	Nucleolar protein 3	NOP3_YEAST	17	-22.82877363	0.771712264	BY-t1	rrp6-t0	nucleus,nucleolus,cytoplasm,cytoplasmic stress granule	RNA polymerase II core binding,mRNA binding,protein binding,poly(A) binding,eukaryotic initiation factor 4G binding,identical protein binding	mRNA splicing, via spliceosome,rRNA processing,translational termination,negative regulation of translation,positive regulation of transcription elongation from RNA polymerase II promoter,negative regulation of termination of RNA polymerase II transcription, poly(A)-coupled
BY-t1 / rrp6-t0	P43585	P43585	0.283746523	0.283746523	8.82E-09	7.85E-08	16	P43585	VTC2	Vacuolar transporter chaperone 2	VTC2_YEAST	58	21.73521148	1.217352115	BY-t1	rrp6-t0	fungal-type vacuole membrane,endoplasmic reticulum,integral component of membrane,vacuolar transporter chaperone complex	inositol hexakisphosphate binding,calmodulin binding	polyphosphate metabolic process,polyphosphate biosynthetic process,vacuolar transport,protein localization,lysosomal microautophagy,vacuole fusion, non-autophagic,inositol phosphate-mediated signaling
BY-t1 / BY-t0	Q06151	Q06151	0.611493142	0.611493142	8.84E-09	7.86E-08	16	Q06151	DCS1	m7GpppX diphosphatase	DCPS_YEAST	20	52.78396549	1.527839655	BY-t1	BY-t0	cytoplasmic mRNA processing body,nucleus,cytoplasm,mitochondrion,perinuclear region of cytoplasm	RNA 7-methylguanosine cap binding,protein binding,hydrolase activity, acting on acid anhydrides, in phosphorus-containing anhydrides,identical protein binding,protein homodimerization activity,exoribonuclease activator activity,protein heterodimerization activity,m7G(5')pppN diphosphatase activity	nuclear-transcribed mRNA catabolic process, deadenylation-dependent decay,deadenylation-dependent decapping of nuclear-transcribed mRNA,response to osmotic stress,response to oxidative stress,response to nutrient,cellular response to starvation,response to heat,nuclear-transcribed mRNA catabolic process, deadenylation-independent decay,regulation of cell aging,positive regulation of exoribonuclea…
rrp6-t1 / rrp6-t0	P39518	P39518	2.037144418	2.037144418	8.95E-09	7.94E-08	15	P39518	FAA2	Long-chain-fatty-acid--CoA ligase 2	LCF2_YEAST	13	310.4323417	4.104323417	rrp6-t1	rrp6-t0	mitochondrion,peroxisome,endoplasmic reticulum,membrane	long-chain fatty acid-CoA ligase activity,ATP binding,medium-chain fatty acid-CoA ligase activity,very long-chain fatty acid-CoA ligase activity	long-chain fatty acid metabolic process,fatty acid beta-oxidation,peroxisomal long-chain fatty acid import,fatty-acyl-CoA transport,very long-chain fatty acid catabolic process
rrp6-t1 / BY-t1	P40037	P40037	-0.643456423	0.643456423	9.09E-09	8.06E-08	16	P40037	HMF1	Protein HMF1	HMF1_YEAST	11	-35.98226332	0.640177367	rrp6-t1	BY-t1	nucleus,cytoplasm,mitochondrion,mitochondrial intermembrane space,cytosol	molecular_function,deaminase activity	biological_process,organonitrogen compound catabolic process
BY-t1 / BY-t0	Q12080	Q12080	-0.505549914	0.505549914	9.17E-09	8.12E-08	16	Q12080	NOP53	Ribosome biogenesis protein NOP53	NOP53_YEAST	13	-29.56081674	0.704391833	BY-t1	BY-t0	nuclear exosome (RNase complex),nucleus,nucleoplasm,nucleolus	protein binding,5S rRNA binding,rRNA binding	ribosomal large subunit assembly,ribosomal large subunit export from nucleus,maturation of 5.8S rRNA,maturation of LSU-rRNA from tricistronic rRNA transcript (SSU-rRNA, 5.8S rRNA, LSU-rRNA),rRNA processing
BY-t1 / BY-t0	P00431	P00431	0.322033625	0.322033625	9.27E-09	8.15E-08	16	P00431	CCP1	Cytochrome c peroxidase, mitochondrial	CCPR_YEAST	17	25.00914386	1.250091439	BY-t1	BY-t0	mitochondrion,mitochondrial intermembrane space,mitochondrial matrix	cytochrome-c peroxidase activity,peroxidase activity,protein binding,heme binding,metal ion binding	response to reactive oxygen species,cellular response to oxidative stress,hydrogen peroxide catabolic process,oxidation-reduction process,cellular oxidant detoxification
rrp6-t1 / rrp6-t0	P00890	P00890	0.760958691	0.760958691	9.22E-09	8.15E-08	16	P00890	CIT1	Citrate synthase, mitochondrial	CISY1_YEAST	29	69.46163472	1.694616347	rrp6-t1	rrp6-t0	mitochondrion,mitochondrial intermembrane space,mitochondrial matrix,cytosol	citrate (Si)-synthase activity,citrate synthase activity	carbohydrate metabolic process,tricarboxylic acid cycle,citrate metabolic process,acetyl-CoA catabolic process
rrp6-t1 / rrp6-t0	P17649	P17649	0.583289037	0.583289037	9.25E-09	8.15E-08	16	P17649	UGA1	4-aminobutyrate aminotransferase	GABAT_YEAST	30	49.82610737	1.498261074	rrp6-t1	rrp6-t0	mitochondrion,cytosol	4-aminobutyrate transaminase activity,pyridoxal phosphate binding,4-aminobutyrate:2-oxoglutarate transaminase activity	gamma-aminobutyric acid catabolic process
BY-t1 / rrp6-t0	P42942	P42942	-0.247724158	0.247724158	9.25E-09	8.15E-08	16	P42942	YGR210C	Uncharacterized GTP-binding protein YGR210C	YG4I_YEAST	18	-15.77760292	0.842223971	BY-t1	rrp6-t0	cytoplasm	molecular_function,GTP binding,ATPase activity	biological_process
rrp6-t1 / BY-t1	Q12117	Q12117	-0.34691602	0.34691602	9.26E-09	8.15E-08	16	Q12117	MRH1	Protein MRH1	MRH1_YEAST	5	-21.37369404	0.78626306	rrp6-t1	BY-t1	mitochondrion,endoplasmic reticulum,plasma membrane,cellular bud,integral component of membrane	molecular_function,ion channel activity	biological_process,ion transmembrane transport
rrp6-t1 / rrp6-t0	P20447	P20447	-0.314651613	0.314651613	9.29E-09	8.17E-08	16	P20447	DBP3	ATP-dependent RNA helicase DBP3	DBP3_YEAST	29	-19.59548688	0.804045131	rrp6-t1	rrp6-t0	nucleolus,preribosome, large subunit precursor	RNA binding,RNA helicase activity,ATP binding,RNA-dependent ATPase activity	endonucleolytic cleavage in ITS1 upstream of 5.8S rRNA from tricistronic rRNA transcript (SSU-rRNA, 5.8S rRNA, LSU-rRNA),rRNA processing
BY-t1 / BY-t0	P50861	P50861	0.400727703	0.400727703	9.34E-09	8.18E-08	16	P50861	RIB4	6,7-dimethyl-8-ribityllumazine synthase	RIB4_YEAST	9	32.01736456	1.320173646	BY-t1	BY-t0	nucleus,cytoplasm,mitochondrial intermembrane space,riboflavin synthase complex	6,7-dimethyl-8-ribityllumazine synthase activity	riboflavin biosynthetic process
rrp6-t1 / BY-t1	Q08548	Q08548	-0.321829438	0.321829438	9.34E-09	8.18E-08	16	Q08548	ALE1	Lysophospholipid acyltransferase	ALE1_YEAST	8	-19.99452909	0.800054709	rrp6-t1	BY-t1	endoplasmic reticulum,endoplasmic reticulum membrane,membrane,integral component of membrane	1-acylglycerol-3-phosphate O-acyltransferase activity,O-acyltransferase activity,transferase activity, transferring acyl groups,1-acylglycerophosphocholine O-acyltransferase activity	lipid modification,glycerophospholipid biosynthetic process
BY-t1 / BY-t0	Q01217	Q01217	0.888740364	0.888740364	9.40E-09	8.23E-08	16	Q01217	ARG5,6	Protein ARG5,6, mitochondrial	ARG56_YEAST	23	85.15587971	1.851558797	BY-t1	BY-t0	mitochondrion,mitochondrial matrix	N-acetyl-gamma-glutamyl-phosphate reductase activity,acetylglutamate kinase activity,acetyl-CoA:L-glutamate N-acetyltransferase activity,ATP binding,arginine binding,protein dimerization activity,NAD binding	regulation of transcription, DNA-templated,arginine biosynthetic process,ornithine biosynthetic process,phosphorylation,oxidation-reduction process
rrp6-t0 / BY-t0	P07258	P07258	0.327175918	0.327175918	9.51E-09	8.31E-08	16	P07258	CPA1	Carbamoyl-phosphate synthase arginine-specific small chain	CARA_YEAST	19	25.45551717	1.254555172	rrp6-t0	BY-t0	cytoplasm,carbamoyl-phosphate synthase complex,cytoplasmic stress granule	ATP binding,carbamoyl-phosphate synthase (glutamine-hydrolyzing) activity	'de novo' pyrimidine nucleobase biosynthetic process,arginine biosynthetic process,glutamine metabolic process,nitrogen compound metabolic process
rrp6-t1 / rrp6-t0	P23641	P23641	0.39215898	0.39215898	9.59E-09	8.37E-08	16	P23641	MIR1	Mitochondrial phosphate carrier protein	MPCP_YEAST	18	31.23558634	1.312355863	rrp6-t1	rrp6-t0	mitochondrion,mitochondrial inner membrane,mitochondrial intermembrane space,integral component of mitochondrial inner membrane	inorganic phosphate transmembrane transporter activity	phosphate ion transmembrane transport
BY-t1 / rrp6-t0	P49957	P49957	-0.242679665	0.242679665	9.62E-09	8.39E-08	16	P49957	TRM9	tRNA (carboxymethyluridine(34)-5-O)-methyltransferase	TRM9_YEAST	15	-15.48259745	0.845174026	BY-t1	rrp6-t0	nucleus,cytoplasm	tRNA binding,protein binding,tRNA methyltransferase activity,tRNA (uracil) methyltransferase activity,oxidoreductase activity, acting on paired donors, with incorporation or reduction of molecular oxygen, 2-oxoglutarate as one donor, and incorporation of one atom each of oxygen into both donors,Requires Ontology	tRNA wobble uridine modification,tRNA modification,regulation of translational elongation,tRNA methylation,cellular response to drug,oxidation-reduction process
rrp6-t0 / BY-t0	P16639	P16639	-0.511037152	0.511037152	9.66E-09	8.41E-08	16	P16639	ATE1	Arginyl-tRNA--protein transferase 1	ATE1_YEAST	10	-29.82822078	0.701717792	rrp6-t0	BY-t0	cytoplasm	arginyltransferase activity	protein arginylation
rrp6-t1 / BY-t0	P32288	P32288	-0.336016408	0.336016408	9.68E-09	8.42E-08	16	P32288	GLN1	Glutamine synthetase	GLNA_YEAST	25	-20.77741995	0.792225801	rrp6-t1	BY-t0	nucleus,cytoplasm,nuclear periphery	glutamate-ammonia ligase activity,ATP binding	glutamine biosynthetic process
rrp6-t1 / rrp6-t0	Q06406	Q06406	-0.501014145	0.501014145	9.82E-09	8.53E-08	16	Q06406	LSM6	U6 snRNA-associated Sm-like protein LSm6	LSM6_YEAST	5	-29.33901059	0.706609894	rrp6-t1	rrp6-t0	cytoplasmic mRNA processing body,spliceosomal complex,U6 snRNP,nucleolus,small nucleolar ribonucleoprotein complex,U4/U6 x U5 tri-snRNP complex,Lsm1-7-Pat1 complex	protein binding,RNA binding	mRNA splicing, via spliceosome,tRNA processing,maturation of SSU-rRNA
BY-t1 / rrp6-t0	P27476	P27476	-0.251065973	0.251065973	9.85E-09	8.55E-08	16	P27476	NSR1	Nuclear localization sequence-binding protein	NSR1_YEAST	25	-15.97246735	0.840275327	BY-t1	rrp6-t0	nucleus,nuclear envelope,nucleolus,mitochondrion	RNA binding,mRNA binding,nuclear localization sequence binding,single-stranded telomeric DNA binding	ribosomal small subunit assembly,rRNA processing
rrp6-t1 / rrp6-t0	P40043	P40043	4.50241233	4.50241233	9.89E-09	8.57E-08	16	P40043	RGI1	Respiratory growth induced protein 1	RGI1_YEAST	6	2166.528395	22.66528395	rrp6-t1	rrp6-t0	nucleus,cytoplasm,plasma membrane,cell periphery	molecular_function	energy reserve metabolic process
rrp6-t0 / BY-t0	Q12056	Q12056	0.700983397	0.700983397	9.94E-09	8.61E-08	16	Q12056	ISU2	Iron sulfur cluster assembly protein 2, mitochondrial	ISU2_YEAST	7	62.5612496	1.625612496	rrp6-t0	BY-t0	cytoplasm,mitochondrial matrix	molecular_function,ferrous iron binding,2 iron, 2 sulfur cluster binding,4 iron, 4 sulfur cluster binding	tRNA wobble uridine modification,cellular iron ion homeostasis,iron-sulfur cluster assembly
rrp6-t1 / rrp6-t0	P0CX29;P0CX30	P0CX29;P0CX30	-0.610516429	0.610516429	9.97E-09	8.62E-08	16	P0CX29;P0CX30	RPS23A;RPS23B	40S ribosomal protein S23-A;40S ribosomal protein S23-B	RS23A_YEAST;RS23B_YEAST	12	-34.50377909	0.654962209	rrp6-t1	rrp6-t0	ribosome,cytosolic small ribosomal subunit;ribosome,cytosolic small ribosomal subunit	structural constituent of ribosome;structural constituent of ribosome	maturation of SSU-rRNA from tricistronic rRNA transcript (SSU-rRNA, 5.8S rRNA, LSU-rRNA),translation,regulation of translational fidelity,maintenance of translational fidelity;maturation of SSU-rRNA from tricistronic rRNA transcript (SSU-rRNA, 5.8S rRNA, LSU-rRNA),translation,regulation of translational fidelity
rrp6-t1 / BY-t0	P53617	P53617	1.455845633	1.455845633	1.00E-08	8.66E-08	16	P53617	NRD1	Protein NRD1	NRD1_YEAST	21	174.3173044	2.743173044	rrp6-t1	BY-t0	nucleus,Nrd1 complex	transcription regulatory region RNA binding,nucleic acid binding,RNA binding,mRNA binding,protein binding,protein domain specific binding	mRNA splicing, via spliceosome,termination of RNA polymerase II transcription, exosome-dependent,mRNA 3'-end processing,snoRNA 3'-end processing,snRNA 3'-end processing,tRNA 3'-end processing,nuclear mRNA surveillance,CUT catabolic process,antisense RNA transcript catabolic process
rrp6-t1 / rrp6-t0	P05759	P05759	-0.592109029	0.592109029	1.01E-08	8.67E-08	16	P05759	RPS31	Ubiquitin-40S ribosomal protein S31	RS31_YEAST	12	-33.66275648	0.663372435	rrp6-t1	rrp6-t0	nucleus,cytoplasm,cytosolic small ribosomal subunit	structural constituent of ribosome,protein tag,ubiquitin protein ligase binding,metal ion binding	ribosomal small subunit assembly,maturation of SSU-rRNA from tricistronic rRNA transcript (SSU-rRNA, LSU-rRNA,5S),cytoplasmic translation,protein ubiquitination,modification-dependent protein catabolic process,ribosome biogenesis
BY-t1 / rrp6-t0	P07251	P07251	0.508009891	0.508009891	1.01E-08	8.67E-08	16	P07251	ATP1	ATP synthase subunit alpha, mitochondrial	ATPA_YEAST	34	42.208716	1.42208716	BY-t1	rrp6-t0	mitochondrion,mitochondrial proton-transporting ATP synthase, catalytic core,mitochondrial intermembrane space,cytosol,plasma membrane,mitochondrial nucleoid,proton-transporting ATP synthase complex, catalytic core F(1)	ATP binding,ADP binding,ATPase activity,proton-transporting ATP synthase activity, rotational mechanism	ATP synthesis coupled proton transport
rrp6-t1 / BY-t1	P43591	P43591	-1.731103671	1.731103671	1.01E-08	8.67E-08	16	P43591	YFH7	ATP-dependent kinase YFH7	YFH7_YEAST	11	-69.87785675	0.301221432	rrp6-t1	BY-t1	cellular_component	ATP binding,kinase activity,ATPase activity	phosphorylation
rrp6-t1 / BY-t0	Q01217	Q01217	1.606494231	1.606494231	1.01E-08	8.67E-08	16	Q01217	ARG5,6	Protein ARG5,6, mitochondrial	ARG56_YEAST	23	204.5109762	3.045109762	rrp6-t1	BY-t0	mitochondrion,mitochondrial matrix	N-acetyl-gamma-glutamyl-phosphate reductase activity,acetylglutamate kinase activity,acetyl-CoA:L-glutamate N-acetyltransferase activity,ATP binding,arginine binding,protein dimerization activity,NAD binding	regulation of transcription, DNA-templated,arginine biosynthetic process,ornithine biosynthetic process,phosphorylation,oxidation-reduction process
BY-t1 / rrp6-t0	Q02908	Q02908	-0.273217709	0.273217709	1.01E-08	8.67E-08	16	Q02908	ELP3	Elongator complex protein 3	ELP3_YEAST	24	-17.25280622	0.827471938	BY-t1	rrp6-t0	nucleus,nucleoplasm,cytoplasm,Elongator holoenzyme complex	tRNA binding,histone acetyltransferase activity,protein binding,metal ion binding,4 iron, 4 sulfur cluster binding,Requires Ontology	tRNA wobble uridine modification,tRNA wobble base 5-methoxycarbonylmethyl-2-thiouridine biosynthesis.,regulation of transcription from RNA polymerase II promoter,histone acetylation
BY-t1 / rrp6-t0	Q12080	Q12080	-0.65920032	0.65920032	1.01E-08	8.67E-08	16	Q12080	NOP53	Ribosome biogenesis protein NOP53	NOP53_YEAST	13	-36.67708041	0.633229196	BY-t1	rrp6-t0	nuclear exosome (RNase complex),nucleus,nucleoplasm,nucleolus	protein binding,5S rRNA binding,rRNA binding	ribosomal large subunit assembly,ribosomal large subunit export from nucleus,maturation of 5.8S rRNA,maturation of LSU-rRNA from tricistronic rRNA transcript (SSU-rRNA, 5.8S rRNA, LSU-rRNA),rRNA processing
rrp6-t1 / rrp6-t0	Q3E841	Q3E841	2.466926458	2.466926458	1.01E-08	8.67E-08	16	Q3E841	YNR034W-A	Uncharacterized protein YNR034W-A	YN034_YEAST	9	452.8646995	5.528646995	rrp6-t1	rrp6-t0	cytoplasm,cytosol	molecular_function	biological_process
rrp6-t1 / BY-t1	P36060	P36060	-0.572289699	0.572289699	1.02E-08	8.76E-08	16	P36060	MCR1	NADH-cytochrome b5 reductase 2	MCR1_YEAST	18	-32.74514596	0.67254854	rrp6-t1	BY-t1	mitochondrion,mitochondrial outer membrane,mitochondrial intermembrane space,integral component of mitochondrial outer membrane	NADH dehydrogenase activity,cytochrome-b5 reductase activity, acting on NAD(P)H,protein binding	ergosterol biosynthetic process,cellular response to oxidative stress,oxidation-reduction process
rrp6-t0 / BY-t0	Q01454	Q01454	-0.405316254	0.405316254	1.03E-08	8.81E-08	16	Q01454	CTF4	DNA polymerase alpha-binding protein	CTF4_YEAST	23	-24.49292449	0.755070755	rrp6-t0	BY-t0	nuclear chromosome,nucleus,replication fork protection complex,nuclear replication fork	chromatin binding,protein binding,identical protein binding	mitotic cell cycle,double-strand break repair via break-induced replication,DNA-dependent DNA replication,DNA replication initiation,DNA repair,mitotic sister chromatid cohesion,establishment of sister chromatid cohesion
rrp6-t1 / BY-t0	P0C2H6	P0C2H6	-0.62807487	0.62807487	1.07E-08	9.14E-08	16	P0C2H6	RPL27A	60S ribosomal protein L27-A	RL27A_YEAST	12	-35.29607525	0.647039247	rrp6-t1	BY-t0	cytosolic large ribosomal subunit	structural constituent of ribosome	cytoplasmic translation
rrp6-t1 / BY-t1	Q07381	Q07381	0.239567459	0.239567459	1.07E-08	9.14E-08	16	Q07381	TSR1	Ribosome biogenesis protein TSR1	TSR1_YEAST	26	18.06386358	1.180638636	rrp6-t1	BY-t1	nucleus,nucleolus,cytoplasm,90S preribosome,preribosome, small subunit precursor	GTPase activity,GTP binding,U3 snoRNA binding,ribonucleoprotein complex binding	endonucleolytic cleavage to generate mature 3'-end of SSU-rRNA from (SSU-rRNA, 5.8S rRNA, LSU-rRNA),maturation of SSU-rRNA from tricistronic rRNA transcript (SSU-rRNA, 5.8S rRNA, LSU-rRNA),endonucleolytic cleavage of tricistronic rRNA transcript (SSU-rRNA, 5.8S rRNA, LSU-rRNA)
rrp6-t1 / rrp6-t0	P22768	P22768	0.257435496	0.257435496	1.08E-08	9.16E-08	16	P22768	ARG1	Argininosuccinate synthase	ASSY_YEAST	22	19.53519831	1.195351983	rrp6-t1	rrp6-t0	cytoplasm,cytosol	argininosuccinate synthase activity,ATP binding	urea cycle,argininosuccinate metabolic process,arginine biosynthetic process
BY-t1 / rrp6-t0	P40893	P40893	0.676960931	0.676960931	1.08E-08	9.16E-08	16	P40893	REE1	Regulation of enolase protein 1	REE1_YEAST	18	59.87683649	1.598768365	BY-t1	rrp6-t0	cytoplasm	molecular_function	biological_process
rrp6-t1 / BY-t0	P53128	P53128	0.684054559	0.684054559	1.08E-08	9.17E-08	16	P53128	MET13	Methylenetetrahydrofolate reductase 2	MTHR2_YEAST	15	60.66487519	1.606648752	rrp6-t1	BY-t0	mitochondrion,cytosol	methylenetetrahydrofolate reductase (NAD(P)H) activity,protein binding,FAD binding	methionine biosynthetic process,tetrahydrofolate interconversion,oxidation-reduction process
BY-t1 / rrp6-t0	P40363	P40363	0.485615311	0.485615311	1.08E-08	9.17E-08	16	P40363	YJL068C	S-formylglutathione hydrolase	SFGH_YEAST	13	40.01829177	1.400182918	BY-t1	rrp6-t0	cytosol	S-formylglutathione hydrolase activity,carboxylic ester hydrolase activity	formaldehyde catabolic process
BY-t1 / rrp6-t0	P23254	P23254	0.344992838	0.344992838	1.09E-08	9.19E-08	16	P23254	TKL1	Transketolase 1	TKT1_YEAST	44	27.01446771	1.270144677	BY-t1	rrp6-t0	nucleus,cytoplasm,cytosol	transketolase activity,protein binding,metal ion binding	pentose-phosphate shunt
rrp6-t1 / BY-t0	P16862	P16862	-0.287610261	0.287610261	1.09E-08	9.20E-08	16	P16862	PFK2	ATP-dependent 6-phosphofructokinase subunit beta	PFKA2_YEAST	54	-18.07420123	0.819257988	rrp6-t1	BY-t0	cytoplasm,mitochondrion,mitochondrial outer membrane,6-phosphofructokinase complex	mRNA binding,protein binding,ATP binding,AMP binding,identical protein binding,metal ion binding,monosaccharide binding,fructose-6-phosphate binding,6-phosphofructokinase activity,proton-transporting ATPase activity, rotational mechanism	fructose 6-phosphate metabolic process,glycolytic process,vacuolar acidification,fructose 1,6-bisphosphate metabolic process,regulation of intracellular pH,canonical glycolysis,vacuolar proton-transporting V-type ATPase complex assembly,hydrogen ion transmembrane transport
rrp6-t1 / BY-t0	P34227	P34227	1.127601607	1.127601607	1.09E-08	9.23E-08	16	P34227	PRX1	Peroxiredoxin PRX1, mitochondrial	PRX1_YEAST	15	118.4952031	2.184952031	rrp6-t1	BY-t0	mitochondrion,cytosol	peroxidase activity,thioredoxin peroxidase activity	cellular response to oxidative stress,cell redox homeostasis,response to cadmium ion,oxidation-reduction process,cellular oxidant detoxification,regulation of hydrogen peroxide-induced cell death,protein stabilization
rrp6-t1 / rrp6-t0	P39004	P39004	5.632064042	5.632064042	1.10E-08	9.31E-08	12	P39004	HXT7	High-affinity hexose transporter HXT7	HXT7_YEAST	2	4859.2981	49.592981	rrp6-t1	rrp6-t0	mitochondrion,plasma membrane,membrane,integral component of membrane,cell periphery	sugar:proton symporter activity,fructose transmembrane transporter activity,glucose transmembrane transporter activity,pentose transmembrane transporter activity,mannose transmembrane transporter activity	carbohydrate transport,hexose transport,pentose transport,fructose transport,mannose transport,transmembrane transport,hydrogen ion transmembrane transport,glucose transmembrane transport
BY-t1 / rrp6-t0	P53834	P53834	-0.581183722	0.581183722	1.11E-08	9.35E-08	16	P53834	HCH1	Hsp90 co-chaperone HCH1	HCH1_YEAST	12	-33.15848781	0.668415122	BY-t1	rrp6-t0	nucleus,cytoplasm,cytosol	ATPase activator activity,chaperone binding,Hsp90 protein binding	protein folding,positive regulation of ATPase activity
rrp6-t1 / BY-t0	P32449	P32449	0.307583723	0.307583723	1.11E-08	9.36E-08	16	P32449	ARO4	Phospho-2-dehydro-3-deoxyheptonate aldolase, tyrosine-inhibited	AROG_YEAST	23	23.76331313	1.237633131	rrp6-t1	BY-t0	nucleus,cytoplasm	3-deoxy-7-phosphoheptulonate synthase activity	cellular amino acid biosynthetic process,aromatic amino acid family biosynthetic process,chorismate biosynthetic process
BY-t1 / BY-t0	P14306	P14306	2.047989765	2.047989765	1.12E-08	9.36E-08	16	P14306	TFS1	Carboxypeptidase Y inhibitor	CPYI_YEAST	10	313.5293608	4.135293608	BY-t1	BY-t0	fungal-type vacuole lumen,fungal-type vacuole membrane,cytoplasm	serine-type endopeptidase inhibitor activity,phospholipid binding,peptidase inhibitor activity	negative regulation of endopeptidase activity,regulation of proteolysis,regulation of Ras protein signal transduction
rrp6-t1 / BY-t1	Q12152	Q12152	-0.860378649	0.860378649	1.12E-08	9.36E-08	16	Q12152	YPL150W	Putative serine/threonine-protein kinase YPL150W	YP150_YEAST	3	-44.91920257	0.550807974	rrp6-t1	BY-t1	nucleus,cytoplasm,cell cortex,cytoplasmic ribonucleoprotein granule	protein kinase activity,protein serine/threonine kinase activity,ATP binding,Requires Ontology	protein phosphorylation,intracellular signal transduction
rrp6-t1 / rrp6-t0	Q03144	Q03144	2.70446204	2.70446204	1.12E-08	9.37E-08	16	Q03144	SNO1	Pyridoxal 5'-phosphate synthase subunit SNO1	SNO1_YEAST	2	551.8147683	6.518147683	rrp6-t1	rrp6-t0	cytoplasm,cytosol,glutaminase complex	protein binding,pyridoxal 5'-phosphate synthase (glutamine hydrolysing) activity,glutaminase activity	glutamine metabolic process,pyridoxine metabolic process,pyridoxine biosynthetic process,'de novo' pyridoxal 5'-phosphate biosynthetic process,vitamin B6 biosynthetic process,pyridoxal phosphate biosynthetic process,negative regulation of apoptotic process
BY-t1 / rrp6-t0	Q07915	Q07915	-0.528797802	0.528797802	1.12E-08	9.40E-08	16	Q07915	RLP24	Ribosome biogenesis protein RLP24	RLP24_YEAST	8	-30.68679197	0.69313208	BY-t1	rrp6-t0	nucleolus,cytosolic large ribosomal subunit,preribosome, large subunit precursor	ATPase activator activity,RNA binding,structural constituent of ribosome,ATPase binding	ribosomal large subunit assembly,translation,positive regulation of ATPase activity,ribosomal large subunit biogenesis,assembly of large subunit precursor of preribosome
rrp6-t0 / BY-t0	P28241	P28241	-0.684792952	0.684792952	1.12E-08	9.40E-08	16	P28241	IDH2	Isocitrate dehydrogenase [NAD] subunit 2, mitochondrial	IDH2_YEAST	16	-37.79049	0.6220951	rrp6-t0	BY-t0	mitochondrion,mitochondrial isocitrate dehydrogenase complex (NAD+)	magnesium ion binding,RNA binding,protein binding,NAD binding,isocitrate dehydrogenase (NAD+) activity	tricarboxylic acid cycle,isocitrate metabolic process,glutamate biosynthetic process
rrp6-t1 / rrp6-t0	P31688	P31688	0.411878262	0.411878262	1.13E-08	9.41E-08	16	P31688	TPS2	Trehalose-phosphatase	TPS2_YEAST	38	33.04167725	1.330416773	rrp6-t1	rrp6-t0	mitochondrion,cytosol,alpha,alpha-trehalose-phosphate synthase complex (UDP-forming)	trehalose-phosphatase activity,protein binding	trehalose biosynthetic process,pathogenesis,positive regulation of autophagy,fungal-type cell wall organization,cellular response to heat,peptidyl-threonine dephosphorylation,peptidyl-serine dephosphorylation,trehalose metabolism in response to stress
BY-t1 / rrp6-t0	P21264	P21264	0.434045758	0.434045758	1.13E-08	9.41E-08	16	P21264	ADE2	Phosphoribosylaminoimidazole carboxylase	PUR6_YEAST	36	35.1016934	1.351016934	BY-t1	rrp6-t0	cytoplasm	phosphoribosylaminoimidazole carboxylase activity,ATP binding,5-amino-4-imidazole carboxylate lyase activity,metal ion binding	purine nucleobase metabolic process,purine nucleotide biosynthetic process,'de novo' IMP biosynthetic process
BY-t1 / rrp6-t0	P33302	P33302	0.199868059	0.199868059	1.13E-08	9.41E-08	16	P33302	PDR5	Pleiotropic ABC efflux transporter of multiple drugs	PDR5_YEAST	66	14.85933064	1.148593306	BY-t1	rrp6-t0	mitochondrion,plasma membrane,integral component of membrane,cell periphery	protein binding,ATP binding,xenobiotic-transporting ATPase activity,ATPase activity,identical protein binding	cellular cation homeostasis,response to drug,response to antibiotic,response to cycloheximide,drug transmembrane export
rrp6-t1 / BY-t1	P47127	P47127	-0.542017145	0.542017145	1.13E-08	9.41E-08	16	P47127	AIM24	Altered inheritance of mitochondria protein 24, mitochondrial	AIM24_YEAST	9	-31.31900454	0.686809955	rrp6-t1	BY-t1	mitochondrion,integral component of mitochondrial inner membrane	molecular_function	inner mitochondrial membrane organization
BY-t1 / BY-t0	P00724	P00724	1.952260411	1.952260411	1.14E-08	9.45E-08	16	P00724	SUC2	Invertase 2	INV2_YEAST	17	286.9803768	3.869803768	BY-t1	BY-t0	fungal-type vacuole,extracellular region,cytoplasm,mitochondrion,cell periphery	beta-fructofuranosidase activity,sucrose alpha-glucosidase activity,inulinase activity	sucrose catabolic process,fructan catabolic process,raffinose catabolic process,inulin catabolic process
rrp6-t1 / BY-t0	P25343	P25343	-0.34518102	0.34518102	1.14E-08	9.50E-08	16	P25343	RVS161	Reduced viability upon starvation protein 161	RV161_YEAST	17	-21.27908034	0.787209197	rrp6-t1	BY-t0	cytosol,mating projection,actin cortical patch,medial cortex,mating projection tip,membrane raft,Rvs161p-Rvs167p complex	protein binding,cytoskeletal protein binding,lipid binding	conjugation with cellular fusion,endocytosis,response to osmotic stress,actin filament organization,actin cytoskeleton organization,actin cytoskeleton reorganization,response to starvation,actin cortical patch localization,lipid tube assembly,membrane tubulation
BY-t1 / rrp6-t0	P38112	P38112	-0.257549257	0.257549257	1.17E-08	9.67E-08	16	P38112	MAK5	ATP-dependent RNA helicase MAK5	MAK5_YEAST	25	-16.34922896	0.83650771	BY-t1	rrp6-t0	nucleolus	RNA binding,RNA helicase activity,protein binding,ATP binding	maturation of LSU-rRNA from tricistronic rRNA transcript (SSU-rRNA, 5.8S rRNA, LSU-rRNA),maturation of 5.8S rRNA from tricistronic rRNA transcript (SSU-rRNA, 5.8S rRNA, LSU-rRNA),ribosomal large subunit biogenesis
rrp6-t1 / BY-t1	Q99207	Q99207	0.228531814	0.228531814	1.17E-08	9.67E-08	16	Q99207	NOP14	Nucleolar complex protein 14	NOP14_YEAST	28	17.1641999	1.171641999	rrp6-t1	BY-t1	nucleoplasm,nucleolus,mitochondrion,90S preribosome,preribosome, small subunit precursor,Noc4p-Nop14p complex,small-subunit processome	protein binding,U3 snoRNA binding	endonucleolytic cleavage in ITS1 to separate SSU-rRNA from 5.8S rRNA and LSU-rRNA from tricistronic rRNA transcript (SSU-rRNA, 5.8S rRNA, LSU-rRNA),maturation of SSU-rRNA from tricistronic rRNA transcript (SSU-rRNA, 5.8S rRNA, LSU-rRNA),endonucleolytic cleavage to generate mature 5'-end of SSU-rRNA from (SSU-rRNA, 5.8S rRNA, LSU-rRNA),endonucleolytic cleavage in 5'-ETS of tricistronic rRNA transc…
rrp6-t1 / BY-t1	P22515	P22515	-0.316067368	0.316067368	1.17E-08	9.68E-08	16	P22515	UBA1	Ubiquitin-activating enzyme E1 1	UBA1_YEAST	60	-19.67435132	0.803256487	rrp6-t1	BY-t1	nucleus,cytoplasm	ubiquitin activating enzyme activity,ATP binding	ubiquitin-dependent protein catabolic process,cellular response to DNA damage stimulus,protein ubiquitination,protein phosphopantetheinylation,protein modification by small protein conjugation
BY-t1 / rrp6-t0	P52491	P52491	-0.767255231	0.767255231	1.18E-08	9.77E-08	16	P52491	UBC12	NEDD8-conjugating enzyme UBC12	UBC12_YEAST	4	-41.24657871	0.587534213	BY-t1	rrp6-t0	cellular_component,nucleus	protein binding,ATP binding,NEDD8 transferase activity,ubiquitin conjugating enzyme activity	protein polyubiquitination,protein phosphopantetheinylation,protein neddylation
rrp6-t1 / rrp6-t0	Q03148	Q03148	2.062824572	2.062824572	1.19E-08	9.79E-08	16	Q03148	SNZ1	Pyridoxal 5'-phosphate synthase subunit SNZ1	SNZ1_YEAST	13	317.8034983	4.178034983	rrp6-t1	rrp6-t0	glutaminase complex	protein binding,amine-lyase activity,pyridoxal 5'-phosphate synthase (glutamine hydrolysing) activity,glutaminase activity	cellular amino acid metabolic process,pyridoxine biosynthetic process,vitamin B6 biosynthetic process,pyridoxal phosphate biosynthetic process
BY-t1 / rrp6-t0	Q06151	Q06151	0.567185061	0.567185061	1.19E-08	9.79E-08	16	Q06151	DCS1	m7GpppX diphosphatase	DCPS_YEAST	20	48.16298411	1.481629841	BY-t1	rrp6-t0	cytoplasmic mRNA processing body,nucleus,cytoplasm,mitochondrion,perinuclear region of cytoplasm	RNA 7-methylguanosine cap binding,protein binding,hydrolase activity, acting on acid anhydrides, in phosphorus-containing anhydrides,identical protein binding,protein homodimerization activity,exoribonuclease activator activity,protein heterodimerization activity,m7G(5')pppN diphosphatase activity	nuclear-transcribed mRNA catabolic process, deadenylation-dependent decay,deadenylation-dependent decapping of nuclear-transcribed mRNA,response to osmotic stress,response to oxidative stress,response to nutrient,cellular response to starvation,response to heat,nuclear-transcribed mRNA catabolic process, deadenylation-independent decay,regulation of cell aging,positive regulation of exoribonuclea…
rrp6-t1 / BY-t1	Q06324	Q06324	-0.784883859	0.784883859	1.19E-08	9.79E-08	16	Q06324	MMR1	Mitochondrial MYO2 receptor-related protein 1	MMR1_YEAST	3	-41.96013211	0.580398679	rrp6-t1	BY-t1	incipient cellular bud site,mitochondrion,mitochondrial outer membrane,cellular bud,cellular bud tip,cellular bud neck	molecular_function,protein binding	mitochondrion inheritance,cell cycle,cell division
BY-t1 / BY-t0	Q07825	Q07825	0.287189696	0.287189696	1.19E-08	9.80E-08	16	Q07825	FRA1	Putative Xaa-Pro aminopeptidase FRA1	FRA1_YEAST	23	22.02609486	1.220260949	BY-t1	BY-t0	cytoplasm,cytosol	molecular_function,metal ion binding,metalloaminopeptidase activity	proteolysis,negative regulation of transcription from RNA polymerase II promoter in response to iron
BY-t1 / rrp6-t0	P40160	P40160	-0.328536697	0.328536697	1.20E-08	9.82E-08	16	P40160	RIO2	Serine/threonine-protein kinase RIO2	RIO2_YEAST	21	-20.36562068	0.796343793	BY-t1	rrp6-t0	nucleus,cytoplasm,cytosol,cytoplasmic stress granule,preribosome, small subunit precursor	protein kinase activity,protein binding,ATP binding,metal ion binding,Requires Ontology	maturation of SSU-rRNA from tricistronic rRNA transcript (SSU-rRNA, 5.8S rRNA, LSU-rRNA),protein phosphorylation,maturation of SSU-rRNA,positive regulation of RNA import into nucleus
rrp6-t1 / BY-t0	Q02326	Q02326	-0.572887821	0.572887821	1.21E-08	9.91E-08	16	Q02326	RPL6A	60S ribosomal protein L6-A	RL6A_YEAST	17	-32.77302314	0.672269769	rrp6-t1	BY-t0	cytosolic large ribosomal subunit	RNA binding,structural constituent of ribosome	ribosomal large subunit assembly,cytoplasmic translation
BY-t1 / rrp6-t0	P36120	P36120	-0.321357225	0.321357225	1.21E-08	9.95E-08	16	P36120	DBP7	ATP-dependent RNA helicase DBP7	DBP7_YEAST	22	-19.96833798	0.80031662	BY-t1	rrp6-t0	nucleus,nucleolus	RNA binding,RNA helicase activity,ATP binding	maturation of LSU-rRNA from tricistronic rRNA transcript (SSU-rRNA, 5.8S rRNA, LSU-rRNA),ribosome biogenesis
rrp6-t1 / rrp6-t0	P38009	P38009	0.257610568	0.257610568	1.22E-08	9.96E-08	16	P38009	ADE17	Bifunctional purine biosynthesis protein ADE17	PUR92_YEAST	38	19.54970485	1.195497049	rrp6-t1	rrp6-t0	cytosol,plasma membrane	IMP cyclohydrolase activity,phosphoribosylaminoimidazolecarboxamide formyltransferase activity,protein binding	purine nucleotide biosynthetic process,'de novo' IMP biosynthetic process
BY-t1 / rrp6-t0	P53188	P53188	-0.742348066	0.742348066	1.22E-08	9.97E-08	16	P53188	CGR1	rRNA-processing protein CGR1	CGR1_YEAST	2	-40.22343364	0.597765664	BY-t1	rrp6-t0	nucleus,nucleolus,preribosome, large subunit precursor	molecular_function,protein binding	rRNA processing,ribosome biogenesis
BY-t1 / rrp6-t0	Q02785	Q02785	1.148072144	1.148072144	1.23E-08	1.01E-07	16	Q02785	PDR12	ATP-dependent permease PDR12	PDR12_YEAST	38	121.6175516	2.216175516	BY-t1	rrp6-t0	plasma membrane,integral component of membrane,cell periphery	organic acid transmembrane transporter activity,protein binding,ATP binding,ATPase activity, coupled to transmembrane movement of substances	organic acid transport,organic acid transmembrane transport
rrp6-t1 / BY-t0	Q99383	Q99383	0.450095821	0.450095821	1.23E-08	1.01E-07	16	Q99383	HRP1	Nuclear polyadenylated RNA-binding protein 4	HRP1_YEAST	19	36.61309899	1.36613099	rrp6-t1	BY-t0	nucleus,cytoplasm,mRNA cleavage factor complex,cytoplasmic stress granule	RNA binding,mRNA binding,protein binding	nuclear-transcribed mRNA catabolic process, nonsense-mediated decay,mRNA polyadenylation,response to DNA damage checkpoint signaling,pre-mRNA cleavage required for polyadenylation
rrp6-t1 / BY-t1	P53617	P53617	1.55106288	1.55106288	1.24E-08	1.01E-07	16	P53617	NRD1	Protein NRD1	NRD1_YEAST	21	193.0329466	2.930329466	rrp6-t1	BY-t1	nucleus,Nrd1 complex	transcription regulatory region RNA binding,nucleic acid binding,RNA binding,mRNA binding,protein binding,protein domain specific binding	mRNA splicing, via spliceosome,termination of RNA polymerase II transcription, exosome-dependent,mRNA 3'-end processing,snoRNA 3'-end processing,snRNA 3'-end processing,tRNA 3'-end processing,nuclear mRNA surveillance,CUT catabolic process,antisense RNA transcript catabolic process
BY-t1 / rrp6-t0	P17898	P17898	-0.681783509	0.681783509	1.25E-08	1.02E-07	16	P17898	CPT1	Cholinephosphotransferase 1	CPT1_YEAST	2	-37.66058635	0.623394137	BY-t1	rrp6-t0	mitochondrial outer membrane,endoplasmic reticulum,endoplasmic reticulum membrane,Golgi apparatus,integral component of membrane	diacylglycerol cholinephosphotransferase activity,protein binding,metal ion binding	CDP-choline pathway
rrp6-t1 / rrp6-t0	P25379	P25379	0.244652923	0.244652923	1.25E-08	1.02E-07	16	P25379	CHA1	Catabolic L-serine/threonine dehydratase	STDH_YEAST	25	18.4807701	1.184807701	rrp6-t1	rrp6-t0	mitochondrion,mitochondrial nucleoid	L-serine ammonia-lyase activity,L-threonine ammonia-lyase activity,protein binding,pyridoxal phosphate binding	L-serine catabolic process,threonine catabolic process,isoleucine biosynthetic process
rrp6-t1 / BY-t0	Q12449	Q12449	0.393078378	0.393078378	1.25E-08	1.02E-07	16	Q12449	AHA1	Hsp90 co-chaperone AHA1	AHA1_YEAST	25	31.31924663	1.313192466	rrp6-t1	BY-t0	cytoplasm,cytosol	ATPase activator activity,protein binding,chaperone binding,Hsp90 protein binding	protein folding,positive regulation of ATPase activity,cellular response to heat
BY-t1 / rrp6-t0	P00360	P00360	0.593587524	0.593587524	1.26E-08	1.02E-07	16	P00360	TDH1	Glyceraldehyde-3-phosphate dehydrogenase 1	G3P1_YEAST	26	50.89944749	1.508994475	BY-t1	rrp6-t0	mitochondrion,lipid particle,cytosol,plasma membrane,fungal-type cell wall	glyceraldehyde-3-phosphate dehydrogenase (NAD+) (phosphorylating) activity,NADP binding,NAD binding,melatonin binding	gluconeogenesis,glycolytic process,oxidation-reduction process
rrp6-t1 / BY-t1	P40364	P40364	-0.325401032	0.325401032	1.26E-08	1.02E-07	16	P40364	MPM1	Mitochondrial peculiar membrane protein 1	MPM1_YEAST	10	-20.19234892	0.798076511	rrp6-t1	BY-t1	mitochondrion,mitochondrial intermembrane space,extrinsic component of membrane,mitochondrial membrane	molecular_function	biological_process
rrp6-t1 / BY-t1	Q01454	Q01454	-0.30709109	0.30709109	1.26E-08	1.02E-07	16	Q01454	CTF4	DNA polymerase alpha-binding protein	CTF4_YEAST	23	-19.17301658	0.808269834	rrp6-t1	BY-t1	nuclear chromosome,nucleus,replication fork protection complex,nuclear replication fork	chromatin binding,protein binding,identical protein binding	mitotic cell cycle,double-strand break repair via break-induced replication,DNA-dependent DNA replication,DNA replication initiation,DNA repair,mitotic sister chromatid cohesion,establishment of sister chromatid cohesion
rrp6-t1 / BY-t1	Q07589	Q07589	-0.600030085	0.600030085	1.27E-08	1.02E-07	16	Q07589	YDL144C	Uncharacterized protein YDL144C	YD144_YEAST	13	-34.02598025	0.659740197	rrp6-t1	BY-t1	nucleus,cytoplasm	molecular_function,oxidoreductase activity	biological_process,oxidation-reduction process
BY-t1 / rrp6-t0	P40093	P40093	0.203836493	0.203836493	1.28E-08	1.03E-07	16	P40093	YER156C	MYG1 protein YER156C	YEY6_YEAST	22	15.17571013	1.151757101	BY-t1	rrp6-t0	chromatin,nucleus,cytoplasm	molecular_function	positive regulation of cellular respiration
rrp6-t1 / BY-t0	P05030	P05030	-0.241426786	0.241426786	1.28E-08	1.03E-07	16	P05030	PMA1	Plasma membrane ATPase 1	PMA1_YEAST	52	-15.40916814	0.845908319	rrp6-t1	BY-t0	mitochondrion,cytosol,plasma membrane,integral component of membrane,membrane raft	ATP binding,hydrogen-exporting ATPase activity, phosphorylative mechanism,ATPase activity,metal ion binding	regulation of intracellular pH,transmembrane transport,Requires Ontology,hydrogen ion transmembrane transport,proteasome storage granule assembly,positive regulation of TORC1 signaling
BY-t1 / BY-t0	P33401	P33401	-0.400725563	0.400725563	1.29E-08	1.04E-07	16	P33401	PGM1	Phosphoglucomutase 1	PGM1_YEAST	29	-24.25227645	0.757477235	BY-t1	BY-t0	cytoplasm,cytosol	magnesium ion binding,phosphoglucomutase activity	carbohydrate metabolic process,glycogen biosynthetic process,trehalose biosynthetic process,glucose metabolic process,UDP-glucose metabolic process,glucose 1-phosphate metabolic process,galactose catabolic process,glucose 6-phosphate metabolic process
rrp6-t0 / BY-t0	P36156	P36156	-1.297851865	1.297851865	1.30E-08	1.04E-07	16	P36156	ECM4	Glutathione S-transferase omega-like 2	GTO2_YEAST	7	-59.32686402	0.40673136	rrp6-t0	BY-t0	cytoplasm	glutathione transferase activity,glutathione dehydrogenase (ascorbate) activity	glutathione metabolic process,oxidation-reduction process,cell wall organization,cellular oxidant detoxification
rrp6-t1 / BY-t0	P38996	P38996	0.588766443	0.588766443	1.30E-08	1.04E-07	16	P38996	NAB3	Nuclear polyadenylated RNA-binding protein 3	NAB3_YEAST	26	50.39602564	1.503960256	rrp6-t1	BY-t0	nucleus,nucleoplasm,cytoplasm,Nrd1 complex	transcription regulatory region RNA binding,RNA binding,mRNA binding,protein binding	termination of RNA polymerase II transcription, exosome-dependent,mRNA 3'-end processing,snoRNA 3'-end processing,snRNA 3'-end processing,tRNA 3'-end processing,nuclear mRNA surveillance,CUT catabolic process,antisense RNA transcript catabolic process
BY-t1 / BY-t0	P54781	P54781	-0.404391759	0.404391759	1.30E-08	1.04E-07	16	P54781	ERG5	Cytochrome P450 61	ERG5_YEAST	19	-24.44452321	0.755554768	BY-t1	BY-t0	endoplasmic reticulum	C-22 sterol desaturase activity,monooxygenase activity,iron ion binding,oxidoreductase activity,heme binding	ergosterol biosynthetic process,sterol metabolic process,oxidation-reduction process
BY-t1 / rrp6-t0	Q07653	Q07653	2.873167012	2.873167012	1.30E-08	1.04E-07	16	Q07653	HBT1	Protein HBT1	HBT1_YEAST	21	632.6717609	7.326717609	BY-t1	rrp6-t0	cytoplasm,plasma membrane,mating projection	molecular_function	cell morphogenesis involved in conjugation with cellular fusion,regulation of cell shape
rrp6-t1 / BY-t1	P56628	P56628	-0.270420337	0.270420337	1.30E-08	1.04E-07	16	P56628	RPL22B	60S ribosomal protein L22-B	RL22B_YEAST	5	-17.09220456	0.829077954	rrp6-t1	BY-t1	cytosolic large ribosomal subunit	RNA binding,structural constituent of ribosome	cytoplasmic translation
rrp6-t1 / BY-t1	P36008	P36008	-0.150242342	0.150242342	1.31E-08	1.04E-07	16	P36008	TEF4	Elongation factor 1-gamma 2	EF1G2_YEAST	28	-9.890091567	0.901099084	rrp6-t1	BY-t1	nucleus,cytoplasm,mitochondrion,ribosome,cytoplasmic stress granule	translation elongation factor activity,guanyl-nucleotide exchange factor activity,protein binding	translational elongation,glutathione metabolic process,regulation of catalytic activity
rrp6-t1 / rrp6-t0	Q04458	Q04458	0.723509947	0.723509947	1.33E-08	1.06E-07	16	Q04458	HFD1	Fatty aldehyde dehydrogenase HFD1	HFD1_YEAST	12	65.11943586	1.651194359	rrp6-t1	rrp6-t0	mitochondrion,mitochondrial outer membrane,endosome,endoplasmic reticulum,lipid particle,endosome membrane,integral component of mitochondrial outer membrane	3-chloroallyl aldehyde dehydrogenase activity,4-hydroxybenzaldehyde dehydrogenase activity,glyceraldehyde-3-phosphate dehydrogenase (NAD+) (non-phosphorylating) activity,carboxylate reductase activity	cellular aldehyde metabolic process,sphingolipid metabolic process,ubiquinone biosynthetic process,ubiquinone biosynthetic process from tyrosine,aldehyde catabolic process,oxidation-reduction process
BY-t1 / BY-t0	P02407;P14127	P02407;P14127	-0.390219632	0.390219632	1.33E-08	1.06E-07	16	P02407;P14127	RPS17A;RPS17B	40S ribosomal protein S17-A;40S ribosomal protein S17-B	RS17A_YEAST;RS17B_YEAST	13	-23.69865635	0.763013436	BY-t1	BY-t0	cytosolic small ribosomal subunit;cytosolic small ribosomal subunit	structural constituent of ribosome;structural constituent of ribosome	ribosomal small subunit assembly,cytoplasmic translation;ribosomal small subunit assembly,cytoplasmic translation
BY-t1 / rrp6-t0	P38230	P38230	1.093887549	1.093887549	1.33E-08	1.06E-07	16	P38230	ZTA1	Probable quinone oxidoreductase	QOR_YEAST	12	113.4484297	2.134484297	BY-t1	rrp6-t0	nucleus,cytoplasm	NADPH:quinone reductase activity,zinc ion binding,2-alkenal reductase [NAD(P)] activity,mRNA 3'-UTR AU-rich region binding	cellular response to oxidative stress,oxidation-reduction process
rrp6-t1 / BY-t1	P0CX47;P0CX48	P0CX47;P0CX48	-0.496491384	0.496491384	1.34E-08	1.07E-07	16	P0CX47;P0CX48	RPS11A;RPS11B	40S ribosomal protein S11-A;40S ribosomal protein S11-B	RS11A_YEAST;RS11B_YEAST	16	-29.11714512	0.708828549	rrp6-t1	BY-t1	cytosolic small ribosomal subunit,90S preribosome;cytosolic small ribosomal subunit,90S preribosome	structural constituent of ribosome,rRNA binding;structural constituent of ribosome,rRNA binding	ribosomal small subunit assembly,maturation of SSU-rRNA from tricistronic rRNA transcript (SSU-rRNA, 5.8S rRNA, LSU-rRNA),cytoplasmic translation;ribosomal small subunit assembly,maturation of SSU-rRNA from tricistronic rRNA transcript (SSU-rRNA, 5.8S rRNA, LSU-rRNA),cytoplasmic translation
rrp6-t1 / BY-t0	P00817	P00817	-0.374895161	0.374895161	1.35E-08	1.07E-07	16	P00817	IPP1	Inorganic pyrophosphatase	IPYR_YEAST	28	-22.88385497	0.77116145	rrp6-t1	BY-t0	nucleus,cytoplasm,cytosol	magnesium ion binding,inorganic diphosphatase activity,protein binding	phosphate-containing compound metabolic process
rrp6-t1 / BY-t1	P32642	P32642	-0.923859509	0.923859509	1.35E-08	1.08E-07	16	P32642	GRX4	Monothiol glutaredoxin-4	GLRX4_YEAST	7	-47.29029618	0.527097038	rrp6-t1	BY-t1	nucleus,cytosol	RNA polymerase II activating transcription factor binding,glutathione transferase activity,protein binding,protein disulfide oxidoreductase activity,disulfide oxidoreductase activity,metal ion binding,2 iron, 2 sulfur cluster binding	cellular iron ion homeostasis,actin cytoskeleton organization,positive regulation of histone deacetylation,cellular response to oxidative stress,oxidation-reduction process,negative regulation of transcription regulatory region DNA binding
rrp6-t0 / BY-t0	Q12029	Q12029	0.56467746	0.56467746	1.36E-08	1.08E-07	16	Q12029	FSF1	Sideroflexin FSF1	FSF1_YEAST	14	47.90568026	1.479056803	rrp6-t0	BY-t0	mitochondrion,integral component of mitochondrial inner membrane	molecular_function,transmembrane transporter activity,serine transmembrane transporter activity	one-carbon metabolic process,biological_process,Requires Ontology,mitochondrial transmembrane transport
rrp6-t1 / BY-t0	P53136	P53136	0.353259725	0.353259725	1.36E-08	1.08E-07	16	P53136	NSA1	Ribosome biogenesis protein NSA1	NSA1_YEAST	18	27.74437133	1.277443713	rrp6-t1	BY-t0	nucleus,nucleolus,preribosome, large subunit precursor	molecular_function,protein binding	rRNA processing,ribosomal large subunit biogenesis
rrp6-t0 / BY-t0	P38427	P38427	-0.787369783	0.787369783	1.36E-08	1.08E-07	16	P38427	TSL1	Trehalose synthase complex regulatory subunit TSL1	TSL1_YEAST	38	-42.06005513	0.579399449	rrp6-t0	BY-t0	cytoplasm,cytosol,alpha,alpha-trehalose-phosphate synthase complex (UDP-forming)	protein binding,enzyme regulator activity,alpha,alpha-trehalose-phosphate synthase (UDP-forming) activity,trehalose-phosphatase activity	trehalose biosynthetic process,dephosphorylation,regulation of catalytic activity,trehalose metabolism in response to stress
BY-t1 / rrp6-t0	P43561	P43561	0.484664463	0.484664463	1.36E-08	1.08E-07	16	P43561	FET5	Iron transport multicopper oxidase FET5	FET5_YEAST	13	39.92603923	1.399260392	BY-t1	rrp6-t0	fungal-type vacuole membrane,endoplasmic reticulum,plasma membrane,integral component of membrane	ferroxidase activity,copper ion binding,protein binding,oxidoreductase activity,iron ion transmembrane transporter activity	iron ion transport,cellular response to iron ion starvation,iron assimilation by reduction and transport,iron ion transmembrane transport,oxidation-reduction process
BY-t1 / rrp6-t0	P32861	P32861	0.439117462	0.439117462	1.37E-08	1.08E-07	16	P32861	UGP1	UTP--glucose-1-phosphate uridylyltransferase	UGPA1_YEAST	33	35.57747071	1.355774707	BY-t1	rrp6-t0	cytoplasm,plasma membrane,cytoplasmic stress granule	UTP:glucose-1-phosphate uridylyltransferase activity,protein binding,metal ion binding,uridylyltransferase activity	glycogen metabolic process,glycogen biosynthetic process,trehalose biosynthetic process,UDP-glucose metabolic process,(1->6)-beta-D-glucan biosynthetic process
BY-t1 / BY-t0	Q00764	Q00764	0.349984718	0.349984718	1.37E-08	1.08E-07	16	Q00764	TPS1	Alpha,alpha-trehalose-phosphate synthase [UDP-forming] 56 kDa subunit	TPS1_YEAST	25	27.45471262	1.274547126	BY-t1	BY-t0	cytoplasm,cytosol,alpha,alpha-trehalose-phosphate synthase complex (UDP-forming)	alpha,alpha-trehalose-phosphate synthase (UDP-forming) activity,trehalose-phosphatase activity,protein binding	trehalose biosynthetic process,dephosphorylation,cellular response to oxidative stress,cellular response to heat,cellular carbohydrate metabolic process,cellular response to desiccation,trehalose metabolism in response to stress
rrp6-t1 / BY-t0	P54113	P54113	-0.202513434	0.202513434	1.38E-08	1.09E-07	16	P54113	ADE16	Bifunctional purine biosynthesis protein ADE16	PUR91_YEAST	26	-13.0964772	0.869035228	rrp6-t1	BY-t0	cytosol	IMP cyclohydrolase activity,phosphoribosylaminoimidazolecarboxamide formyltransferase activity,protein binding	purine nucleotide biosynthetic process,'de novo' IMP biosynthetic process
BY-t1 / rrp6-t0	P00830	P00830	0.55263955	0.55263955	1.38E-08	1.09E-07	16	P00830	ATP2	ATP synthase subunit beta, mitochondrial	ATPB_YEAST	33	46.67668346	1.466766835	BY-t1	rrp6-t0	mitochondrion,mitochondrial inner membrane,mitochondrial proton-transporting ATP synthase complex,mitochondrial proton-transporting ATP synthase, catalytic core,mitochondrial intermembrane space,cytosol,proton-transporting ATP synthase complex, catalytic core F(1)	protein binding,ATP binding,proton-transporting ATPase activity, rotational mechanism,ATPase activity,proton-transporting ATP synthase activity, rotational mechanism	ATP synthesis coupled proton transport,mitochondrial ATP synthesis coupled proton transport
BY-t1 / rrp6-t0	P23641	P23641	0.238902198	0.238902198	1.38E-08	1.09E-07	16	P23641	MIR1	Mitochondrial phosphate carrier protein	MPCP_YEAST	18	18.00943408	1.180094341	BY-t1	rrp6-t0	mitochondrion,mitochondrial inner membrane,mitochondrial intermembrane space,integral component of mitochondrial inner membrane	inorganic phosphate transmembrane transporter activity	phosphate ion transmembrane transport
rrp6-t1 / BY-t0	P36009	P36009	0.597795825	0.597795825	1.39E-08	1.09E-07	16	P36009	DHR2	Probable ATP-dependent RNA helicase DHR2	DHR2_YEAST	19	51.34025959	1.513402596	rrp6-t1	BY-t0	nucleoplasm,nucleolus	RNA binding,RNA helicase activity,protein binding,ATP binding,identical protein binding	maturation of SSU-rRNA from tricistronic rRNA transcript (SSU-rRNA, 5.8S rRNA, LSU-rRNA),rRNA methylation,ribosome biogenesis,positive regulation of transcription from RNA polymerase I promoter
rrp6-t1 / rrp6-t0	Q05812	Q05812	0.221841852	0.221841852	1.39E-08	1.09E-07	16	Q05812	MSC3	Meiotic sister-chromatid recombination protein 3	MSC3_YEAST	13	16.62215215	1.166221521	rrp6-t1	rrp6-t0	cellular_component,plasma membrane	molecular_function	reciprocal meiotic recombination
rrp6-t1 / rrp6-t0	Q06494	Q06494	0.147579647	0.147579647	1.38E-08	1.09E-07	16	Q06494	YPR127W	Putative pyridoxal reductase	PLR1_YEAST	10	10.77095516	1.107709552	rrp6-t1	rrp6-t0	nucleus,cytoplasm	molecular_function,pyridoxine:NADP 4-dehydrogenase activity	biological_process,vitamin B6 catabolic process,oxidation-reduction process
rrp6-t1 / rrp6-t0	Q12452	Q12452	-0.176383836	0.176383836	1.39E-08	1.09E-07	16	Q12452	ERG27	3-keto-steroid reductase	ERG27_YEAST	18	-11.50817036	0.884918296	rrp6-t1	rrp6-t0	mitochondrial outer membrane,endoplasmic reticulum,endoplasmic reticulum membrane,lipid particle	3-keto sterol reductase activity,protein binding	ergosterol biosynthetic process,oxidation-reduction process
BY-t1 / rrp6-t0	P0CS90	P0CS90	0.244237849	0.244237849	1.40E-08	1.09E-07	16	P0CS90	SSC1	Import motor subunit, mitochondrial	HSP77_YEAST	45	18.44668722	1.184466872	BY-t1	rrp6-t0	presequence translocase-associated import motor,nucleus,cytoplasm,mitochondrion,mitochondrial inner membrane,mitochondrial nucleoid	protein binding,ATP binding,ATPase activity,enzyme regulator activity,heat shock protein binding,protein binding involved in protein folding,unfolded protein binding,misfolded protein binding	protein import into mitochondrial matrix,positive regulation of endodeoxyribonuclease activity,cellular response to unfolded protein,protein refolding,protein unfolding,chaperone mediated protein folding requiring cofactor
rrp6-t1 / BY-t1	P48231	P48231	-0.27588543	0.27588543	1.40E-08	1.09E-07	16	P48231	TCB2	Tricalbin-2	TCB2_YEAST	38	-17.40567465	0.825943254	rrp6-t1	BY-t1	endoplasmic reticulum,endoplasmic reticulum membrane,plasma membrane,cellular bud,integral component of membrane,cortical endoplasmic reticulum,cell periphery	lipid binding	lipid transport,regulation of phosphatidylinositol dephosphorylation,Requires Ontology,endoplasmic reticulum membrane organization
rrp6-t1 / BY-t1	Q04660	Q04660	0.251896241	0.251896241	1.42E-08	1.10E-07	16	Q04660	ERB1	Ribosome biogenesis protein ERB1	ERB1_YEAST	43	19.07712059	1.190771206	rrp6-t1	BY-t1	nucleus,nucleoplasm,nucleolus,preribosome, large subunit precursor,PeBoW complex	protein binding,ribonucleoprotein complex binding,large ribosomal subunit rRNA binding	maturation of LSU-rRNA from tricistronic rRNA transcript (SSU-rRNA, 5.8S rRNA, LSU-rRNA),maturation of 5.8S rRNA from tricistronic rRNA transcript (SSU-rRNA, 5.8S rRNA, LSU-rRNA),rRNA processing,ribosomal large subunit biogenesis
rrp6-t1 / rrp6-t0	P16965	P16965	1.630911862	1.630911862	1.42E-08	1.11E-07	16	P16965	STF2	ATPase-stabilizing factor 15 kDa protein	STF2_YEAST	5	209.7086897	3.097086897	rrp6-t1	rrp6-t0	cytoplasm,mitochondrion	molecular_function	cellular response to desiccation
rrp6-t1 / BY-t1	Q04409	Q04409	-0.353441328	0.353441328	1.43E-08	1.11E-07	16	Q04409	EMI2	Putative glucokinase-2	EMI2_YEAST	29	-21.72851767	0.782714823	rrp6-t1	BY-t1	cytoplasm,mitochondrion,cytosol	molecular_function,glucokinase activity,ATP binding,glucose binding,fructokinase activity,mannokinase activity	cellular glucose homeostasis,glycolytic process,ascospore formation,positive regulation of transcription from RNA polymerase II promoter,carbohydrate phosphorylation,glucose 6-phosphate metabolic process
rrp6-t1 / BY-t0	P05626	P05626	0.768231897	0.768231897	1.44E-08	1.12E-07	16	P05626	ATP4	ATP synthase subunit 4, mitochondrial	ATPF_YEAST	13	70.3181161	1.703181161	rrp6-t1	BY-t0	mitochondrial proton-transporting ATP synthase, stator stalk,mitochondrial proton-transporting ATP synthase complex, coupling factor F(o),mitochondrion	proton-transporting ATP synthase activity, rotational mechanism,proton-transporting ATPase activity, rotational mechanism	ATP synthesis coupled proton transport,macromolecular complex assembly
rrp6-t1 / BY-t1	Q12270	Q12270	-0.438383557	0.438383557	1.44E-08	1.12E-07	16	Q12270	RBD2	Rhomboid protein 2	RBD2_YEAST	5	-26.20390187	0.737960981	rrp6-t1	BY-t1	Golgi membrane,Golgi apparatus,integral component of membrane,nuclear periphery,COPI-coated vesicle	molecular_function,serine-type endopeptidase activity,protein binding	proteolysis,biological_process
BY-t1 / BY-t0	P27466	P27466	0.702916221	0.702916221	1.44E-08	1.12E-07	16	P27466	CMK1	Calcium/calmodulin-dependent protein kinase I	KCC1_YEAST	15	62.77918391	1.627791839	BY-t1	BY-t0	cytoplasm	protein kinase activity,calmodulin-dependent protein kinase activity,calmodulin binding,ATP binding	protein phosphorylation,signal transduction,cellular response to oxidative stress
rrp6-t0 / BY-t0	P00331	P00331	-0.426604039	0.426604039	1.45E-08	1.12E-07	16	P00331	ADH2	Alcohol dehydrogenase 2	ADH2_YEAST	14	-25.59889459	0.744011054	rrp6-t0	BY-t0	cytoplasm	alcohol dehydrogenase (NAD) activity,zinc ion binding	amino acid catabolic process to alcohol via Ehrlich pathway,ethanol metabolic process,NADH oxidation
rrp6-t1 / BY-t1	P28495	P28495	-0.333013707	0.333013707	1.45E-08	1.12E-07	16	P28495	CAP1	F-actin-capping protein subunit alpha	CAPZA_YEAST	14	-20.61236116	0.793876388	rrp6-t1	BY-t1	incipient cellular bud site,plasma membrane,cellular bud tip,cellular bud neck,F-actin capping protein complex,actin cortical patch,mating projection tip	protein binding,actin filament binding	actin cytoskeleton organization,barbed-end actin filament capping
rrp6-t1 / BY-t0	P35194	P35194	0.276521872	0.276521872	1.45E-08	1.12E-07	16	P35194	UTP20	U3 small nucleolar RNA-associated protein 20	UTP20_YEAST	75	21.12711631	1.211271163	rrp6-t1	BY-t0	nucleoplasm,nucleolus,cytoplasm,90S preribosome,preribosome, small subunit precursor,small-subunit processome	mRNA binding,protein binding	endonucleolytic cleavage in ITS1 to separate SSU-rRNA from 5.8S rRNA and LSU-rRNA from tricistronic rRNA transcript (SSU-rRNA, 5.8S rRNA, LSU-rRNA),endonucleolytic cleavage to generate mature 5'-end of SSU-rRNA from (SSU-rRNA, 5.8S rRNA, LSU-rRNA),endonucleolytic cleavage in 5'-ETS of tricistronic rRNA transcript (SSU-rRNA, 5.8S rRNA, LSU-rRNA),rRNA methylation
rrp6-t1 / BY-t0	Q12179	Q12179	1.13442231	1.13442231	1.45E-08	1.12E-07	16	Q12179	YPL245W	Uncharacterized protein YPL245W	YP245_YEAST	23	119.5306398	2.195306398	rrp6-t1	BY-t0	nucleus,cytoplasm	molecular_function	biological_process
rrp6-t1 / rrp6-t0	P32342	P32342	-0.573466641	0.573466641	1.48E-08	1.14E-07	16	P32342	SRP21	Signal recognition particle subunit SRP21	SRP21_YEAST	5	-32.79998972	0.672000103	rrp6-t1	rrp6-t0	nucleus,signal recognition particle, endoplasmic reticulum targeting	molecular_function,RNA binding,protein binding	SRP-dependent cotranslational protein targeting to membrane
BY-t1 / rrp6-t0	P33734	P33734	0.338086363	0.338086363	1.48E-08	1.14E-07	16	P33734	HIS7	Imidazole glycerol phosphate synthase hisHF	HIS5_YEAST	47	26.40787666	1.264078767	BY-t1	rrp6-t0	cytoplasm	imidazoleglycerol-phosphate synthase activity,glutaminase activity,oxo-acid-lyase activity	histidine biosynthetic process,glutamine metabolic process
rrp6-t1 / BY-t1	P38754	P38754	-0.668346351	0.668346351	1.49E-08	1.14E-07	16	P38754	RPL14B	60S ribosomal protein L14-B	RL14B_YEAST	13	-37.07724912	0.629227509	rrp6-t1	BY-t1	cytosolic large ribosomal subunit	RNA binding,structural constituent of ribosome	cytoplasmic translation,ribosomal large subunit biogenesis
BY-t1 / rrp6-t0	P53925	P53925	0.706239151	0.706239151	1.49E-08	1.14E-07	16	P53925	YNL115C	Uncharacterized vacuolar membrane protein YNL115C	YNL5_YEAST	16	63.15454199	1.63154542	BY-t1	rrp6-t0	fungal-type vacuole,fungal-type vacuole membrane,endoplasmic reticulum,integral component of membrane	molecular_function	biological_process,regulation of lipid storage
[truncated: 24,822 more rows]
