# Supplementary material for: Differential regulation of mRNA stability modulates transcriptional memory and facilitates environmental adaptation
Source: Nat Commun. 2023 Feb 17;14:910. doi: 10.1038/s41467-023-36586-x (PMC9936472; doi:10.1038/s41467-023-36586-x)
Supplement: Supplementary file 8 — Supplementary Data 5 [file 41467_2023_36586_MOESM8_ESM.xlsx]

## Sheet: Summary
S5A_Slamseq wild type and rrp6
Calculated nascent / total ratio for time 0 of naïve and primed state in wild type and rrp6∆ stain.
S5B GO enrichment for genes that showed relatively decreased turnover in primed state.
S5C GO enrichment for genes that showed relatively increased trunover in primed state.
S5D_ski2_slamseq
Calculated nascent / total ratio for time 0 of naïve and primed state in ski2∆ stain.
S5E_xrn1_slamseq
Calculated nascent / total ratio for time 0 of naïve and primed state in xrn1∆ stain.
S5F_Pulse_Chase_wild_type_naive
spike in normalised nascent read counts in naïve state in wild type strain
S5G_Pulse_Chase_wild_type_prime
spike in normalised nascent read counts in primed state in wild type strain

## Sheet: S5A_Slamseq wild type and rrp6
name	gene name	group	BY_1st_T0_nascent_ratio	BY_1st_T30_nascent_ratio	BY_2nd_T0_nascent_ratio	BY_2nd_T30_nascent_ratio	rrp_1st_T0_nascent_ratio	rrp_1st_T30_nascent_ratio	rrp_2nd_T0_nascent_ratio	rrp_2nd_T30_nascent_ratio	BY_naive_primed_T0_ratio	rrp_T0_nascent_ratio
YDR019C;YDR020C	GCV1;YDR020C	Induction Memory Enhanced	0.430171	0.00087949	0.3613	0.00435628	0.306529	0.00110738	0.225413	0.0122799	0.839898	0.735374
YAL067C	SEO1	Induction Memory Enhanced	0.542509	0	0.449093	0	0.350192	0	0.291084	0	0.827807	0.831213
YBL043W	ECM13	Induction Memory Enhanced	0.645242	0	0.467072	0.006861	0.388341	0	0.32287	0.00694396	0.723872	0.83141
YBL064C	PRX1	Induction Memory Enhanced	0.266867	0.00157149	0.182797	0.00382085	0.161545	0.000558017	0.117241	0.00479395	0.684974	0.725743
YBR001C	NTH2	Induction Memory Enhanced	0.526296	0.00100084	0.438148	0.00277161	0.358985	0.00107814	0.257213	0.00731339	0.832512	0.716501
YBR018C;YBR019C	GAL7;GAL10	Induction Memory Enhanced	0.503985	0.00657851	0.258855	0.0156239	0.247996	0.00551728	0.164218	0.0237521	0.513617	0.662179
YBR020W	GAL1	Induction Memory Enhanced	0.443885	0.0081281	0.372787	0.0163004	0.298288	0.0109459	0.208226	0.0249325	0.839828	0.69807
YBR045C	GIP1	Induction Memory Enhanced	0.437447	0.00252506	0.34109	0.00202008	0.229231	0	0.190059	0.00844677	0.779729	0.829117
YBR230C	OM14	Induction Memory Enhanced	0.282369	0.00281282	0.259406	0.00290272	0.211283	0.00101316	0.167009	0.0050754	0.918676	0.790454
YBR297W	MAL33	Induction Memory Enhanced	0.499895	0.00314456	0.387717	0.00324298	0.316562	0.000328355	0.217498	0.00752966	0.775598	0.687062
YBR298C	MAL31	Induction Memory Enhanced	0.562627	0.000934078	0.331018	0.00422109	0.358522	0.00208822	0.22601	0.00645841	0.588344	0.630392
YCL048W-A	YCL048W-A	Induction Memory Enhanced	0.330033	0	0.330033	0.0237925	0.0302755	0	0.365852	0	1	12.0841
YCR061W	YCR061W	Induction Memory Enhanced	0.295086	0.00142448	0.23443	0.00249445	0.190064	0.00069386	0.12255	0.00489249	0.794449	0.644784
YDL223C	HBT1	Induction Memory Enhanced	0.448249	0	0.313875	0.00269574	0.275046	0	0.180229	0.00308272	0.700224	0.655269
YDL238C	GUD1	Induction Memory Enhanced	0.642052	0.00667383	0.448058	0.00612615	0.371965	0.000874473	0.264356	0.00732258	0.697853	0.710701
YDL239C	ADY3	Induction Memory Enhanced	0.561503	0	0.497585	0.00458783	0.350586	0.000715292	0.249125	0.00899354	0.886166	0.710596
YDR014W-A	HED1	Induction Memory Enhanced	0.221281	0	0.149777	0	0.12892	0	0.0277546	0	0.676861	0.215285
YDR070C	FMP16	Induction Memory Enhanced	0.430532	0	0.13885	0.00397738	0.181433	0.00229902	0.0741023	0.00601794	0.322509	0.408427
YDR253C	MET32	Induction Memory Enhanced	0.425822	0	0.407147	0.0185134	0.274037	0	0.291929	0.0178015	0.956142	1.06529
YDR256C	CTA1	Induction Memory Enhanced	0.619731	0.00310165	0.42785	0.00523334	0.293697	0.000677493	0.178521	0.0125445	0.69038	0.607839
YDR380W	ARO10	Induction Memory Enhanced	0.430151	0.00347797	0.293496	0.00788481	0.263249	0.00270427	0.211339	0.0115515	0.68231	0.802809
YEL041W	YEF1	Induction Memory Enhanced	0.561613	0.001282	0.424513	0.00296341	0.313499	0	0.2737	0.0094029	0.755881	0.873049
YER024W	YAT2	Induction Memory Enhanced	0.584406	0.0022864	0.456313	0.0101801	0.351494	0.00203572	0.287181	0.0159562	0.780815	0.81703
YER053C	PIC2	Induction Memory Enhanced	0.378987	0.000286366	0.303169	0.00205392	0.257245	0.000289357	0.203959	0.0032713	0.799945	0.792859
YER053C-A	YER053C-A	Induction Memory Enhanced	0.591723	0.0119005	0.637688	0	0.205122	0	0.199759	0.00684885	1.07768	0.973852
YER066W	YER066W	Induction Memory Enhanced	0.614099	0	0.494144	0.00700044	0.390953	0.000893631	0.309647	0.00903161	0.804665	0.792032
YER096W	SHC1	Induction Memory Enhanced	0.39653	0	0.334777	0.00389364	0.23069	0.00432506	0.140616	0.0114046	0.844266	0.609543
YFL014W	HSP12	Induction Memory Enhanced	0.0136518	0.00121742	0.0156609	0.00204162	0.0102258	0.000543483	0.0129536	0.00430261	1.14717	1.26676
YFL052W	YFL052W	Induction Memory Enhanced	0.595934	0.00664566	0.352323	0.00373125	0.315292	0.00104803	0.225909	0.00618637	0.591211	0.716507
YFL055W	AGP3	Induction Memory Enhanced	0.556037	0	0.484073	0.00697526	0.340035	0.000576691	0.23594	0.00874447	0.870577	0.693869
YGR127W	YGR127W	Induction Memory Enhanced	0.619932	0.00084173	0.532031	0.0047791	0.406515	0.000570927	0.337588	0.011025	0.858208	0.830445
YGR174C	CBP4	Induction Memory Enhanced	0.340539	0.000514395	0.295277	0.00208613	0.304867	0	0.202678	0.00686775	0.867085	0.66481
YGR174W-A	YGR174W-A	Induction Memory Enhanced	0.622317	0	0.530711	0.00579958	0.321841	0	0.162566	0.0133322	0.852798	0.505112
YGR225W	AMA1	Induction Memory Enhanced	0.471897	0	0.331905	0.0045039	0.380924	0	0.198531	0.0216999	0.703343	0.521184
YGR230W	BNS1	Induction Memory Enhanced	0.374687	0.0028983	0.330406	0.00644332	0.241842	0.00177296	0.189248	0.0109581	0.881819	0.782526
YHL024W	RIM4	Induction Memory Enhanced	0.416383	0	0.315477	0.00111853	0.241214	0	0.116715	0.00995073	0.757662	0.483864
YHL044W	YHL044W	Induction Memory Enhanced	0.444853	0	0.34348	0.00152898	0.237426	0.0011947	0.229493	0.00885287	0.77212	0.966586
YHR032C-A	YHR032C-A	Induction Memory Enhanced	0.0832293	0	0.390145	0	0.0416146	0	0.0524829	0.0162514	4.68759	1.26116
YHR050W-A;YHR051W	YHR050W-A;COX6	Induction Memory Enhanced	0.313147	0.000920802	0.28477	0.00268076	0.274173	0.000177587	0.187048	0.00517517	0.909382	0.682226
YIL107C	PFK26	Induction Memory Enhanced	0.385059	0.000449836	0.287384	0.00294331	0.250978	0.00103275	0.21015	0.00632108	0.746338	0.837323
YIL155C	GUT2	Induction Memory Enhanced	0.471134	0.00177379	0.346891	0.00442936	0.357053	0.00131605	0.230517	0.00674678	0.736288	0.645609
YIR017C	MET28	Induction Memory Enhanced	0.583128	0	0.447007	0.00142444	0.390132	0	0.247698	0.0120948	0.766568	0.634908
YJL037W	IRC18	Induction Memory Enhanced	0.327223	0	0.169094	0	0.184529	0	0.135682	0.0111074	0.516755	0.735291
YJL038C	YJL038C	Induction Memory Enhanced	0.349738	0	0.333148	0.0111869	0.298305	0	0.273694	0.0206017	0.952565	0.917499
YJL045W	YJL045W	Induction Memory Enhanced	0.266585	0	0.122831	0.00421888	0.151562	0	0.0754663	0.00709144	0.460758	0.497924
YJL161W	FMP33	Induction Memory Enhanced	0.343902	0	0.249559	0.00391022	0.305965	0	0.184146	0.00228957	0.725669	0.601852
YJR095W	SFC1	Induction Memory Enhanced	0.116057	0	0.15021	0.00784221	0.0810844	0.00854591	0.261307	0.0131745	1.29428	3.22265
YKL066W;YKL065W-A	YKL066W;YKL065W-A	Induction Memory Enhanced	0.503274	0	0.345491	0.0111093	0.251766	0	0.229186	0.00678943	0.686487	0.910312
YKL150W	MCR1	Induction Memory Enhanced	0.347932	0.00149149	0.315897	0.00221403	0.302954	0.000207813	0.243115	0.00332198	0.907925	0.802479
YKR046C	PET10	Induction Memory Enhanced	0.292683	0	0.209067	0.000408993	0.208242	0	0.161156	0.00471015	0.714313	0.773887
YKR066C	CCP1	Induction Memory Enhanced	0.222551	0.00164708	0.169438	0.0019618	0.172153	0.000421888	0.104253	0.00286595	0.761344	0.605584
YKR069W	MET1	Induction Memory Enhanced	0.653615	0.00224459	0.52008	0.00450758	0.445948	0.00190626	0.315258	0.0212865	0.795698	0.706938
YLL027W	ISA1	Induction Memory Enhanced	0.649794	0.00105149	0.549285	0.00609139	0.489383	0.000718375	0.344166	0.00909879	0.845322	0.703266
YLL041C	SDH2	Induction Memory Enhanced	0.505981	0	0.398082	0.00402979	0.3677	0.000719718	0.201099	0.00621323	0.786754	0.54691
YLL061W	MMP1	Induction Memory Enhanced	0.531671	0.00539069	0.457565	0.00448298	0.365502	0.0014684	0.299086	0.012121	0.860617	0.81829
YLL062C	MHT1	Induction Memory Enhanced	0.546099	0.00514272	0.473454	0.00334328	0.403178	0.00223699	0.312193	0.0201775	0.866974	0.774329
YLR053C	YLR053C	Induction Memory Enhanced	0.249377	0	0.110742	0	0.0739919	0	0.133067	0.00952109	0.444075	1.7984
YLR174W	IDP2	Induction Memory Enhanced	0.524639	0.00598479	0.441315	0.00872562	0.255144	0.0015797	0.224097	0.0113825	0.84118	0.878314
YLR220W	CCC1	Induction Memory Enhanced	0.479028	0.00264278	0.427301	0.00329517	0.371217	0.000963027	0.257425	0.00767891	0.892017	0.693461
YLR312C	QNQ1	Induction Memory Enhanced	0.282833	0	0.198576	0.00209201	0.0995452	0	0.0725155	0.00542603	0.702096	0.728468
YLR438W	CAR2	Induction Memory Enhanced	0.265348	0.0015475	0.188747	0.00435515	0.156126	0.000613021	0.115681	0.00880804	0.711319	0.740946
YML042W	CAT2	Induction Memory Enhanced	0.481143	0.00465704	0.31349	0.00587596	0.28535	0.00382288	0.200451	0.00787293	0.651554	0.702475
YML042W	CAT2	Induction Memory Enhanced	0.481143	0.00465704	0.31349	0.00587596	0.28535	0.00382288	0.200451	0.00787293	0.651554	0.702475
YML089C	YML089C	Induction Memory Enhanced	0.0831255	0	0.288018	0	0.110742	0	0.0831255	0.00653467	3.46485	0.750623
YMR056C	AAC1	Induction Memory Enhanced	0.613432	0.00155032	0.508719	0.00184917	0.403266	0	0.263374	0.00344473	0.8293	0.653103
YMR118C	YMR118C	Induction Memory Enhanced	0.0554631	0	0.221714	0.00952109	0.165837	0	0.152357	0	3.99751	0.91871
YMR189W	GCV2	Induction Memory Enhanced	0.330051	0.00172157	0.252555	0.00853301	0.258937	0.00278032	0.199869	0.019938	0.7652	0.771881
YMR196W	YMR196W	Induction Memory Enhanced	0.287638	0.000634656	0.211874	0.003451	0.222561	0.000743484	0.16664	0.00491769	0.736599	0.74874
YMR303C	ADH2	Induction Memory Enhanced	0.600669	0.0451641	0.586794	0.0191648	0.555496	0.0191505	0.41418	0.0296835	0.976901	0.745603
YMR316C-B	YMR316C-B	Induction Memory Enhanced	0.678085	0.00545721	0.551554	0.0156623	0.394051	0.0104704	0.255735	0.0207402	0.813399	0.648989
YNL117W	MLS1	Induction Memory Enhanced	0.28824	0	0.275008	0.0113994	0.177006	0	0.111794	0	0.954094	0.631581
YNL195C	YNL195C	Induction Memory Enhanced	0.214474	0.00248738	0.250704	0.00255754	0.184465	0.00143675	0.125247	0.00290698	1.16893	0.678975
YOR065W	CYT1	Induction Memory Enhanced	0.384776	0.00184606	0.298109	0.00375825	0.307873	0.00104172	0.204916	0.0063359	0.774759	0.665586
YOR100C	CRC1	Induction Memory Enhanced	0.488742	0	0.220196	0.00934976	0.410436	0.00102246	0.15822	0.0145156	0.450537	0.385493
YOR134W	BAG7	Induction Memory Enhanced	0.245718	0.00202008	0.15287	0.00312798	0.187736	0.000489473	0.0949886	0.00497922	0.622135	0.505969
YOR161C	PNS1	Induction Memory Enhanced	0.330131	0.00112493	0.234863	0.00332325	0.258953	0.000763639	0.155909	0.00501323	0.711423	0.602075
YOR180C	DCI1	Induction Memory Enhanced	0.631997	0.00308613	0.544634	0.00578434	0.434128	0	0.344692	0.00931065	0.861768	0.793985
YOR230W	WTM1	Induction Memory Enhanced	0.225444	0.000618861	0.19716	0.00154461	0.186243	0.000362544	0.158927	0.00369794	0.874539	0.853329
YOR348C	PUT4	Induction Memory Enhanced	0.360565	0	0.262854	0.0117241	0.203187	0	0.118082	0.0228074	0.729006	0.581147
YOR356W	YOR356W	Induction Memory Enhanced	0.317165	0.000967439	0.25038	0.00266996	0.257902	0.000315805	0.171981	0.00566319	0.789431	0.666845
YPL017C	IRC15	Induction Memory Enhanced	0.377421	0	0.132927	0.00669855	0.199413	0	0.0780246	0.00819929	0.352197	0.391271
YPL054W	LEE1	Induction Memory Enhanced	0.301131	0	0.318999	0.00872163	0.368348	0	0.118333	0.0185643	1.05934	0.321253
YPL189C-A	YPL189C-A	Induction Memory Enhanced	0.602844	0.00145554	0.554339	0.00464651	0.547939	0.000726201	0.338331	0.0148962	0.919541	0.617461
YPL200W	CSM4	Induction Memory Enhanced	0.588178	0	0.282738	0.00421888	0.547838	0.0302755	0.306674	0	0.480701	0.55979
YPL223C	GRE1	Induction Memory Enhanced	0.201212	0	0.18167	0	0.146766	0	0.135993	0.00300273	0.902876	0.926591
YPR001W	CIT3	Induction Memory Enhanced	0.652132	0.00768611	0.436731	0.00927329	0.427751	0.00238078	0.290515	0.0208786	0.669697	0.679167
YPR002W	PDH1	Induction Memory Enhanced	0.575051	0.00314004	0.473686	0.00957053	0.368312	0.00123911	0.310157	0.0294519	0.823728	0.842104
YPR006C	ICL2	Induction Memory Enhanced	0.283116	0.00240447	0.230078	0.00194863	0.167361	0	0.153761	0.00835639	0.812665	0.918736
YPR006C	ICL2	Induction Memory Enhanced	0.283116	0.00240447	0.230078	0.00194863	0.167361	0	0.153761	0.00835639	0.812665	0.918736
tT(UGU)G2;YGR256W	tT(UGU)G2;GND2	Induction Memory Enhanced	0.396581	0	0.260665	0.0029188	0.231693	0	0.166578	0.0085332	0.657282	0.718961
YER119C;YER119C-A	AVT6;YER119C-A	Induction Memory Not Affected	0.392584	0	0.29344	0.00408637	0.304496	0.00068657	0.202535	0.00907611	0.747456	0.66515
YJR078W;YJR079W	BNA2;YJR079W	Induction Memory Not Affected	0.310853	0	0.196781	0	0.214249	0	0.110169	0.00663053	0.633037	0.51421
YDR182W;YDR182W-A	CDC1;YDR182W-A	Induction Memory Not Affected	0.399078	0.000707707	0.348995	0.00348725	0.303656	0	0.242379	0.00823686	0.874503	0.798202
YBR026C;YBR027C	ETR1;YBR027C	Induction Memory Not Affected	0.222805	0.00107055	0.191594	0.00227158	0.178014	0.000688933	0.129601	0.0046466	0.859921	0.728039
YER039C;YER039C-A	HVG1;YER039C-A	Induction Memory Not Affected	0.673351	0.0020324	0.527031	0.00552666	0.414899	0.00281282	0.345937	0.0135844	0.782699	0.833787
YJL199C	MBB1	Induction Memory Not Affected	0.466026	0	0.345122	0.00580962	0.314981	0	0.186129	0.00434612	0.740562	0.590921
YBL049W;YBL048W	MOH1;YBL048W	Induction Memory Not Affected	0.164707	0	0.16764	0.0040126	0.0937164	0.00220736	0.092437	0.0083242	1.01781	0.986348
YJL019W;YJL016W	MPS3;YJL016W	Induction Memory Not Affected	0.571999	0.00194901	0.443929	0.00389048	0.3743	0.000713748	0.248013	0.00466675	0.776102	0.662606
YIR019C;YIR020C	MUC1;YIR020C	Induction Memory Not Affected	0.701347	0.000923335	0.551467	0.00484601	0.448651	0.000620721	0.359692	0.0101997	0.786298	0.801718
YOR363C;YOR365C	PIP2;YOR365C	Induction Memory Not Affected	0.588604	0.0034766	0.484628	0.0044865	0.41629	0.000766863	0.300249	0.00975885	0.823352	0.721248
YNL180C;YNL179C	RHO5;YNL179C	Induction Memory Not Affected	0.538876	0.00368314	0.432285	0.00156673	0.390736	0.00108048	0.252982	0.00805534	0.802197	0.647451
YAL002W	VPS8	Induction Memory Not Affected	0.58989	0.00125418	0.487025	0.00488089	0.431169	0.00156458	0.293207	0.011242	0.82562	0.680029
YAL008W	FUN14	Induction Memory Not Affected	0.236276	0.00305344	0.186294	0.00194992	0.188708	0.00167595	0.127775	0.00598573	0.788459	0.677103
YAL017W	PSK1	Induction Memory Not Affected	0.495243	0.00196839	0.397041	0.00334825	0.345385	0.00119982	0.256913	0.00645128	0.80171	0.743844
YAL054C	ACS1	Induction Memory Not Affected	0.398653	0.000632499	0.251521	0.00664332	0.305632	0.000555546	0.16883	0.0133647	0.630929	0.552397
YAL054C	ACS1	Induction Memory Not Affected	0.398653	0.000632499	0.251521	0.00664332	0.305632	0.000555546	0.16883	0.0133647	0.630929	0.552397
YAL056W	GPB2	Induction Memory Not Affected	0.640689	0.00107112	0.514538	0.00249298	0.434095	0.00129493	0.300158	0.0077923	0.803102	0.691458
YAL060W	BDH1	Induction Memory Not Affected	0.300254	0.0012521	0.225591	0.0027887	0.241404	0.000799441	0.184928	0.00544651	0.751333	0.766054
YAR035W	YAT1	Induction Memory Not Affected	0.319145	0	0.161366	0.0103831	0.168295	0	0.0810929	0.00638685	0.50562	0.48185
YBL013W	FMT1	Induction Memory Not Affected	0.667626	0	0.557722	0.00380531	0.484135	0.00435701	0.322937	0.00943869	0.835381	0.667038
YBL015W	ACH1	Induction Memory Not Affected	0.379899	0.000512813	0.301686	0.00371472	0.288338	0.000219009	0.184448	0.00557116	0.79412	0.639692
YBL045C	COR1	Induction Memory Not Affected	0.36855	0.000723847	0.290228	0.00266733	0.302706	0.000970626	0.210832	0.00504966	0.787488	0.69649
YBL047C	EDE1	Induction Memory Not Affected	0.272253	0.00100894	0.21998	0.00338664	0.213472	0.000926898	0.160476	0.00577002	0.807999	0.751744
YBL066C	SEF1	Induction Memory Not Affected	0.728508	0.00516776	0.603187	0.00336461	0.566056	0.00115737	0.399717	0.0158865	0.827976	0.706143
YBL080C	PET112	Induction Memory Not Affected	0.631886	0.00281682	0.540937	0.00457294	0.417009	0.000658749	0.350155	0.00927167	0.856066	0.839683
YBL084C	CDC27	Induction Memory Not Affected	0.72487	0.0025739	0.642449	0.00587365	0.543295	0.00150486	0.383776	0.0103564	0.886296	0.706386
YBL099W	ATP1	Induction Memory Not Affected	0.171436	0.000930934	0.138471	0.00273707	0.150982	0.000310589	0.109785	0.00406257	0.807711	0.727137
YBL101C	ECM21	Induction Memory Not Affected	0.569916	0.00197707	0.42809	0.00317719	0.375887	0.000507349	0.295295	0.00793632	0.751147	0.785597
YBL102W	SFT2	Induction Memory Not Affected	0.279565	0.00148986	0.229062	0.00265258	0.213493	0	0.159595	0.00609328	0.819353	0.74754
YBR003W	COQ1	Induction Memory Not Affected	0.521013	0.00392135	0.454638	0.00245175	0.406068	0	0.286869	0.00655316	0.872604	0.706456
YBR006W	UGA2	Induction Memory Not Affected	0.306841	0	0.240853	0.00410465	0.204948	0.000978999	0.1797	0.00454411	0.784943	0.876806
YBR024W	SCO2	Induction Memory Not Affected	0.470508	0	0.388815	0.0032074	0.359703	0.00119902	0.246914	0.00373264	0.826371	0.686438
YBR032W;YBR033W	YBR032W;EDS1	Induction Memory Not Affected	0.318066	0	0.242263	0.00595783	0.24736	0	0.136626	0.00852087	0.761675	0.552335
YBR039W	ATP3	Induction Memory Not Affected	0.235153	0.00122579	0.197703	0.00256056	0.204209	0.000762123	0.16154	0.00478211	0.840744	0.791054
YBR046C	ZTA1	Induction Memory Not Affected	0.252163	0.00121454	0.186026	0.00249077	0.195792	0	0.173902	0.00701959	0.73772	0.888197
YBR050C	REG2	Induction Memory Not Affected	0.513908	0.00175429	0.409164	0.00352963	0.269303	0	0.222899	0.0070483	0.796181	0.827689
YBR053C	YBR053C	Induction Memory Not Affected	0.258832	0.00075888	0.207385	0.00279778	0.191055	0.00077473	0.143926	0.00782766	0.801235	0.753323
YBR089C-A;YBR090C	NHP6B;YBR090C	Induction Memory Not Affected	0.313428	0.00145542	0.269134	0.00195234	0.240143	0	0.167317	0.00242618	0.85868	0.696737
YBR116C;YBR117C	YBR116C;TKL2	Induction Memory Not Affected	0.210052	0	0.20878	0.00553612	0.0770534	0	0.0725888	0.00328923	0.993946	0.942058
YBR132C	AGP2	Induction Memory Not Affected	0.658496	0.00111482	0.484016	0.00560913	0.430743	0.0016824	0.298249	0.00979165	0.735033	0.692405
YBR138C	YBR138C	Induction Memory Not Affected	0.678177	0.0093502	0.581287	0.00405835	0.432556	0.0013227	0.340291	0.0124985	0.857132	0.786698
YBR139W	YBR139W	Induction Memory Not Affected	0.328721	0.00154928	0.246903	0.00219111	0.234527	0.001769	0.184115	0.00509589	0.751102	0.785049
YBR147W;YBR148W	YBR147W;YSW1	Induction Memory Not Affected	0.518444	0.00150823	0.336207	0.00497024	0.262264	0.00189928	0.102929	0.0124947	0.648493	0.392462
YBR179C	FZO1	Induction Memory Not Affected	0.667897	0.00242594	0.526157	0.00464844	0.454768	0.00180405	0.329246	0.00880334	0.787781	0.723988
YBR183W	YPC1	Induction Memory Not Affected	0.39933	0.000426252	0.353623	0.00278585	0.273255	0.00113358	0.178174	0.00670604	0.885541	0.652046
YBR212W	NGR1	Induction Memory Not Affected	0.571062	0.00388683	0.487821	0.00442713	0.425156	0.000805134	0.311102	0.00730065	0.854235	0.731736
YBR224W;YBR225W	YBR224W;YBR225W	Induction Memory Not Affected	0.705765	0	0.604469	0.00239188	0.487904	0.00153603	0.394294	0.00929472	0.856474	0.808138
YBR230W-A	YBR230W-A	Induction Memory Not Affected	0.17582	0	0.137767	0.00282095	0.111568	0.00284645	0.094558	0.00213942	0.783567	0.847534
YBR241C	YBR241C	Induction Memory Not Affected	0.383163	0.000545545	0.251136	0.00236726	0.242262	0.00196423	0.186776	0.00375049	0.655429	0.770967
YBR269C	FMP21	Induction Memory Not Affected	0.3132	0	0.267357	0.00134791	0.267232	0.0010382	0.181485	0.00488952	0.853631	0.679127
YBR285W	YBR285W	Induction Memory Not Affected	0.303575	0.005339	0.356913	0.0023636	0.19395	0	0.142642	0.0076758	1.1757	0.735455
YBR296C	PHO89	Induction Memory Not Affected	0.45386	0.00208016	0.39292	0.00235771	0.40774	0.000788893	0.271407	0.00647926	0.865731	0.665637
YCL038C	ATG22	Induction Memory Not Affected	0.411854	0.000726201	0.294073	0.00192172	0.286286	0	0.200315	0.0075587	0.714023	0.699702
YCL039W	GID7	Induction Memory Not Affected	0.520585	0.00432844	0.418767	0	0.391216	0.00238078	0.261432	0.00116546	0.804417	0.668253
YCL042W;YCL040W	YCL042W;GLK1	Induction Memory Not Affected	0.293375	0.000509044	0.177497	0.00223454	0.223909	0.00049503	0.117592	0.00373912	0.605017	0.525179
YCR004C	YCP4	Induction Memory Not Affected	0.143941	0.000902464	0.111673	0.00247725	0.111086	0.000559616	0.0718748	0.00449016	0.775825	0.647022
YCR011C	ADP1	Induction Memory Not Affected	0.411746	0.000845204	0.346722	0.00336221	0.323526	0.00093754	0.240177	0.00653759	0.842076	0.742374
YCR024C	SLM5	Induction Memory Not Affected	0.662183	0.00234725	0.527719	0.00559295	0.509196	0	0.379225	0.00715489	0.796938	0.744752
YCR030C	SYP1	Induction Memory Not Affected	0.534781	0	0.417928	0.00349947	0.399209	0	0.334081	0.0114645	0.781493	0.836858
YCR068W	ATG15	Induction Memory Not Affected	0.551258	0	0.454529	0.00326532	0.370362	0.00102563	0.282197	0.00665369	0.824531	0.761949
YCR079W	PTC6	Induction Memory Not Affected	0.625462	0.00221157	0.478237	0.00475885	0.426589	0.00111043	0.333385	0.00786065	0.764614	0.781512
YCR098C	GIT1	Induction Memory Not Affected	0.515609	0.00238078	0.404878	0.00616295	0.319837	0.00054914	0.253669	0.00359218	0.785243	0.79312
YCR099C;YCR100C; YCR101C	NA	Induction Memory Not Affected	0.687596	0.00196416	0.542113	0.0012762	0.471164	0.00250472	0.302005	0.00283727	0.788418	0.640975
YDL004W	ATP16	Induction Memory Not Affected	0.225118	0.00101225	0.176858	0.00247201	0.164831	0.00108416	0.129222	0.00478649	0.785622	0.783969
YDL024C;YDL022C-A	DIA3;YDL022C-A	Induction Memory Not Affected	0.53987	0	0.291722	0.00488342	0.328597	0	0.170536	0.00778809	0.540356	0.518982
YDL027C	YDL027C	Induction Memory Not Affected	0.573805	0.00249472	0.487401	0.0036674	0.417887	0.000480994	0.270555	0.0111041	0.849418	0.647436
YDL035C	GPR1	Induction Memory Not Affected	0.687451	0.0020217	0.577328	0.0060897	0.502622	0.0021084	0.3821	0.0120538	0.83981	0.760212
YDL046W	NPC2	Induction Memory Not Affected	0.283249	0.00193873	0.242992	0.00409939	0.196629	0.000549933	0.161881	0.00773958	0.857873	0.823282
YDL085W	NDE2	Induction Memory Not Affected	0.338138	0	0.137301	0.00312974	0.084547	0	0.0208203	0.00229869	0.406052	0.246257
YDL089W	YDL089W	Induction Memory Not Affected	0.403013	0	0.328718	0.00345341	0.252445	0	0.209558	0.00700617	0.815649	0.830115
YDL110C	TMA17	Induction Memory Not Affected	0.399961	0.000393077	0.250091	0.00315135	0.216509	0.00183185	0.171492	0.00419388	0.625288	0.792076
YDL123W	SNA4	Induction Memory Not Affected	0.700838	0	0.599739	0.0144584	0.535591	0	0.387537	0.0101564	0.855745	0.72357
YDL130W-A	STF1	Induction Memory Not Affected	0.241105	0	0.166767	0.00478791	0.134115	0.00291537	0.128179	0.00462103	0.691681	0.955739
YDL149W	ATG9	Induction Memory Not Affected	0.636725	0.00101314	0.501278	0.00489789	0.398704	0.00159478	0.310336	0.00673306	0.787275	0.778361
YDL169C	UGX2	Induction Memory Not Affected	0.305304	0.00200791	0.148211	0.0011327	0.311879	0	0.0707631	0.00629357	0.485455	0.226893
YDL174C	DLD1	Induction Memory Not Affected	0.28429	0.00116753	0.24118	0.00326412	0.210156	0.00109359	0.148121	0.00760615	0.848359	0.704816
YDL181W	INH1	Induction Memory Not Affected	0.230819	0.00898224	0.149285	0.00283408	0.177637	0	0.0666248	0.00591725	0.646761	0.375062
YDL183C	YDL183C	Induction Memory Not Affected	0.661003	0	0.528285	0.00069588	0.339206	0	0.279454	0.00646352	0.799218	0.823848
YDL194W	SNF3	Induction Memory Not Affected	0.619256	0.000978938	0.514505	0.00469622	0.428858	0.000872238	0.348831	0.00842877	0.830845	0.813394
YDL199C	YDL199C	Induction Memory Not Affected	0.69599	0	0.534685	0.00543503	0.470078	0	0.292185	0.0100165	0.768237	0.621568
YDL204W	RTN2	Induction Memory Not Affected	0.531747	0.00162908	0.451505	0.0026361	0.362763	0.000445266	0.231807	0.00482007	0.849099	0.639004
YDL204W	RTN2	Induction Memory Not Affected	0.531747	0.00162908	0.451505	0.0026361	0.362763	0.000445266	0.231807	0.00482007	0.849099	0.639004
YDL206W	YDL206W	Induction Memory Not Affected	0.665805	0	0.52877	0.00478169	0.444491	0.00239693	0.365001	0.00965286	0.794181	0.821165
YDL214C	PRR2	Induction Memory Not Affected	0.658408	0.00305957	0.568638	0.00546737	0.408768	0.00241288	0.234797	0.00720722	0.863656	0.574402
YDL215C	GDH2	Induction Memory Not Affected	0.42137	0.000908448	0.348166	0.0101315	0.269003	0.00136075	0.217123	0.014301	0.826272	0.807142
YDR001C	NTH1	Induction Memory Not Affected	0.344359	0.000701365	0.306791	0.00323779	0.260572	0.000539699	0.200682	0.00534091	0.890904	0.770159
YDR008C	YDR008C	Induction Memory Not Affected	0.525593	0.00564876	0.453113	0.00305782	0.340644	0.00170059	0.226969	0.0142766	0.862098	0.666295
YDR008C	YDR008C	Induction Memory Not Affected	0.525593	0.00564876	0.453113	0.00305782	0.340644	0.00170059	0.226969	0.0142766	0.862098	0.666295
YDR009W	GAL3	Induction Memory Not Affected	0.57389	0	0.453655	0.0165064	0.342904	0.0025739	0.277189	0.0297321	0.790491	0.808357
YDR018C	YDR018C	Induction Memory Not Affected	0.359114	0	0.278304	0.00565741	0.30023	0	0.0883813	0.00529576	0.774974	0.294378
YDR031W	MIC14	Induction Memory Not Affected	0.468836	0.000938941	0.354219	0.0018077	0.335298	0	0.246175	0.00447934	0.75553	0.734196
YDR032C	PST2	Induction Memory Not Affected	0.108875	0.00103924	0.086482	0.00353503	0.0905973	0.000704423	0.0730359	0.00651072	0.794323	0.80616
YDR034W-B	YDR034W-B	Induction Memory Not Affected	0.348435	0.00274997	0.285428	0.00236398	0.411441	0.0011862	0.0989213	0.00120769	0.819173	0.240426
YDR058C	TGL2	Induction Memory Not Affected	0.585232	0	0.518659	0.00494261	0.438461	0.00106834	0.302726	0.010955	0.886245	0.690429
YDR059C	UBC5	Induction Memory Not Affected	0.530059	0	0.472514	0.00350187	0.437963	0	0.342785	0.0164494	0.891436	0.782681
YDR069C	DOA4	Induction Memory Not Affected	0.691155	0.00189983	0.561633	0.00568402	0.493495	0.000701009	0.378758	0.0106119	0.8126	0.767501
YDR085C	AFR1	Induction Memory Not Affected	0.405449	0.00143348	0.306156	0.00384746	0.267928	0.000417706	0.17842	0.005157	0.755102	0.665926
YDR111C	ALT2	Induction Memory Not Affected	0.485508	0.00075936	0.420463	0.00255427	0.365586	0.00126584	0.246969	0.00632015	0.866027	0.675543
YDR122W	KIN1	Induction Memory Not Affected	0.48017	0.000952372	0.391777	0.00296452	0.312077	0.000235071	0.238398	0.00925165	0.815914	0.763907
YDR125C	ECM18	Induction Memory Not Affected	0.636068	0.00106834	0.510031	0.00264236	0.434859	0.0010449	0.286488	0.00840353	0.80185	0.658806
YDR142C	PEX7	Induction Memory Not Affected	0.691917	0.00338715	0.547389	0.00433183	0.469132	0.000455367	0.344597	0.00867527	0.79112	0.734542
YDR148C	KGD2	Induction Memory Not Affected	0.195117	0.0010202	0.170925	0.00295145	0.17109	0.00058791	0.140398	0.00357185	0.876013	0.82061
YDR178W	SDH4	Induction Memory Not Affected	0.390222	0.00121552	0.310188	0.00429973	0.301718	0.000712161	0.227118	0.00892495	0.794902	0.752747
YDR204W	COQ4	Induction Memory Not Affected	0.308325	0.000629519	0.229808	0.0029392	0.206889	0.000514399	0.130861	0.00452289	0.745344	0.632518
YDR231C	COX20	Induction Memory Not Affected	0.434602	0.00191937	0.356231	0.0023001	0.273032	0	0.220075	0.00569436	0.819672	0.806042
YDR255C	RMD5	Induction Memory Not Affected	0.563559	0.000433458	0.415171	0.00298788	0.320496	0.00047087	0.275499	0.00607548	0.736696	0.859603
YDR284C	DPP1	Induction Memory Not Affected	0.329067	0.00162613	0.280961	0.00402673	0.233379	0.0003635	0.190433	0.00607624	0.853811	0.815981
YDR286C	YDR286C	Induction Memory Not Affected	0.410412	0	0.302104	0.0029894	0.242231	0	0.217571	0.0112218	0.7361	0.898197
YDR293C	SSD1	Induction Memory Not Affected	0.428651	0.00120191	0.351158	0.0029522	0.305782	0.00106929	0.226126	0.00681617	0.819216	0.739502
YDR298C	ATP5	Induction Memory Not Affected	0.280798	0.000628294	0.239819	0.00297479	0.213101	0.000182848	0.164709	0.00466366	0.85406	0.772912
YDR322C-A	TIM11	Induction Memory Not Affected	0.308824	0.00111143	0.232625	0.00189894	0.208477	0.000485551	0.155867	0.00449094	0.753262	0.747645
YDR338C	YDR338C	Induction Memory Not Affected	0.752024	0.00372517	0.618202	0.00220502	0.501234	0.00142797	0.394109	0.00606637	0.822051	0.786278
YDR350C	ATP22	Induction Memory Not Affected	0.690397	0.000780622	0.573155	0.00441093	0.481241	0.00240202	0.346016	0.0111294	0.830182	0.719009
YDR359C	EAF1	Induction Memory Not Affected	0.567004	0.00474479	0.481226	0.00441736	0.388594	0.00108222	0.289519	0.00799201	0.848717	0.745042
YDR387C	YDR387C	Induction Memory Not Affected	0.597168	0.000476865	0.489134	0.00202365	0.424514	0.00152187	0.316162	0.00615055	0.81909	0.744761
YDR425W	SNX41	Induction Memory Not Affected	0.724704	0.00234259	0.556924	0.00559536	0.483898	0.00102877	0.372406	0.00732091	0.768485	0.769597
YDR443C	SSN2	Induction Memory Not Affected	0.531416	0.00248654	0.398734	0.00484488	0.364764	0.00159378	0.272883	0.0119688	0.750323	0.748108
YDR453C	TSA2	Induction Memory Not Affected	0.239924	0	0.212846	0.0015	0.225717	0	0.159266	0.00248814	0.887142	0.7056
YDR461C-A	YDR461C-A	Induction Memory Not Affected	0.290096	0.00204486	0.22158	0.00264543	0.176273	0	0.143738	0.00655485	0.763816	0.815428
YDR470C	UGO1	Induction Memory Not Affected	0.697187	0.00464564	0.581483	0.00429069	0.489399	0.0022921	0.356013	0.0109407	0.834042	0.72745
YDR479C	PEX29	Induction Memory Not Affected	0.589052	0.00252306	0.499245	0.00478077	0.413261	0.000670684	0.295048	0.0062087	0.847541	0.713951
YDR490C	PKH1	Induction Memory Not Affected	0.44798	0.00357136	0.358409	0.00526772	0.310041	0.00165424	0.224194	0.00340265	0.800054	0.723109
YDR504C;YDR505C	SPG3;PSP1	Induction Memory Not Affected	0.430894	0.00191779	0.358	0.00392119	0.297465	0.000413978	0.235187	0.00597077	0.830829	0.790638
YDR513W	GRX2	Induction Memory Not Affected	0.30259	0.000418613	0.248362	0.00223475	0.238817	0.000355691	0.155811	0.00606951	0.820787	0.652427
YDR525W-A;YDR527W	SNA2;RBA50	Induction Memory Not Affected	0.561203	0.00222375	0.472963	0.00447842	0.405717	0.000785207	0.296301	0.00816824	0.842766	0.730315
YDR529C	QCR7	Induction Memory Not Affected	0.280232	0.00221375	0.222292	0.00169977	0.200358	0.000786969	0.134328	0.00464165	0.793243	0.670437
YDR536W	STL1	Induction Memory Not Affected	0.111019	0	0.370184	0	0.124844	0	0.0416146	0	3.33443	0.333333
YEL012W	UBC8	Induction Memory Not Affected	0.433678	0.00919656	0.357497	0.00995692	0.324524	0.0160048	0.245	0.0145149	0.824338	0.754953
YEL024W	RIP1	Induction Memory Not Affected	0.443967	0.0015701	0.365082	0.00419552	0.3557	0.000910832	0.285785	0.00656395	0.822318	0.803444
YEL052W	AFG1	Induction Memory Not Affected	0.337821	0.00128959	0.279147	0.00270141	0.263594	0.00169595	0.211379	0.00505731	0.826315	0.801914
YELCtau1;YEL020C	YELCtau1;YEL020C	Induction Memory Not Affected	0.651657	0.00211945	0.526978	0.00563867	0.442798	0.00249609	0.316274	0.00642004	0.808674	0.714263
YER015W	FAA2	Induction Memory Not Affected	0.566351	0.00276886	0.437106	0.00493967	0.417838	0.000459764	0.29406	0.00875863	0.771793	0.703766
YER054C	GIP2	Induction Memory Not Affected	0.42595	0.00105908	0.281149	0.00347327	0.267599	0.00115206	0.169635	0.003653	0.660052	0.633915
YER061C	CEM1	Induction Memory Not Affected	0.522127	0.00178726	0.403519	0.00443927	0.32541	0.00060495	0.277574	0.00988592	0.772837	0.852998
YER091C	MET6	Induction Memory Not Affected	0.34643	0.00346978	0.309139	0.00460703	0.293278	0.000791514	0.227349	0.0184633	0.892356	0.7752
YER095W	RAD51	Induction Memory Not Affected	0.600532	0.00156096	0.539618	0.0044542	0.431927	0.000347943	0.307245	0.00634886	0.898566	0.711335
YER101C	AST2	Induction Memory Not Affected	0.586941	0	0.491067	0.00272911	0.405299	0.000788003	0.332959	0.00607066	0.836655	0.821516
YER111C	SWI4	Induction Memory Not Affected	0.586707	0.00138883	0.50597	0.00928835	0.401053	0.00173219	0.294365	0.0095262	0.86239	0.733979
YER121W	YER121W	Induction Memory Not Affected	0.384891	0.00239791	0.274201	0.00259844	0.268451	0	0.164068	0.010418	0.712413	0.611164
YER141W	COX15	Induction Memory Not Affected	0.437884	0.000701881	0.398585	0.00397505	0.360584	0.000725638	0.267012	0.00638142	0.910253	0.740498
YER179W	DMC1	Induction Memory Not Affected	0.193177	0	0.155444	0	0.113362	0	0.130352	0	0.80467	1.14988
YFL030W	AGX1	Induction Memory Not Affected	0.376324	0	0.283123	0.00701836	0.262223	0.00218572	0.134123	0.00862158	0.752338	0.511483
YFL036W	RPO41	Induction Memory Not Affected	0.631992	0.00313229	0.552115	0.00651184	0.503803	0.00104314	0.377516	0.0109605	0.87361	0.749334
YFL050C	ALR2	Induction Memory Not Affected	0.659097	0.00136514	0.52107	0.00344365	0.43552	0.000382697	0.330093	0.00536868	0.790582	0.757928
YFL054C	YFL054C	Induction Memory Not Affected	0.516854	0.000689322	0.355962	0.00307226	0.299149	0.000673829	0.226871	0.00725154	0.688709	0.758388
YFR014C	CMK1	Induction Memory Not Affected	0.416179	0.00068941	0.377177	0.00357628	0.301863	0.000718877	0.239256	0.00700413	0.906284	0.792597
YFR019W	FAB1	Induction Memory Not Affected	0.458846	0.00253135	0.356645	0.00349667	0.331356	0.00161506	0.227933	0.00880556	0.777266	0.687881
YFR029W	PTR3	Induction Memory Not Affected	0.615061	0	0.499653	0.00384968	0.435316	0.00163391	0.296424	0.00783536	0.812364	0.680941
YFR049W	YMR31	Induction Memory Not Affected	0.249107	0.00152958	0.189315	0.00225614	0.17159	0	0.109262	0.00761137	0.759977	0.636764
YGL010W	YGL010W	Induction Memory Not Affected	0.687539	0	0.62148	0.0077709	0.47471	0.00486919	0.30641	0.0115957	0.90392	0.645468
YGL036W	YGL036W	Induction Memory Not Affected	0.5352	0.00112332	0.426812	0.00484623	0.387669	0.000944278	0.299475	0.00787912	0.797481	0.772503
YGL059W	YGL059W	Induction Memory Not Affected	0.657283	0	0.571087	0.00404009	0.425688	0	0.332388	0.00854781	0.86886	0.780825
YGL062W	PYC1	Induction Memory Not Affected	0.400885	0.00204653	0.328863	0.00581361	0.304865	0.00130477	0.2284	0.0103581	0.820343	0.749184
YGL081W	YGL081W	Induction Memory Not Affected	0.419434	0.00775014	0.322781	0.00759885	0.212057	0	0.17453	0.0113226	0.769564	0.823032
YGL104C	VPS73	Induction Memory Not Affected	0.320175	0.000643488	0.242276	0.00402104	0.243573	0.000541117	0.182192	0.00567229	0.756699	0.747996
YGL121C	GPG1	Induction Memory Not Affected	0.272439	0	0.132791	0.00399754	0.142003	0	0.13894	0.00736677	0.487414	0.978428
YGL125W	MET13	Induction Memory Not Affected	0.55423	0.00155236	0.45372	0.00438464	0.377237	0.000377497	0.283539	0.00844641	0.818649	0.751619
YGL131C	SNT2	Induction Memory Not Affected	0.593697	0.00167334	0.491404	0.00473921	0.386536	0.000722538	0.266121	0.0104474	0.827702	0.688477
YGL146C	YGL146C	Induction Memory Not Affected	0.467605	0	0.365703	0.00565494	0.267399	0.00297629	0.17987	0.010144	0.782077	0.672664
YGL160W	YGL160W	Induction Memory Not Affected	0.385793	0.00108048	0.322757	0.00559491	0.266212	0.000913229	0.227843	0.00687402	0.836607	0.855869
YGL180W	ATG1	Induction Memory Not Affected	0.618077	0.00246928	0.535012	0.00565059	0.397884	0.000997387	0.331428	0.00772925	0.865607	0.832978
YGL184C	STR3	Induction Memory Not Affected	0.507227	0.0037449	0.445971	0.0109994	0.391934	0	0.301437	0.00864443	0.879232	0.769102
YGL188C;YGL187C	YGL188C;COX4	Induction Memory Not Affected	0.332796	0.00134323	0.286007	0.00384019	0.253494	0.00167823	0.209536	0.00597426	0.859404	0.82659
YGL190C	CDC55	Induction Memory Not Affected	0.611307	0.00169762	0.511805	0.0038711	0.414578	0.00061574	0.330074	0.00856117	0.837232	0.796169
YGL191W	COX13	Induction Memory Not Affected	0.277569	0.000801623	0.236731	0.0036198	0.185138	0	0.130562	0.00428413	0.852872	0.705213
YGL197W	MDS3	Induction Memory Not Affected	0.495115	0.00253414	0.42069	0.00331081	0.348248	0.000510755	0.26332	0.00813399	0.849681	0.756129
YGL205W	POX1	Induction Memory Not Affected	0.331148	0.0012165	0.29851	0.00460992	0.202689	0.00307908	0.155056	0.00921908	0.90144	0.764995
YGL208W	SIP2	Induction Memory Not Affected	0.556251	0.00132273	0.446462	0.0035465	0.313427	0	0.264349	0.00547375	0.802627	0.843417
YGL227W	VID30	Induction Memory Not Affected	0.582005	0.00160998	0.479021	0.00343163	0.409727	0.00148656	0.307811	0.0114589	0.823052	0.75126
YGL229C	SAP4	Induction Memory Not Affected	0.397668	0	0.319126	0.00594167	0.323377	0.00109168	0.277956	0.0068389	0.802494	0.859542
YGR043C	NQM1	Induction Memory Not Affected	0.329125	0.000269903	0.19287	0.00349797	0.189896	0	0.148115	0.0044811	0.586009	0.779981
YGR086C	PIL1	Induction Memory Not Affected	0.203854	0.00066825	0.167635	0.00184398	0.161798	0.000571798	0.115471	0.00419003	0.82233	0.713675
YGR087C	PDC6	Induction Memory Not Affected	0.233382	0	0.187282	0	0.128537	0	0.102143	0.00990001	0.802466	0.794657
YGR143W	SKN1	Induction Memory Not Affected	0.627306	0.00200681	0.542523	0.00442136	0.477288	0.00109426	0.344749	0.0120277	0.864847	0.722309
YGR182C;YGR183C	YGR182C;QCR9	Induction Memory Not Affected	0.521132	0.000888865	0.403887	0.00471894	0.344702	0.000602762	0.276953	0.00691255	0.775019	0.803456
YGR201C	YGR201C	Induction Memory Not Affected	0.20007	0	0.1821	0.0028177	0.153176	0.000670677	0.133886	0.00427	0.910182	0.874064
YGR205W	YGR205W	Induction Memory Not Affected	0.344505	0.000331342	0.266834	0.00287226	0.231963	0.000168947	0.195116	0.00485797	0.774543	0.841154
YGR231C	PHB2	Induction Memory Not Affected	0.346886	0.00247952	0.291336	0.00420856	0.253086	0.000235237	0.20332	0.00673572	0.839862	0.803363
YGR241C	YAP1802	Induction Memory Not Affected	0.50896	0.00100552	0.421174	0.00309081	0.382917	0	0.239306	0.00651969	0.827519	0.624954
YGR244C	LSC2	Induction Memory Not Affected	0.161305	0.000881886	0.117661	0.00256377	0.0968091	0.000353773	0.0781694	0.00627791	0.729435	0.807459
YGR248W	SOL4	Induction Memory Not Affected	0.248878	0.00124842	0.12588	0.00297609	0.194394	0.000405017	0.0817564	0.00347472	0.505789	0.420571
YGR255C	COQ6	Induction Memory Not Affected	0.326864	0.00177894	0.283786	0.00447841	0.253908	0.000724715	0.173734	0.00846683	0.868208	0.684239
YGR266W	YGR266W	Induction Memory Not Affected	0.443857	0.000787522	0.376096	0.00329179	0.320146	0	0.23604	0.00870269	0.847337	0.737287
YGR288W	MAL13	Induction Memory Not Affected	0.671438	0.00100702	0.608047	0.00303664	0.440767	0	0.278834	0.00561624	0.905589	0.63261
YHL016C	DUR3	Induction Memory Not Affected	0.59179	0	0.447728	0.00407469	0.375813	0.00174213	0.280649	0.00360495	0.756566	0.746779
YHL030W-A	YHL030W-A	Induction Memory Not Affected	0.166251	0	0.247944	0	0.266076	0	0.0946865	0.00863595	1.49138	0.355863
YHL032C	GUT1	Induction Memory Not Affected	0.36328	0.000931096	0.26009	0.00279543	0.240607	0.00052039	0.175622	0.00604673	0.71595	0.729913
YHL036W	MUP3	Induction Memory Not Affected	0.627937	0	0.521455	0.00415356	0.470855	0	0.339653	0.0314758	0.830426	0.721354
YHR001W-A	QCR10	Induction Memory Not Affected	0.33582	0.00111479	0.279581	0.00521702	0.262065	0	0.198923	0.00821129	0.832531	0.759062
YHR007C-A;YHR008C	YHR007C-A;SOD2	Induction Memory Not Affected	0.273438	0.00103165	0.212118	0.00247143	0.200406	0.000513376	0.14451	0.00404837	0.775744	0.721085
YHR037W	PUT2	Induction Memory Not Affected	0.344715	0.000819665	0.285227	0.00510328	0.294126	0.000433089	0.231036	0.00869305	0.827428	0.7855
YHR043C	DOG2	Induction Memory Not Affected	0.226831	0.00100346	0.193456	0.00257419	0.160071	0.00102749	0.113189	0.0056085	0.852861	0.707115
YHR049C-A	YHR049C-A	Induction Memory Not Affected	0.589773	0.00843964	0.495962	0.00450895	0.377474	0.000697335	0.268406	0.00670412	0.840936	0.711058
YHR110W	ERP5	Induction Memory Not Affected	0.265665	0.000767156	0.233013	0.00294691	0.175898	0.00124005	0.122809	0.0056914	0.877093	0.698181
YHR132W-A	IGO2	Induction Memory Not Affected	0.370131	0	0.307421	0.00279169	0.288018	0.000485902	0.227342	0.00567412	0.830574	0.789331
YHR136C	SPL2	Induction Memory Not Affected	0.596558	0.00190471	0.461987	0.00334074	0.409571	0.00112609	0.31483	0.00392122	0.774422	0.768682
YHR160C	PEX18	Induction Memory Not Affected	0.386647	0	0.224389	0.00512071	0.330033	0	0.166436	0.0124826	0.580346	0.5043
YHR180W	YHR180W	Induction Memory Not Affected	0.582294	0	0.536653	0	0.424963	0	0.324015	0.0034349	0.921619	0.762454
YHR194W	MDM31	Induction Memory Not Affected	0.535055	0	0.444313	0.00362264	0.348759	0	0.258916	0.00559338	0.830407	0.742393
YHR198C	FMP22	Induction Memory Not Affected	0.660273	0.00188415	0.572533	0.00364197	0.538218	0.00127957	0.395654	0.00636356	0.867116	0.735118
YHR202W	YHR202W	Induction Memory Not Affected	0.456657	0.00105149	0.36922	0.00296035	0.289198	0	0.282974	0.00857745	0.808529	0.978476
YHR209W	CRG1	Induction Memory Not Affected	0.47552	0	0.394589	0.00214564	0.262664	0.0009259	0.215342	0.0108136	0.829805	0.819838
YHR211W	FLO5	Induction Memory Not Affected	0.764892	0.00222207	0.658631	0.00192076	0.527542	0	0.338088	0.00903287	0.861076	0.640874
YIL017C	VID28	Induction Memory Not Affected	0.615805	0.00302916	0.521693	0.0050745	0.4074	0.000553705	0.27042	0.0103247	0.847171	0.663771
YIL025C;YIL024C	YIL025C;YIL024C	Induction Memory Not Affected	0.597985	0.00469417	0.497611	0.00345405	0.237401	0	0.175122	0.00454525	0.832145	0.737664
YIL028W	YIL028W	Induction Memory Not Affected	0.724217	0.00145554	0.569063	0.0016335	0.456584	0.00193793	0.351223	0.00766918	0.785763	0.769241
YIL055C	YIL055C	Induction Memory Not Affected	0.512482	0	0.420979	0.00101314	0.370583	0	0.284185	0.00579203	0.821452	0.766859
YIL057C	YIL057C	Induction Memory Not Affected	0.328852	0.00193787	0.116884	0.00236827	0.132908	0.0013182	0.0470127	0.00404101	0.355432	0.353722
YIL057C	YIL057C	Induction Memory Not Affected	0.328852	0.00193787	0.116884	0.00236827	0.132908	0.0013182	0.0470127	0.00404101	0.355432	0.353722
YIL065C	FIS1	Induction Memory Not Affected	0.297235	0.000903318	0.22345	0.00293907	0.217619	0	0.136805	0.00902468	0.751763	0.628646
YIL071C	PCI8	Induction Memory Not Affected	0.620752	0.00278959	0.423488	0.00379062	0.382918	0.00430198	0.289028	0.00589722	0.682218	0.754802
YIL087C;YIL086C	YIL087C;YIL086C	Induction Memory Not Affected	0.339927	0	0.269783	0.00158213	0.26919	0	0.221062	0.00467262	0.793652	0.82121
YIL100W;YIL099W	YIL100W;SGA1	Induction Memory Not Affected	0.237475	0.00159482	0.19315	0.00124377	0.172979	0.00148803	0.0697526	0.0044555	0.813351	0.403243
YIL124W	AYR1	Induction Memory Not Affected	0.328691	0.000771425	0.267495	0.00267242	0.276588	0.000324567	0.20164	0.00736163	0.81382	0.729024
YIL125W	KGD1	Induction Memory Not Affected	0.251459	0.000325968	0.199813	0.00312835	0.182291	0.000516843	0.138021	0.00517083	0.794617	0.757145
YIL136W	OM45	Induction Memory Not Affected	0.295966	0.000480142	0.222872	0.00187193	0.216115	0.000791797	0.132378	0.00394574	0.753034	0.612533
YIL146C	ECM37	Induction Memory Not Affected	0.626994	0.00200797	0.527737	0.0052605	0.365782	0.000739082	0.266981	0.0128409	0.841695	0.729891
YIL160C	POT1	Induction Memory Not Affected	0.0786106	0.00325435	0.0660933	0.00379869	0	0.00264249	0.0195963	0.00896399	0.840768	Inf
YIR032C	DAL3	Induction Memory Not Affected	0.422438	0	0.346697	0.00490124	0.243115	0	0.149822	0.0090084	0.820704	0.616259
YIR036C	IRC24	Induction Memory Not Affected	0.251163	0.000868378	0.21753	0.0031879	0.193129	0.000824665	0.140089	0.00516885	0.86609	0.725364
YIR038C	GTT1	Induction Memory Not Affected	0.129745	0.000273446	0.0865675	0.00184549	0.0884117	0.00127966	0.0813252	0.00737856	0.667214	0.919847
YIR039C	YPS6	Induction Memory Not Affected	0.33362	0.00222537	0.274626	0.0021676	0.307346	0.00139323	0.210725	0.00487961	0.823171	0.68563
YJL057C	IKS1	Induction Memory Not Affected	0.591755	0	0.458178	0.00438288	0.4144	0.00065423	0.297599	0.00947264	0.774271	0.718144
YJL070C	YJL070C	Induction Memory Not Affected	0.528096	0.000534179	0.442553	0.00451698	0.355905	0.00053676	0.275825	0.00797353	0.838016	0.774996
YJL089W	SIP4	Induction Memory Not Affected	0.584299	0	0.398506	0.0166219	0.343335	0.0020832	0.249011	0.0206618	0.682025	0.725271
YJL102W	MEF2	Induction Memory Not Affected	0.546495	0.000997989	0.433467	0.00282902	0.329285	0.00136201	0.26608	0.00693964	0.793177	0.808052
YJL103C	GSM1	Induction Memory Not Affected	0.488936	0.00116546	0.33047	0.00288425	0.246033	0	0.228122	0.00645765	0.675896	0.927202
YJL132W	YJL132W	Induction Memory Not Affected	0.50214	0	0.474615	0.00619655	0.417458	0	0.289388	0.00879859	0.945184	0.693215
YJL137C	GLG2	Induction Memory Not Affected	0.340604	0	0.254163	0.000564962	0.216839	0	0.182649	0.00560055	0.746211	0.842326
YJL163C	YJL163C	Induction Memory Not Affected	0.578799	0	0.389964	0.00352612	0.369642	0	0.276256	0.00741608	0.673747	0.747361
YJL164C	TPK1	Induction Memory Not Affected	0.278291	0.000605568	0.207414	0.00399442	0.211658	0.000744309	0.171296	0.00611254	0.745313	0.809306
YJL185C	YJL185C	Induction Memory Not Affected	0.507349	0	0.30034	0.00196847	0.322231	0	0.229044	0.00842055	0.591979	0.710807
YJL206C	YJL206C	Induction Memory Not Affected	0.654383	0	0.521846	0.00520169	0.44968	0.000633702	0.313184	0.0105991	0.797462	0.696459
YJR008W	YJR008W	Induction Memory Not Affected	0.552421	0.000189393	0.386908	0.00288229	0.39447	0.00050272	0.23412	0.00587622	0.700386	0.593504
YJR033C	RAV1	Induction Memory Not Affected	0.464319	0.00112851	0.362709	0.00420507	0.345225	0.000965749	0.266303	0.0103063	0.781164	0.77139
YJR039W	YJR039W	Induction Memory Not Affected	0.57226	0.00138846	0.448302	0.00474451	0.371925	0.00169167	0.309102	0.00729442	0.783388	0.831087
YJR044C	VPS55	Induction Memory Not Affected	0.358467	0.00278916	0.300055	0.0035494	0.27734	0	0.202776	0.00625265	0.837052	0.731144
YJR059W	PTK2	Induction Memory Not Affected	0.485034	0.000343285	0.400392	0.00335189	0.351675	0.0011214	0.247093	0.00472104	0.825493	0.702617
YJR066W	TOR1	Induction Memory Not Affected	0.508351	0.00159158	0.422971	0.00407606	0.35179	0.000753624	0.251048	0.00927845	0.832045	0.713629
YJR073C	OPI3	Induction Memory Not Affected	0.196494	0.000276165	0.161168	0.00316804	0.175626	0.000784605	0.117056	0.00764086	0.820218	0.666511
YJR098C	YJR098C	Induction Memory Not Affected	0.615508	0.00100399	0.529812	0.00458335	0.413457	0	0.28504	0.007236	0.860772	0.689408
YJR120W;YJR121W	YJR120W;ATP2	Induction Memory Not Affected	0.216663	0.00094459	0.16451	0.0027366	0.188592	0.000646773	0.143392	0.00524998	0.759292	0.760332
YJR122W	CAF17	Induction Memory Not Affected	0.57329	0	0.501406	0.00208757	0.440245	0.00160142	0.290034	0.0116078	0.874612	0.658801
YJR125C	ENT3	Induction Memory Not Affected	0.3711	0.00203243	0.310626	0.00293058	0.276068	0.000448327	0.198608	0.00614631	0.837042	0.719415
YJR130C	STR2	Induction Memory Not Affected	0.536437	0.00151513	0.441547	0.00393698	0.355172	0.000353104	0.27668	0.00652478	0.823111	0.779002
YKL016C	ATP7	Induction Memory Not Affected	0.312997	0.00143736	0.263717	0.00218428	0.212898	0.000697313	0.177919	0.0039115	0.842553	0.835702
YKL034W	TUL1	Induction Memory Not Affected	0.56729	0.00229198	0.503392	0.00396832	0.413855	0.00141377	0.319861	0.00884533	0.887364	0.77288
YKL085W	MDH1	Induction Memory Not Affected	0.250097	0.000966286	0.181763	0.00269823	0.187388	0.000465783	0.141987	0.00399734	0.726773	0.757718
YKL091C	YKL091C	Induction Memory Not Affected	0.438601	0.00083751	0.354347	0.00175255	0.315843	0.000462112	0.223519	0.00471448	0.807902	0.70769
YKL093W	MBR1	Induction Memory Not Affected	0.549477	0.00239791	0.405722	0.00770841	0.378655	0	0.150334	0.00747378	0.738378	0.39702
YKL100C	YKL100C	Induction Memory Not Affected	0.378454	0.00132062	0.329148	0.0031661	0.330733	0.00051821	0.233655	0.00631095	0.869716	0.706476
YKL103C	LAP4	Induction Memory Not Affected	0.2309	0.000484106	0.189845	0.00234732	0.214379	0	0.173003	0.00713633	0.822197	0.806994
YKL107W	YKL107W	Induction Memory Not Affected	0.183321	0	0.356394	0.00143672	0.384021	0	0.0452176	0.0063326	1.9441	0.117748
YKL121W	YKL121W	Induction Memory Not Affected	0.572381	0.00169137	0.45718	0.00469801	0.385543	0.00154907	0.276341	0.00576015	0.798734	0.716759
YKL124W;YKL123W	SSH4;YKL123W	Induction Memory Not Affected	0.667988	0.00160253	0.54256	0.00451204	0.443108	0.000508265	0.322063	0.00735487	0.81223	0.726829
YKL129C	MYO3	Induction Memory Not Affected	0.415232	0.00104495	0.331714	0.00574706	0.294651	0.000228622	0.233337	0.00897991	0.798864	0.79191
YKL133C	YKL133C	Induction Memory Not Affected	0.597864	0.00108222	0.438121	0.00702464	0.369336	0	0.280844	0.00530008	0.732809	0.760404
YKL140W	TGL1	Induction Memory Not Affected	0.442454	0.00108224	0.375814	0.00280428	0.314141	0.000475847	0.247506	0.00663242	0.849385	0.787882
YKL141W	SDH3	Induction Memory Not Affected	0.291398	0.00149147	0.24745	0.00223699	0.23046	0.000708746	0.166261	0.00762903	0.849181	0.721433
YKL146W	AVT3	Induction Memory Not Affected	0.57834	0.00175666	0.481358	0.00196488	0.390474	0.000369138	0.281553	0.00576592	0.83231	0.721055
YKL148C	SDH1	Induction Memory Not Affected	0.418854	0.000333998	0.304732	0.00355906	0.282378	0.000534068	0.207331	0.00595064	0.727537	0.734233
YKL151C	YKL151C	Induction Memory Not Affected	0.209509	0.000708269	0.16843	0.00181476	0.175671	0.000223797	0.123961	0.0028896	0.803929	0.705638
YKL162C	YKL162C	Induction Memory Not Affected	0.681988	0.00213662	0.509725	0.00315563	0.48239	0	0.356014	0.00676316	0.74741	0.738022
YKL163W	PIR3	Induction Memory Not Affected	0.655216	0.0113497	0.474681	0.00370329	0.304171	0.00158723	0.232707	0.00454525	0.724464	0.765053
YKL171W	YKL171W	Induction Memory Not Affected	0.676579	0.00210145	0.523256	0.0026755	0.431997	0	0.30561	0.00720771	0.773385	0.707435
YKL188C	PXA2	Induction Memory Not Affected	0.627698	0.000666653	0.476868	0.00596796	0.449505	0.00248766	0.311623	0.0100125	0.759709	0.693258
YKL188C	PXA2	Induction Memory Not Affected	0.627698	0.000666653	0.476868	0.00596796	0.449505	0.00248766	0.311623	0.0100125	0.759709	0.693258
YKL189W	HYM1	Induction Memory Not Affected	0.695762	0	0.471231	0.00171817	0.512181	0.00118199	0.3784	0.00785808	0.677288	0.738802
YKL221W	MCH2	Induction Memory Not Affected	0.207605	0	0.182855	0	0.256624	0	0.220994	0.0118428	0.880782	0.861161
YKR016W	FMP13	Induction Memory Not Affected	0.527543	0.00143063	0.4397	0.00212287	0.423377	0.00110278	0.304384	0.00463799	0.833487	0.718943
YKR031C	SPO14	Induction Memory Not Affected	0.566862	0.0012454	0.471511	0.00366423	0.395949	0.000616891	0.288734	0.00830362	0.831791	0.729221
YKR039W	GAP1	Induction Memory Not Affected	0.463942	0.00934185	0.328681	0.0121543	0.306438	0.00134947	0.206204	0.0160817	0.708454	0.672907
YKR049C	FMP46	Induction Memory Not Affected	0.225144	0	0.18996	0.00266048	0.194462	0	0.125784	0.00247245	0.843726	0.646828
YKR055W;YKR056W	RHO4;TRM2	Induction Memory Not Affected	0.632106	0.00165833	0.513424	0.0036826	0.427648	0.00070322	0.319954	0.0118654	0.812243	0.74817
YKR058W	GLG1	Induction Memory Not Affected	0.549982	0.000739082	0.445644	0.00298138	0.377577	0	0.292682	0.00664021	0.810289	0.775159
YKR067W	GPT2	Induction Memory Not Affected	0.54938	0.00254245	0.464666	0.00382278	0.435931	0.00039494	0.336316	0.00604469	0.8458	0.771488
YKR076W	ECM4	Induction Memory Not Affected	0.234187	0	0.151963	0.00236234	0.15778	0.00138307	0.100053	0.00957411	0.648897	0.634126
YKR089C	TGL4	Induction Memory Not Affected	0.629005	0.0014809	0.522382	0.00407996	0.426647	0.000238117	0.313967	0.00819782	0.830489	0.735895
YKR096W	YKR096W	Induction Memory Not Affected	0.647361	0.00173035	0.531396	0.00588952	0.479879	0.00110083	0.329203	0.0066998	0.820866	0.686012
YKR098C	UBP11	Induction Memory Not Affected	0.467934	0.00417451	0.390603	0.00577212	0.272464	0.000267521	0.234565	0.00575678	0.834738	0.860904
YKR102W	FLO10	Induction Memory Not Affected	0.685133	0.00320497	0.518584	0.00337692	0.410507	0	0.27627	0.0038852	0.75691	0.672997
YLL001W	DNM1	Induction Memory Not Affected	0.540509	0.00129573	0.442499	0.00513006	0.402842	0.00115116	0.300802	0.00618331	0.81867	0.746699
YLL006W	MMM1	Induction Memory Not Affected	0.540888	0.00134588	0.452419	0.0016	0.384029	0.000369545	0.302974	0.00736677	0.836438	0.788935
YLL013C	PUF3	Induction Memory Not Affected	0.564916	0	0.487365	0.00267527	0.420476	0.00436082	0.344179	0.0189651	0.862721	0.818547
YLL015W	BPT1	Induction Memory Not Affected	0.41874	0.00186369	0.347771	0.0035668	0.301246	0.00048344	0.230976	0.00715822	0.830518	0.766737
YLR001C	YLR001C	Induction Memory Not Affected	0.510568	0.00135683	0.417392	0.00396988	0.401495	0.0007878	0.285388	0.00879834	0.817504	0.710813
YLR038C	COX12	Induction Memory Not Affected	0.299527	0.00460743	0.264623	0.00357024	0.20989	0.000721485	0.154374	0.00355434	0.883472	0.735499
YLR070C	XYL2	Induction Memory Not Affected	0.464167	0	0.365407	0.0036587	0.291881	0.0018017	0.236017	0.00675695	0.787232	0.808609
YLR072W	YLR072W	Induction Memory Not Affected	0.528192	0.00202836	0.4391	0.00329518	0.355078	0.000452278	0.267692	0.00683013	0.831326	0.753896
YLR080W	EMP46	Induction Memory Not Affected	0.37873	0.0011074	0.272528	0.00233525	0.239644	0.000546439	0.222936	0.00514863	0.719582	0.930282
YLR081W	GAL2	Induction Memory Not Affected	0.440337	0.0350222	0.00740576	0.0126788	0.193618	0	0.137017	0.0204603	0.0168184	0.707667
YLR089C	ALT1	Induction Memory Not Affected	0.366031	0.00629022	0.290384	0.00539655	0.262228	0.000879784	0.208502	0.0114957	0.793331	0.795115
YLR122C;YLR123C	YLR122C;YLR123C	Induction Memory Not Affected	0.582846	0	0.537097	0.0020963	0.470102	0	0.23489	0.00345058	0.921508	0.499657
YLR128W	DCN1	Induction Memory Not Affected	0.456518	0	0.347541	0.00213662	0.322391	0.00254434	0.230159	0.00589368	0.761286	0.713912
YLR149C	YLR149C	Induction Memory Not Affected	0.486416	0.00106968	0.272524	0.00310135	0.273275	0.000769065	0.192506	0.00700865	0.56027	0.704438
YLR151C	PCD1	Induction Memory Not Affected	0.533557	0.00332215	0.459528	0.00396073	0.397879	0	0.250925	0.00977009	0.861255	0.630657
YLR164W	YLR164W	Induction Memory Not Affected	0.729098	0	0.455898	0.00472076	0.313638	0	0.285522	0.00785532	0.62529	0.910356
YLR165C	PUS5	Induction Memory Not Affected	0.621191	0	0.425726	0.00490767	0.410623	0	0.293157	0.00355178	0.685338	0.713932
YLR173W	YLR173W	Induction Memory Not Affected	0.615969	0.00113375	0.514664	0.00195289	0.382838	0.00124018	0.281627	0.00590597	0.835535	0.735628
YLR178C	TFS1	Induction Memory Not Affected	0.16627	0.000674095	0.157398	0.00153831	0.101037	0.000101719	0.0743118	0.0023959	0.946643	0.735489
YLR202C;YLR203C	YLR202C;MSS51	Induction Memory Not Affected	0.385507	0.00117149	0.346429	0.00273	0.322909	0.000296031	0.253704	0.00712266	0.898634	0.785681
YLR267W	BOP2	Induction Memory Not Affected	0.452251	0.00176658	0.310772	0.00472377	0.322486	0.00318742	0.22555	0.0100327	0.687169	0.699409
YLR270W	DCS1	Induction Memory Not Affected	0.259403	0.000823213	0.201355	0.00279643	0.173136	0.00054083	0.139882	0.00513127	0.776224	0.80793
YLR280C;YLR281C	YLR280C;YLR281C	Induction Memory Not Affected	0.329522	0.00343607	0.344891	0.00296283	0.226628	0.00159482	0.141764	0.00523997	1.04664	0.625536
YLR284C	ECI1	Induction Memory Not Affected	0.407981	0.00224357	0.380392	0.00321813	0.308255	0	0.245429	0.00991945	0.932377	0.796188
YLR289W	GUF1	Induction Memory Not Affected	0.653885	0.00221957	0.530044	0.0033946	0.478889	0.00069588	0.292171	0.014334	0.810608	0.610102
YLR294C;YLR295C	YLR294C;ATP14	Induction Memory Not Affected	0.525095	0.000739082	0.419607	0.00326733	0.372793	0.00423508	0.278371	0.00837824	0.799107	0.746717
YLR297W	YLR297W	Induction Memory Not Affected	0.627138	0.00533291	0.474779	0.00619056	0.497655	0.0010449	0.35188	0.00921866	0.757057	0.707075
YLR311C	YLR311C	Induction Memory Not Affected	0.31591	0	0	0	0.110742	0	0.0554631	0.012818	0	0.500832
YLR352W	YLR352W	Induction Memory Not Affected	0.567064	0.00126738	0.483835	0.00827688	0.399788	0	0.313247	0.00983304	0.853228	0.783533
YLR356W	YLR356W	Induction Memory Not Affected	0.423198	0.00546359	0.331586	0.00430507	0.282403	0.00323593	0.242934	0.0144667	0.783522	0.86024
YLR371W	ROM2	Induction Memory Not Affected	0.642899	0.00171124	0.511554	0.00398049	0.450591	0.00140667	0.310643	0.00732886	0.795698	0.689412
YLR377C	FBP1	Induction Memory Not Affected	0.0739919	0	0.0713776	0	0.0971239	0	0.132761	0	0.964668	1.36692
YLR393W;YLR394W	ATP10;CST9	Induction Memory Not Affected	0.663287	0.00148803	0.534147	0.00769655	0.453455	0.0013495	0.304291	0.0101766	0.805302	0.671051
YLR395C	COX8	Induction Memory Not Affected	0.34032	0.000754131	0.25765	0.00393697	0.282551	0.000639783	0.181466	0.00592226	0.757079	0.642242
YLR425W	TUS1	Induction Memory Not Affected	0.64956	0.00182279	0.56328	0.00512864	0.438459	0.00136609	0.364081	0.0123489	0.867172	0.830365
YLR436C	ECM30	Induction Memory Not Affected	0.691482	0.00283003	0.575382	0.00579927	0.48654	0.00196672	0.358864	0.0120467	0.8321	0.737583
YLR446W	YLR446W	Induction Memory Not Affected	0.764125	0.00409034	0.643831	0.00489675	0.413073	0	0.308843	0.0085279	0.842573	0.747673
YML020W	YML020W	Induction Memory Not Affected	0.589106	0.00195129	0.463314	0.00200899	0.388438	0.000677493	0.292499	0.00649178	0.78647	0.753014
YML029W	USA1	Induction Memory Not Affected	0.615195	0.00207659	0.516355	0.00571142	0.452408	0.00101296	0.303914	0.00772297	0.839336	0.67177
YML030W	YML030W	Induction Memory Not Affected	0.342606	0	0.256706	0.00170637	0.253648	0	0.167125	0.00511612	0.749275	0.658884
YML054C	CYB2	Induction Memory Not Affected	0.469863	0.00328447	0.416817	0.00443045	0.24211	0.00523533	0.116603	0.00674446	0.887103	0.48161
YML057W	CMP2	Induction Memory Not Affected	0.463666	0.00199599	0.39366	0.00333678	0.321426	0.00103253	0.258379	0.0090262	0.849018	0.803853
YML091C	RPM2	Induction Memory Not Affected	0.664608	0.0020438	0.532461	0.00545141	0.418175	0.00153761	0.310608	0.00981856	0.801165	0.742769
YML120C	NDI1	Induction Memory Not Affected	0.663476	0.000855793	0.546001	0.00433692	0.484453	0.00098924	0.344299	0.00716979	0.82294	0.710696
YML128C	MSC1	Induction Memory Not Affected	0.420927	0.000616211	0.281654	0.00192694	0.277988	0.000868166	0.177276	0.00352505	0.669127	0.637711
YML131W	YML131W	Induction Memory Not Affected	0.2183	0.000982309	0.171394	0.00335092	0.164395	0.00079609	0.111219	0.00748343	0.785132	0.676535
YMR031C	YMR031C	Induction Memory Not Affected	0.394349	0.00064929	0.335415	0.00258533	0.289922	0.000970153	0.217299	0.00583441	0.850556	0.749509
YMR041C	ARA2	Induction Memory Not Affected	0.49057	0.00200797	0.394416	0.00361357	0.353127	0	0.270559	0.00572814	0.803995	0.766182
YMR052C-A;YMR053C	YMR052C-A;STB2	Induction Memory Not Affected	0.539514	0.000914482	0.43701	0.00773776	0.341797	0.00120855	0.244244	0.00926414	0.810007	0.714589
YMR087W	YMR087W	Induction Memory Not Affected	0.520491	0.00320497	0.435118	0.00189305	0.356026	0.000900877	0.253962	0.00484512	0.835976	0.713325
YMR090W	YMR090W	Induction Memory Not Affected	0.50061	0.000380948	0.404215	0.00237947	0.402072	0.001651	0.288243	0.00521232	0.807446	0.716894
YMR094W;YMR096W	CTF13;SNZ1	Induction Memory Not Affected	0.591546	0.00335918	0.446202	0.00408	0.365666	0.000496764	0.244372	0.010566	0.754298	0.668292
YMR095C	SNO1	Induction Memory Not Affected	0.177029	0	0.316044	0	0.0507352	0	0.121536	0.00694372	1.78527	2.39549
YMR103C;YMR104C	YMR103C;YPK2	Induction Memory Not Affected	0.62236	0.000527195	0.498736	0.00194634	0.406553	0.00032087	0.295423	0.0061496	0.801362	0.726654
YMR107W	SPG4	Induction Memory Not Affected	0.147295	0.000304411	0.0317309	0.00177708	0.103048	0.00018716	0.0557622	0.00400207	0.215425	0.541128
YMR110C	HFD1	Induction Memory Not Affected	0.40529	0.00080839	0.33365	0.00350936	0.288513	0.00039135	0.221009	0.00501767	0.823237	0.766027
YMR139W	RIM11	Induction Memory Not Affected	0.450056	0.000851893	0.370401	0.00208302	0.333099	0.000821373	0.224707	0.00579466	0.823011	0.674596
YMR148W	YMR148W	Induction Memory Not Affected	0.48682	0.00479582	0.443549	0.00725622	0.374198	0	0.318052	0.00993574	0.911115	0.849957
YMR152W	YIM1	Induction Memory Not Affected	0.313661	0.000505043	0.286722	0.00268998	0.262768	0.000487322	0.19612	0.00803909	0.914116	0.746362
YMR155W	YMR155W	Induction Memory Not Affected	0.580744	0	0.4581	0.00283002	0.42734	0.000491635	0.325322	0.00517273	0.788815	0.761272
YMR160W	YMR160W	Induction Memory Not Affected	0.646749	0.000697335	0.519227	0.00405526	0.45365	0.000583761	0.356853	0.0093824	0.802826	0.786625
YMR164C	MSS11	Induction Memory Not Affected	0.624204	0	0.511364	0.00351794	0.490017	0	0.330698	0.0101098	0.819226	0.674871
YMR170C	ALD2	Induction Memory Not Affected	0.261483	0.000619567	0.252321	0.00134672	0.204981	0.000729379	0.139426	0.0037807	0.964962	0.680188
YMR171C	YMR171C	Induction Memory Not Affected	0.643712	0.000495287	0.527684	0.00414587	0.449135	0.000349036	0.308441	0.00766302	0.819752	0.686745
YMR174C	PAI3	Induction Memory Not Affected	0.178256	0	0.12312	0.00185708	0.0943189	0	0.125712	0.00173274	0.690689	1.33284
YMR175W	SIP18	Induction Memory Not Affected	0.127849	0	0.259254	0.00335595	0.0925258	0.00336666	0.0360429	0.00516171	2.02781	0.389544
YMR191W	SPG5	Induction Memory Not Affected	0.337802	0.000361137	0.275909	0.00283179	0.221048	0.000853235	0.174662	0.00829517	0.816776	0.790154
YMR194C-B;YMR194C-A	YMR194C-B;YMR194C-A	Induction Memory Not Affected	0.304837	0.00984256	0.218246	0.0188074	0.135899	0.0154165	0.108571	0.0191674	0.715941	0.798912
YMR206W	YMR206W	Induction Memory Not Affected	0.453192	0	0.0894438	0.00549294	0.183214	0.00185314	0.0590064	0.00590678	0.197364	0.322063
YMR250W	GAD1	Induction Memory Not Affected	0.312406	0.00114647	0.171271	0.00297648	0.253017	0.000536142	0.119594	0.00447001	0.548233	0.472671
YMR256C	COX7	Induction Memory Not Affected	0.288199	0.000762759	0.250895	0.00320962	0.223646	0.000520825	0.151872	0.00306935	0.870564	0.679071
YMR257C	PET111	Induction Memory Not Affected	0.714611	0.00809022	0.624608	0.00585915	0.530014	0.000936303	0.371362	0.0127258	0.874054	0.700664
YMR280C	CAT8	Induction Memory Not Affected	0.560088	0.00123571	0.424609	0.00632685	0.348863	0.00135101	0.251113	0.0109599	0.758111	0.719802
YMR297W	PRC1	Induction Memory Not Affected	0.131772	0.00063934	0.115987	0.00192486	0.105223	0.000496537	0.0816152	0.00347892	0.880212	0.77564
YMR304W	UBP15	Induction Memory Not Affected	0.320821	0.000581731	0.277344	0.00439209	0.228871	0.000822194	0.17659	0.0080552	0.864483	0.771572
YNL011C	YNL011C	Induction Memory Not Affected	0.576109	0.00415356	0.471997	0.00325835	0.407062	0	0.315228	0.0049087	0.819285	0.774399
YNL014W	HEF3	Induction Memory Not Affected	0.562453	0.00169631	0.408721	0.003906	0.335486	0.00137294	0.235014	0.00498473	0.726676	0.700518
YNL025C	SSN8	Induction Memory Not Affected	0.674003	0.00291321	0.558596	0.00452457	0.473694	0	0.323401	0.00754685	0.828774	0.682721
YNL036W	NCE103	Induction Memory Not Affected	0.665617	0.00141929	0.561316	0.00507977	0.457919	0.00100325	0.350418	0.00989763	0.843302	0.765239
YNL043C	YNL043C	Induction Memory Not Affected	0.531797	0	0.462341	0.00515546	0.450671	0	0.234279	0.00870098	0.869393	0.519844
YNL045W	YNL045W	Induction Memory Not Affected	0.267512	0.00131514	0.221109	0.00196103	0.203345	0.000391649	0.172865	0.00491046	0.82654	0.850106
YNL052W	COX5A	Induction Memory Not Affected	0.401379	0.00242105	0.368609	0.00211112	0.303063	0.00200877	0.215505	0.00426139	0.918356	0.711089
YNL104C	LEU4	Induction Memory Not Affected	0.274012	0.00148647	0.229726	0.00308378	0.202125	0.000352873	0.146279	0.00530758	0.838377	0.723706
YNL115C	YNL115C	Induction Memory Not Affected	0.265852	0.000628919	0.201191	0.00421545	0.189008	0.000506578	0.1586	0.00541709	0.756777	0.839115
YNL116W	DMA2	Induction Memory Not Affected	0.679829	0	0.615155	0.00953023	0.501433	0	0.341752	0.0158715	0.904867	0.68155
YNL125C	ESBP6	Induction Memory Not Affected	0.688925	0.00144716	0.572185	0.00471543	0.523216	0.00142926	0.360702	0.00877933	0.830548	0.689394
YNL159C	ASI2	Induction Memory Not Affected	0.509518	0	0.432565	0.00384262	0.369528	0	0.278366	0.010382	0.848969	0.753301
YNL200C	YNL200C	Induction Memory Not Affected	0.301286	0.00112043	0.263581	0.00300376	0.282608	0	0.180164	0.00503438	0.874853	0.637507
YNL202W	SPS19	Induction Memory Not Affected	0.242005	0	0.135696	0.00464589	0.0540554	0	0.0797456	0.00741887	0.560714	1.47526
YNL223W	ATG4	Induction Memory Not Affected	0.735613	0.00365396	0.557744	0.00428812	0.487583	0.000583761	0.355736	0.0100089	0.758204	0.72959
YNL242W	ATG2	Induction Memory Not Affected	0.532359	0.00136476	0.439924	0.0052486	0.383512	0.000732879	0.299609	0.0111494	0.826367	0.781225
YNL274C	GOR1	Induction Memory Not Affected	0.312696	0.000919031	0.203697	0.00349326	0.23643	0.00220236	0.171202	0.00538221	0.651422	0.72411
YNL277W	MET2	Induction Memory Not Affected	0.651772	0	0.55428	0.00672665	0.499417	0	0.369838	0.0312924	0.85042	0.740541
YNL321W	VNX1	Induction Memory Not Affected	0.603818	0.000928479	0.509501	0.00707029	0.45778	0.00230379	0.336001	0.00981799	0.843799	0.733979
YNR001C	CIT1	Induction Memory Not Affected	0.403912	0.00158055	0.314673	0.00290799	0.315281	0.000622054	0.239544	0.00510515	0.779063	0.759782
YNR002C	ATO2	Induction Memory Not Affected	0.628822	0.00160249	0.356976	0.00918987	0.350428	0.002801	0.225275	0.0265197	0.567691	0.642857
YNR073C	YNR073C	Induction Memory Not Affected	0.57928	0.00165008	0.504036	0.00662512	0.360493	0.000750734	0.286808	0.0107581	0.870106	0.7956
YOL025W	LAG2	Induction Memory Not Affected	0.690069	0.0011223	0.557617	0.00467875	0.457175	0.0014684	0.312936	0.00876281	0.80806	0.684501
YOL042W	NGL1	Induction Memory Not Affected	0.624792	0.00150147	0.458575	0.00582796	0.412337	0.000986179	0.309959	0.00452874	0.733964	0.751713
YOL052C-A	DDR2	Induction Memory Not Affected	0.244867	0	0.0656668	0.00246152	0.154642	0.0015864	0.0647621	0.00511705	0.268173	0.418789
YOL071W	EMI5	Induction Memory Not Affected	0.42779	0.00186228	0.372153	0.00262874	0.361308	0	0.257849	0.00644271	0.869944	0.713655
YOL082W	ATG19	Induction Memory Not Affected	0.422387	0.00163901	0.331698	0.00261716	0.327014	0.000688211	0.237586	0.00477071	0.785292	0.72653
YOL083W	YOL083W	Induction Memory Not Affected	0.359992	0.0017871	0.264039	0.00331652	0.196527	0	0.190027	0.00636559	0.733459	0.966925
YOL087C	YOL087C	Induction Memory Not Affected	0.571917	0.000709187	0.455432	0.00371603	0.420204	0.0013716	0.297787	0.00879616	0.796325	0.708671
YOL113W	SKM1	Induction Memory Not Affected	0.447799	0.0013791	0.360641	0.00376438	0.305288	0.00103158	0.243138	0.00822695	0.805364	0.796421
YOL117W	RRI2	Induction Memory Not Affected	0.573698	0	0.485493	0.00427514	0.376212	0.000423544	0.305107	0.00510289	0.846251	0.810999
YOL119C	MCH4	Induction Memory Not Affected	0.397859	0	0.336465	0.00576436	0.310661	0.000881149	0.236666	0.0137535	0.84569	0.761814
YOL147C	PEX11	Induction Memory Not Affected	0.476055	0.0020963	0.400639	0.00104163	0.268951	0	0.241586	0.00733004	0.841581	0.898253
YOR003W	YSP3	Induction Memory Not Affected	0.450768	0.00130203	0.308581	0.0055416	0.301394	0.00117781	0.205352	0.0123725	0.684568	0.681343
YOR003W	YSP3	Induction Memory Not Affected	0.450768	0.00130203	0.308581	0.0055416	0.301394	0.00117781	0.205352	0.0123725	0.684568	0.681343
YOR008C	SLG1	Induction Memory Not Affected	0.530908	0.00138404	0.453616	0.00377562	0.395238	0.000572983	0.284937	0.00614385	0.854415	0.720924
YOR018W	ROD1	Induction Memory Not Affected	0.686911	0.00315657	0.570048	0.00814877	0.480774	0.00128227	0.376753	0.0117092	0.829872	0.783639
YOR030W;YOR031W	DFG16;CRS5	Induction Memory Not Affected	0.613778	0.00206381	0.487448	0.00203493	0.419257	0.000406995	0.32724	0.00612294	0.794177	0.780524
YOR032W-A	YOR032W-A	Induction Memory Not Affected	0.633971	0.00243291	0.469323	0.000820998	0.397845	0	0.25092	0.00746903	0.740291	0.630699
YOR040W	GLO4	Induction Memory Not Affected	0.304899	0	0.252771	0.00081102	0.223904	0	0.167678	0.00807784	0.829031	0.748884
YOR084W	YOR084W	Induction Memory Not Affected	0.569575	0	0.417369	0.00426632	0.328132	0.00110738	0.238978	0.0123586	0.732772	0.7283
YOR086C	TCB1	Induction Memory Not Affected	0.277885	0.00086923	0.228206	0.00313515	0.195909	0.000696123	0.152669	0.00467928	0.821225	0.779285
YOR114W	YOR114W	Induction Memory Not Affected	0.590762	0	0.617145	0.00204486	0.307328	0	0.270908	0.00368585	1.04466	0.881493
YOR120W	GCY1	Induction Memory Not Affected	0.511148	0.000897257	0.408315	0.00486474	0.30843	0.000322204	0.249788	0.0116931	0.798819	0.80987
YOR138C	RUP1	Induction Memory Not Affected	0.535069	0.00191781	0.440442	0.00380616	0.366926	0.00041994	0.248771	0.0041427	0.82315	0.677986
YOR142W	LSC1	Induction Memory Not Affected	0.180303	0.000802804	0.142409	0.00291167	0.132857	0.000530688	0.10522	0.00510589	0.78983	0.79198
YOR173W	DCS2	Induction Memory Not Affected	0.302858	0.00133748	0.196215	0.00258323	0.241516	0.00129672	0.127684	0.00405265	0.647879	0.528678
YOR185C	GSP2	Induction Memory Not Affected	0.145051	0.00251563	0.122381	0.00319584	0.121566	0	0.0979868	0.00662015	0.843709	0.806037
YOR215C	YOR215C	Induction Memory Not Affected	0.354498	0.00083114	0.266546	0.00329027	0.266841	0.000486615	0.208094	0.00365435	0.751896	0.779841
YOR227W	YOR227W	Induction Memory Not Affected	0.473651	0.00279928	0.39699	0.00393836	0.369836	0.000484025	0.280691	0.0077993	0.838149	0.758961
YOR228C	YOR228C	Induction Memory Not Affected	0.55116	0.00216171	0.454193	0.00192268	0.379075	0.000613872	0.277808	0.00690641	0.824067	0.732859
YOR245C	DGA1	Induction Memory Not Affected	0.47268	0.00194597	0.433315	0.00458374	0.353163	0.000551872	0.270214	0.00669397	0.91672	0.765126
YOR289W	YOR289W	Induction Memory Not Affected	0.379281	0.000823025	0.24664	0.00214311	0.233846	0.00114546	0.207058	0.00577529	0.650282	0.885445
YOR302W;YOR303W	YOR302W;CPA1	Induction Memory Not Affected	0.644438	0.00328078	0.571545	0.00394145	0.46516	0.00148727	0.350846	0.00890469	0.886888	0.754248
YOR328W	PDR10	Induction Memory Not Affected	0.376557	0.000407495	0.299761	0.00310325	0.259726	0.00055013	0.190402	0.00600799	0.796058	0.733086
YOR328W	PDR10	Induction Memory Not Affected	0.376557	0.000407495	0.299761	0.00310325	0.259726	0.00055013	0.190402	0.00600799	0.796058	0.733086
YOR329C	SCD5	Induction Memory Not Affected	0.599533	0.00136553	0.481309	0.00383392	0.434417	0.00103696	0.28258	0.0084983	0.802807	0.650482
YOR354C	MSC6	Induction Memory Not Affected	0.57192	0.00336389	0.486057	0.00582902	0.417144	0.00341771	0.344738	0.0102476	0.849869	0.826423
YOR358W	HAP5	Induction Memory Not Affected	0.406904	0	0.331384	0	0.298752	0	0.277221	0.00592539	0.814404	0.927928
YOR364W;YOR366W	YOR364W;YOR366W	Induction Memory Not Affected	0.636522	0	0.539458	0.00451028	0.410628	0	0.28465	0.0125883	0.847509	0.693206
YOR374W	ALD4	Induction Memory Not Affected	0.441917	0.001885	0.297845	0.00404748	0.33071	0.00138092	0.207398	0.00801247	0.673984	0.627129
YOR380W	RDR1	Induction Memory Not Affected	0.694976	0.00323055	0.537455	0.00904999	0.432616	0	0.306033	0.0117028	0.773344	0.707403
YPL003W	ULA1	Induction Memory Not Affected	0.496007	0	0.412943	0.0038153	0.314732	0.000237246	0.234279	0.00495329	0.832535	0.744378
YPL004C	LSP1	Induction Memory Not Affected	0.273557	0.000651286	0.203494	0.00267465	0.208015	0.000788017	0.145879	0.00521135	0.743882	0.701294
YPL006W	NCR1	Induction Memory Not Affected	0.24875	0.000760237	0.189454	0.00316066	0.189275	0.000582299	0.155057	0.00714457	0.761626	0.819216
YPL060W	LPE10	Induction Memory Not Affected	0.670928	0.00321642	0.549094	0.00536229	0.433259	0.0012099	0.333872	0.00551662	0.81841	0.770607
YPL087W	YDC1	Induction Memory Not Affected	0.366851	0.000477319	0.303237	0.00273705	0.298165	0.00066298	0.237871	0.00610089	0.826595	0.797783
YPL092W	SSU1	Induction Memory Not Affected	0.453604	0	0.355345	0.00218601	0.327104	0.000507349	0.252832	0.00907401	0.783381	0.772939
YPL097W	MSY1	Induction Memory Not Affected	0.640358	0.000893631	0.585772	0.003089	0.526611	0.000509676	0.334738	0.00952273	0.914757	0.635645
YPL109C	YPL109C	Induction Memory Not Affected	0.723193	0.00269834	0.567091	0.00394143	0.443683	0	0.354092	0.013342	0.784148	0.798073
YPL110C	GDE1	Induction Memory Not Affected	0.407219	0.00173652	0.334588	0.00165217	0.293663	0.000759728	0.220382	0.00501479	0.821641	0.750459
YPL113C	YPL113C	Induction Memory Not Affected	0.550252	0.00138883	0.439843	0.00196767	0.250379	0	0.275786	0.00458632	0.799348	1.10148
YPL116W	HOS3	Induction Memory Not Affected	0.637245	0.0012157	0.51609	0.00461976	0.435272	0.000303856	0.28783	0.00560451	0.809878	0.661264
YPL119C	DBP1	Induction Memory Not Affected	0.567046	0.00119043	0.463553	0.00294495	0.342773	0.000764508	0.269705	0.00836106	0.817487	0.786833
YPL119C-A	YPL119C-A	Induction Memory Not Affected	0.61786	0.00680133	0.464015	0.00987934	0.399864	0	0.21597	0.0174293	0.751004	0.540109
YPL123C	RNY1	Induction Memory Not Affected	0.451376	0.000977503	0.366556	0.0038863	0.28442	0.000641636	0.223009	0.0063702	0.812086	0.784083
YPL134C	ODC1	Induction Memory Not Affected	0.372895	0.00145735	0.308672	0.0061468	0.281383	0	0.173561	0.00614492	0.827774	0.616815
YPL147W	PXA1	Induction Memory Not Affected	0.444659	0	0.32525	0.00434413	0.274222	0.00277441	0.169206	0.0103477	0.731461	0.617041
YPL147W	PXA1	Induction Memory Not Affected	0.444659	0	0.32525	0.00434413	0.274222	0.00277441	0.169206	0.0103477	0.731461	0.617041
YPL154C	PEP4	Induction Memory Not Affected	0.143434	0.000865377	0.113386	0.00263244	0.107402	0.000394742	0.0840542	0.00577722	0.790508	0.78261
YPL165C;YPL164C	SET6;MLH3	Induction Memory Not Affected	0.617606	0.00119687	0.536006	0.00178875	0.42709	0.00041101	0.30279	0.00537805	0.867877	0.708961
YPL166W	ATG29	Induction Memory Not Affected	0.592238	0.0010482	0.458974	0.00153183	0.367662	0.00033003	0.263355	0.00988141	0.774982	0.716297
YPL177C	CUP9	Induction Memory Not Affected	0.576372	0.00340076	0.471883	0.00637524	0.446869	0.000445627	0.307064	0.00754675	0.818712	0.687146
YPL188W	POS5	Induction Memory Not Affected	0.664074	0.00105817	0.575174	0.00433463	0.435099	0.000660053	0.342865	0.0155529	0.866129	0.788016
YPL196W	OXR1	Induction Memory Not Affected	0.523384	0.00116316	0.415575	0.0031122	0.403243	0.000476527	0.227024	0.00589744	0.794016	0.562995
YPL201C	YIG1	Induction Memory Not Affected	0.280679	0	0.256182	0.00407962	0.125234	0	0.135802	0.0111491	0.912723	1.08438
YPL222W	FMP40	Induction Memory Not Affected	0.366729	0.000257398	0.275266	0.00345042	0.260389	0.000666666	0.18372	0.00476764	0.750598	0.705561
YPL248C	GAL4	Induction Memory Not Affected	0.635259	0	0.503474	0.00592609	0.472308	0	0.343296	0.0107023	0.792549	0.726848
YPL257W	YPL257W	Induction Memory Not Affected	0.674416	0.0022521	0.584824	0.00418697	0.424885	0	0.313931	0.00294977	0.867157	0.738861
YPL271W	ATP15	Induction Memory Not Affected	0.251284	0.000992034	0.184336	0.00120335	0.191562	0	0.137849	0.0106458	0.733576	0.719607
YPR003C	YPR003C	Induction Memory Not Affected	0.609624	0.00113762	0.463756	0.00632105	0.410817	0	0.328574	0.012363	0.760725	0.799806
YPR005C	HAL1	Induction Memory Not Affected	0.457905	0.00444385	0.392336	0.00311512	0.326593	0	0.260425	0.00551194	0.856806	0.797399
YPR010C-A	YPR010C-A	Induction Memory Not Affected	0.310222	0.00153603	0.2597	0.00447053	0.216319	0	0.147723	0.00757025	0.837143	0.682894
YPR026W	ATH1	Induction Memory Not Affected	0.551467	0.00162598	0.431695	0.00513013	0.382051	0.000803655	0.264634	0.00639481	0.782812	0.692667
YPR042C	PUF2	Induction Memory Not Affected	0.695871	0.00469351	0.588657	0.00492371	0.504061	0.0016464	0.353006	0.00874096	0.845928	0.700324
YPR047W	MSF1	Induction Memory Not Affected	0.568954	0.000628919	0.471896	0.00253313	0.396501	0.00235104	0.304924	0.00880669	0.82941	0.769037
YPR098C	YPR098C	Induction Memory Not Affected	0.177873	0.00398777	0.154924	0.00181771	0.146713	0.000564006	0.110483	0.00952578	0.870977	0.753057
YPR140W	TAZ1	Induction Memory Not Affected	0.479228	0.00257236	0.417783	0.00425235	0.341007	0.00218617	0.290408	0.00775614	0.871783	0.851622
YPR151C	SUE1	Induction Memory Not Affected	0.305574	0.00469417	0.214673	0.00494817	0.202862	0	0.221329	0.0184655	0.702524	1.09103
YPR184W	GDB1	Induction Memory Not Affected	0.339237	0.00234719	0.190483	0.00391202	0.221698	0.00112389	0.146539	0.00729072	0.561504	0.660984
YPR191W	QCR2	Induction Memory Not Affected	0.319004	0.000636304	0.251676	0.0027619	0.257393	0.00128509	0.193205	0.00499291	0.788943	0.750622
YPR192W	AQY1	Induction Memory Not Affected	0.40072	0	0.178321	0	0.231751	0	0.259761	0.0281775	0.445001	1.12086
YPR201W	ARR3	Induction Memory Not Affected	0.664184	0	0.496854	0.00401308	0.426585	0.00129697	0.327808	0.0109493	0.748066	0.768447
YAL062W	GDH3	Induction Memory Attenuated	0.289817	0.00175051	0.184098	0.00179562	0.19264	0.00110738	0.159503	0.00789892	0.635222	0.827982
YGL156W	AMS1	Induction Memory Attenuated	0.240047	0.00109408	0.170535	0.00382876	0.13723	0.00232286	0.109785	0.010019	0.710426	0.800009
YHR096C	HXT5	Induction Memory Attenuated	0.0769392	0.0015765	0.0671901	0.00303848	0.0331102	0.000474152	0.0325863	0.00406726	0.873289	0.984178
YLL023C	YLL023C	Induction Memory Attenuated	0.367399	0.00246745	0.300933	0.00133413	0.275394	0.00189894	0.252452	0.00511127	0.81909	0.916696
YMR181C	YMR181C	Induction Memory Attenuated	0.521856	0.00446409	0.403045	0.00268534	0.390736	0.00166658	0.300653	0.00801761	0.772329	0.769454
YNL237W	YTP1	Induction Memory Attenuated	0.357876	0.000662677	0.340735	0.00394668	0.278843	0.00145419	0.254612	0.00750287	0.952104	0.913101
YNR064C	YNR064C	Induction Memory Attenuated	0.259262	0.013328	0.273167	0	0.224111	0	0.167669	0.0045039	1.05363	0.74815
YLR201C;YLR202C	COQ9;YLR202C	Induction with No Memory	0.363649	0.00225817	0.329428	0.00119722	0.268178	0	0.211435	0.00829687	0.905895	0.788411
YNL055C-tD(GUC)N	NA	Induction with No Memory	0.119966	0.00116429	0.101623	0.00246114	0.0900206	0.000464561	0.0763867	0.0049257	0.847098	0.848547
YPL192C;YPL191C	PRM3;YPL191C	Induction with No Memory	0.607486	0.00108574	0.549092	0.00291937	0.407708	0.000535897	0.326494	0.010277	0.903875	0.800804
YGR044C;YGR045C	RME1;YGR045C	Induction with No Memory	0.355176	0.000451974	0.302419	0.00172846	0.263826	0.000555244	0.226145	0.00462166	0.85146	0.857175
YOR014W;YOR015W	RTS1;YOR015W	Induction with No Memory	0.397817	0.00301468	0.3338	0.00288988	0.28901	0.000870116	0.229552	0.0064449	0.839077	0.794272
YAL001C	TFC3	Induction with No Memory	0.520989	0.000751463	0.413834	0.00359156	0.341337	0.000422718	0.256063	0.00674778	0.794323	0.750176
YAL030W	SNC1	Induction with No Memory	0.199601	0	0.189393	0.00359443	0.144647	0	0.0820038	0.0047432	0.948857	0.566925
YAL039C	CYC3	Induction with No Memory	0.54686	0.00223773	0.444148	0.00266572	0.397921	0.00222374	0.304795	0.00652563	0.812177	0.765968
YAL048C	GEM1	Induction with No Memory	0.632315	0.00127222	0.520996	0.00448232	0.457868	0.00105236	0.301066	0.00963115	0.82395	0.657538
YAL049C	YAL049C	Induction with No Memory	0.238592	0.00168301	0.205609	0.00264578	0.170539	0.00101566	0.131878	0.00886192	0.86176	0.773299
YAL051W	OAF1	Induction with No Memory	0.65857	0.00101709	0.575517	0.00423726	0.467476	0.00100771	0.34238	0.0096386	0.873889	0.732402
YAR042W	SWH1	Induction with No Memory	0.51677	0.00118718	0.427187	0.00244243	0.388381	0.00139886	0.279526	0.00900921	0.826647	0.719721
YBL038W	MRPL16	Induction with No Memory	0.639384	0.0019717	0.543793	0.0048824	0.488423	0.000571745	0.367088	0.00763411	0.850494	0.751579
YBL039W-B	YBL039W-B	Induction with No Memory	0.613376	0	0.551159	0.00526384	0.444343	0	0.320677	0.00808757	0.898565	0.721688
YBL050W	SEC17	Induction with No Memory	0.326918	0.000791761	0.291261	0.00242725	0.227972	0.000178157	0.189149	0.00576857	0.890928	0.829702
YBL059C-A	YBL059C-A	Induction with No Memory	0.379494	0.00344428	0.337456	0.00229833	0.310472	0.00151168	0.199762	0.0088312	0.889226	0.643414
YBL088C	TEL1	Induction with No Memory	0.583933	0.00061689	0.478625	0.00419943	0.381059	0.000537537	0.277594	0.00918505	0.819658	0.728479
YBL105C	PKC1	Induction with No Memory	0.580943	0.00204574	0.472142	0.0030506	0.393893	0.000386154	0.293563	0.00541611	0.812716	0.745286
YBR035C	PDX3	Induction with No Memory	0.191912	0.000621591	0.161652	0.00156709	0.119932	0.000884882	0.088851	0.00502921	0.842322	0.740843
YBR037C	SCO1	Induction with No Memory	0.619606	0.00321638	0.512513	0.00228743	0.479643	0.00069588	0.32504	0.00777146	0.827159	0.67767
YBR044C	TCM62	Induction with No Memory	0.616415	0	0.491968	0.00280433	0.436716	0.00049382	0.290914	0.0111091	0.798112	0.66614
YBR059C	AKL1	Induction with No Memory	0.432525	0.00135392	0.342712	0.00363514	0.312598	0.00102135	0.235633	0.00716428	0.792352	0.753789
YBR076C-A	YBR076C-A	Induction with No Memory	0.566524	0	0.45229	0.00338464	0.302391	0	0.246635	0.00230933	0.798359	0.815614
YBR103W	SIF2	Induction with No Memory	0.633851	0.000723843	0.534302	0.00424621	0.445847	0.000368727	0.31319	0.00734494	0.842945	0.70246
YBR105C	VID24	Induction with No Memory	0.63276	0.00190128	0.515079	0.00291721	0.486452	0.000709212	0.370278	0.00677964	0.814019	0.761182
YBR108W	YBR108W	Induction with No Memory	0.441734	0	0.353919	0.000905772	0.32358	0.00136049	0.220013	0.0102228	0.801204	0.679933
YBR120C	CBP6	Induction with No Memory	0.643397	0	0.572231	0.00494868	0.538277	0.00111107	0.385866	0.0124854	0.889391	0.716853
YBR123C	TFC1	Induction with No Memory	0.639636	0.00120769	0.529864	0.00160308	0.446022	0	0.324512	0.0104686	0.828385	0.72757
YBR137W	YBR137W	Induction with No Memory	0.302628	0.00115012	0.240458	0.00335378	0.201401	0.000626971	0.17018	0.00550734	0.794568	0.844983
YBR145W	ADH5	Induction with No Memory	0.496706	0.000962689	0.423551	0.00150041	0.385271	0	0.286409	0.00366434	0.852721	0.743397
YBR146W	MRPS9	Induction with No Memory	0.501724	0.00111908	0.434461	0.00368871	0.407506	0.00262231	0.305922	0.0105818	0.865937	0.750717
YBR149W	ARA1	Induction with No Memory	0.175819	0	0.134323	0.00160328	0.123271	0.000372372	0.0858283	0.00453577	0.763984	0.696257
YBR168W	PEX32	Induction with No Memory	0.578145	0.00260287	0.465093	0.00531883	0.397752	0.000859084	0.298125	0.010623	0.804459	0.749525
YBR185C	MBA1	Induction with No Memory	0.630075	0	0.559616	0.00730779	0.459072	0	0.358657	0.0042151	0.888174	0.781265
YBR204C	YBR204C	Induction with No Memory	0.403836	0.000770704	0.330021	0.00458879	0.285404	0.000241195	0.193279	0.00742584	0.817217	0.677212
YBR216C	YBP1	Induction with No Memory	0.638008	0.00101571	0.571442	0.0036491	0.450095	0.00165826	0.336865	0.00717718	0.895666	0.748431
YBR222C	PCS60	Induction with No Memory	0.270957	0.0009962	0.211606	0.00331279	0.209693	0.000757487	0.16792	0.00329119	0.78096	0.800787
YBR251W	MRPS5	Induction with No Memory	0.647422	0.000610489	0.54921	0.00369084	0.487089	0.00247128	0.329085	0.0089201	0.848303	0.675616
YBR262C	FMP51	Induction with No Memory	0.531454	0.00432886	0.459756	0.00302575	0.455022	0.00246299	0.331568	0.0080009	0.865091	0.728687
YCL004W	PGS1	Induction with No Memory	0.66597	0.00150823	0.495309	0.00187788	0.454192	0	0.334418	0.0165691	0.743741	0.736292
YCL008C	STP22	Induction with No Memory	0.563031	0	0.483969	0	0.43747	0	0.247593	0.00632871	0.859578	0.565966
YCL033C	YCL033C	Induction with No Memory	0.153808	0.00124883	0.126059	0.000400155	0.0943402	0	0.075437	0.00269712	0.819588	0.799627
YCL035C	GRX1	Induction with No Memory	0.17355	0.000546855	0.144399	0.00204379	0.12061	0.000298284	0.0908771	0.00385543	0.832032	0.753482
YCR088W	ABP1	Induction with No Memory	0.195474	0.000731887	0.161129	0.00254812	0.138094	0.00097342	0.116771	0.00472331	0.824299	0.845595
YDL018C	ERP3	Induction with No Memory	0.358826	0.00149319	0.298379	0.00514849	0.269869	0.00115397	0.1588	0.00487314	0.831543	0.588433
YDL028C	MPS1	Induction with No Memory	0.717928	0.0021335	0.570949	0.00354709	0.506957	0.000380079	0.351537	0.00987106	0.795274	0.693425
YDL049C	KNH1	Induction with No Memory	0.49912	0	0.422941	0	0.29015	0	0.217594	0.00598699	0.847374	0.749938
YDL059C	RAD59	Induction with No Memory	0.531487	0.00328391	0.42076	0.00272945	0.351671	0.0011614	0.270594	0.0116141	0.791666	0.769452
YDL067C	COX9	Induction with No Memory	0.266245	0	0.235627	0.00405986	0.200363	0.000944775	0.179443	0.00378399	0.885001	0.89559
YDL072C	YET3	Induction with No Memory	0.335499	0.00047214	0.307571	0.00274748	0.239168	0.000375943	0.176516	0.00372923	0.916754	0.738041
YDL078C	MDH3	Induction with No Memory	0.163874	0.00092783	0.13746	0.00198857	0.120024	0.000636971	0.0946591	0.00302995	0.838815	0.788668
YDL086W	YDL086W	Induction with No Memory	0.205808	0.000380513	0.166005	0.00216014	0.136389	0.000608267	0.103679	0.00636763	0.806602	0.760174
YDL119C	YDL119C	Induction with No Memory	0.53533	0.00130714	0.422889	0.00193106	0.323044	0.00144931	0.235571	0.00610827	0.789959	0.729222
YDL133W	YDL133W	Induction with No Memory	0.611917	0.00102761	0.499288	0.00258811	0.436792	0.00119719	0.300763	0.00972252	0.815941	0.688573
YDL144C	YDL144C	Induction with No Memory	0.381368	0	0.271737	0.00427017	0.253839	0.00113762	0.171215	0.00105484	0.712532	0.674503
YDL224C	WHI4	Induction with No Memory	0.68134	0.00155032	0.607719	0.00375172	0.526489	0.00234889	0.379637	0.00764724	0.891948	0.721073
YDL230W	PTP1	Induction with No Memory	0.528019	0.00157601	0.412888	0.00235874	0.337704	0.00133331	0.257835	0.00749853	0.781957	0.763495
YDR005C	MAF1	Induction with No Memory	0.672406	0.00115139	0.580455	0.00328763	0.496112	0.00111194	0.368429	0.00744938	0.863251	0.742632
YDR022C	CIS1	Induction with No Memory	0.439375	0.0014947	0.347782	0.00130203	0.283588	0	0.238581	0.0077882	0.791538	0.841293
YDR027C	VPS54	Induction with No Memory	0.621303	0.00189838	0.499565	0.00411568	0.429965	0.00138645	0.298792	0.00480206	0.804059	0.694922
YDR028C	REG1	Induction with No Memory	0.435285	0.00103856	0.358818	0.00324484	0.317822	0.00109953	0.245036	0.00639701	0.824329	0.770985
YDR034C	LYS14	Induction with No Memory	0.702399	0.00354276	0.569628	0.00301918	0.485449	0.00223775	0.337949	0.0120238	0.810976	0.696158
YDR079W	PET100	Induction with No Memory	0.478489	0.00128695	0.407527	0.00459623	0.342648	0.00107523	0.268815	0.00834945	0.851696	0.784521
YDR099W	BMH2	Induction with No Memory	0.365361	0.00196651	0.359717	0.00402616	0.251043	0.00166055	0.211103	0.00781508	0.98455	0.840902
YDR100W	TVP15	Induction with No Memory	0.325136	0.00069443	0.308973	0.00330566	0.250587	0.000754732	0.201959	0.00529831	0.950288	0.805943
YDR104C	SPO71	Induction with No Memory	0.675323	0.00269256	0.57141	0.00710698	0.474081	0.00115145	0.354435	0.00987622	0.846128	0.747624
YDR115W	YDR115W	Induction with No Memory	0.45361	0	0.383845	0.00567644	0.377979	0	0.275855	0.0116322	0.846201	0.729814
YDR150W	NUM1	Induction with No Memory	0.363717	0.00103729	0.308452	0.00439439	0.252297	0.00106246	0.178082	0.00639979	0.848055	0.705843
YDR186C	YDR186C	Induction with No Memory	0.655357	0.00294451	0.546144	0.00453829	0.479659	0.000759296	0.350204	0.0100268	0.833352	0.73011
YDR197W	CBS2	Induction with No Memory	0.711861	0.00117781	0.596248	0.00795842	0.515911	0.00147203	0.386764	0.0084424	0.83759	0.749673
YDR200C	VPS64	Induction with No Memory	0.434799	0	0.360918	0.00234507	0.291822	0.000399197	0.208491	0.00773094	0.83008	0.714444
YDR223W	CRF1	Induction with No Memory	0.600121	0	0.563609	0.00355212	0.340895	0	0.235683	0.00418578	0.93916	0.691368
YDR259C	YAP6	Induction with No Memory	0.553386	0	0.479851	0.00294972	0.339446	0.00141237	0.274706	0.00601406	0.867119	0.809276
YDR272W	GLO2	Induction with No Memory	0.319786	0.00207925	0.276756	0.0029253	0.24688	0.000462533	0.185793	0.00596485	0.865442	0.752564
YDR287W	YDR287W	Induction with No Memory	0.2769	0.000964901	0.218398	0.00300066	0.249241	0	0.184513	0.00545843	0.788722	0.7403
YDR294C	DPL1	Induction with No Memory	0.37002	0.000976356	0.306385	0.00351798	0.264706	0.000948994	0.203593	0.0044018	0.828024	0.769128
YDR296W	MHR1	Induction with No Memory	0.500802	0	0.416637	0.00290459	0.375733	0.000472137	0.263215	0.00921408	0.831939	0.700537
YDR305C	HNT2	Induction with No Memory	0.439488	0.00105482	0.373129	0	0.299845	0	0.220208	0.00623386	0.849006	0.734405
YDR314C	RAD34	Induction with No Memory	0.70674	0.00181897	0.584954	0.00519522	0.48051	0	0.350343	0.0101806	0.82768	0.729105
YDR330W	UBX5	Induction with No Memory	0.573302	0.00251454	0.451123	0.00412294	0.367157	0	0.288985	0.00889848	0.786886	0.787089
YDR377W	ATP17	Induction with No Memory	0.273533	0.000809393	0.218227	0.00255984	0.208176	0.0010551	0.173577	0.00684208	0.797808	0.833803
YDR388W	RVS167	Induction with No Memory	0.16676	0.00105892	0.138439	0.00146178	0.130103	0.000641502	0.0955383	0.00397899	0.830168	0.734329
YDR409W	SIZ1	Induction with No Memory	0.664088	0.00369276	0.567657	0.00538335	0.50199	0	0.327333	0.010682	0.854792	0.65207
YDR411C	DFM1	Induction with No Memory	0.495857	0.000630108	0.419241	0.00331556	0.349407	0.000515988	0.281155	0.00398643	0.845488	0.804664
YDR421W	ARO80	Induction with No Memory	0.556668	0.000449836	0.455987	0.00441814	0.354403	0.00109243	0.287406	0.00765075	0.819136	0.810958
YDR452W	PPN1	Induction with No Memory	0.298736	0.000395756	0.243212	0.00295895	0.202825	0.0006608	0.154105	0.00701817	0.814137	0.759792
YDR462W	MRPL28	Induction with No Memory	0.60962	0.00358032	0.527892	0.00116721	0.444283	0	0.322396	0.00820467	0.865936	0.725653
YDR463W	STP1	Induction with No Memory	0.619348	0.000617273	0.504531	0.00334911	0.430823	0.000571745	0.33081	0.0122586	0.814616	0.767858
YDR466W	PKH3	Induction with No Memory	0.653415	0.00432608	0.541728	0.00495891	0.44473	0	0.341048	0.00892155	0.829072	0.766865
YDR481C	PHO8	Induction with No Memory	0.405037	0.00127523	0.362296	0.00178636	0.349805	0.000608903	0.270303	0.00511381	0.894475	0.772724
YDR494W	RSM28	Induction with No Memory	0.575891	0.00100072	0.492086	0.0040901	0.42303	0.000623295	0.321198	0.0087189	0.854478	0.759279
YDR511W	ACN9	Induction with No Memory	0.532011	0.00246895	0.410713	0.00168342	0.416687	0	0.312144	0.0140816	0.772001	0.749109
YDR530C	APA2	Induction with No Memory	0.364699	0.000359192	0.284098	0.00338562	0.285695	0.00130303	0.191084	0.00790189	0.778993	0.668839
YEL004W	YEA4	Induction with No Memory	0.517592	0.00190465	0.517147	0.00625777	0.399549	0	0.300845	0.00837926	0.99914	0.752961
YEL005C	VAB2	Induction with No Memory	0.58879	0.00381676	0.533992	0.00189222	0.404464	0.00346811	0.258009	0.00471735	0.90693	0.637904
YEL007W	YEL007W	Induction with No Memory	0.780342	0.00266656	0.566156	0.0104977	0.547527	0.000833313	0.414242	0.0123014	0.725523	0.756569
YEL030W	ECM10	Induction with No Memory	0.499096	0.000861304	0.423312	0.00155358	0.351063	0	0.267421	0.00444925	0.848158	0.761747
YEL050C	RML2	Induction with No Memory	0.564618	0.0017522	0.50816	0.00360251	0.435407	0.00059324	0.327108	0.008528	0.900006	0.751271
YEL060C	PRB1	Induction with No Memory	0.313184	0.000763216	0.256418	0.00181554	0.241656	0.000376489	0.169494	0.00418673	0.818744	0.701385
YEL062W	NPR2	Induction with No Memory	0.638104	0.00113762	0.521387	0.00562532	0.390025	0.001675	0.335286	0.00991387	0.817088	0.859653
YEL067C	YEL067C	Induction with No Memory	0.434466	0	0.309986	0.00607582	0.320836	0	0.207393	0.0112822	0.713487	0.646415
YER004W	FMP52	Induction with No Memory	0.235905	0.000284412	0.198574	0.00185923	0.158062	0.000864778	0.128698	0.00474846	0.841752	0.814226
YER014W	HEM14	Induction with No Memory	0.385374	0.00106495	0.309283	0.0025758	0.27013	0.000926775	0.184778	0.00327491	0.802553	0.684033
YER018C	SPC25	Induction with No Memory	0.41843	0.00406879	0.394655	0.000986164	0.31725	0	0.180002	0.00233454	0.943182	0.567381
YER040W	GLN3	Induction with No Memory	0.691353	0.00374511	0.55237	0.00165149	0.492647	0.00136606	0.312838	0.0204947	0.79897	0.635014
YER041W	YEN1	Induction with No Memory	0.65398	0.00355115	0.518441	0.00465291	0.431669	0.00086579	0.323772	0.0092135	0.792748	0.750047
YER045C	ACA1	Induction with No Memory	0.607742	0.00153603	0.503835	0	0.407277	0.000461674	0.291113	0.00533255	0.829027	0.71478
YER047C	SAP1	Induction with No Memory	0.707361	0.000870299	0.53861	0.00463672	0.454376	0	0.326172	0.0111111	0.761436	0.717846
YER051W	JHD1	Induction with No Memory	0.639753	0.00240958	0.472102	0.00613112	0.412974	0	0.28939	0.00711279	0.737945	0.700746
YER115C;YER116C	SPR6;SLX8	Induction with No Memory	0.475426	0.000475504	0.385711	0.00189762	0.340283	0.000983316	0.231945	0.00533985	0.811296	0.681623
YER136W	GDI1	Induction with No Memory	0.27474	0.000918775	0.221058	0.0030488	0.193049	0.000468089	0.161591	0.00547482	0.804609	0.837049
YER142C	MAG1	Induction with No Memory	0.482499	0.00151737	0.352354	0.00209852	0.283337	0	0.21051	0.00606849	0.730269	0.742967
YER167W	BCK2	Induction with No Memory	0.60978	0.00248632	0.484368	0.00398596	0.424945	0.00103713	0.309527	0.00955605	0.794332	0.728393
YER182W	FMP10	Induction with No Memory	0.556699	0.00291637	0.46582	0.00297688	0.399646	0.000576691	0.315174	0.00527331	0.836755	0.788633
YFL021W	GAT1	Induction with No Memory	0.509673	0	0.426232	0.00506762	0.447208	0.0024508	0.309809	0.0099778	0.836285	0.692762
YFL021W	GAT1	Induction with No Memory	0.509673	0	0.426232	0.00506762	0.447208	0.0024508	0.309809	0.0099778	0.836285	0.692762
YFL033C	RIM15	Induction with No Memory	0.561299	0.00151055	0.450452	0.00530676	0.353979	0.00109305	0.286314	0.00866395	0.802517	0.808846
YFL042C	YFL042C	Induction with No Memory	0.542109	0.00153917	0.432803	0.00248349	0.38591	0.001297	0.290417	0.0074809	0.79837	0.752551
YFL056C	AAD6	Induction with No Memory	0.651128	0.00182643	0.536798	0.00462076	0.440507	0.000465543	0.327456	0.00556741	0.824412	0.743362
YFR022W	ROG3	Induction with No Memory	0.626709	0.000960587	0.506945	0.00577474	0.42199	0.000664863	0.321578	0.00515007	0.8089	0.762051
YFR030W	MET10	Induction with No Memory	0.482589	0.00125068	0.36952	0.00380379	0.342746	0.00070821	0.244808	0.010258	0.765702	0.714257
YFR033C	QCR6	Induction with No Memory	0.402125	0.00121413	0.322441	0.00222949	0.292619	0.000863901	0.198885	0.00342447	0.801843	0.679673
YFR040W	SAP155	Induction with No Memory	0.649714	0.00157106	0.551071	0.00395243	0.491555	0.00139869	0.341567	0.00647767	0.848175	0.69487
YFR045W	YFR045W	Induction with No Memory	0.656716	0	0.564141	0.00377587	0.475256	0	0.360052	0.0154433	0.859033	0.757596
YGL002W	ERP6	Induction with No Memory	0.367691	0.000412536	0.306711	0.00331645	0.253836	0	0.204402	0.00717542	0.834153	0.805253
YGL003C	CDH1	Induction with No Memory	0.691326	0.00243149	0.571288	0.00318923	0.478011	0	0.349924	0.00688968	0.826365	0.732041
YGL038C	OCH1	Induction with No Memory	0.671647	0.00286117	0.566801	0.00545763	0.485741	0.000967848	0.345174	0.0112186	0.843897	0.710613
YGL087C	MMS2	Induction with No Memory	0.280658	0.00259121	0.216265	0.00298897	0.167611	0.000466847	0.151752	0.00473641	0.770564	0.905381
YGL117W	YGL117W	Induction with No Memory	0.666363	0.0014005	0.4786	0.00489575	0.32095	0	0.245535	0.00871101	0.718227	0.765025
YGL124C	MON1	Induction with No Memory	0.473527	0.00116227	0.408404	0.000790817	0.363226	0.000425708	0.243922	0.00554269	0.862472	0.671544
YGL141W	HUL5	Induction with No Memory	0.490446	0.000676126	0.41882	0.00331411	0.372052	0.000946205	0.275591	0.0056174	0.853958	0.740733
YGL143C	MRF1	Induction with No Memory	0.529811	0.000553701	0.42744	0.00246792	0.389814	0	0.257903	0.00284182	0.806777	0.661605
YGL161C	YIP5	Induction with No Memory	0.345192	0.00165872	0.264276	0.00140561	0.222588	0.000896698	0.175457	0.00687453	0.765592	0.788256
YGL196W	YGL196W	Induction with No Memory	0.39182	0.000303028	0.321931	0.00352513	0.288523	0.000471139	0.193449	0.00627118	0.821629	0.67048
YGL219C	MDM34	Induction with No Memory	0.649515	0.00268069	0.560589	0.00278412	0.461587	0.000928682	0.34774	0.0111577	0.863088	0.753358
YGL251C	HFM1	Induction with No Memory	0.634171	0.0016708	0.517428	0.00376925	0.358753	0	0.280105	0.0144896	0.815912	0.780775
YGR010W;YGR011W	NMA2;YGR011W	Induction with No Memory	0.447119	0.00230962	0.382446	0.00334416	0.310963	0.00105149	0.252132	0.00570119	0.855357	0.810811
YGR016W	YGR016W	Induction with No Memory	0.703917	0	0.605461	0.00444667	0.461001	0.001199	0.391099	0.00468123	0.860132	0.84837
YGR033C	TIM21	Induction with No Memory	0.40232	0.000343285	0.2963	0.003293	0.275998	0.000240846	0.198373	0.00482233	0.736479	0.718748
YGR046W	TAM41	Induction with No Memory	0.715196	0.00285783	0.620084	0.00513499	0.481957	0.00159006	0.378257	0.00964089	0.867013	0.784836
YGR077C	PEX8	Induction with No Memory	0.647996	0.00117163	0.535722	0.00340038	0.485237	0.00297158	0.359884	0.00466498	0.826736	0.741667
YGR100W	MDR1	Induction with No Memory	0.472872	0.000360499	0.420092	0.00312308	0.350094	0.000720611	0.267306	0.00938401	0.888386	0.763525
YGR111W	YGR111W	Induction with No Memory	0.290931	0.000441379	0.237031	0.00248219	0.220487	0.000217154	0.156916	0.00597351	0.81473	0.711678
YGR125W	YGR125W	Induction with No Memory	0.544848	0.00183773	0.461935	0.00266828	0.377114	0.000576366	0.286173	0.00659848	0.847824	0.758849
YGR132C	PHB1	Induction with No Memory	0.342884	0.000862609	0.287337	0.00204431	0.279082	0.000729549	0.206304	0.00476128	0.837999	0.739222
YGR149W	YGR149W	Induction with No Memory	0.537631	0.0013149	0.414741	0.00239268	0.381746	0.000763642	0.269105	0.00636151	0.771424	0.704931
YGR154C	GTO1	Induction with No Memory	0.60612	0	0.487211	0.00362631	0.356238	0.000464246	0.277664	0.00838287	0.803819	0.779434
YGR170W	PSD2	Induction with No Memory	0.481822	0.00171916	0.39358	0.00339251	0.329398	0.00136706	0.242937	0.00710199	0.816857	0.737518
YGR178C	PBP1	Induction with No Memory	0.289201	0.0015916	0.240454	0.00242475	0.204646	0.000630416	0.155371	0.00588438	0.831443	0.759219
YGR193C	PDX1	Induction with No Memory	0.392055	0.000604568	0.328353	0.00259035	0.282368	0	0.234775	0.00572962	0.837517	0.831452
YGR212W	SLI1	Induction with No Memory	0.608306	0.00196067	0.547371	0.0075979	0.473939	0.00182731	0.338647	0.0106207	0.899829	0.714536
YGR235C	YGR235C	Induction with No Memory	0.500362	0.00271325	0.412183	0.00301342	0.382325	0.000291628	0.276422	0.00474555	0.823769	0.723004
YGR258C	RAD2	Induction with No Memory	0.562452	0.00140828	0.478084	0.00309167	0.387985	0.000383137	0.277804	0.0049521	0.849999	0.716017
YHL010C	YHL010C	Induction with No Memory	0.592581	0.000938941	0.468493	0.00152184	0.378401	0.000570766	0.278399	0.0143426	0.790599	0.735725
YHL028W	WSC4	Induction with No Memory	0.555509	0.00602225	0.363968	0.0141592	0.425748	0	0.211074	0.00913117	0.655198	0.495773
YHL042W	YHL042W	Induction with No Memory	0.684879	0	0.496655	0.00605422	0.406248	0.0014005	0.311846	0.0141624	0.725172	0.767624
YHR028C	DAP2	Induction with No Memory	0.256743	0.00116759	0.200048	0.0024177	0.194996	0.000368872	0.155022	0.00614869	0.779178	0.795
YHR075C	PPE1	Induction with No Memory	0.404029	0.00127709	0.357007	0.00261994	0.337284	0	0.213226	0.00471036	0.883617	0.632187
YHR079C	IRE1	Induction with No Memory	0.68985	0.00170939	0.569734	0.00402592	0.471423	0.00018737	0.349716	0.00614195	0.825881	0.74183
YHR080C	YHR080C	Induction with No Memory	0.344604	0.000504108	0.289758	0.003499	0.241231	0.000373058	0.18342	0.00731614	0.840844	0.760349
YHR082C	KSP1	Induction with No Memory	0.634696	0.0012123	0.539644	0.00323326	0.467213	0.000622633	0.346623	0.00857637	0.85024	0.741896
YHR086W	NAM8	Induction with No Memory	0.596511	0.00132449	0.456678	0.00298341	0.401959	0.00118071	0.317537	0.011733	0.765582	0.789975
YHR091C	MSR1	Induction with No Memory	0.632791	0.00434473	0.529728	0.00420543	0.432098	0.00155761	0.329828	0.0108788	0.83713	0.763317
YHR105W;YHR106W	YPT35;TRR2	Induction with No Memory	0.450079	0.00261985	0.367881	0.00161467	0.331197	0.00147073	0.254871	0.00803237	0.817371	0.769546
YHR112C	YHR112C	Induction with No Memory	0.374261	0.0015987	0.307488	0.00244578	0.286938	0.00135721	0.23953	0.00495667	0.821587	0.834778
YHR113W	YHR113W	Induction with No Memory	0.312853	0.000305809	0.269521	0.00268171	0.244462	0.00105061	0.180171	0.00628951	0.861495	0.737009
YHR147C	MRPL6	Induction with No Memory	0.498704	0.00173307	0.426664	0.00172549	0.389935	0	0.287078	0.00717135	0.855546	0.73622
YHR176W	FMO1	Induction with No Memory	0.505505	0.00241528	0.403597	0	0.316544	0.00277755	0.301097	0.00753855	0.798402	0.9512
YHRCdelta12	YHRCdelta12	Induction with No Memory	0.555348	0	0.400118	0.0035084	0.354069	0	0.239733	0.0224926	0.720481	0.677079
YIL010W	DOT5	Induction with No Memory	0.238598	0.000366699	0.191839	0.00163642	0.170621	0.00206461	0.14313	0.00482305	0.804024	0.838876
YIL031W;YIL030W-A	ULP2;YIL030W-A	Induction with No Memory	0.68296	0.00170499	0.563469	0.00353773	0.47749	0.000888472	0.357654	0.00795846	0.825039	0.749031
YIL034C	CAP2	Induction with No Memory	0.28184	0.00129689	0.241679	0.00304068	0.213862	0.000361137	0.156773	0.00702857	0.857503	0.733058
YIL088C	AVT7	Induction with No Memory	0.221774	0.00127092	0.194321	0.00336595	0.173303	0.000746704	0.149123	0.00563884	0.87621	0.860477
YIL093C	RSM25	Induction with No Memory	0.594265	0.00230436	0.5005	0.00602851	0.418578	0.000654866	0.311413	0.0066853	0.842217	0.743977
YIL108W	YIL108W	Induction with No Memory	0.475755	0.000935229	0.407335	0.00244374	0.331941	0.00039536	0.246166	0.00571573	0.856186	0.741595
YIL157C	COA1	Induction with No Memory	0.388679	0.00126767	0.335929	0.00150038	0.315836	0.00196673	0.238849	0.00465786	0.864285	0.756243
YIL166C	YIL166C	Induction with No Memory	0.512223	0	0.392784	0.00500367	0.389517	0	0.29739	0.00542079	0.766823	0.763484
YIL166C	YIL166C	Induction with No Memory	0.512223	0	0.392784	0.00500367	0.389517	0	0.29739	0.00542079	0.766823	0.763484
YIR007W	YIR007W	Induction with No Memory	0.508354	0.00148142	0.464648	0.00696754	0.397571	0.00164605	0.323226	0.0121127	0.914024	0.813004
YIR036W-A;YIR037W	YIR036W-A;HYR1	Induction with No Memory	0.137794	0.000478139	0.117974	0.00334522	0.100348	0.000678765	0.0745255	0.00504812	0.856162	0.742673
YJL003W	COX16	Induction with No Memory	0.46129	0.000980363	0.37018	0.00532272	0.327867	0.000791747	0.219277	0.00342299	0.802489	0.668798
YJL005W	CYR1	Induction with No Memory	0.487719	0.00144288	0.38077	0.00353786	0.342662	0.00112071	0.251867	0.0067938	0.780716	0.735031
YJL046W	YJL046W	Induction with No Memory	0.546299	0.00279004	0.447589	0.00389657	0.39418	0	0.297084	0.00719292	0.819311	0.753674
YJL060W	BNA3	Induction with No Memory	0.343851	0.00193697	0.287039	0.0042335	0.266786	0.00153018	0.213168	0.0099814	0.834776	0.799022
YJL066C	MPM1	Induction with No Memory	0.489813	0.000963377	0.395835	0.00296141	0.392813	0.00086281	0.287738	0.00607068	0.808135	0.732508
YJL068C	YJL068C	Induction with No Memory	0.151706	0.00113687	0.118749	0.00291132	0.109517	0.000829019	0.0756946	0.00585577	0.782761	0.69117
YJL077W-B;YJL077W-A	YJL077W-B;YJL077W-A	Induction with No Memory	0.391739	0.00219829	0.311383	0.00307218	0.256366	0.000740626	0.185449	0.00489386	0.794875	0.723373
YJL100W	LSB6	Induction with No Memory	0.581206	0.00143058	0.490488	0.00310605	0.37387	0.000670677	0.282891	0.00622232	0.843915	0.756656
YJL106W	IME2	Induction with No Memory	0.608884	0.00448686	0.566334	0.00213859	0.427823	0.00108222	0.309233	0.00877781	0.930119	0.722807
YJL146W	IDS2	Induction with No Memory	0.711085	0.000928479	0.575341	0.00367156	0.471037	0.0013432	0.38081	0.0147759	0.809103	0.808449
YJL147C	YJL147C	Induction with No Memory	0.67743	0.00886478	0.532504	0.00488458	0.503291	0.00222998	0.363287	0.004529	0.786064	0.721824
YJL217W	YJL217W	Induction with No Memory	0.190877	0.00189218	0.179683	0.00399277	0.136196	0.000384317	0.114161	0.00705519	0.941353	0.838208
YJR049C	UTR1	Induction with No Memory	0.364124	0.00143648	0.311324	0.00265047	0.274035	0.000807748	0.224028	0.00316287	0.854995	0.817516
YJR061W	YJR061W	Induction with No Memory	0.603219	0	0.454691	0.00235489	0.332336	0	0.195624	0.00700934	0.753775	0.588632
YJR062C	NTA1	Induction with No Memory	0.56419	0.00135982	0.471882	0.00321923	0.385033	0.00085331	0.313594	0.00888535	0.83639	0.814461
YJR065C	ARP3	Induction with No Memory	0.268073	0.00177337	0.210705	0.0034235	0.194134	0.000287007	0.154354	0.00719186	0.785999	0.795089
YJR080C	FMP26	Induction with No Memory	0.430117	0	0.327201	0.00171402	0.329163	0.000559275	0.255056	0.00524666	0.760726	0.774863
YJR083C	ACF4	Induction with No Memory	0.605671	0	0.518779	0.00113762	0.388644	0	0.28779	0.00567503	0.856535	0.740499
YJR085C	YJR085C	Induction with No Memory	0.14219	0.00210042	0.124613	0.00149491	0.108312	0.00114281	0.0854289	0.00561517	0.876379	0.788732
YJR099W	YUH1	Induction with No Memory	0.314642	0.000752428	0.231616	0.00124989	0.235568	0	0.170132	0.00336312	0.736125	0.72222
YJR100C	YJR100C	Induction with No Memory	0.464158	0.000567849	0.389815	0.00374294	0.33092	0.000402086	0.257071	0.00588	0.839834	0.776837
YJR126C	VPS70	Induction with No Memory	0.427448	0.00180065	0.356432	0.00338188	0.317557	0.000741118	0.241898	0.00799447	0.83386	0.761747
YJR148W	BAT2	Induction with No Memory	0.183535	0.000866542	0.152378	0.0044512	0.151661	0.000869451	0.127872	0.00959638	0.830243	0.843146
YKL053C-A	MDM35	Induction with No Memory	0.416986	0.00242861	0.330287	0.00113396	0.309115	0.00219295	0.238815	0.00459908	0.792082	0.772577
YKL065C	YET1	Induction with No Memory	0.309556	0.00067352	0.261703	0.00191132	0.206153	0.000326644	0.162239	0.00491096	0.845414	0.786982
YKL105C	YKL105C	Induction with No Memory	0.582712	0.00130259	0.503532	0.00434604	0.416089	0.000603313	0.299474	0.0121646	0.864118	0.719737
YKL157W	APE2	Induction with No Memory	0.150278	0.000850013	0.129	0.00256104	0.127116	0.000409686	0.107312	0.00460277	0.858412	0.844209
YKL165C-A	YKL165C-A	Induction with No Memory	0.575951	0	0.506017	0.00549009	0.382596	0	0.276935	0.00808484	0.878577	0.723833
YKL195W	MIA40	Induction with No Memory	0.379022	0.00121509	0.346306	0.00263922	0.305684	0.000648681	0.23011	0.00577414	0.913681	0.752771
YKL197C	PEX1	Induction with No Memory	0.507373	0.00161319	0.426687	0.00376859	0.347755	0.000279405	0.245186	0.00875507	0.840973	0.705055
YKL208W	CBT1	Induction with No Memory	0.636439	0.00335958	0.504609	0.00220747	0.450605	0.00084173	0.276222	0.00597575	0.792863	0.613002
YKR002W	PAP1	Induction with No Memory	0.573547	0.0025252	0.442594	0.00364927	0.372719	0.000514395	0.298041	0.00971017	0.771678	0.79964
YKR012C	YKR012C	Induction with No Memory	0.425129	0	0.349263	0.0013227	0.249564	0	0.175396	0.00896636	0.821546	0.702809
YKR018C	YKR018C	Induction with No Memory	0.257749	0.000739358	0.22274	0.00230229	0.188113	0.00095038	0.151053	0.00467548	0.864177	0.802989
YKR021W	ALY1	Induction with No Memory	0.681288	0.00127129	0.547364	0.00453038	0.485587	0.00133033	0.352313	0.0157132	0.803426	0.72554
YKR029C	SET3	Induction with No Memory	0.658041	0.00281111	0.532635	0.00208269	0.459378	0.000942938	0.317973	0.00588473	0.809424	0.692181
YKR091W	SRL3	Induction with No Memory	0.642247	0	0.487615	0.00746293	0.47734	0	0.294726	0.00966753	0.759233	0.617433
YKR097W	PCK1	Induction with No Memory	0.479999	0	0.368289	0.00576964	0.39112	0.00429654	0.236473	0.00867896	0.76727	0.604604
YKR097W	PCK1	Induction with No Memory	0.479999	0	0.368289	0.00576964	0.39112	0.00429654	0.236473	0.00867896	0.76727	0.604604
YLL007C	YLL007C	Induction with No Memory	0.707012	0.00110372	0.590506	0.0031944	0.485322	0.00118201	0.338309	0.00882522	0.835213	0.697081
YLL040C	VPS13	Induction with No Memory	0.248542	0.000864482	0.204965	0.00315878	0.168081	0.000370368	0.138758	0.00717745	0.824666	0.825539
YLR005W	SSL1	Induction with No Memory	0.446186	0.00245228	0.387126	0.005132	0.30954	0.000356122	0.232883	0.00580273	0.867633	0.752351
YLR035C	MLH2	Induction with No Memory	0.666486	0.00297612	0.551976	0.00221584	0.492756	0	0.390721	0.0070157	0.828188	0.79293
YLR069C	MEF1	Induction with No Memory	0.583042	0.00168349	0.525519	0.00531156	0.484025	0.00144585	0.351848	0.0107869	0.901339	0.726922
YLR093C	NYV1	Induction with No Memory	0.549252	0.000695513	0.45524	0.00345282	0.370929	0.000607176	0.267634	0.0068588	0.828836	0.721524
YLR127C	APC2	Induction with No Memory	0.637009	0.000913217	0.466682	0.00410032	0.398937	0	0.338281	0.00927377	0.732614	0.847956
YLR189C	ATG26	Induction with No Memory	0.44822	0.00174901	0.372121	0.00422967	0.318047	0.0010934	0.232365	0.00646254	0.830218	0.730599
YLR193C	UPS1	Induction with No Memory	0.548177	0.0039484	0.475861	0.0033721	0.378435	0.000730978	0.272441	0.00881987	0.86808	0.719915
YLR204W	QRI5	Induction with No Memory	0.39599	0	0.319451	0.000505809	0.29722	0	0.231694	0.00527732	0.806714	0.779537
YLR206W	ENT2	Induction with No Memory	0.401434	0.0059175	0.324119	0.00240256	0.292522	0.000417183	0.237795	0.00653696	0.807401	0.812913
YLR240W	VPS34	Induction with No Memory	0.571949	0.000598433	0.45792	0.00634477	0.373452	0	0.302416	0.0119693	0.800631	0.809785
YLR241W	YLR241W	Induction with No Memory	0.461702	0.00156914	0.387247	0.00342253	0.337579	0.000189071	0.262503	0.00611014	0.838739	0.777606
YLR273C	PIG1	Induction with No Memory	0.43853	0	0.33767	0.0112271	0.294886	0.0012165	0.234953	0.0132219	0.770004	0.796759
YLR290C	YLR290C	Induction with No Memory	0.380585	0.000653582	0.298084	0.00292036	0.237801	0.000762759	0.173688	0.00680352	0.783225	0.730393
YLR299W	ECM38	Induction with No Memory	0.519663	0.00069443	0.377899	0.00483817	0.312923	0.00138013	0.267656	0.00516412	0.727201	0.855343
YLR324W	PEX30	Induction with No Memory	0.331879	0.000224314	0.286469	0.00310671	0.239039	0.000770053	0.176464	0.00558281	0.863172	0.738223
YLR360W	VPS38	Induction with No Memory	0.575684	0	0.452693	0.00444264	0.428725	0.000458499	0.282714	0.00688891	0.786357	0.659429
YLR370C	ARC18	Induction with No Memory	0.31375	0.00126401	0.255145	0.00503863	0.232747	0.00115519	0.178275	0.00838223	0.813212	0.765957
YLR382C	NAM2	Induction with No Memory	0.633261	0.00135858	0.506463	0.00360686	0.443621	0.000541561	0.330898	0.0087607	0.799771	0.745904
YLRCtau1;YLR228C	YLRCtau1;ECM22	Induction with No Memory	0.462251	0.00065423	0.386116	0.00334625	0.330255	0	0.218003	0.00536642	0.835293	0.660105
YML003W;YML002W	YML003W;YML002W	Induction with No Memory	0.612017	0	0.511015	0.00374822	0.442883	0	0.348924	0.00604039	0.834968	0.787847
YML004C	GLO1	Induction with No Memory	0.214694	0.000734706	0.179126	0.00229366	0.166591	0.00047413	0.124639	0.00593894	0.83433	0.748171
YML013W	UBX2	Induction with No Memory	0.492634	0.00205652	0.420777	0.0032345	0.327328	0.000215609	0.250153	0.00706899	0.854137	0.764227
YML025C	YML6	Induction with No Memory	0.611482	0.00241528	0.512163	0.00680627	0.410712	0	0.305075	0.00747004	0.837577	0.742795
YML129C	COX14	Induction with No Memory	0.589206	0.00141305	0.48766	0.00354035	0.438915	0	0.327313	0.012148	0.827657	0.745732
YMR025W	CSI1	Induction with No Memory	0.713091	0	0.558728	0.00127222	0.453566	0.00131747	0.374772	0.00494937	0.783529	0.826278
YMR037C	MSN2	Induction with No Memory	0.686618	0.00497331	0.573207	0.00630548	0.45206	0	0.340897	0.0121123	0.834826	0.754096
YMR063W;YMR064W	RIM9;AEP1	Induction with No Memory	0.619684	0.00435496	0.511696	0.0035011	0.454313	0.00213718	0.311381	0.00983425	0.825737	0.685389
YMR068W	AVO2	Induction with No Memory	0.559329	0	0.482113	0.00554739	0.360532	0.000971789	0.237576	0.0049277	0.861948	0.658959
YMR086W	YMR086W	Induction with No Memory	0.521405	0.000635724	0.424342	0.0025747	0.369847	0.000178157	0.283613	0.00629018	0.813845	0.766841
YMR089C	YTA12	Induction with No Memory	0.343914	0.00144133	0.283537	0.00086747	0.265597	0.000404038	0.194233	0.00452537	0.824441	0.731306
YMR098C	YMR098C	Induction with No Memory	0.613641	0.00276198	0.51158	0.002463	0.437177	0.000797126	0.360106	0.009919	0.83368	0.823707
YMR114C	YMR114C	Induction with No Memory	0.416498	0.000452278	0.296757	0.00318309	0.264669	0.00141042	0.17304	0.00226048	0.712506	0.653796
YMR115W	FMP24	Induction with No Memory	0.540902	0.00290573	0.438969	0.00214606	0.383158	0.000636778	0.266885	0.004358	0.81155	0.696538
YMR124W	YMR124W	Induction with No Memory	0.600365	0.00232307	0.500684	0.00230937	0.41311	0.00110741	0.297767	0.00497573	0.833967	0.720794
YMR153C-A;YMR154C	YMR153C-A;RIM13	Induction with No Memory	0.669715	0.00130714	0.518521	0.00235609	0.447237	0	0.338483	0.00547692	0.774241	0.75683
YMR167W	MLH1	Induction with No Memory	0.668298	0.00166881	0.584792	0.00331564	0.469504	0.000654412	0.341254	0.0101656	0.875047	0.72684
YMR180C	CTL1	Induction with No Memory	0.628015	0.00110007	0.550028	0.00288257	0.416134	0.00133141	0.30135	0.00884748	0.87582	0.724164
YMR200W	ROT1	Induction with No Memory	0.551095	0.00324745	0.480564	0.00365403	0.368837	0.000347764	0.286904	0.00819917	0.872016	0.777861
YMR204C	INP1	Induction with No Memory	0.688421	0	0.54199	0.00303834	0.463566	0.00241236	0.324589	0.014869	0.787294	0.7002
YMR219W	ESC1	Induction with No Memory	0.424749	0.00149254	0.377553	0.0037298	0.311158	0.000322322	0.227236	0.00655483	0.888886	0.730291
YMR271C	URA10	Induction with No Memory	0.565819	0	0.466593	0.00111981	0.413541	0.000854679	0.307673	0.00562601	0.824632	0.743998
YMR278W	YMR278W	Induction with No Memory	0.561567	0.00119947	0.457783	0.00290428	0.383342	0.0010335	0.270392	0.00753154	0.815188	0.705354
YMR302C	YME2	Induction with No Memory	0.472242	0.00134124	0.37334	0.00377278	0.326596	0.000957471	0.245339	0.00923929	0.790568	0.7512
YKL067W;YKL066W	YNK1;YKL066W	Induction with No Memory	0.224962	0.000347946	0.180262	0.00199028	0.17214	0.000199123	0.130029	0.00473346	0.801298	0.755367
YNL005C	MRP7	Induction with No Memory	0.475716	0.0019581	0.407476	0.00169117	0.371977	0.000734685	0.266905	0.00562733	0.856552	0.71753
YNL015W	PBI2	Induction with No Memory	0.164867	0.000989102	0.151889	0.00371462	0.136757	0.00140784	0.11893	0.00628669	0.921285	0.869648
YNL091W	NST1	Induction with No Memory	0.563911	0.00269892	0.453187	0.00343257	0.377456	0.000426188	0.280659	0.00510836	0.803651	0.743554
YNL101W	AVT4	Induction with No Memory	0.498951	0.00134829	0.430703	0.00358105	0.358363	0.000553442	0.279993	0.00624041	0.863216	0.781312
YNL127W	FAR11	Induction with No Memory	0.558845	0.00118185	0.453658	0.00311314	0.349	0.000393907	0.275617	0.00712108	0.811777	0.789733
YNL156C	NSG2	Induction with No Memory	0.40053	0.000905415	0.345421	0.0030666	0.287014	0.00107874	0.227134	0.00641316	0.862411	0.79137
YNL177C	MRPL22	Induction with No Memory	0.511337	0.00136314	0.424786	0.00520246	0.378566	0.000404036	0.263832	0.00876457	0.830737	0.696926
YNL208W	YNL208W	Induction with No Memory	0.123623	0.000343286	0.107815	0.00181487	0.102514	0.000676931	0.0767878	0.00489895	0.872133	0.749045
YNL239W	LAP3	Induction with No Memory	0.168295	0.00119065	0.148116	0.00184707	0.109933	0.000708936	0.102391	0.00530183	0.880096	0.93139
YNL241C	ZWF1	Induction with No Memory	0.34773	0.000499318	0.269337	0.0022276	0.239906	0.000896907	0.18134	0.00481763	0.774556	0.755879
YNL257C	SIP3	Induction with No Memory	0.515659	0.00128669	0.41281	0.00375875	0.365452	0.000258596	0.264513	0.0073789	0.800547	0.723797
YNL265C	IST1	Induction with No Memory	0.53654	0.000776992	0.471301	0.00475646	0.404806	0.000712243	0.302334	0.00633681	0.878408	0.746862
YNL277W-A	YNL277W-A	Induction with No Memory	0	0	0.166205	0	0.275721	0	0.0831255	0	Inf	0.301485
YNL293W	MSB3	Induction with No Memory	0.634005	0.00180484	0.512074	0.00274318	0.469834	0.000961554	0.316929	0.00679831	0.807681	0.674554
YNL294C	RIM21	Induction with No Memory	0.543536	0.00107322	0.44053	0.00326776	0.371213	0.00112945	0.265286	0.00791691	0.81049	0.714646
YNL325C	FIG4	Induction with No Memory	0.672031	0.00233348	0.533348	0.00356236	0.478283	0.00161577	0.348563	0.00687977	0.793637	0.728781
YNR007C	ATG3	Induction with No Memory	0.617488	0	0.516524	0.00179999	0.426006	0	0.308716	0.005521	0.836492	0.724676
YNR036C	YNR036C	Induction with No Memory	0.293723	0.000927853	0.247175	0.00152967	0.242623	0.000894399	0.168714	0.00587433	0.841522	0.695374
YOL009C	MDM12	Induction with No Memory	0.533136	0.00537606	0.428149	0.00210445	0.390719	0.00108574	0.261048	0.00625438	0.803076	0.668122
YOL023W	IFM1	Induction with No Memory	0.662241	0.00318826	0.569775	0.00642525	0.492571	0.0016778	0.355559	0.0135764	0.860374	0.721844
YOL036W	YOL036W	Induction with No Memory	0.651524	0.00129556	0.564555	0.00366855	0.458	0.00210863	0.333638	0.012851	0.866514	0.728468
YOL055C	THI20	Induction with No Memory	0.451705	0.000665323	0.389313	0.00427415	0.331073	0.00165297	0.246259	0.00245541	0.861875	0.74382
YOL063C	CRT10	Induction with No Memory	0.687622	0.000480994	0.565928	0.00492056	0.483209	0.00115874	0.335387	0.00721433	0.823022	0.694081
YOL065C	INP54	Induction with No Memory	0.502962	0.00136468	0.407154	0.00305344	0.378353	0	0.278579	0.00393337	0.809513	0.736294
YOL089C	HAL9	Induction with No Memory	0.691852	0.00313233	0.584718	0.00462555	0.495671	0.000924888	0.354001	0.00861778	0.845148	0.714186
YOL100W	PKH2	Induction with No Memory	0.633453	0.000842804	0.503231	0.00401559	0.414636	0	0.341612	0.0109033	0.794425	0.823882
YOL110W	SHR5	Induction with No Memory	0.316221	0	0.271897	0.00157482	0.239136	0.000933681	0.21259	0.00450275	0.859831	0.888994
YOL129W	VPS68	Induction with No Memory	0.211546	0.000597	0.171551	0.00240991	0.16684	0.000768932	0.121836	0.00497414	0.810939	0.730253
YOL159C	YOL159C	Induction with No Memory	0.408051	0	0.333682	0.00368979	0.268109	0.000881811	0.227498	0.00881847	0.817746	0.848528
YOR005C	DNL4	Induction with No Memory	0.625371	0.00232013	0.477995	0.00469522	0.440675	0.000514395	0.275593	0.00807968	0.764338	0.625388
YOR022C	YOR022C	Induction with No Memory	0.528699	0.00167035	0.449231	0.00250545	0.337661	0	0.268728	0.00648994	0.849691	0.795852
YOR090C	PTC5	Induction with No Memory	0.392562	0	0.321406	0.00289421	0.316435	0.00185198	0.209079	0.00658366	0.818738	0.660733
YOR092W	ECM3	Induction with No Memory	0.486732	0.000747367	0.423047	0.00526247	0.382261	0.000389859	0.250149	0.0115775	0.869158	0.654394
YOR097C	YOR097C	Induction with No Memory	0.439245	0.00115336	0.342807	0.00337989	0.335005	0	0.213483	0.00575081	0.780446	0.637253
YOR124C	UBP2	Induction with No Memory	0.291233	0.00127162	0.234329	0.00291311	0.22079	0.000715919	0.171724	0.00680655	0.80461	0.777773
YOR125C	CAT5	Induction with No Memory	0.568889	0.00287479	0.47054	0.00626637	0.394429	0.000812988	0.291054	0.00402392	0.82712	0.737911
YOR128C	ADE2	Induction with No Memory	0.364727	0.00113192	0.308639	0.00356171	0.287108	0.000728826	0.209765	0.00840662	0.846218	0.730614
YOR137C	SIA1	Induction with No Memory	0.658334	0.00120333	0.504673	0.00902337	0.437416	0.000524926	0.358629	0.0142093	0.766592	0.819881
YOR158W	PET123	Induction with No Memory	0.608015	0.000850318	0.502103	0.00360659	0.439719	0	0.380866	0.00902018	0.825807	0.866157
YOR163W	DDP1	Induction with No Memory	0.276834	0	0.218703	0.00359324	0.203798	0.00105079	0.132992	0.0080829	0.790014	0.652568
YOR221C	MCT1	Induction with No Memory	0.583659	0.00627011	0.423235	0.00487494	0.362778	0.00153517	0.281673	0.0110882	0.725141	0.776433
YOR222W	ODC2	Induction with No Memory	0.379663	0.00262462	0.311129	0.00409389	0.297808	0.000521977	0.199909	0.00794618	0.819486	0.671266
YOR256C	TRE2	Induction with No Memory	0.459592	0.00198854	0.378612	0.00494132	0.350488	0	0.254404	0.00610314	0.823801	0.725856
YOR285W	YOR285W	Induction with No Memory	0.178727	0.00050347	0.140361	0.00277528	0.124783	0.000500826	0.0963259	0.0069666	0.785338	0.771947
YOR290C	SNF2	Induction with No Memory	0.553246	0.00259856	0.453844	0.0020926	0.382888	0.00103963	0.265945	0.00940593	0.820329	0.694577
YOR292C	YOR292C	Induction with No Memory	0.622421	0.00226427	0.507706	0.00334059	0.379009	0.000328404	0.317742	0.00933205	0.815695	0.838349
YOR324C	FRT1	Induction with No Memory	0.605029	0.000795526	0.494853	0.00318496	0.413693	0	0.272093	0.00698642	0.8179	0.657718
YOR353C	SOG2	Induction with No Memory	0.646336	0.00278237	0.503659	0.00358545	0.453322	0.0012048	0.311029	0.00583344	0.779252	0.68611
YPL026C	SKS1	Induction with No Memory	0.717212	0.00175926	0.594761	0.00484273	0.518952	0.001207	0.436978	0.0148374	0.829268	0.84204
YPL031C	PHO85	Induction with No Memory	0.399898	0.000838564	0.344326	0.00225147	0.297118	0.00154319	0.196682	0.00584148	0.861034	0.661965
YPL070W	MUK1	Induction with No Memory	0.613247	0.00350919	0.511819	0.00242512	0.463226	0	0.337442	0.00954072	0.834605	0.72846
YPL078C	ATP4	Induction with No Memory	0.264604	0.000867492	0.220754	0.00294406	0.20942	0.000403559	0.157152	0.00589053	0.834282	0.750416
YPL091W	GLR1	Induction with No Memory	0.208665	0.000400594	0.178866	0.00194198	0.155916	0.000804871	0.1323	0.00506714	0.857194	0.848534
YPL096W	PNG1	Induction with No Memory	0.584018	0.00144213	0.485824	0.00455592	0.427822	0.000575695	0.301117	0.00719063	0.831865	0.703836
YPL099C	FMP14	Induction with No Memory	0.418046	0	0.353015	0.00434344	0.325241	0.00141704	0.255611	0.00893419	0.844439	0.785912
YPL118W	MRP51	Induction with No Memory	0.495808	0.00236335	0.439566	0.00230731	0.379389	0.000724931	0.300217	0.00738948	0.886565	0.791317
YPL140C	MKK2	Induction with No Memory	0.542787	0.000730978	0.453214	0.00461245	0.36153	0.00334762	0.24879	0.00609232	0.834976	0.688159
YPL152W-A;YPL152W	YPL152W-A;RRD2	Induction with No Memory	0.516146	0.00140348	0.390616	0.0011074	0.301011	0	0.225082	0.00757304	0.756794	0.747752
YPL159C	PET20	Induction with No Memory	0.686401	0.00371187	0.601614	0.00382318	0.466973	0.00095991	0.336788	0.00920085	0.876476	0.721215
YPL173W	MRPL40	Induction with No Memory	0.638103	0.00191433	0.531515	0.0028339	0.453992	0	0.332109	0.0110197	0.832961	0.731531
YPL206C	YPL206C	Induction with No Memory	0.343615	0.000770648	0.296069	0.00240402	0.237066	0.000563243	0.185989	0.00269054	0.861629	0.784543
YPL229W	YPL229W	Induction with No Memory	0.724295	0.00456558	0.562079	0.00174511	0.470205	0	0.429318	0.0104616	0.776036	0.913046
YPL270W	MDL2	Induction with No Memory	0.374685	0.0022866	0.296182	0.00255814	0.26969	0.000230201	0.210365	0.00685432	0.790484	0.780022
YPR023C	EAF3	Induction with No Memory	0.412131	0.00153055	0.320405	0.00180486	0.28083	0.00098778	0.204661	0.00525581	0.777435	0.72877
YPR045C	MNI2	Induction with No Memory	0.517836	0.000274572	0.416076	0.00377867	0.321279	0.000843345	0.243031	0.00589063	0.80349	0.756449
YPR067W	ISA2	Induction with No Memory	0.556173	0.00122997	0.417325	0.00461238	0.361596	0	0.27328	0.00930981	0.750351	0.755763
YPR075C	OPY2	Induction with No Memory	0.371537	0.000858665	0.285111	0.00113284	0.24854	0	0.179579	0.00453717	0.767383	0.722538
YPR079W	MRL1	Induction with No Memory	0.608573	0.00106154	0.479191	0.00271867	0.434707	0	0.289242	0.00647817	0.787401	0.665373
YPR091C	YPR091C	Induction with No Memory	0.353587	0.000546444	0.292661	0.00294402	0.255334	0.000925858	0.193495	0.00726254	0.827692	0.757809
YPR109W	YPR109W	Induction with No Memory	0.596409	0.00157478	0.457754	0.00313767	0.384664	0.00157478	0.295226	0.00800339	0.767517	0.767491
YPR134W	MSS18	Induction with No Memory	0.563505	0.000839609	0.456034	0.00493158	0.392638	0	0.309505	0.00562113	0.809282	0.788272
YPR172W	YPR172W	Induction with No Memory	0.211073	0	0.189113	0.00333516	0.171876	0.00084386	0.144019	0.00593571	0.895962	0.837921
YPR193C	HPA2	Induction with No Memory	0.572359	0.00258378	0.523563	0.00437093	0.351376	0	0.218211	0.00743243	0.914745	0.621019
YPR200C	ARR2	Induction with No Memory	0.548027	0	0.415666	0	0.314152	0.00177296	0.272492	0.0117179	0.758478	0.867391
YLR131C;YLR132C	ACE2;YLR132C	Genes NotChanged	0.650934	0	0.541611	0.00487145	0.431496	0	0.353497	0.00686893	0.832053	0.819237
YNL172W;YNL170W	APC1;YNL170W	Genes NotChanged	0.657055	0.000544653	0.523887	0.00871779	0.439608	0.000897721	0.306434	0.0132814	0.797326	0.697062
YMR001C;YMR001C-A	CDC5;YMR001C-A	Genes NotChanged	0.705161	0.00907477	0.596348	0.011446	0.483881	0.00174517	0.342416	0.018909	0.84569	0.707645
YKL137W;YKL136W	CMC1;YKL136W	Genes NotChanged	0.348733	0.000718375	0.31095	0.00162507	0.283792	0.00172787	0.248936	0.00855908	0.891656	0.877177
YHR175W;YHR175W-A	CTR2;YHR175W-A	Genes NotChanged	0.358637	0.00049382	0.308997	0.00434615	0.266255	0	0.189604	0.0118337	0.861588	0.712113
YJR106W;YJR107W	ECM27;YJR107W	Genes NotChanged	0.554813	0	0.433788	0.00455465	0.371709	0.00117328	0.274487	0.00746309	0.781864	0.738445
YOR183W;YOR184W	FYV12;SER1	Genes NotChanged	0.223104	0.00112678	0.181661	0.00182849	0.168361	0.000770964	0.133124	0.00564679	0.814246	0.790703
YCL058C;YCL057C-A	FYV5;YCL057C-A	Genes NotChanged	0.280926	0	0.269902	0.00373331	0.241258	0	0.187816	0.00567374	0.960758	0.778485
YGR163W;YGR164W	GTR2;YGR164W	Genes NotChanged	0.485692	0.00146051	0.4121	0.00488856	0.306227	0.00177523	0.239856	0.00587269	0.84848	0.783261
YLL060C;YLL059C	GTT2;YLL059C	Genes NotChanged	0.550125	0.00088415	0.470009	0.00533783	0.324448	0.000512813	0.285071	0.00624463	0.854368	0.878634
YCR097W	HMRA1	Genes NotChanged	0.290367	0.000697335	0.225734	0	0.157059	0	0.147484	0.0039357	0.777408	0.939036
YMR032W;YMR030W-A	HOF1;YMR030W-A	Genes NotChanged	0.650852	0.00291645	0.532236	0.00256597	0.434659	0	0.339805	0.016949	0.817753	0.781775
YEL034W;YEL033W	HYP2;YEL033W	Genes NotChanged	0.16891	0.00108117	0.156514	0.00226811	0.145656	0.000535464	0.107454	0.00623996	0.926611	0.737724
YGL133W;YGL132W	ITC1;YGL132W	Genes NotChanged	0.622319	0.00161366	0.507202	0.00324554	0.441458	0.000503857	0.295848	0.0104657	0.81502	0.670161
LSR1	LSR1	Genes NotChanged	0.0291952	0.000339383	0.0319109	0.000381363	0.0263384	0.000283097	0.0262955	0.000501118	1.09302	0.998371
YDR219C;YDR220C	MFB1;YDR220C	Genes NotChanged	0.701377	0.00329745	0.579241	0.00436503	0.511734	0.000416661	0.324681	0.0112054	0.825862	0.634473
YLR315W;YLR317W	NKP2;YLR317W	Genes NotChanged	0.622992	0.00589918	0.582258	0.00599667	0.46888	0	0.386038	0.00928895	0.934615	0.823318
NME1	NME1	Genes NotChanged	0.0599809	0.000400038	0.0443636	0.000432243	0.0428368	0.000188206	0.0411188	0.00067166	0.739629	0.959894
YBL005W;YBLWdelta8	PDR3;YBLWdelta8	Genes NotChanged	0.597291	0.00224899	0.483364	0.00256581	0.42633	0.00116926	0.332288	0.0115032	0.80926	0.779414
YOR101W;YOR102W	RAS1;YOR102W	Genes NotChanged	0.53837	0.00358048	0.476798	0.00505452	0.398944	0.00149809	0.302542	0.0134921	0.885633	0.758358
YNL098C;YNL097C-B	RAS2;YNL097C-B	Genes NotChanged	0.258368	0.000721907	0.208489	0.00219895	0.210057	0.000374545	0.146573	0.00511026	0.806944	0.697777
YDR003W;YDR003W-A	RCR2;YDR003W-A	Genes NotChanged	0.63686	0.00167387	0.552407	0.00369452	0.420891	0.000248014	0.31082	0.00542104	0.867393	0.738482
YKL038W;YKL037W	RGT1;YKL037W	Genes NotChanged	0.523973	0.00212098	0.422814	0.00394555	0.137807	0.000138657	0.0982276	0.0027058	0.806937	0.712794
RPR1	RPR1	Genes NotChanged	0.0628781	0.000332406	0.0680555	0.000399163	0.0490753	0.000191553	0.0445042	0.00070571	1.08234	0.906855
YIR015W;YIR016W;YIR017W-A	RPR2;YIR016W;YIR017W-A	Genes NotChanged	0.636608	0.00122698	0.510129	0.00519414	0.467624	0.000761636	0.301878	0.00879513	0.801322	0.645556
SCR1	SCR1	Genes NotChanged	0.0265456	0.000294037	0.02368	0.000314582	0.019991	0.000233708	0.0191427	0.0004973	0.892051	0.957562
YHL006C;YHL005C	SHU1;YHL005C	Genes NotChanged	0.492952	0	0.361394	0.00469418	0.267481	0	0.189902	0.00637611	0.733122	0.709966
YKR072C;YKR073C	SIS2;YKR073C	Genes NotChanged	0.519819	0.00179686	0.419628	0.0044834	0.368967	0	0.272933	0.00828423	0.807259	0.739723
YDR088C-tR(ACG)D	NA	Genes NotChanged	0.61278	0.00276235	0.527137	0.00221701	0.410439	0	0.303514	0.00750149	0.860239	0.739485
snR11	SNR11	Genes NotChanged	0.0851452	0.00041564	0.0548465	0.000409344	0.0384826	0.000258899	0.0431754	0.000731609	0.644153	1.12195
snR128	SNR128	Genes NotChanged	0.173515	0.000499029	0.136054	0.000889377	0.0866258	0.000176219	0.0729441	0.000355308	0.784104	0.84206
snR13	SNR13	Genes NotChanged	0.0830646	0.000687558	0.0658809	0.000771322	0.0544995	0.0005525	0.0521766	0.00104301	0.793129	0.957379
snR189	SNR189	Genes NotChanged	0.0446146	0.000285423	0.0306729	0.000140548	0.031063	0.000151887	0.0355519	0.00131315	0.687508	1.14451
snR19	SNR19	Genes NotChanged	0.0319942	0.000290624	0.0295547	0.000411388	0.0287418	0.00020372	0.0252304	0.000612758	0.923749	0.877831
snR190	SNR190	Genes NotChanged	0.0327922	0.000138622	0.0255557	0.000163705	0.0247568	0.00010336	0.0213092	0.000196247	0.779324	0.860743
snR3	SNR3	Genes NotChanged	0.041777	0.000235464	0.0402702	0.000355838	0.0474759	0.00061025	0.0409688	0.00122099	0.963932	0.862939
snR30	SNR30	Genes NotChanged	0.0422174	0.000211252	0.0341674	0.000244348	0.0273182	0.000175752	0.024716	0.000355808	0.80932	0.904746
snR31	SNR31	Genes NotChanged	0.0243909	0.000301551	0.0189907	0.000250092	0.0233026	0.000246459	0.0229041	0.000444565	0.778598	0.982898
snR32	SNR32	Genes NotChanged	0.0441202	0.000184208	0.0345574	0.000378774	0.0363872	0.00019924	0.0345063	0.000724423	0.783256	0.948307
snR33	SNR33	Genes NotChanged	0.0406028	0.000289698	0.030092	0.000195002	0.0311615	0.000255612	0.030016	0.000395807	0.741131	0.963242
snR34	SNR34	Genes NotChanged	0.0433232	0.000454378	0.0323328	0.000295134	0.0409378	0.000292605	0.0414861	0.000696093	0.746315	1.01339
snR35	SNR35	Genes NotChanged	0.0581589	0.000483994	0.0399817	0.000180811	0.0464895	0.000275957	0.0463488	0.000495918	0.687456	0.996973
snR36	SNR36	Genes NotChanged	0.0745009	0.000351811	0.039096	0.000537235	0.0406923	0.00015197	0.050757	0.000743109	0.524773	1.24734
snR37	SNR37	Genes NotChanged	0.0224311	0.000195087	0.0217464	0.000177865	0.0199994	0.000156673	0.0189261	0.000339442	0.969476	0.946333
snR39B	SNR39B	Genes NotChanged	0.646546	0.00896222	0.579132	0	0.29705	0.001297	0.20936	0.00249897	0.895732	0.704796
snR4	SNR4	Genes NotChanged	0.0304628	0.000382487	0.0265332	0.000305911	0.0337811	0.000266203	0.0290763	0.000337162	0.871003	0.860727
snR40	SNR40	Genes NotChanged	0.540681	0.00512805	0.527725	0.00279361	0.335388	0.00173635	0.241102	0.00984009	0.976039	0.718875
snR41	SNR41	Genes NotChanged	0.213313	0.00139496	0.176465	0.00127252	0.103263	0.000841471	0.086056	0.0020646	0.827255	0.833371
snR42	SNR42	Genes NotChanged	0.0364643	0.000476254	0.0324118	0.000310148	0.0307289	0.000282288	0.033516	0.000591912	0.888863	1.0907
snR43	SNR43	Genes NotChanged	0.141187	0.000688946	0.090628	0.000499193	0.0752828	0.00044885	0.0783226	0.00113113	0.6419	1.04038
snR45	SNR45	Genes NotChanged	0.0605682	0.000170527	0.0365952	9.92502e-05	0.0419441	0.000190566	0.0405148	0.000470073	0.604198	0.965923
snR46	SNR46	Genes NotChanged	0.0283007	0.000361656	0.022751	0.000243699	0.0333655	0.000228366	0.029669	0.000448618	0.803903	0.889211
snR47	SNR47	Genes NotChanged	0.57384	0	0.476158	0	0.19518	0.000966156	0.147612	0.00193195	0.829774	0.756284
snR48	SNR48	Genes NotChanged	0.759559	0	0.616168	0.0138831	0.0978721	0	0.105084	0.000434022	0.811218	1.07369
snR49	SNR49	Genes NotChanged	0.051076	0.000270198	0.0321849	0.000185072	0.0401777	0.000301153	0.0408796	0.000957317	0.630138	1.01747
snR5	SNR5	Genes NotChanged	0.0506402	0.000506064	0.0332103	0.000405034	0.0289722	0.000386821	0.0325214	0.000525273	0.655809	1.1225
snR50	SNR50	Genes NotChanged	0.300856	0.00222207	0.249454	0	0.184322	0.000868033	0.148954	0.00534003	0.829146	0.808121
snR51-snR70	NA	Genes NotChanged	0.0822896	0.000455056	0.0571035	0.00095161	0.0423868	0.000472049	0.0412022	0.00110352	0.693933	0.972052
snR52	SNR52	Genes NotChanged	0.606161	0.00808958	0.552833	0.00249679	0.408466	0.000619567	0.296983	0.0130693	0.912023	0.727069
snR55-snR57	NA	Genes NotChanged	0.686351	0.00321718	0.663616	0.0064265	0.35813	0.000589779	0.273842	0.00958028	0.966875	0.764645
snR56	SNR56	Genes NotChanged	0.620301	0.00518132	0.517315	0.00513765	0.0659339	0.000398052	0.0709239	0.00253643	0.833975	1.07568
snR6	SNR6	Genes NotChanged	0.0438313	0	0.0311165	0	0.0259719	0	0.0220321	0	0.709914	0.848308
snR62	SNR62	Genes NotChanged	0.757034	0.00980248	0.666692	0	0.293245	0	0.210296	0.00289727	0.880664	0.717136
snR63	SNR63	Genes NotChanged	0.0434742	0.000237543	0.0309856	0.000113781	0.0299339	0.000188996	0.0274486	0.000296667	0.712735	0.916973
snR64	SNR64	Genes NotChanged	0.563629	0.00303003	0.41189	0.00222207	0.160952	0	0.134358	0.00192176	0.730783	0.83477
snR65	SNR65	Genes NotChanged	0.285262	0	0.301674	0	0.0453898	0	0.0419541	0.000496764	1.05753	0.924307
snR66	SNR66	Genes NotChanged	0.700219	0.00504974	0.608399	0.00336666	0.14056	0.000622781	0.123532	0.00222302	0.86887	0.878853
snR67	SNR67	Genes NotChanged	0.560383	0.00739613	0.515717	0.00358647	0.359634	0.0014216	0.27644	0.00672057	0.920294	0.76867
snR68	SNR68	Genes NotChanged	0.409075	0.0018115	0.327297	0.00332325	0.153057	0	0.148933	0.00129155	0.800092	0.973051
snR69	SNR69	Genes NotChanged	0.289144	0.00282462	0.306606	0.00250608	0.140785	0	0.139474	0	1.06039	0.990683
snR7-L-snR7-S	NA	Genes NotChanged	0.0194673	0.000252662	0.0182458	0.000362649	0.0178321	0.000221695	0.0146874	0.000593708	0.93725	0.823651
snR70	SNR70	Genes NotChanged	0.0845715	0.00055487	0.0602782	0.000811847	0.0440346	0.000324211	0.0432841	0.00124931	0.712749	0.982958
snR71	SNR71	Genes NotChanged	0.72047	0.00954162	0.635412	0	0.083366	0.000176385	0.0819998	0.00135595	0.881941	0.983612
snR72	SNR72	Genes NotChanged	0.517095	0	0.55536	0	0.141107	0	0.169357	0.00260396	1.074	1.2002
snR73;YMR013W-A	SNR73;YMR013W-A	Genes NotChanged	0.505851	0.0141633	0.470274	0.00402835	0.199356	0	0.143732	0.00103056	0.92967	0.720982
snR75	SNR75	Genes NotChanged	0.451871	0.0061717	0.332762	0	0.288975	0	0.232374	0.00782729	0.736409	0.80413
snR76	SNR76	Genes NotChanged	0.491818	0.0039455	0.420062	0.00469597	0.169926	0.00208151	0.122438	0.00249445	0.8541	0.720538
snR77	SNR77	Genes NotChanged	0.611987	0.0112959	0.561609	0.00512742	0.261329	0	0.182445	0.00283299	0.917682	0.698144
snR78	SNR78	Genes NotChanged	0.605167	0	0.460135	0	0.351497	0	0.291196	0.00619137	0.760345	0.828444
snR79	SNR79	Genes NotChanged	0.467413	0.00864457	0.385865	0.00529017	0.144842	0	0.134118	0.00365844	0.825534	0.925965
snR8	SNR8	Genes NotChanged	0.0659228	0.000257271	0.0492742	0.000307706	0.0613292	0.000197067	0.0576728	0.000641424	0.747452	0.940381
snR81	SNR81	Genes NotChanged	0.172146	0.000281767	0.103195	0.000799354	0.0794845	0.000274799	0.0701426	0.000246546	0.599462	0.882469
snR82	SNR82	Genes NotChanged	0.0293996	0.000236964	0.0241909	0.000126922	0.0233094	7.94715e-05	0.0216965	0.000369558	0.822833	0.930806
snR83	SNR83	Genes NotChanged	0.0320693	0.000234532	0.0300657	0.000191272	0.024459	9.40547e-05	0.022675	0.000318964	0.937525	0.927061
snR84	SNR84	Genes NotChanged	0.0241929	0.000249397	0.0193487	0.000303572	0.0275719	1.93304e-05	0.0267854	0.000372496	0.799769	0.971475
snR85	SNR85	Genes NotChanged	0.0522554	8.36678e-05	0.0333538	0	0.0267804	0	0.0298032	0	0.638285	1.11287
snR86	SNR86	Genes NotChanged	0.0256033	0.000462564	0.0242833	0.000455082	0.0268663	0.000458672	0.0277208	0.000949749	0.948445	1.03181
snR87	SNR87	Genes NotChanged	0.205226	0	0.208581	0	0.0494099	0.000461369	0.0459542	9.87359e-05	1.01635	0.93006
snR9	SNR9	Genes NotChanged	0.0731531	0.00083974	0.0531738	0.000741329	0.0571632	0.000471367	0.0523106	0.000450404	0.726884	0.915111
SRG1;YER081W	SRG1;SER3	Genes NotChanged	0.670634	0.0037303	0.607866	0.0089825	0.482192	0.000654985	0.375041	0.01079	0.906406	0.777784
YOR081C;YOR082C	TGL5;YOR082C	Genes NotChanged	0.684273	0.000898448	0.557342	0.00675858	0.478581	0.000634909	0.358997	0.00614621	0.814503	0.750128
YPL258C;YPLCdelta1	THI21;YPLCdelta1	Genes NotChanged	0.624188	0.00202014	0.494894	0.00625261	0.338058	0	0.230985	0.0064068	0.792861	0.68327
TLC1	TLC1	Genes NotChanged	0.070777	0.000705835	0.0643964	0.00109067	0.0495686	5.64779e-05	0.0500324	0.00131279	0.909849	1.00936
YKL166C;YKL165C-A	TPK3;YKL165C-A	Genes NotChanged	0.541364	0.00134677	0.471813	0.00484801	0.378804	0	0.272643	0.00888523	0.871527	0.719747
YIL101C;YIL100C-A	XBP1;YIL100C-A	Genes NotChanged	0.449026	0	0.231505	0.00443275	0.153051	0	0.102485	0.0103539	0.515572	0.669615
YAL005C	SSA1	Genes NotChanged	0.431621	0.00109245	0.355643	0.00153528	0.318437	0.000512763	0.240724	0.00366192	0.823971	0.755955
YAL009W	SPO7	Genes NotChanged	0.485919	0	0.342759	0.00304562	0.361893	0	0.259538	0.00642343	0.705384	0.717169
YAL010C	MDM10	Genes NotChanged	0.668107	0.00253626	0.556421	0.00312757	0.490182	0.000632499	0.35749	0.00570417	0.832832	0.729301
YAL011W	SWC3	Genes NotChanged	0.571103	0.0024875	0.485482	0.00518619	0.416098	0.00133065	0.301257	0.0111004	0.850079	0.724006
YAL013W	DEP1	Genes NotChanged	0.516033	0	0.359986	0.000918248	0.361622	0.00100097	0.258657	0.00745496	0.697602	0.715269
YAL014C	SYN8	Genes NotChanged	0.48689	0.00084503	0.431282	0.00144991	0.323094	0.00100099	0.245536	0.00732204	0.88579	0.759953
YAL015C	NTG1	Genes NotChanged	0.422248	0.00135257	0.330703	0.00188391	0.293482	0.00120335	0.175838	0.00516518	0.783197	0.599144
YAL016W	TPD3	Genes NotChanged	0.409562	0.000805683	0.360244	0.00317032	0.308161	0.000787067	0.237723	0.00582547	0.879583	0.771422
YAL020C	ATS1	Genes NotChanged	0.398101	0.000585813	0.326908	0.000573714	0.252344	0.000472137	0.1531	0.00314903	0.821169	0.60671
YAL021C	CCR4	Genes NotChanged	0.433456	0.00119639	0.381543	0.00393772	0.304424	0.000719137	0.234293	0.00691916	0.880234	0.769627
YAL022C	FUN26	Genes NotChanged	0.38845	0.00138028	0.311788	0.00260921	0.270839	0.000320818	0.20378	0.00440808	0.802645	0.752403
YAL024C	LTE1	Genes NotChanged	0.668553	0.00200897	0.56962	0.00732758	0.457106	0.000983255	0.340828	0.0140074	0.852019	0.745622
YAL027W	YAL027W	Genes NotChanged	0.585039	0	0.471262	0.00273259	0.424443	0.000881811	0.278738	0.00285504	0.805523	0.656715
YAL028W	FRT2	Genes NotChanged	0.584424	0.00146192	0.437759	0.00144421	0.324054	0	0.213702	0.00505506	0.749043	0.659465
YAL029C	MYO4	Genes NotChanged	0.460716	0.00239371	0.401514	0.00448228	0.333287	0.000953371	0.258774	0.0102022	0.871501	0.77643
YAL031C	GIP4	Genes NotChanged	0.657567	0.00310675	0.57063	0.00538266	0.45443	0.00148808	0.325134	0.0086604	0.86779	0.715477
YAL032C	PRP45	Genes NotChanged	0.606956	0.00160643	0.511557	0.00174627	0.397469	0.000624208	0.290243	0.00800341	0.842824	0.730228
YAL034C	FUN19	Genes NotChanged	0.666363	0.00137454	0.575735	0.00136153	0.433709	0.000784295	0.340976	0.00582272	0.863996	0.786187
YAL034W-A	MTW1	Genes NotChanged	0.613972	0.00243291	0.503996	0.00814473	0.401542	0.0019492	0.216073	0.00714233	0.820877	0.538108
YAL037W	YAL037W	Genes NotChanged	0.586142	0	0.501787	0	0.463425	0	0.279253	0.0224411	0.856084	0.602585
YAL040C	CLN3	Genes NotChanged	0.794455	0.00469417	0.657545	0	0.550506	0	0.475177	0.0234911	0.827668	0.863165
YAL041W	CDC24	Genes NotChanged	0.68182	0.00166169	0.554015	0.00516689	0.483399	0.000620149	0.352619	0.00866829	0.812554	0.729458
YAL042W	ERV46	Genes NotChanged	0.205534	0.000573018	0.173319	0.0020511	0.149174	0.000249389	0.111584	0.00455099	0.843261	0.748015
YAL043C	PTA1	Genes NotChanged	0.621395	0.00233213	0.501237	0.00355337	0.418093	0	0.299681	0.0101549	0.806631	0.71678
YAL044C	GCV3	Genes NotChanged	0.134362	0.000529716	0.112884	0.0032952	0.096888	0.000847137	0.0699193	0.00936984	0.840148	0.72165
YAL044W-A	YAL044W-A	Genes NotChanged	0.211246	0.00226553	0.146407	0.00178316	0.131538	0.00238513	0.105159	0.00351314	0.693062	0.799458
YAL046C	YAL046C	Genes NotChanged	0.225962	0	0.186345	0.00145554	0.169626	0	0.129607	0.0147716	0.824676	0.764078
YAL047C	SPC72	Genes NotChanged	0.584217	0.00171375	0.47861	0.00588694	0.414672	0.00302336	0.270224	0.0118522	0.819233	0.651657
YAL053W	FLC2	Genes NotChanged	0.545582	0.00138355	0.458657	0.00267404	0.404859	0.000656162	0.315723	0.00647152	0.840674	0.779835
YAL055W	PEX22	Genes NotChanged	0.513964	0	0.428373	0.00367013	0.395659	0	0.280021	0.0059964	0.83347	0.707734
YAL058W	CNE1	Genes NotChanged	0.351153	0.0013633	0.318594	0.0035927	0.260246	0	0.216085	0.0100963	0.907279	0.830309
YAL061W	BDH2	Genes NotChanged	0.351214	0.000658986	0.311676	0.00224323	0.214933	0.000739737	0.167306	0.00623902	0.887426	0.778413
YAR003W	SWD1	Genes NotChanged	0.540117	0.00274561	0.437034	0.00252549	0.333539	0.00109456	0.233643	0.00463762	0.809147	0.700497
YAR007C	RFA1	Genes NotChanged	0.452083	0.00152891	0.406322	0.00346818	0.336972	0.000964822	0.238296	0.00798571	0.898778	0.707169
YAR008W	SEN34	Genes NotChanged	0.517134	0	0.440773	0.00637112	0.418571	0.00356487	0.247413	0.0047278	0.852337	0.59109
YAR014C	BUD14	Genes NotChanged	0.503609	0.0029639	0.423467	0.00474033	0.355419	0.000739504	0.248738	0.00911312	0.840865	0.699843
YAR015W	ADE1	Genes NotChanged	0.216025	0.000751369	0.178022	0.00115433	0.171211	0.000352874	0.132316	0.00102299	0.824081	0.772822
YAR018C	KIN3	Genes NotChanged	0.549376	0	0.481434	0.00944483	0.374	0	0.331422	0.00683782	0.876328	0.886155
YAR019C	CDC15	Genes NotChanged	0.696449	0.00207118	0.598608	0.00585016	0.515502	0	0.404944	0.0100683	0.859514	0.785532
YAR019W-A	YAR019W-A	Genes NotChanged	0.681215	0.00788543	0.573044	0.00791531	0.433613	0.00179202	0.389174	0	0.841209	0.897515
YAR028W;YAR029W	YAR028W;YAR029W	Genes NotChanged	0.555094	0.000880658	0.4494	0.000904036	0.399813	0.000643494	0.296959	0.0034227	0.809594	0.742743
YBL001C	ECM15	Genes NotChanged	0.103521	0.000579707	0.0926045	0.00175394	0.0677397	0.000309499	0.062524	0.00419512	0.894549	0.923003
YBL006C	LDB7	Genes NotChanged	0.49876	0.00172967	0.416876	0.00244642	0.352054	0.000289601	0.240651	0.00497142	0.835824	0.683561
YBL006W-A	YBL006W-A	Genes NotChanged	0.444132	0.0138831	0.352185	0	0.238188	0	0.223718	0	0.792972	0.939248
YBL007C	SLA1	Genes NotChanged	0.292788	0.000925572	0.224336	0.0022617	0.206795	0.000829074	0.156838	0.00586022	0.766208	0.75842
YBL008W-A;YBL008W	YBL008W-A;HIR1	Genes NotChanged	0.553297	0.00230942	0.464085	0.00447839	0.395914	0	0.290981	0.0132772	0.838762	0.73496
YBL009W	ALK2	Genes NotChanged	0.6705	0.00139467	0.552437	0.00331851	0.468585	0.00191565	0.343422	0.00897837	0.823918	0.732892
YBL010C	YBL010C	Genes NotChanged	0.615141	0.00508886	0.537882	0	0.396422	0	0.305706	0.00820811	0.874404	0.771163
YBL011W	SCT1	Genes NotChanged	0.465925	0.000998097	0.391225	0.0015112	0.333132	0.000245058	0.246231	0.00621927	0.839673	0.739139
YBL017C	PEP1	Genes NotChanged	0.321889	0.00117017	0.267758	0.00255676	0.243723	0.000420949	0.191464	0.00438514	0.831834	0.785583
YBL018C	POP8	Genes NotChanged	0.426072	0.0122182	0.36031	0.0203608	0.284454	0	0.224982	0.0123524	0.845655	0.790927
YBL019W	APN2	Genes NotChanged	0.632105	0.0014684	0.518576	0.00308684	0.423778	0.00177543	0.312152	0.00706631	0.820394	0.736593
YBL021C	HAP3	Genes NotChanged	0.505696	0.00254443	0.436699	0.00328937	0.379948	0	0.248026	0.00543043	0.86356	0.652787
YBL022C	PIM1	Genes NotChanged	0.327	0.0019196	0.278299	0.00227618	0.252049	0.000635402	0.199897	0.00531604	0.851067	0.793087
YBL023C	MCM2	Genes NotChanged	0.535712	0.000768184	0.458666	0.00546156	0.390025	0.00066358	0.310372	0.0174207	0.85618	0.795774
YBL025W	RRN10	Genes NotChanged	0.643214	0.00123452	0.511652	0.00255096	0.433216	0.00143058	0.287019	0.0157669	0.795461	0.662532
YBL026W	LSM2	Genes NotChanged	0.286673	0.00060605	0.228274	0.00411213	0.190632	0.000809052	0.156068	0.00408387	0.796285	0.818686
YBL029C-A	YBL029C-A	Genes NotChanged	0.609344	0.000562104	0.522417	0.00289036	0.453345	0.000597361	0.307841	0.0022714	0.857344	0.679045
YBL029W	YBL029W	Genes NotChanged	0.540107	0	0.437594	0	0.439107	0	0.346313	0.00871165	0.810199	0.788676
YBL030C	PET9	Genes NotChanged	0.228508	0.000364295	0.167014	0.00414314	0.189769	0.000893186	0.142891	0.00555535	0.730887	0.752973
YBL032W	HEK2	Genes NotChanged	0.256389	0.00135133	0.191515	0.002008	0.162848	0	0.128777	0.00296334	0.74697	0.79078
YBL033C	RIB1	Genes NotChanged	0.657321	0.00207866	0.55088	0.00387944	0.488933	0.000276165	0.373007	0.00742517	0.838068	0.762901
YBL034C	STU1	Genes NotChanged	0.603468	0.00331976	0.51993	0.0056627	0.440458	0.00109109	0.316035	0.00914452	0.861569	0.717515
YBL035C	POL12	Genes NotChanged	0.677725	0.0017683	0.613609	0.0037904	0.457548	0.00212674	0.309495	0.0032997	0.905395	0.676421
YBL037W	APL3	Genes NotChanged	0.674815	0.00193778	0.56741	0.00568847	0.504267	0.00129307	0.358245	0.011789	0.840838	0.710427
YBL040C	ERD2	Genes NotChanged	0.352833	0.00241317	0.334614	0.00367201	0.269078	0.000355554	0.220356	0.00481067	0.948363	0.81893
YBL041W	PRE7	Genes NotChanged	0.373884	0.00104947	0.317134	0.00210806	0.247467	0.000287861	0.186431	0.00425475	0.848215	0.753359
YBL042C	FUI1	Genes NotChanged	0.686318	0.00185183	0.631729	0.00380715	0.506756	0.00147708	0.397819	0.00746583	0.920462	0.785031
YBL046W	PSY4	Genes NotChanged	0.624266	0.0018104	0.528164	0.0026013	0.433189	0.00138505	0.288584	0.0089111	0.846056	0.666186
YBL051C	PIN4	Genes NotChanged	0.42336	0.000756687	0.37504	0.00279334	0.333358	0.000512025	0.26539	0.00839587	0.885866	0.796109
YBL052C	SAS3	Genes NotChanged	0.414209	0.000799351	0.338783	0.00560674	0.27072	0.00187069	0.222167	0.0124958	0.817905	0.82065
YBL056W	PTC3	Genes NotChanged	0.349124	0.000943663	0.305355	0.00259001	0.282248	0.000454895	0.217727	0.00522043	0.874632	0.771404
YBL058W	SHP1	Genes NotChanged	0.377478	0.00189661	0.314686	0.00240729	0.275383	0.00115802	0.203632	0.00564007	0.833653	0.739449
YBL059W	YBL059W	Genes NotChanged	0.483145	0	0.428424	0.00441472	0.288325	0	0.172924	0.00350859	0.88674	0.599753
YBL060W	YEL1	Genes NotChanged	0.616304	0	0.526216	0.00451381	0.419875	0	0.327413	0.00946546	0.853825	0.779786
YBL061C	SKT5	Genes NotChanged	0.561113	0.00122398	0.477975	0.00326867	0.387908	0.000585818	0.276643	0.010132	0.851833	0.713167
YBL063W	KIP1	Genes NotChanged	0.555992	0.00225024	0.437359	0.00547527	0.350348	0	0.222925	0.00899622	0.786629	0.636295
YBL067C	UBP13	Genes NotChanged	0.401557	0.00204818	0.337738	0.00482919	0.297078	0.000856711	0.232478	0.00532876	0.841073	0.782547
YBL071W-A	KTI11	Genes NotChanged	0.485044	0.00260396	0.431013	0.00444385	0.388736	0	0.290128	0.0127386	0.888605	0.746337
YBL075C;YBL074C	SSA3;AAR2	Genes NotChanged	0.683897	0.00271235	0.540565	0.00621732	0.425689	0.000754998	0.312637	0.00776153	0.79042	0.734425
YBL078C	ATG8	Genes NotChanged	0.61204	0.000391232	0.494387	0.00308465	0.365887	0.000354606	0.309946	0.00713021	0.807769	0.847109
YBL079W	NUP170	Genes NotChanged	0.500039	0.00209516	0.42918	0.00372016	0.357938	0.000686064	0.276186	0.00738822	0.858294	0.771601
YBL081W	YBL081W	Genes NotChanged	0.628001	0.0123411	0.501846	0	0.413392	0	0.355989	0	0.799117	0.861142
YBL083C;YBL082C	YBL083C;ALG3	Genes NotChanged	0.385655	0.00270732	0.314799	0.00288176	0.262172	0	0.190299	0.00538864	0.81627	0.725857
YBL085W	BOI1	Genes NotChanged	0.574459	0.000798777	0.460315	0.00283681	0.423642	0.000658177	0.300798	0.00874537	0.801301	0.710029
YBL086C	YBL086C	Genes NotChanged	0.544844	0.000578694	0.392147	0.00207645	0.331975	0.00034048	0.273065	0.0076641	0.719742	0.822549
YBL089W	AVT5	Genes NotChanged	0.660694	0	0.561887	0.00373202	0.464265	0	0.367917	0.00948433	0.850451	0.792473
YBL090W	MRP21	Genes NotChanged	0.529108	0.00149888	0.433309	0.00266195	0.413814	0.000446223	0.274396	0.00672303	0.818942	0.66309
YBL091C	MAP2	Genes NotChanged	0.142822	0.000465578	0.115767	0.000652835	0.106423	0.000635464	0.0802455	0.00285626	0.810566	0.754023
YBL091C-A	SCS22	Genes NotChanged	0.286677	0	0.224671	0.00261335	0.207377	0.00053676	0.124005	0.00493728	0.783706	0.597969
YBL093C	ROX3	Genes NotChanged	0.488676	0.00131814	0.385048	0.0038225	0.314841	0.000645989	0.231633	0.00569299	0.787942	0.735714
YBL095W	YBL095W	Genes NotChanged	0.629712	0.001288	0.537771	0.00392617	0.405166	0.000520013	0.258766	0.00927141	0.853995	0.638667
YBL097W	BRN1	Genes NotChanged	0.646983	0	0.507498	0.00474998	0.439198	0	0.26058	0.00660152	0.784408	0.593309
YBL098W	BNA4	Genes NotChanged	0.197229	0.000791747	0.173102	0.0019355	0.144167	0	0.119421	0.00237392	0.877671	0.828353
YBL103C	RTG3	Genes NotChanged	0.682069	0.00457562	0.543008	0.00224248	0.503146	0.00130681	0.331223	0.00725649	0.796119	0.658304
YBL104C	YBL104C	Genes NotChanged	0.681093	0.00363949	0.582884	0.00499826	0.46817	0.00129702	0.360617	0.0126927	0.855806	0.770269
YBL106C	SRO77	Genes NotChanged	0.573674	0.000431773	0.474666	0.00371342	0.363209	0	0.244545	0.00473553	0.827415	0.67329
YBL107C	YBL107C	Genes NotChanged	0.491966	0.0031667	0.420508	0.00178412	0.380796	0	0.270651	0.00362375	0.854751	0.71075
YBR005W	RCR1	Genes NotChanged	0.566667	0.000295769	0.450973	0	0.430334	0	0.306667	0.00158852	0.795834	0.712624
YBR007C	DSF2	Genes NotChanged	0.666496	0	0.560617	0.00579437	0.450595	0.00171812	0.349001	0.0146847	0.84114	0.774533
YBR008C	FLR1	Genes NotChanged	0.649171	0.00115888	0.552175	0.00455805	0.433651	0.000726209	0.315256	0.00806627	0.850583	0.726979
YBR009C	HHF1	Genes NotChanged	0.309332	0.000821579	0.267766	0.00152402	0.250023	0.000589087	0.170327	0.00451274	0.865627	0.681245
YBR010W	HHT1	Genes NotChanged	0.433631	0.00120795	0.375602	0.00232638	0.326689	0.000886389	0.230606	0.00569384	0.866179	0.705891
YBR014C	GRX6	Genes NotChanged	0.381248	0.00152903	0.336552	0.000940296	0.261372	0.00175473	0.203074	0.0068346	0.882764	0.776954
YBR015C	MNN2	Genes NotChanged	0.377734	0.00163907	0.33079	0.00297131	0.303795	0.00132799	0.217055	0.00469858	0.875721	0.714479
YBR016W	YBR016W	Genes NotChanged	0.30125	0.00329731	0.255908	0.00287855	0.216038	0.001282	0.147984	0.00479378	0.849487	0.684991
YBR017C	KAP104	Genes NotChanged	0.328774	0.00134876	0.285008	0.00376205	0.256765	0.000442672	0.20429	0.0059066	0.866881	0.795629
YBR021W	FUR4	Genes NotChanged	0.65679	0	0.604135	0	0.490136	0	0.435953	0.0120864	0.919831	0.889454
YBR022W	POA1	Genes NotChanged	0.542088	0.00215047	0.445276	0.00200095	0.384321	0.000612734	0.29617	0.008392	0.82141	0.770633
YBR023C	CHS3	Genes NotChanged	0.480277	0.00116206	0.413197	0.00375486	0.351924	0.00153519	0.254979	0.00981845	0.86033	0.72453
YBR027C;YBR028C	YBR027C;YBR028C	Genes NotChanged	0.520983	0.00147164	0.463604	0.00378603	0.377429	0.00130973	0.282599	0.013482	0.889863	0.748747
YBR029C	CDS1	Genes NotChanged	0.571309	0.00213399	0.50723	0.00397192	0.43844	0.000445627	0.335855	0.00888505	0.887839	0.766022
YBR031W	RPL4A	Genes NotChanged	0.162203	0.000447323	0.142396	0.000329041	0.134911	0.000235867	0.101039	0.000799154	0.877889	0.748928
YBR034C	HMT1	Genes NotChanged	0.646862	0.0104512	0.577092	0.0199001	0.469521	0.00177875	0.377744	0.0282033	0.892141	0.804531
YBR036C	CSG2	Genes NotChanged	0.405589	0.00120608	0.370601	0.0018101	0.313553	0.000539889	0.241065	0.00474681	0.913734	0.768819
YBR038W	CHS2	Genes NotChanged	0.523519	0.00159616	0.464161	0.0092623	0.368815	0.000658755	0.293014	0.0144446	0.886617	0.794475
YBR041W	FAT1	Genes NotChanged	0.324112	0.00108856	0.258965	0.00556609	0.242802	0	0.199946	0.0113749	0.798999	0.823495
YBR043C	QDR3	Genes NotChanged	0.642352	0.000716838	0.528649	0.00178147	0.456772	0	0.331857	0.00415198	0.82299	0.726528
YBR047W	FMP23	Genes NotChanged	0.376852	0.00282462	0.260432	0.00315782	0.235049	0	0.240582	0.0134867	0.691071	1.02354
YBR052C	RFS1	Genes NotChanged	0.257057	0.000969443	0.208086	0.00190887	0.200633	0.000698474	0.130826	0.00492652	0.809495	0.652068
YBR054W	YRO2	Genes NotChanged	0.427911	0.000473909	0.291303	0.000655721	0.331981	0.000360371	0.277952	0.0013965	0.680755	0.837251
YBR055C	PRP6	Genes NotChanged	0.521213	0.00127657	0.469671	0.00212141	0.378796	0.000269685	0.289706	0.00688213	0.901112	0.764809
YBR056W	YBR056W	Genes NotChanged	0.232088	0.000407185	0.191467	0.00212527	0.164503	0.000572472	0.142033	0.00426779	0.824976	0.863407
YBR056W-A	YBR056W-A	Genes NotChanged	0.500959	0.000266026	0.435909	0.0004803	0.365056	0.000455559	0.268738	0.00184607	0.870151	0.736154
YBR057C	MUM2	Genes NotChanged	0.673123	0	0.520371	0.00375011	0.428641	0.00110517	0.325853	0.00383273	0.773069	0.760201
YBR058C	UBP14	Genes NotChanged	0.371862	0.00206183	0.33624	0.00228003	0.276767	0.000708723	0.212735	0.00576363	0.904207	0.768642
YBR060C	ORC2	Genes NotChanged	0.568536	0.000702486	0.491958	0.00482222	0.389303	0.000282963	0.285795	0.00950976	0.865306	0.734119
YBR061C	TRM7	Genes NotChanged	0.51172	0.00250287	0.464178	0.0124134	0.383977	0.00229877	0.289057	0.00919673	0.907093	0.752796
YBR062C	YBR062C	Genes NotChanged	0.419592	0.000502758	0.351029	0.00245302	0.273153	0.00108363	0.221716	0.00491817	0.836596	0.811692
YBR063C;YBR065C	YBR063C;ECM2	Genes NotChanged	0.682901	0.00304914	0.577634	0.00431519	0.457954	0.000776992	0.363031	0.0107653	0.845852	0.792723
YBR066C	NRG2	Genes NotChanged	0.544487	0.00327149	0.498367	0.00234515	0.393727	0	0.301437	0.00297866	0.915297	0.7656
YBR067C	TIP1	Genes NotChanged	0.426043	0.00116821	0.364106	0.0021026	0.304836	0.000395409	0.231641	0.00217057	0.854624	0.759887
YBR068C	BAP2	Genes NotChanged	0.725309	0.00159779	0.610702	0.00443298	0.533063	0.000584742	0.379289	0.00796435	0.841989	0.711527
YBR069C	TAT1	Genes NotChanged	0.576603	0.00241537	0.506932	0.00475305	0.432297	0.00206506	0.318819	0.0117863	0.87917	0.737501
YBR070C	ALG14	Genes NotChanged	0.353605	0.000797429	0.300433	0.00183145	0.268849	0	0.18683	0.00598834	0.849631	0.694926
YBR071W	YBR071W	Genes NotChanged	0.673442	0.000938941	0.551971	0.0068856	0.536429	0	0.384031	0.0108049	0.819626	0.715903
YBR072W	HSP26	Genes NotChanged	0.159883	0.000350951	0.158822	0.000663326	0.0989878	0.000268321	0.0909513	0.00147333	0.993367	0.918814
YBR073W	RDH54	Genes NotChanged	0.522224	0.000900565	0.447396	0.00327217	0.393004	0.0011334	0.27901	0.00787258	0.856712	0.709943
YBR074W	YBR074W	Genes NotChanged	0.288129	0.000682357	0.245688	0.00188767	0.242653	0.0014161	0.179033	0.00647421	0.852701	0.737813
YBR076C-A;YBR077C	YBR076C-A;SLM4	Genes NotChanged	0.616592	0	0.512021	0.00334874	0.39631	0	0.299125	0.00844325	0.830406	0.754775
YBR078W	ECM33	Genes NotChanged	0.269259	0.00203176	0.225063	0.00415408	0.19634	0.00125231	0.165514	0.0110825	0.835863	0.842996
YBR080C	SEC18	Genes NotChanged	0.284694	0.00105485	0.24317	0.00247379	0.219137	0.000234493	0.189813	0.00407581	0.854144	0.866188
YBR081C	SPT7	Genes NotChanged	0.554623	0.0024932	0.468526	0.00406549	0.394505	0.000491157	0.277036	0.0082835	0.844765	0.702236
YBR082C	UBC4	Genes NotChanged	0.283735	0.00143658	0.243189	0.00185364	0.187068	0.000802109	0.151624	0.002083	0.857101	0.810528
YBR083W	TEC1	Genes NotChanged	0.665845	0.00157478	0.547644	0.00709546	0.443936	0.000153115	0.339325	0.00557242	0.82248	0.764356
YBR085C-A	YBR085C-A	Genes NotChanged	0.437582	0.00060484	0.353673	0.00249557	0.290452	0.000491962	0.235964	0.00586192	0.808242	0.812404
YBR086C	IST2	Genes NotChanged	0.33367	0.00125434	0.274692	0.00334764	0.249618	0.000974394	0.192148	0.0046901	0.823243	0.769772
YBR088C	POL30	Genes NotChanged	0.516157	0.000761896	0.460418	0.00122096	0.343707	0	0.261436	0.0229831	0.892012	0.760635
YBR090C;YBR091C	YBR090C;MRS5	Genes NotChanged	0.641754	0.00520752	0.542642	0.00340101	0.396614	0	0.301109	0.00861887	0.845561	0.759198
YBR093C	PHO5	Genes NotChanged	0.264719	0.00167222	0.197827	0.00179934	0.263644	0.00152424	0.161349	0.00706385	0.74731	0.611993
YBR094W	PBY1	Genes NotChanged	0.450043	0.0010049	0.396545	0.00211349	0.318649	0.000861309	0.247301	0.0075206	0.881128	0.776095
YBR095C	RXT2	Genes NotChanged	0.705314	0.00112159	0.593214	0.00549392	0.472391	0.00101471	0.348909	0.00842085	0.841063	0.738602
YBR096W	YBR096W	Genes NotChanged	0.288966	0.000559275	0.239476	0.00283028	0.197996	0	0.166162	0.00601333	0.828735	0.839219
YBR097W	VPS15	Genes NotChanged	0.574879	0.00120284	0.486444	0.00467583	0.415351	0.00112483	0.296048	0.00906753	0.846167	0.712767
YBR098W	MMS4	Genes NotChanged	0.634453	0.00273213	0.539913	0.00745975	0.465684	0.00176354	0.338345	0.00968831	0.850989	0.726556
YBR101C	FES1	Genes NotChanged	0.818237	0.000894378	0.740203	0.00150118	0.62301	0.000375793	0.476285	0.00428267	0.904631	0.76449
YBR102C	EXO84	Genes NotChanged	0.56349	0.00267138	0.475641	0.00459754	0.405976	0.00114111	0.307143	0.0106953	0.844099	0.756554
YBR107C	IML3	Genes NotChanged	0.626508	0	0.497947	0.00398708	0.427687	0.00070174	0.297852	0.00783797	0.794799	0.696426
YBR109C	CMD1	Genes NotChanged	0.181848	0.000644206	0.163069	0.00207984	0.132352	0	0.103995	0.00433838	0.896732	0.78575
YBR109W-A;YBR110W	YBR109W-A;ALG1	Genes NotChanged	0.413987	0.000682354	0.321762	0.00240479	0.26609	0.000281767	0.219707	0.00602114	0.777227	0.825688
YBR111C	YSA1	Genes NotChanged	0.154306	0.000258511	0.128158	0.00129887	0.119397	0.00023037	0.0842004	0.0035447	0.830545	0.705212
YBR111W-A	SUS1	Genes NotChanged	0.32449	0.00411506	0.304057	0.00509503	0.237454	0.00070322	0.19656	0.0150706	0.93703	0.82778
YBR112C	CYC8	Genes NotChanged	0.582606	0.00168561	0.443213	0.00335324	0.383982	0.000803203	0.269572	0.00834166	0.760743	0.702044
YBR114W	RAD16	Genes NotChanged	0.646943	0.00253	0.576811	0.00227612	0.445019	0.00033772	0.349343	0.00666438	0.891595	0.785007
YBR115C	LYS2	Genes NotChanged	0.357097	0.000472476	0.3035	0.00474258	0.265909	0.00143117	0.218392	0.00718567	0.84991	0.821305
YBR119W	MUD1	Genes NotChanged	0.585781	0.00161804	0.475669	0.00315497	0.362133	0	0.26777	0.0085672	0.812024	0.739423
YBR122C	MRPL36	Genes NotChanged	0.570802	0.00295037	0.501696	0.003528	0.438464	0.000738497	0.337183	0.00822391	0.878932	0.76901
YBR125C	PTC4	Genes NotChanged	0.593255	0.000764508	0.502899	0.00307905	0.385942	0.00113073	0.275969	0.00581772	0.847694	0.715054
YBR126C	TPS1	Genes NotChanged	0.327705	0.000550236	0.258012	0.00266542	0.244545	0.000512245	0.164882	0.00432911	0.787332	0.674242
YBR126W-A;YBR126W-B	YBR126W-A;YBR126W-B	Genes NotChanged	0.111334	0.000872223	0.107401	0.00235913	0.0959692	0.000742623	0.06601	0.00478516	0.964671	0.687825
YBR128C	ATG14	Genes NotChanged	0.600877	0	0.548318	0.00450138	0.420173	0	0.371699	0.0217448	0.91253	0.884633
YBR129C	OPY1	Genes NotChanged	0.670523	0.000593109	0.581212	0.00595487	0.483573	0.00157234	0.350411	0.00634296	0.866805	0.724629
YBR130C	SHE3	Genes NotChanged	0.466459	0.00124377	0.375117	0.00142406	0.323743	0.000431215	0.226748	0.0124419	0.80418	0.700394
YBR133C	HSL7	Genes NotChanged	0.433829	0.00160885	0.373242	0.00386971	0.28492	0.000250248	0.209678	0.00573086	0.860344	0.735917
YBR135W	CKS1	Genes NotChanged	0.361747	0	0.293302	0.00864395	0.267255	0	0.16815	0.00814692	0.810792	0.629176
YBR136W	MEC1	Genes NotChanged	0.502853	0	0.401288	0.00567202	0.379749	0.000613303	0.25628	0.00883684	0.798023	0.674867
YBR140C	IRA1	Genes NotChanged	0.446347	0.00167016	0.364869	0.00422405	0.32227	0.00061653	0.25128	0.00797662	0.817457	0.779718
YBR141W-A	YBR141W-A	Genes NotChanged	0.736774	0	0.507944	0	0.399124	0	0.268333	0.00186209	0.689416	0.672304
YBR148W	YSW1	Genes NotChanged	0.389911	0.0036626	0.405064	0.00490124	0.25784	0	0.232597	0.0166639	1.03886	0.9021
YBR150C	TBS1	Genes NotChanged	0.723043	0.0015249	0.602174	0.00477184	0.518724	0.00138332	0.404073	0.0107796	0.832833	0.778975
YBR152W;YBR153W	SPP381;RIB7	Genes NotChanged	0.623459	0.00197209	0.536052	0.00527391	0.462238	0	0.3237	0.00864881	0.859803	0.700288
YBR156C	SLI15	Genes NotChanged	0.693455	0	0.547206	0.00635624	0.451882	0	0.321418	0.0289127	0.789101	0.711288
YBR157C	ICS2	Genes NotChanged	0.651299	0.00166492	0.558538	0.00415084	0.419667	0.000295244	0.337786	0.0104199	0.857575	0.80489
YBR158W	AMN1	Genes NotChanged	0.70951	0.00336517	0.646984	0.0048472	0.567362	0.00207537	0.43577	0.0120726	0.911874	0.768064
YBR160W	CDC28	Genes NotChanged	0.610964	0.00130128	0.505198	0.00344327	0.405939	0.00100856	0.287843	0.00818529	0.826886	0.70908
YBR161W	CSH1	Genes NotChanged	0.669765	0.00427332	0.565004	0.00473662	0.404452	0.00204092	0.289507	0.0078032	0.843585	0.715802
YBR163W	DEM1	Genes NotChanged	0.451432	0.00169489	0.354583	0.00263783	0.280726	0.000672714	0.227342	0.00532709	0.785463	0.809838
YBR165W	UBS1	Genes NotChanged	0.742488	0.0036799	0.615394	0.00483847	0.479505	0.00212127	0.347049	0.00729228	0.828827	0.723764
YBR167C	POP7	Genes NotChanged	0.46798	0.00124839	0.394256	0.00260134	0.311201	0	0.223356	0.00569439	0.842465	0.717723
YBR169C	SSE2	Genes NotChanged	0.553337	0.000389618	0.419675	0.00223144	0.395773	0.000351356	0.295271	0.00344972	0.758444	0.746061
YBR170C	NPL4	Genes NotChanged	0.560957	0.00153431	0.472711	0.00153406	0.38586	0.000659752	0.278667	0.00412071	0.842686	0.722198
YBR171W	SEC66	Genes NotChanged	0.362271	0.000682885	0.310599	0.00179578	0.241946	0.000925263	0.191656	0.00964531	0.857367	0.792143
YBR172C	SMY2	Genes NotChanged	0.650711	0.0007062	0.539082	0.00549181	0.442607	0.000462314	0.332836	0.00923013	0.828451	0.751989
YBR173C	UMP1	Genes NotChanged	0.369726	0.00124608	0.283221	0	0.226113	0.00166598	0.190908	0.00316876	0.766028	0.844304
YBR175W	SWD3	Genes NotChanged	0.547815	0.00115737	0.481319	0.00652646	0.364416	0	0.234496	0.00766981	0.878615	0.643485
YBR176W	ECM31	Genes NotChanged	0.521239	0.00335559	0.430211	0.00206197	0.353959	0.00177611	0.284762	0.00730678	0.825362	0.804506
YBR177C	EHT1	Genes NotChanged	0.30379	0.000683566	0.259955	0.00173158	0.233262	0.000507749	0.162783	0.0025889	0.855704	0.697854
YBR182C	SMP1	Genes NotChanged	0.61691	0	0.536583	0.00314436	0.420036	0.00122997	0.283365	0.00823417	0.869792	0.674621
YBR184W	YBR184W	Genes NotChanged	0.592519	0	0.493681	0.00483022	0.489304	0.00311497	0.242375	0.00469417	0.83319	0.495346
YBR188C	NTC20	Genes NotChanged	0.449565	0	0.358905	0.00123452	0.296769	0.00137735	0.180385	0.00483926	0.798338	0.607831
YBR192W	RIM2	Genes NotChanged	0.609053	0.00217261	0.495567	0.00240242	0.443049	0	0.308462	0.00744889	0.813668	0.696226
YBR193C	MED8	Genes NotChanged	0.551486	0	0.433766	0.00335255	0.392122	0	0.271493	0.00776878	0.786541	0.692369
YBR194W	SOY1	Genes NotChanged	0.496801	0.00196067	0.442724	0.00203246	0.375179	0	0.265718	0.00424217	0.89115	0.708244
YBR195C	MSI1	Genes NotChanged	0.73293	0.00417685	0.600238	0.00772625	0.504431	0	0.352458	0.0101601	0.818958	0.698723
YBR197C	YBR197C	Genes NotChanged	0.530068	0.00334437	0.458349	0.00109286	0.382312	0.0027205	0.281646	0.00330093	0.8647	0.736692
YBR198C	TAF5	Genes NotChanged	0.591704	0.00149727	0.511671	0.0043746	0.411411	0.00111981	0.31106	0.00563893	0.864742	0.756081
YBR199W	KTR4	Genes NotChanged	0.363647	0.000764414	0.29653	0.00231191	0.262575	0.000225631	0.19318	0.00723837	0.815434	0.735712
YBR200W	BEM1	Genes NotChanged	0.52555	0.000914068	0.443421	0.00307229	0.397261	0.000588052	0.280695	0.00765766	0.843727	0.706575
YBR201C-A	YBR201C-A	Genes NotChanged	0.666861	0.0037449	0.612628	0.00222207	0.456995	0.00320482	0.300646	0	0.918675	0.657876
YBR201W	DER1	Genes NotChanged	0.587623	0.00125605	0.479555	0.00320922	0.415955	0.001322	0.282417	0.00601424	0.816094	0.67896
YBR202W	CDC47	Genes NotChanged	0.676053	0.00169698	0.587512	0.00971693	0.500583	0.000382259	0.391088	0.0154583	0.869033	0.781264
YBR203W	COS111	Genes NotChanged	0.605725	0.00154988	0.47961	0.00345161	0.414149	0.000729553	0.276579	0.00687693	0.791796	0.667825
YBR207W	FTH1	Genes NotChanged	0.640038	0.00090826	0.534393	0.00441092	0.496974	0.000907501	0.382956	0.00811023	0.834939	0.770575
YBR208C	DUR1%2C2	Genes NotChanged	0.201427	0.000778366	0.120734	0.001309	0.145174	0.000581756	0.0989394	0.00460422	0.599394	0.681523
YBR210W	ERV15	Genes NotChanged	0.335661	0.00136606	0.279375	0.00256416	0.246961	0.00102561	0.21117	0.00861084	0.832314	0.855074
YBR211C	AME1	Genes NotChanged	0.732026	0.00539048	0.593431	0.00740979	0.492736	0.00278522	0.379346	0.00812621	0.810669	0.769877
YBR213W	MET8	Genes NotChanged	0.58777	0.0028983	0.488914	0.00469417	0.457645	0	0.316189	0	0.831812	0.690906
YBR214W	SDS24	Genes NotChanged	0.468275	0.000641013	0.376444	0.00171302	0.364231	0.00287627	0.184052	0.00614832	0.803896	0.505318
YBR215W	HPC2	Genes NotChanged	0.573394	0.00509974	0.48415	0.00433043	0.399038	0	0.297963	0.00604702	0.844357	0.746704
YBR217W	ATG12	Genes NotChanged	0.609054	0.00317293	0.499497	0.00431112	0.432399	0.00071683	0.31495	0.00649094	0.82012	0.728379
YBR218C	PYC2	Genes NotChanged	0.214041	0.00116704	0.169224	0.00410768	0.145494	0.0013918	0.117052	0.00487439	0.790614	0.80451
YBR221C	PDB1	Genes NotChanged	0.102405	0.000685252	0.0888375	0.00168621	0.0764208	0.000222885	0.06369	0.00404214	0.867512	0.833413
YBR223C	TDP1	Genes NotChanged	0.643648	0.00327934	0.520572	0.00187905	0.493408	0.000529933	0.300834	0.00714386	0.808783	0.609705
YBR228W	SLX1	Genes NotChanged	0.537136	0	0.482544	0.00976099	0.339498	0	0.234846	0.00354305	0.898364	0.691744
YBR229C	ROT2	Genes NotChanged	0.317386	0.00164801	0.258635	0.00493301	0.228596	0.00086902	0.179643	0.00732537	0.814891	0.785854
YBR231C	SWC5	Genes NotChanged	0.538937	0	0.463377	0.00905529	0.332781	0	0.19788	0.00188319	0.859798	0.594625
YBR233W	PBP2	Genes NotChanged	0.571979	0	0.476579	0.0140534	0.395891	0	0.278017	0.00384721	0.83321	0.702258
YBR233W-A	DAD3	Genes NotChanged	0.357719	0	0.29984	0	0.20349	0	0.180065	0.00980296	0.838199	0.884883
YBR234C	ARC40	Genes NotChanged	0.202606	0.000832117	0.173158	0.00226828	0.146009	0.000305725	0.114971	0.00394475	0.854652	0.787421
YBR235W	YBR235W	Genes NotChanged	0.377613	0.00108064	0.311072	0.00279114	0.268298	0.0003648	0.20281	0.00761059	0.823786	0.755915
YBR236C	ABD1	Genes NotChanged	0.449662	0.00152438	0.386882	0.00155256	0.337533	0.000595589	0.255743	0.00428355	0.860384	0.757684
YBR237W	PRP5	Genes NotChanged	0.626787	0.00126902	0.54099	0.00270836	0.409216	0.00163137	0.325175	0.00889696	0.863116	0.794629
YBR239C	YBR239C	Genes NotChanged	0.660564	0.00392111	0.592197	0.00284876	0.463212	0	0.339311	0.00925862	0.896503	0.732518
YBR240C	THI2	Genes NotChanged	0.546444	0	0.456639	0.0126363	0.320106	0	0.201222	0.00340101	0.835655	0.628608
YBR243C	ALG7	Genes NotChanged	0.29274	0.000464246	0.256749	0.00128306	0.20889	0.000449836	0.177742	0.0042088	0.877055	0.850888
YBR246W	YBR246W	Genes NotChanged	0.560732	0.00205122	0.461779	0.0011947	0.387881	0.0012165	0.269595	0.0128031	0.823528	0.695045
YBR248C	HIS7	Genes NotChanged	0.460013	0.00201713	0.422005	0.00332022	0.356092	0.00181093	0.271669	0.0124998	0.917377	0.76292
YBR250W	SPO23	Genes NotChanged	0.6645	0.00456558	0.567675	0.0111009	0.320757	0	0.221257	0.00662371	0.854289	0.689795
YBR252W	DUT1	Genes NotChanged	0.318681	0.00134274	0.261498	0.0032257	0.208945	0	0.160622	0.00577136	0.820564	0.768728
YBR253W	SRB6	Genes NotChanged	0.473886	0.00143672	0.393616	0.00507868	0.292673	0	0.2372	0.0103903	0.830614	0.810462
YBR255C-A	YBR255C-A	Genes NotChanged	0.555686	0.0170896	0.500979	0.00931129	0.35039	0	0.310161	0.00747498	0.90155	0.885189
YBR255W	YBR255W	Genes NotChanged	0.545552	0.00334401	0.436532	0.00285544	0.370119	0.00138437	0.277195	0.00925696	0.800166	0.748935
YBR256C	RIB5	Genes NotChanged	0.338145	0.00141524	0.274273	0.00233401	0.205935	0.000491417	0.165626	0.00491784	0.81111	0.80426
YBR257W	POP4	Genes NotChanged	0.696948	0.00350859	0.57756	0.00349022	0.494362	0.00156487	0.349896	0.0108593	0.828699	0.707774
YBR258C	SHG1	Genes NotChanged	0.670158	0	0.604957	0	0.373041	0	0.323886	0.0101867	0.902708	0.868232
YBR259W	YBR259W	Genes NotChanged	0.666194	0.00249264	0.562468	0.00373122	0.490641	0.000704707	0.335029	0.00930462	0.844302	0.68284
YBR260C	RGD1	Genes NotChanged	0.568273	0.00373764	0.464718	0.00361144	0.377796	0	0.298728	0.00880566	0.817773	0.790713
YBR264C	YPT10	Genes NotChanged	0.381697	0	0.290972	0.00572499	0.278405	0	0.195761	0.00197227	0.762312	0.703152
YBR265W	TSC10	Genes NotChanged	0.535792	0.00179279	0.456929	0.00357051	0.416158	0.00165833	0.283341	0.0103127	0.852811	0.680849
YBR267W	REI1	Genes NotChanged	0.586167	0.00319479	0.483552	0.017337	0.396298	0.00242415	0.284233	0.0142349	0.824938	0.717221
YBR268W	MRPL37	Genes NotChanged	0.348662	0.00105482	0.284878	0.00300998	0.25006	0.000852493	0.151166	0.00508115	0.81706	0.604518
YBR270C	BIT2	Genes NotChanged	0.634248	0.00354572	0.538407	0.0039204	0.451185	0	0.329347	0.00760375	0.84889	0.72996
YBR272C	HSM3	Genes NotChanged	0.499947	0.00192505	0.430868	0.00257749	0.342062	0.000413131	0.26682	0.00465437	0.861828	0.780034
YBR273C	UBX7	Genes NotChanged	0.409163	0.00075095	0.349583	0.00290099	0.290363	0.000339096	0.22108	0.00404644	0.854385	0.761391
YBR274W	CHK1	Genes NotChanged	0.576588	0.00150869	0.457525	0.0022598	0.389196	0.000333664	0.286839	0.00662619	0.793505	0.737005
YBR275C	RIF1	Genes NotChanged	0.505402	0.00114154	0.423779	0.00365635	0.352749	0.00110866	0.250884	0.0109499	0.838498	0.711225
YBR276C	PPS1	Genes NotChanged	0.335201	0.00100328	0.266643	0.00325488	0.230273	0.000374951	0.178375	0.00848714	0.795473	0.774623
YBR278W	DPB3	Genes NotChanged	0.452152	0	0.38248	0.00314458	0.279716	0	0.20888	0.00618076	0.84591	0.746757
YBR279W	PAF1	Genes NotChanged	0.570847	0.000333664	0.465535	0.00278517	0.410124	0.00102405	0.312835	0.00697164	0.815516	0.762781
YBR280C	SAF1	Genes NotChanged	0.521148	0.00154339	0.424749	0.00387275	0.345909	0.0011197	0.265537	0.00732637	0.815025	0.767649
YBR281C	DUG2	Genes NotChanged	0.456966	0.00253242	0.393551	0.00370953	0.342081	0.000690411	0.276479	0.00915976	0.861226	0.808227
YBR282W	MRPL27	Genes NotChanged	0.483826	0.00138883	0.398546	0.0038409	0.360573	0.00116546	0.211126	0.00904212	0.823737	0.585529
YBR284W	YBR284W	Genes NotChanged	0.6387	0	0.548208	0.00473954	0.458468	0	0.262302	0.00667399	0.858319	0.572128
YBR286W	APE3	Genes NotChanged	0.133075	0.000732483	0.111416	0.00130084	0.10268	0.000311174	0.0794834	0.00351389	0.837243	0.774086
YBR287W	ZSP1	Genes NotChanged	0.425727	0.000559025	0.360751	0.00226136	0.352943	0.000429145	0.264331	0.00407695	0.847377	0.748935
YBR289W	SNF5	Genes NotChanged	0.678468	0.000620721	0.572996	0.0041577	0.477564	0.000732585	0.332831	0.0134011	0.844543	0.696935
YBR290W	BSD2	Genes NotChanged	0.588626	0.00334806	0.480037	0.00174447	0.407729	0.000906064	0.277928	0.00410291	0.815521	0.68165
YBR291C	CTP1	Genes NotChanged	0.614966	0.00272098	0.485466	0.00133863	0.407834	0	0.283675	0.00386166	0.789419	0.695564
YBR292C	YBR292C	Genes NotChanged	0.63849	0.00476122	0.5127	0.00709069	0.541769	0	0.387347	0.0264	0.802988	0.714967
YBR293W	VBA2	Genes NotChanged	0.628287	0.0015576	0.539945	0.00348864	0.453982	0.00102023	0.328325	0.00439616	0.859393	0.723212
YBR295W	PCA1	Genes NotChanged	0.628564	0.00126862	0.504469	0.00463128	0.414806	0.000361217	0.275534	0.00532648	0.802573	0.664249
YCL001W	RER1	Genes NotChanged	0.262115	0.0020819	0.239003	0.00355202	0.20842	0.000439748	0.162425	0.00598774	0.911826	0.779316
YCL005W	LDB16	Genes NotChanged	0.614563	0	0.521349	0.00307683	0.422893	0	0.297111	0.00669598	0.848324	0.702567
YCL009C	ILV6	Genes NotChanged	0.19185	0.000910734	0.148231	0.000627735	0.110618	0	0.0861564	0.0024015	0.772638	0.778864
YCL010C	SGF29	Genes NotChanged	0.535766	0.000618998	0.430037	0.00183595	0.328473	0.000483789	0.227276	0.0045552	0.802658	0.691919
YCL011C	GBP2	Genes NotChanged	0.286734	0.000764946	0.258635	0.00154945	0.198412	0.000861416	0.158726	0.00336942	0.902005	0.799981
YCL012C	YCL012C	Genes NotChanged	0.46292	0.00555509	0.41836	0.00995473	0.30696	0	0.248661	0.00667702	0.903742	0.810074
YCL014W	BUD3	Genes NotChanged	0.423938	0.00130044	0.354707	0.0046757	0.2813	0.00113377	0.21243	0.00490048	0.836695	0.755173
YCL016C	DCC1	Genes NotChanged	0.656734	0.00212515	0.549953	0.00153239	0.438236	0	0.297085	0.0099895	0.837406	0.67791
YCL017C	NFS1	Genes NotChanged	0.253645	0.000450746	0.236706	0.00223576	0.212579	0.000151171	0.176639	0.00552081	0.933217	0.830932
YCL018W	LEU2	Genes NotChanged	0	0	0	0	0	0	0	0	NA	NA
YCL024W	KCC4	Genes NotChanged	0.608871	0.00374521	0.504132	0.00240778	0.418473	0	0.297719	0.0117262	0.827979	0.711442
YCL025C	AGP1	Genes NotChanged	0.536375	0.000352355	0.416348	0.00478878	0.343454	0.00073671	0.267654	0.00710352	0.776226	0.7793
YCL026C-B	HBN1	Genes NotChanged	0.327491	0	0.202107	0.0200506	0.177841	0	0.113897	0.0033	0.617139	0.640446
YCL028W	RNQ1	Genes NotChanged	0.223178	0.000417183	0.164405	0.00152163	0.149792	0.000470803	0.0953001	0.00444263	0.736652	0.636218
YCL029C	BIK1	Genes NotChanged	0.519028	0.00266958	0.418448	0.00640081	0.361588	0	0.253597	0.00980282	0.806215	0.701341
YCL030C	HIS4	Genes NotChanged	0.235507	0.000674031	0.208101	0.00139406	0.212329	0.000488776	0.165514	0.003335	0.883626	0.779517
YCL031C	RRP7	Genes NotChanged	0.646043	0.00399166	0.527597	0.00388131	0.445388	0.00171396	0.309942	0.0083442	0.816659	0.695891
YCL032W	STE50	Genes NotChanged	0.55778	0.000631301	0.428706	0.00242551	0.359289	0.000566884	0.265701	0.00521457	0.768593	0.739521
YCL034W	LSB5	Genes NotChanged	0.414991	0.000440041	0.327482	0.00225311	0.293032	0.000808142	0.188267	0.00378076	0.78913	0.642481
YCL043C;YCL041C	PDI1;YCL041C	Genes NotChanged	0.228043	0.000382438	0.197792	0.00142122	0.154072	0.00029531	0.131472	0.00418168	0.867345	0.853312
YCL044C	MGR1	Genes NotChanged	0.684854	0.00512742	0.585415	0.00387552	0.490362	0	0.383309	0.00932577	0.854802	0.781686
YCL045C	YCL045C	Genes NotChanged	0.27575	0.000899278	0.232734	0.00291806	0.210044	0.000733906	0.170945	0.00680327	0.844006	0.813853
YCL047C	YCL047C	Genes NotChanged	0.514206	0.00223209	0.461589	0.00436887	0.365031	0.000638557	0.281433	0.0052168	0.897672	0.770985
YCL049C	YCL049C	Genes NotChanged	0.317101	0.000893631	0.229904	0.0018939	0.204974	0.000288598	0.147007	0.0057608	0.725019	0.717197
YCL051W	LRE1	Genes NotChanged	0.638904	0.000787082	0.526471	0.00191672	0.441533	0	0.334941	0.00688013	0.824022	0.758587
YCL052C	PBN1	Genes NotChanged	0.44841	0.00086156	0.377597	0.00356272	0.293411	0.000138484	0.236133	0.00510983	0.84208	0.804786
YCL055W	KAR4	Genes NotChanged	0.622391	0.00177773	0.535305	0.00598483	0.425106	0	0.302977	0.0139499	0.860079	0.71271
YCL056C	YCL056C	Genes NotChanged	0.498886	0.00222207	0.444769	0.00431865	0.360692	0	0.20225	0.00558037	0.891523	0.560727
YCL057W	PRD1	Genes NotChanged	0.292046	0.00252777	0.234185	0.00368371	0.193798	0.000355966	0.162423	0.00655435	0.801879	0.838105
YCL061C	MRC1	Genes NotChanged	0.544047	0.00159913	0.481945	0.00290734	0.37257	0.00115874	0.254473	0.00767355	0.885852	0.68302
YCL063W	VAC17	Genes NotChanged	0.681572	0.00323609	0.534528	0.0103451	0.454974	0.00130714	0.34407	0.0125568	0.784258	0.756241
YCL064C	CHA1	Genes NotChanged	0.478613	0.00175445	0.4012	0.00182942	0.312309	0.000606626	0.251225	0.00429466	0.838255	0.80441
YCR002C	CDC10	Genes NotChanged	0.358663	0.000873355	0.31668	0.00228098	0.262944	0	0.212573	0.00539364	0.882947	0.808435
YCR003W	MRPL32	Genes NotChanged	0.667602	0.0040314	0.567411	0.00512486	0.492363	0.00219766	0.363408	0.0156114	0.849925	0.738089
YCR005C	CIT2	Genes NotChanged	0.683048	0.00149883	0.594274	0.00710239	0.538743	0.000771729	0.374547	0.0130271	0.870033	0.695223
YCR006C-tP(AGG)C	NA	Genes NotChanged	0.623284	0.00132273	0.469782	0.00380595	0.0959505	0	0.0972925	0.00142335	0.753721	1.01399
YCR007C	YCR007C	Genes NotChanged	0.587796	0.001282	0.484361	0.00332742	0.41932	0.00070322	0.324129	0.00731404	0.82403	0.772987
YCR008W	SAT4	Genes NotChanged	0.466153	0.00196191	0.380329	0.00275435	0.315942	0.000199839	0.244485	0.00775889	0.815891	0.773829
YCR009C	RVS161	Genes NotChanged	0.289807	0.000539316	0.248777	0.00230249	0.20834	0.000319485	0.159196	0.00538799	0.858422	0.764117
YCR010C	ADY2	Genes NotChanged	0.230715	0.00819605	0.075121	0.00754407	0.157812	0	0.0565922	0.015717	0.325601	0.358606
YCR012W	PGK1	Genes NotChanged	0.108526	0.000540211	0.0908198	0.000858989	0.0889712	0.000392215	0.0737428	0.00164449	0.836849	0.828839
YCR014C	POL4	Genes NotChanged	0.642664	0.00160639	0.534797	0.00393089	0.403743	0.00264021	0.313493	0.00377147	0.832157	0.776467
YCR015C	YCR015C	Genes NotChanged	0.633308	0.00168772	0.536675	0.00264743	0.193826	0.000514356	0.145922	0.00602418	0.847416	0.752854
YCR017C	CWH43	Genes NotChanged	0.230546	0.00076977	0.197236	0.00363375	0.189361	0.000229681	0.155117	0.00561435	0.85552	0.819163
YCR019W	MAK32	Genes NotChanged	0.548798	0.00295849	0.482457	0.00122705	0.393333	0.000624208	0.283824	0.00655027	0.879116	0.721587
YCR020C;YCR020C-A	PET18;MAK31	Genes NotChanged	0.324034	0.00395636	0.256934	0.00262457	0.236405	0.000764508	0.168689	0.00828419	0.792923	0.713562
YCR020W-B	HTL1	Genes NotChanged	0.683294	0.00446283	0.566128	0.00463666	0.464326	0	0.293632	0.0156257	0.828528	0.632383
YCR021C	HSP30	Genes NotChanged	0.631029	0.000340262	0.402097	0.000464262	0.449249	0.00037595	0.201564	0.000152776	0.637208	0.44867
YCR023C	YCR023C	Genes NotChanged	0.544406	0.00110236	0.48564	0.00502552	0.39576	0.000263087	0.284557	0.0105951	0.892054	0.719016
YCR025C;YCR026C	YCR025C;NPP1	Genes NotChanged	0.625411	0.00099144	0.536521	0.00280894	0.466068	0.000789752	0.34075	0.00974304	0.857869	0.731117
YCR027C	RHB1	Genes NotChanged	0.685024	0.000823025	0.569201	0.00181551	0.477305	0	0.348933	0.00863458	0.830922	0.731048
YCR028C	FEN2	Genes NotChanged	0.548964	0.00193653	0.470624	0.00343574	0.391547	0.0007278	0.268191	0.00338718	0.857295	0.684951
YCR032W	BPH1	Genes NotChanged	0.541237	0.00130728	0.464789	0.00481885	0.384531	0.00107665	0.276166	0.00759845	0.858753	0.71819
YCR033W	SNT1	Genes NotChanged	0.642514	0.00287775	0.527658	0.00346263	0.45728	0.000156567	0.323741	0.00728349	0.82124	0.707969
YCR034W	FEN1	Genes NotChanged	0.235476	0.000534179	0.217135	0.00485468	0.190631	0.000776983	0.164724	0.00841723	0.922113	0.864098
YCR036W	RBK1	Genes NotChanged	0.340277	0.00137178	0.297672	0.00297025	0.228926	0.000492971	0.184674	0.0059232	0.874792	0.806699
YCR037C	PHO87	Genes NotChanged	0.62094	0.000798716	0.554648	0.00372185	0.436831	0.000187265	0.3129	0.00747332	0.89324	0.716296
YCR042C	TAF2	Genes NotChanged	0.48957	0.00156775	0.419828	0.00578747	0.337382	0.000488385	0.265916	0.00761947	0.857545	0.788174
YCR043C	YCR043C	Genes NotChanged	0.289035	0.00169202	0.244828	0.00388038	0.212704	0.000529933	0.148152	0.0102327	0.847054	0.696515
YCR044C	PER1	Genes NotChanged	0.333774	0.00128698	0.288808	0.00390522	0.264698	0	0.199792	0.0058357	0.865282	0.754795
YCR045W-A	YCR045W-A	Genes NotChanged	0.695801	0.00398713	0.58961	0.00343332	0.48904	0	0.317311	0.0119427	0.847383	0.648845
YCR046C	IMG1	Genes NotChanged	0.296197	0.000742374	0.245414	0.00187721	0.236805	0	0.171568	0.00482261	0.828549	0.72451
YCR048W	ARE1	Genes NotChanged	0.360267	0.00328403	0.289405	0.00582786	0.242484	0.00146063	0.18112	0.00720898	0.803308	0.746939
YCR054C	CTR86	Genes NotChanged	0.682502	0.00108929	0.580903	0.00754927	0.501146	0.000809042	0.358643	0.0109064	0.851137	0.715645
YCR063W	BUD31	Genes NotChanged	0.622282	0	0.535629	0	0.442488	0.0060595	0.342959	0.0166639	0.860749	0.77507
YCR065W	HCM1	Genes NotChanged	0.714231	0.00783324	0.612541	0.0095165	0.512238	0.00347186	0.379007	0.0203494	0.857623	0.739905
YCR066W	RAD18	Genes NotChanged	0.706491	0	0.569815	0.0013633	0.494954	0	0.363456	0.00597042	0.806542	0.734323
YCR067C	SED4	Genes NotChanged	0.568524	0.00112599	0.473795	0.00323395	0.410948	0.00119288	0.318462	0.0073391	0.833379	0.774944
YCR069W	CPR4	Genes NotChanged	0.372516	0.00206208	0.305341	0.00233609	0.262825	0.00167076	0.210843	0.00765438	0.819671	0.802218
YCR071C	IMG2	Genes NotChanged	0.576445	0	0.410342	0.0023908	0.346328	0	0.311558	0.0128024	0.71185	0.899606
YCR073C	SSK22	Genes NotChanged	0.650491	0.00203913	0.523631	0.00181719	0.422184	0	0.315151	0.00401196	0.804978	0.746478
YCR073W-A	SOL2	Genes NotChanged	0.338658	0.000960171	0.280733	0.00154327	0.210694	0.000158428	0.151411	0.00379399	0.828956	0.718633
YCR075C	ERS1	Genes NotChanged	0.59802	0.00653929	0.480702	0.00537247	0.411898	0	0.328548	0.0122188	0.803822	0.797643
YCR075W-A	YCR075W-A	Genes NotChanged	0.424873	0.00407757	0.321913	0.00170059	0.293199	0	0.200607	0.00176358	0.757669	0.684199
YCR076C	YCR076C	Genes NotChanged	0.324161	0.00265414	0.267398	0.000608261	0.214785	0.000692986	0.164321	0.00579492	0.824891	0.765048
YCR077C	PAT1	Genes NotChanged	0.471307	0.00120627	0.386488	0.00466185	0.334137	0.000943865	0.248491	0.00633266	0.820035	0.743679
YCR081W	SRB8	Genes NotChanged	0.664431	0.00323565	0.541496	0.00806831	0.459997	0.000776192	0.33442	0.0130338	0.814976	0.727005
YCR082W	AHC2	Genes NotChanged	0.297795	0.00121801	0.236145	0.00292861	0.194262	0.000440329	0.145786	0.00250467	0.792976	0.750462
YCR083W	TRX3	Genes NotChanged	0.200287	0	0.153027	0.00299151	0.158221	0	0.1131	0.0041145	0.764037	0.714827
YCR086W	CSM1	Genes NotChanged	0.53843	0.0142142	0.47759	0	0.351398	0.00843775	0.282589	0.00270981	0.887005	0.804185
YCR089W	FIG2	Genes NotChanged	0.519431	0.00266645	0.472332	0.00320482	0.441361	0	0.399595	0.0092584	0.909326	0.90537
YCR091W	KIN82	Genes NotChanged	0.577717	0.000626775	0.341512	0.0024928	0.352557	0.000467177	0.217037	0.0050163	0.59114	0.615607
YCR092C	MSH3	Genes NotChanged	0.687718	0.00232006	0.569126	0.000854679	0.461166	0.00138922	0.321046	0.0114585	0.827557	0.696161
YCR093W	CDC39	Genes NotChanged	0.58623	0.00268289	0.499541	0.00439429	0.425748	0.00119272	0.321208	0.0135563	0.852125	0.754455
YCR094W	CDC50	Genes NotChanged	0.350934	0.00284892	0.298963	0.00552589	0.256753	0	0.201892	0.00538931	0.851906	0.786328
YCR095C	OCA4	Genes NotChanged	0.655726	0.00151624	0.553761	0.00693116	0.463426	0.000544653	0.307174	0.0111879	0.8445	0.662832
YCR095W-A	YCR095W-A	Genes NotChanged	0.68816	0	0.603827	0.00641349	0.520974	0	0.395436	0.00560177	0.877451	0.759032
YCRCdelta6	YCRCdelta6	Genes NotChanged	0.695606	0.0170896	0.655318	0.0107492	0.373683	0	0.286994	0.00949388	0.942082	0.768013
YDL001W	RMD1	Genes NotChanged	0.62998	0.00396814	0.589524	0.00547232	0.431364	0.00170499	0.340511	0.00785	0.935781	0.789383
YDL002C	NHP10	Genes NotChanged	0.593773	0.00182947	0.5195	0.00259019	0.409473	0.00101769	0.300869	0.00906514	0.874914	0.734772
YDL003W	MCD1	Genes NotChanged	0.713891	0.00596582	0.602221	0.00421391	0.470717	0.00218662	0.306999	0.0138881	0.843576	0.652194
YDL005C	MED2	Genes NotChanged	0.495048	0.00546614	0.423402	0.00571535	0.326826	0.0018919	0.231713	0.0106328	0.855274	0.708978
YDL006W	PTC1	Genes NotChanged	0.558062	0.000886513	0.450586	0.00407798	0.366334	0.000636126	0.267155	0.00510398	0.807411	0.729267
YDL007W	RPT2	Genes NotChanged	0.341166	0.000630913	0.294762	0.00167192	0.252375	0.000592318	0.195128	0.00400306	0.863984	0.773167
YDL008W	APC11	Genes NotChanged	0.372143	0	0.329253	0.00472873	0.257441	0.000905772	0.197966	0.00208189	0.884749	0.768978
YDL010W	GRX7	Genes NotChanged	0.48636	0.00206181	0.431449	0.00360835	0.349059	0.000336357	0.244366	0.00868025	0.887098	0.700071
YDL012C	YDL012C	Genes NotChanged	0.401229	0	0.312932	0.00281603	0.297144	0.00120335	0.182942	0.00371995	0.779933	0.615667
YDL013W	SLX5	Genes NotChanged	0.594615	0.000484489	0.488853	0.0020644	0.398901	0	0.278305	0.00527909	0.822134	0.697679
YDL016C;YDL015C	YDL016C;TSC13	Genes NotChanged	0.201499	0.00117408	0.190825	0.00277545	0.169991	0.000274014	0.146527	0.00465522	0.947025	0.861968
YDL017W	CDC7	Genes NotChanged	0.697337	0.00107234	0.580817	0.00356212	0.463303	0	0.339005	0.00581651	0.832907	0.731714
YDL019C	OSH2	Genes NotChanged	0.303783	0.000595997	0.256494	0.0025632	0.234793	0.000368285	0.165676	0.00480165	0.844334	0.705628
YDL020C	RPN4	Genes NotChanged	0.768082	0.00204912	0.68312	0.00403566	0.556147	0.000675878	0.42326	0.00634756	0.889385	0.761059
YDL021W	GPM2	Genes NotChanged	0.481028	0.00033003	0.335769	0.00168619	0.346398	0.000419789	0.248654	0.00415878	0.698024	0.717826
YDL022W	GPD1	Genes NotChanged	0.447191	0.0010257	0.378626	0.0041131	0.347917	0.00121856	0.275819	0.00671194	0.846677	0.792773
YDL025C	YDL025C	Genes NotChanged	0.543538	0.00223088	0.466838	0.0031942	0.385551	0.000876337	0.2911	0.00344271	0.858888	0.755023
YDL029W	ARP2	Genes NotChanged	0.266026	0.00112647	0.239281	0.00387552	0.200625	0.000220999	0.158615	0.00548663	0.899461	0.790606
YDL030W	PRP9	Genes NotChanged	0.683645	0.00158726	0.593267	0.00204616	0.493704	0	0.353425	0.013548	0.8678	0.715864
YDL033C	SLM3	Genes NotChanged	0.641479	0.00191016	0.525649	0.00318259	0.463034	0.00139176	0.317673	0.0103914	0.819434	0.686067
YDL042C	SIR2	Genes NotChanged	0.6068	0.00813573	0.510365	0.00846533	0.481634	0.00307206	0.313055	0.0204937	0.841075	0.649985
YDL043C	PRP11	Genes NotChanged	0.65552	0.00334643	0.546433	0.00476066	0.465599	0.00153961	0.340033	0.0101494	0.833587	0.730312
YDL044C	MTF2	Genes NotChanged	0.722156	0.00304628	0.593759	0.00318417	0.490141	0.00237535	0.364054	0.00801038	0.822203	0.742754
YDL045C	FAD1	Genes NotChanged	0.625575	0.00038402	0.524371	0.00178312	0.432221	0.00030084	0.322559	0.00472467	0.838223	0.746283
YDL045W-A	MRP10	Genes NotChanged	0.539669	0.00134947	0.465594	0.00481078	0.392732	0	0.317225	0.00827663	0.862739	0.80774
YDL047W	SIT4	Genes NotChanged	0.569182	0.000580973	0.497321	0.00322593	0.411337	0.000469712	0.310124	0.00654486	0.873747	0.753941
YDL048C	STP4	Genes NotChanged	0.626779	0	0.372908	0.00279519	0.441503	0.00073387	0.271953	0.00426818	0.594959	0.615971
YDL052C	SLC1	Genes NotChanged	0.414829	0.00402286	0.375267	0.00444263	0.312481	0.000695172	0.23932	0.00911516	0.90463	0.76587
YDL053C	PBP4	Genes NotChanged	0.401201	0.0016793	0.30557	0.0037412	0.260854	0.000399675	0.20495	0.00736365	0.761637	0.785687
YDL054C	MCH1	Genes NotChanged	0.561772	0	0.460707	0.00306938	0.390652	0.00229551	0.28921	0.00550466	0.820095	0.740325
YDL056W	MBP1	Genes NotChanged	0.685261	0.00372136	0.547714	0.00358247	0.454778	0.000503517	0.329046	0.00887894	0.799277	0.72353
YDL057W	YDL057W	Genes NotChanged	0.632382	0	0.52479	0.000941593	0.402729	0.000850318	0.340345	0.00616152	0.829862	0.845095
YDL058W	USO1	Genes NotChanged	0.266831	0.000667646	0.233259	0.00314285	0.22821	0.000339757	0.162983	0.00843764	0.874181	0.714181
YDL065C	PEX19	Genes NotChanged	0.40601	0.000308925	0.348141	0.00235189	0.294838	0.000337037	0.240692	0.00230008	0.85747	0.816355
YDL069C	CBS1	Genes NotChanged	0.592218	0.00219284	0.555062	0.00544924	0.403676	0.00354591	0.30275	0.0183143	0.937259	0.749982
YDL070W	BDF2	Genes NotChanged	0.621852	0.00141679	0.528991	0.00283065	0.440316	0.000512112	0.319706	0.00932596	0.850671	0.726084
YDL073W	YDL073W	Genes NotChanged	0.525634	0.00334264	0.43624	0.00458839	0.362689	0.00223957	0.265123	0.0108512	0.829931	0.730991
YDL074C	BRE1	Genes NotChanged	0.626483	0.00199428	0.514679	0.00399948	0.436414	0.000902013	0.306042	0.00685307	0.821537	0.701264
YDL076C	RXT3	Genes NotChanged	0.473626	0.00188313	0.356536	0.00443254	0.331191	0.000778798	0.23383	0.00709182	0.75278	0.706027
YDL077C	VAM6	Genes NotChanged	0.483745	0.0023672	0.404832	0.00293478	0.347623	0.00103105	0.242594	0.00823159	0.836869	0.697864
YDL079C	MRK1	Genes NotChanged	0.333288	0.000336357	0.184287	0.0025358	0.142404	0.000110011	0.101653	0.00612152	0.552937	0.713835
YDL080C	THI3	Genes NotChanged	0.619281	0.000647237	0.480599	0.00464016	0.404246	0.00126399	0.282177	0.00471765	0.77606	0.698031
YDL085C-A	YDL085C-A	Genes NotChanged	0.120312	0.000594166	0.102159	0.00158349	0.117531	0.0014823	0.0634351	0.00302785	0.849122	0.53973
YDL086C-A	YDL086C-A	Genes NotChanged	0.653014	0.00476122	0.556455	0.0045039	0.337652	0	0.235071	0.00620009	0.852134	0.696194
YDL087C	LUC7	Genes NotChanged	0.554505	0.00369417	0.462011	0.00556534	0.404855	0	0.29044	0.00333447	0.833196	0.717393
YDL088C	ASM4	Genes NotChanged	0.673525	0.00168651	0.565334	0.00335389	0.463773	0.000925563	0.334883	0.00619306	0.839367	0.722084
YDL090C	RAM1	Genes NotChanged	0.46146	0.00190649	0.364704	0.0011413	0.341312	0.000519203	0.25753	0.00513897	0.790327	0.754528
YDL091C	UBX3	Genes NotChanged	0.548522	0.000502	0.448222	0.00278744	0.343918	0.00112488	0.251292	0.00264171	0.817146	0.730674
YDL092W	SRP14	Genes NotChanged	0.336271	0.00207823	0.287085	0.00372802	0.237914	0	0.169803	0.00887541	0.853733	0.713716
YDL093W	PMT5	Genes NotChanged	0.404463	0.000592587	0.334116	0.00441642	0.298476	0.000597366	0.235672	0.00423383	0.826072	0.789582
YDL095W	PMT1	Genes NotChanged	0.234836	0.000905132	0.195832	0.00211578	0.174184	0.000616769	0.140566	0.00448343	0.83391	0.807002
YDL097C	RPN6	Genes NotChanged	0.37747	0.000729428	0.316126	0.00209078	0.278239	0.000337011	0.21039	0.00465176	0.837486	0.75615
YDL098C	SNU23	Genes NotChanged	0.457019	0	0.347861	0.00148803	0.306399	0	0.265907	0.0146114	0.761151	0.867844
YDL099W	BUG1	Genes NotChanged	0.336557	0.00130139	0.307996	0.000840329	0.245246	0.000640143	0.189207	0.0030435	0.915137	0.771499
YDL101C	DUN1	Genes NotChanged	0.612634	0.0041875	0.529697	0.0043234	0.40868	0.00275833	0.280041	0.013231	0.864623	0.685234
YDL102W	POL3	Genes NotChanged	0.48041	0.00223665	0.408975	0.00362734	0.341873	0.000952372	0.264087	0.0110025	0.851305	0.772472
YDL103C	QRI1	Genes NotChanged	0.321266	0.00277042	0.294889	0.00325508	0.230079	0.00120799	0.167134	0.0056627	0.917896	0.726418
YDL104C	QRI7	Genes NotChanged	0.682643	0.00188313	0.509356	0.00265456	0.465643	0.00166658	0.294533	0.00846762	0.746152	0.632531
YDL105W	NSE4	Genes NotChanged	0.625279	0.00165829	0.515956	0.00749991	0.441479	0.00147486	0.308624	0.00881917	0.825162	0.699069
YDL106C	PHO2	Genes NotChanged	0.658543	0.000570766	0.583651	0.00501058	0.489417	0	0.332173	0.00721687	0.886277	0.678711
YDL107W	MSS2	Genes NotChanged	0.691836	0.00198583	0.485918	0.00497592	0.494339	0.00084386	0.386048	0.0121344	0.70236	0.780938
YDL108W	KIN28	Genes NotChanged	0.57034	0.000974645	0.460492	0.00275629	0.340535	0.000442668	0.252273	0.00795521	0.807399	0.740815
YDL109C	YDL109C	Genes NotChanged	0.660307	0	0.553518	0.00481117	0.452047	0.00177773	0.322283	0.00819594	0.838274	0.712941
YDL113C	ATG20	Genes NotChanged	0.539384	0.000760667	0.439464	0.00273911	0.361346	0	0.266475	0.00542529	0.814751	0.737452
YDL115C	IWR1	Genes NotChanged	0.517914	0.000685865	0.427626	0.00249484	0.325237	0	0.269505	0.00444168	0.82567	0.828642
YDL116W	NUP84	Genes NotChanged	0.676946	0.00233471	0.579436	0.00315271	0.482886	0.00112575	0.363239	0.00672035	0.855955	0.752225
YDL117W	CYK3	Genes NotChanged	0.715411	0.00174683	0.622674	0.00548686	0.523036	0.00126642	0.375763	0.0137729	0.870373	0.718427
YDL120W	YFH1	Genes NotChanged	0.329937	0	0.253069	0.00455246	0.214035	0.000656155	0.17464	0.00562998	0.767023	0.815939
YDL122W	UBP1	Genes NotChanged	0.513736	0.00235869	0.430078	0.00410307	0.370937	0.000549362	0.27528	0.00850283	0.837157	0.74212
YDL124W	YDL124W	Genes NotChanged	0.277667	0.000858782	0.197728	0.00133041	0.213941	0.000395634	0.142969	0.00478125	0.712104	0.668266
YDL125C	HNT1	Genes NotChanged	0.196777	0.000455951	0.158197	0.00168765	0.147517	0.00076504	0.103934	0.00304178	0.803939	0.704556
YDL126C	CDC48	Genes NotChanged	0.12341	0.000444335	0.109508	0.0017068	0.0914024	0.00038287	0.077496	0.00313069	0.887349	0.847855
YDL127W	PCL2	Genes NotChanged	0.728946	0	0.6124	0.010678	0.511749	0.00408973	0.420695	0.00943993	0.840118	0.822072
YDL128W	VCX1	Genes NotChanged	0.362992	0.00232487	0.325541	0.0066032	0.284816	0.000931077	0.225911	0.00894816	0.896828	0.793182
YDL131W	LYS21	Genes NotChanged	0.319256	0.0025739	0.27684	0.00306652	0.206954	0.00139325	0.169094	0.00890927	0.867139	0.81706
YDL132W	CDC53	Genes NotChanged	0.38213	0.00154831	0.325802	0.0030436	0.270985	0.000367664	0.216165	0.00547623	0.852595	0.797701
YDL133C-A	RPL41B	Genes NotChanged	0.111049	0.000384818	0.0983983	0.000314973	0.0803977	0.000270253	0.0690892	0.00147491	0.88608	0.859344
YDL134C	PPH21	Genes NotChanged	0.413248	0.000543188	0.351411	0.00260552	0.301288	0.000521278	0.231134	0.00566361	0.850364	0.767152
YDL135C	RDI1	Genes NotChanged	0.229007	0.000606787	0.188674	0.00324803	0.172303	0	0.130367	0.00551732	0.823879	0.756614
YDL137W	ARF2	Genes NotChanged	0.178535	0.000264339	0.142983	0.00336816	0.130137	0.000663617	0.111494	0.00790256	0.800867	0.856737
YDL138W	RGT2	Genes NotChanged	0.65846	0.00235563	0.522822	0.00560105	0.468903	0.000504279	0.332828	0.0131304	0.794008	0.709801
YDL139C	SCM3	Genes NotChanged	0.583053	0.00196067	0.494811	0.00188313	0.352665	0	0.263716	0	0.848654	0.747781
YDL140C	RPO21	Genes NotChanged	0.377106	0.00141068	0.313999	0.00410318	0.291371	0.000850125	0.232751	0.00836453	0.832654	0.798813
YDL141W	BPL1	Genes NotChanged	0.375896	0	0.278674	0.00187845	0.253892	0.00156737	0.198911	0.00639808	0.74136	0.783448
YDL142C	CRD1	Genes NotChanged	0.576084	0.00139176	0.4929	0.00131881	0.425434	0.00107586	0.27465	0.00496141	0.855604	0.645575
YDL146W	LDB17	Genes NotChanged	0.566249	0	0.492721	0.00419896	0.427571	0.000753072	0.324297	0.00752766	0.87015	0.758464
YDL147W	RPN5	Genes NotChanged	0.42715	0.000776905	0.370601	0.00191774	0.302194	0.000424602	0.237689	0.00455359	0.867614	0.786545
YDL154W	MSH5	Genes NotChanged	0.659222	0.000905772	0.540681	0.00256523	0.343546	0.00204493	0.261636	0.00136606	0.820181	0.761575
YDL154W	MSH5	Genes NotChanged	0.659222	0.000905772	0.540681	0.00256523	0.343546	0.00204493	0.261636	0.00136606	0.820181	0.761575
YDL155W	CLB3	Genes NotChanged	0.657545	0.0042057	0.540946	0.00366266	0.440181	0.00142667	0.303028	0.00661987	0.822675	0.688417
YDL156W	YDL156W	Genes NotChanged	0.671505	0.00155756	0.588775	0.00533205	0.449068	0	0.332612	0.00877779	0.876798	0.740672
YDL158C;YDL157C	YDL158C;YDL157C	Genes NotChanged	0.161234	0.00114153	0.143774	0.000805134	0.119922	0.000556474	0.0907218	0.00572352	0.891711	0.756506
YDL159W	STE7	Genes NotChanged	0.690085	0.00114939	0.605596	0.0054449	0.461419	0	0.383363	0.0107114	0.877568	0.830834
YDL160C	DHH1	Genes NotChanged	0.289108	0.00123843	0.239902	0.00389902	0.196512	0.000866386	0.172771	0.00584571	0.829798	0.879188
YDL160C-A	YDL160C-A	Genes NotChanged	0.426819	0.001282	0.334472	0.00557096	0.309362	0.00186215	0.244373	0.00502901	0.783639	0.789925
YDL161W	ENT1	Genes NotChanged	0.421929	0.000365493	0.374701	0.00363976	0.362506	0.000773386	0.238788	0.003351	0.888066	0.658715
YDL164C	CDC9	Genes NotChanged	0.475281	0.00110329	0.393926	0.0019756	0.347092	0.000907433	0.259101	0.00627595	0.828827	0.746489
YDL165W	CDC36	Genes NotChanged	0.363913	0.00183148	0.304821	0.00298059	0.23547	0.000431773	0.185342	0.00506668	0.83762	0.787115
YDL168W	SFA1	Genes NotChanged	0.273187	0.000923094	0.242519	0.00263282	0.180054	0.000576567	0.145722	0.00478957	0.887741	0.809324
YDL170W	UGA3	Genes NotChanged	0.643627	0.000879484	0.539481	0.00145548	0.427006	0	0.308626	0.00399018	0.838189	0.722767
YDL171C	GLT1	Genes NotChanged	0.137098	0.000469745	0.114666	0.00194553	0.121377	0.000312131	0.0938769	0.00326929	0.836386	0.773434
YDL173W	YDL173W	Genes NotChanged	0.447845	0.00145723	0.355061	0.00311534	0.329011	0.00145016	0.235177	0.00755325	0.792822	0.714802
YDL175C	AIR2	Genes NotChanged	0.696892	0.00240157	0.566967	0.00123227	0.453731	0.00101255	0.339454	0.0057383	0.813565	0.748139
YDL176W	YDL176W	Genes NotChanged	0.713548	0.00371733	0.555046	0.00631115	0.435261	0.000931073	0.340008	0.00429416	0.777868	0.78116
YDL177C	YDL177C	Genes NotChanged	0.507189	0.00708232	0.482374	0.0184981	0.377224	0	0.296218	0.0128197	0.951074	0.785258
YDL178W	DLD2	Genes NotChanged	0.371344	0.000933848	0.328282	0.00316316	0.313629	0.0007062	0.244889	0.00852113	0.884038	0.780824
YDL179W	PCL9	Genes NotChanged	0.746472	0.00128695	0.651615	0.00930766	0.555533	0	0.40271	0.00785734	0.872926	0.724907
YDL180W	YDL180W	Genes NotChanged	0.740196	0.00130973	0.600257	0.00452704	0.51005	0.000367103	0.36968	0.00826123	0.810943	0.724793
YDL182W	LYS20	Genes NotChanged	0.399313	0.00134769	0.336116	0.00308304	0.258059	0.000413047	0.202184	0.00545568	0.841735	0.783483
YDL185W	TFP1	Genes NotChanged	0.103298	0.000634559	0.0916761	0.00157338	0.0750579	0.000504321	0.0636663	0.00383845	0.887491	0.84823
YDL187C	YDL187C	Genes NotChanged	0.783672	0	0.722399	0.00902379	0.599834	0.00132797	0.399896	0.000938941	0.921812	0.666678
YDL188C	PPH22	Genes NotChanged	0.338798	0.0016341	0.27267	0.00417347	0.215464	0.00215843	0.1624	0.00663045	0.804816	0.753721
YDL190C	UFD2	Genes NotChanged	0.366631	0.00202801	0.327388	0.00280239	0.279568	0.000944598	0.22245	0.00896622	0.892963	0.795691
YDL193W	NUS1	Genes NotChanged	0.377069	0.00208994	0.351138	0.00226658	0.278439	0.000374107	0.226991	0.00576587	0.931231	0.815225
YDL195W	SEC31	Genes NotChanged	0.317163	0.00113309	0.255465	0.00270011	0.223533	0.000561521	0.178769	0.00522569	0.805467	0.799744
YDL197C	ASF2	Genes NotChanged	0.58594	0.000691549	0.452311	0.00364072	0.381931	0.000500493	0.239688	0.00355175	0.77194	0.62757
YDL198C	GGC1	Genes NotChanged	0.418677	0.000829167	0.369863	0.00405719	0.332705	0.0015576	0.255922	0.0123477	0.883408	0.769217
YDL200C	MGT1	Genes NotChanged	0.365185	0.00167496	0.302858	0.00407434	0.254826	0	0.200466	0.0100714	0.82933	0.786676
YDL202W	MRPL11	Genes NotChanged	0.580717	0.00468235	0.482295	0.00465772	0.441764	0.00267373	0.304436	0.0120993	0.830516	0.689138
YDL203C	ACK1	Genes NotChanged	0.651293	0.00441663	0.543397	0.00401088	0.450548	0	0.323818	0.00857612	0.834337	0.718721
YDL205C	HEM3	Genes NotChanged	0.478459	0.00257009	0.430816	0.00383399	0.357872	0.000776092	0.265377	0.00761479	0.900424	0.741542
YDL207W	GLE1	Genes NotChanged	0.449752	0.00188778	0.373095	0.00256901	0.303755	0.000299488	0.217307	0.00410469	0.829558	0.715404
YDL209C	CWC2	Genes NotChanged	0.726577	0	0.613115	0.0315965	0.519147	0.00406454	0.376261	0.0378372	0.84384	0.724768
YDL210W	UGA4	Genes NotChanged	0.411747	0	0.342679	0.00416615	0.262262	0	0.172746	0.00370329	0.832255	0.658679
YDL211C	YDL211C	Genes NotChanged	0.722354	0	0.614992	0	0.492444	0.010098	0.40094	0	0.851371	0.814183
YDL212W	SHR3	Genes NotChanged	0.186108	0.00163474	0.167242	0.003297	0.142467	0.00019654	0.115649	0.00545437	0.898627	0.811757
YDL216C	RRI1	Genes NotChanged	0.699697	0.00152204	0.542144	0.00394469	0.501496	0	0.352271	0.00364727	0.774827	0.702439
YDL217C	TIM22	Genes NotChanged	0.626172	0.00359668	0.551108	0.00298018	0.470238	0	0.348306	0.010458	0.880122	0.740702
YDL220C	CDC13	Genes NotChanged	0.668741	0.0045043	0.568329	0.00300561	0.391824	0.000687271	0.342189	0.0087037	0.849849	0.873322
YDL222C	FMP45	Genes NotChanged	0.345843	0.00258823	0.270343	0.00366108	0.251435	0.000426636	0.140257	0.00549366	0.781691	0.557827
YDL225W	SHS1	Genes NotChanged	0.483137	0.00169634	0.432488	0.00187265	0.364165	0.000199123	0.289743	0.005239	0.895166	0.795635
YDL231C	BRE4	Genes NotChanged	0.615093	0.00299924	0.51264	0.0030085	0.400674	0.000624525	0.280475	0.0077103	0.833434	0.700008
YDL232W	OST4	Genes NotChanged	0.358928	0.00258388	0.347772	0.000968964	0.301327	0.00320497	0.231959	0.00987451	0.96892	0.769792
YDL233W	YDL233W	Genes NotChanged	0.601196	0.00187029	0.523746	0.00428443	0.368092	0	0.284804	0.00624591	0.871173	0.773731
YDL234C	GYP7	Genes NotChanged	0.566084	0.000762098	0.473767	0.00198394	0.388807	7.55685e-05	0.284582	0.00444855	0.836919	0.731936
YDL235C	YPD1	Genes NotChanged	0.488467	0.00228307	0.393649	0.0040145	0.308855	0	0.236248	0.00337996	0.805886	0.764917
YDL237W	YDL237W	Genes NotChanged	0.256582	0.00109309	0.211164	0.00330305	0.17838	0.00114816	0.155179	0.00543926	0.822989	0.869938
YDL240W	LRG1	Genes NotChanged	0.730457	0.00437509	0.633472	0.00526832	0.532831	0.00372297	0.390576	0.0175571	0.867226	0.73302
YDR004W	RAD57	Genes NotChanged	0.670051	0	0.529066	0.00304902	0.46615	0.00115966	0.331501	0.00881202	0.78959	0.711147
YDR006C	SOK1	Genes NotChanged	0.701176	0.00462952	0.60259	0.00448193	0.518144	0	0.373191	0.0116985	0.859399	0.720245
YDR007W	TRP1	Genes NotChanged	0.333133	0.00199597	0.288288	0.00179771	0.258143	0.000460399	0.204355	0.00978283	0.865385	0.791637
YDR013W	PSF1	Genes NotChanged	0.716587	0.00143672	0.589551	0.00537565	0.487087	0	0.382289	0.0117918	0.822721	0.784848
YDR014W	RAD61	Genes NotChanged	0.706422	0.000769805	0.568645	0.00333168	0.455058	0	0.306791	0.00967498	0.804966	0.674181
YDR016C	DAD1	Genes NotChanged	0.496513	0.000918248	0.354081	0.00416458	0.29505	0	0.231757	0.00763283	0.713135	0.785482
YDR017C	KCS1	Genes NotChanged	0.635976	0.000546892	0.53469	0.00569489	0.451455	0.00111823	0.310944	0.00813823	0.840738	0.68876
YDR026C	YDR026C	Genes NotChanged	0.536007	0.00307412	0.437063	0.0020915	0.372083	0.000764428	0.271321	0.0059334	0.815406	0.729195
YDR030C	RAD28	Genes NotChanged	0.686137	0.00250608	0.573456	0.0050215	0.417051	0.0018017	0.36083	0.00862032	0.835774	0.865194
YDR035W	ARO3	Genes NotChanged	0.231068	0.000589277	0.207459	0.00171005	0.172429	0.000312012	0.135232	0.00277076	0.897826	0.784274
YDR036C	EHD3	Genes NotChanged	0.374355	0.00231858	0.345846	0.00292836	0.305649	0.000472137	0.23871	0.00685321	0.923845	0.780993
YDR041W	RSM10	Genes NotChanged	0.560534	0.000701747	0.462625	0.00302735	0.416606	0.000692274	0.316265	0.00903708	0.82533	0.759148
YDR042C-snR47	NA	Genes NotChanged	0.402893	0	0.362151	0	0.0630375	0.000106462	0.0666584	0.000557213	0.898875	1.05744
YDR043C	NRG1	Genes NotChanged	0.626999	0.0052092	0.361477	0.00437326	0.38655	0	0.310282	0.00909337	0.576519	0.802695
YDR044W	HEM13	Genes NotChanged	0.317506	0.00105583	0.273387	0.00303562	0.25657	0.000255622	0.186883	0.00301578	0.861046	0.728388
YDR045C	RPC11	Genes NotChanged	0.458425	0.00303023	0.396511	0.00948811	0.30528	0.00153606	0.243362	0.00540432	0.864942	0.797176
YDR046C	BAP3	Genes NotChanged	0.634849	0.00538776	0.531913	0.0088649	0.448732	0.00139395	0.327234	0.0143986	0.837859	0.72924
YDR047W	HEM12	Genes NotChanged	0.394097	0.000689843	0.361574	0.00174415	0.30602	0.000252363	0.221461	0.00337885	0.917475	0.723681
YDR049W	YDR049W	Genes NotChanged	0.640915	0.0013156	0.52824	0.00572594	0.43717	0.000310363	0.31676	0.00591544	0.824196	0.72457
YDR051C	YDR051C	Genes NotChanged	0.482428	0.0017519	0.405801	0.00557521	0.306513	0.000877185	0.241663	0.00506019	0.841164	0.788426
YDR052C	DBF4	Genes NotChanged	0.65246	0.00217861	0.54835	0.00622882	0.451609	0.000425165	0.312178	0.0127658	0.840435	0.691257
YDR054C	CDC34	Genes NotChanged	0.571567	0.00118718	0.486341	0.00253291	0.391458	0.000753973	0.290211	0.00613008	0.850891	0.741359
YDR055W	PST1	Genes NotChanged	0.647349	0.00132143	0.550643	0.00555035	0.53533	0	0.423066	0.00648577	0.850611	0.790289
YDR056C	YDR056C	Genes NotChanged	0.240691	0.000247646	0.210937	0.00210091	0.192102	0	0.123274	0.00570474	0.876381	0.641711
YDR057W	YOS9	Genes NotChanged	0.560384	0.00070174	0.486066	0.00249818	0.435469	0.00109647	0.28415	0.00354826	0.86738	0.652515
YDR061W	YDR061W	Genes NotChanged	0.566334	0.000683754	0.472493	0.00362409	0.395737	0.000850677	0.292138	0.0110496	0.834301	0.738213
YDR063W	YDR063W	Genes NotChanged	0.315962	0.0021958	0.22349	0.00213477	0.210442	0	0.150921	0.00609802	0.70733	0.717162
YDR065W	YDR065W	Genes NotChanged	0.627625	0.000749047	0.485807	0.00143471	0.390752	0.000454746	0.292504	0.00641676	0.77404	0.748566
YDR066C	YDR066C	Genes NotChanged	0.514128	0	0.453997	0.00405337	0.409586	0	0.277749	0.0034996	0.883043	0.678123
YDR067C	OCA6	Genes NotChanged	0.591218	0	0.529096	0.00480482	0.405279	0	0.306012	0.0125636	0.894926	0.755065
YDR068W	DOS2	Genes NotChanged	0.295051	0.00222644	0.263574	0.00285877	0.230861	0.0016243	0.167961	0.00834653	0.893316	0.727544
YDR071C	PAA1	Genes NotChanged	0.292648	0.000296691	0.266093	0.00270748	0.218209	0.000276051	0.175391	0.00534932	0.909259	0.803777
YDR072C	IPT1	Genes NotChanged	0.627888	0.00167927	0.507236	0.0047062	0.429188	0.000223862	0.311181	0.0100434	0.807845	0.725046
YDR073W	SNF11	Genes NotChanged	0.579832	0.000601674	0.43998	0.00191848	0.368811	0.000415622	0.326044	0.00465978	0.758805	0.884042
YDR074W	TPS2	Genes NotChanged	0.471473	0.000742038	0.380741	0.00288636	0.346465	0.000362237	0.262792	0.00474826	0.807557	0.758494
YDR075W	PPH3	Genes NotChanged	0.670748	0.00358404	0.57762	0.00239791	0.476077	0	0.343145	0.020361	0.861158	0.720775
YDR076W	RAD55	Genes NotChanged	0.730706	0.00277755	0.598566	0.012796	0.483983	0	0.379733	0.00406454	0.81916	0.784599
YDR077W	SED1	Genes NotChanged	0.277937	0.00102721	0.281332	0.00515388	0.196253	0.00145217	0.197349	0.00197292	1.01222	1.00559
YDR078C	SHU2	Genes NotChanged	0.592191	0.00625653	0.50366	0.00248738	0.380438	0.00122096	0.29761	0.00670777	0.850503	0.782284
YDR079C-A	TFB5	Genes NotChanged	0.276711	0	0.213217	0.00352725	0.158426	0	0.135369	0.00679637	0.770542	0.854462
YDR080W	VPS41	Genes NotChanged	0.566279	0.00085799	0.505758	0.00251854	0.386749	0.000876062	0.30905	0.00539845	0.893124	0.799099
YDR081C	PDC2	Genes NotChanged	0.700036	0.00291295	0.586195	0.0050595	0.503904	0.00101907	0.349579	0.00991351	0.837379	0.693741
YDR082W	STN1	Genes NotChanged	0.655378	0.0022675	0.559558	0.0029182	0.461986	0	0.3206	0.00721393	0.853795	0.69396
YDR084C	TVP23	Genes NotChanged	0.322128	0.00105484	0.266806	0.00495938	0.255578	0.000515988	0.191089	0.00976892	0.828262	0.747672
YDR086C	SSS1	Genes NotChanged	0.171165	0.000940021	0.145853	0.00191455	0.112137	0.000601865	0.0964217	0.00529841	0.852123	0.859858
YDR089W	YDR089W	Genes NotChanged	0.656848	0.00253874	0.53021	0.00487497	0.459697	0.000632505	0.320484	0.00779278	0.807204	0.697163
YDR090C	YDR090C	Genes NotChanged	0.650435	0.00208988	0.513145	0.00324549	0.45459	0	0.370575	0.0106175	0.788927	0.815185
YDR092W	UBC13	Genes NotChanged	0.373879	0.00202836	0.297601	0.0015576	0.223896	0	0.177079	0.00473039	0.795982	0.790901
YDR096W	GIS1	Genes NotChanged	0.63365	0.00107402	0.476257	0.00271352	0.441667	0.000736019	0.315913	0.00607717	0.751609	0.715274
YDR103W	STE5	Genes NotChanged	0.718892	0.0018018	0.608426	0.00606753	0.513592	0.000790556	0.405091	0.00794958	0.846339	0.788741
YDR105C	TMS1	Genes NotChanged	0.474822	0.0016181	0.402839	0.00427019	0.349021	0.000687027	0.275408	0.00539091	0.848401	0.789089
YDR107C	TMN2	Genes NotChanged	0.300464	0	0.240914	0.0039626	0.232193	0.000721485	0.166344	0.00680589	0.801808	0.716406
YDR108W	GSG1	Genes NotChanged	0.644676	0	0.522393	0.00374332	0.454133	0.000935697	0.327428	0.00811006	0.810319	0.720995
YDR109C	YDR109C	Genes NotChanged	0.580235	0.0027619	0.457789	0.00434634	0.396233	0.00152462	0.292187	0.00662586	0.788972	0.737412
YDR110W	FOB1	Genes NotChanged	0.620034	0.00338418	0.522475	0.00523551	0.417989	0.000485902	0.29669	0.0120757	0.842657	0.709804
YDR113C	PDS1	Genes NotChanged	0.572712	0	0.489168	0.00447834	0.369632	0.00139464	0.273237	0.00679907	0.854125	0.739212
YDR116C	MRPL1	Genes NotChanged	0.603388	0.000425708	0.52772	0.00115547	0.431029	0.000834366	0.325745	0.00843411	0.874594	0.755738
YDR117C	TMA64	Genes NotChanged	0.421646	0.00176924	0.346403	0.00363936	0.308028	0	0.220145	0.00793788	0.82155	0.714689
YDR118W;YDR118W-A	APC4;YDR118W-A	Genes NotChanged	0.631731	0.00396538	0.53583	0.00156124	0.360592	0	0.262699	0.00286194	0.848194	0.728521
YDR119W-A	YDR119W-A	Genes NotChanged	0.476559	0.00204082	0.240535	0.00422688	0.169059	0.00120817	0.167969	0.0076774	0.504733	0.993555
YDR123C	INO2	Genes NotChanged	0.710237	0.000812008	0.619368	0.000775176	0.508097	0.000534486	0.408708	0.00599203	0.872058	0.80439
YDR124W	YDR124W	Genes NotChanged	0.654557	0.00193311	0.546895	0.00277766	0.377734	0	0.250979	0.00571133	0.83552	0.664433
YDR126W	SWF1	Genes NotChanged	0.638803	0	0.533868	0	0.40796	0	0.348951	0.0145009	0.835732	0.855355
YDR127W	ARO1	Genes NotChanged	0.21893	0.00105585	0.189072	0.00188192	0.1804	0.000512968	0.156208	0.00483701	0.863619	0.865899
YDR128W	YDR128W	Genes NotChanged	0.448687	0.00172385	0.374587	0.00371694	0.320544	0.00243638	0.239497	0.0059496	0.834852	0.74716
YDR129C	SAC6	Genes NotChanged	0.184619	0.000617342	0.16772	0.00156882	0.143697	0.000313488	0.117084	0.00282471	0.90847	0.814797
YDR130C	FIN1	Genes NotChanged	0.667217	0.00137604	0.530827	0.00339737	0.422724	0.00151435	0.311344	0.0104462	0.795584	0.736518
YDR131C	YDR131C	Genes NotChanged	0.700566	0.000799341	0.558883	0.00287708	0.497379	0.00217167	0.321628	0.00618971	0.79776	0.646645
YDR132C	YDR132C	Genes NotChanged	0.674199	0.000874868	0.620525	0.00384521	0.509596	0	0.369506	0.0090742	0.920388	0.725096
YDR133C;YDR134C	YDR133C;YDR134C	Genes NotChanged	0.508134	0.000845924	0.485342	0.00286222	0.374474	0.000537536	0.287104	0.00312498	0.955145	0.766685
YDR137W	RGP1	Genes NotChanged	0.661191	0.000900895	0.525428	0.00335948	0.430023	0.000883214	0.328195	0.00660632	0.794669	0.763203
YDR138W	HPR1	Genes NotChanged	0.672627	0.00417747	0.567559	0.00499853	0.428154	0.000882991	0.335461	0.0105166	0.843795	0.783506
YDR140W	MTQ2	Genes NotChanged	0.456916	0.000896033	0.370733	0.00298634	0.291149	0	0.251265	0.00746436	0.811381	0.863011
YDR141C	DOP1	Genes NotChanged	0.448049	0.00127053	0.381318	0.0046304	0.331223	0.000978599	0.252101	0.00952857	0.851062	0.761124
YDR143C	SAN1	Genes NotChanged	0.616961	0	0.527515	0.00214512	0.420776	0	0.282347	0.00593234	0.855022	0.671016
YDR145W	TAF12	Genes NotChanged	0.512298	0.00285335	0.429529	0.00323326	0.352906	0.000361922	0.259691	0.00539512	0.838437	0.735864
YDR146C	SWI5	Genes NotChanged	0.685074	0.00462186	0.552892	0.00650274	0.46848	0.00164414	0.333661	0.0169473	0.807055	0.712221
YDR151C	CTH1	Genes NotChanged	0.777705	0.00143122	0.651012	0.00219631	0.539392	0	0.384602	0.00896527	0.837094	0.713028
YDR153C	ENT5	Genes NotChanged	0.699003	0.00164396	0.56717	0.00221647	0.454929	0.000588918	0.368947	0.00705837	0.811398	0.810999
YDR159W	SAC3	Genes NotChanged	0.655084	0.000446822	0.513929	0.00445964	0.438025	0.00169321	0.32233	0.00762525	0.784523	0.735872
YDR160W	SSY1	Genes NotChanged	0.64374	0.00108223	0.525422	0.00450254	0.478425	0.00135868	0.321047	0.0113543	0.816202	0.671051
YDR162C	NBP2	Genes NotChanged	0.597964	0.0018587	0.479232	0.00161411	0.367146	0.00049382	0.254528	0.00810028	0.80144	0.693262
YDR163W	CWC15	Genes NotChanged	0.433892	0	0.381749	0.00525225	0.319403	0	0.198246	0	0.879825	0.620675
YDR164C	SEC1	Genes NotChanged	0.443131	0.000958707	0.391411	0.00524498	0.34463	0.000833195	0.26568	0.00736577	0.883284	0.770914
YDR166C	SEC5	Genes NotChanged	0.641536	0.00225941	0.538875	0.0055465	0.438644	0.00142399	0.340141	0.0119245	0.839976	0.775436
YDR167W	TAF10	Genes NotChanged	0.342051	0.00270997	0.297235	0.000752428	0.237069	0	0.160639	0.00369995	0.868979	0.677607
YDR168W	CDC37	Genes NotChanged	0.31647	0.000684975	0.280939	0.00175885	0.248566	0.000530695	0.204111	0.0045554	0.887726	0.821156
YDR169C	STB3	Genes NotChanged	0.625363	0.00252209	0.545189	0.00272801	0.453929	0.000756707	0.325911	0.00691463	0.871796	0.717979
YDR170C	SEC7	Genes NotChanged	0.177578	0.000910375	0.149875	0.00255963	0.139753	0.000613103	0.115005	0.00656768	0.843993	0.82292
YDR171W	HSP42	Genes NotChanged	0.707513	0.000549611	0.618735	0.0013171	0.543228	0.000505394	0.392648	0.00329191	0.874521	0.722806
YDR172W	SUP35	Genes NotChanged	0.294061	0.00333946	0.250193	0.00489574	0.216956	0.00280433	0.166263	0.00639746	0.850823	0.766347
YDR173C	ARG82	Genes NotChanged	0.536338	0.00192117	0.502262	0.00364305	0.396565	0.00202963	0.280881	0.00425418	0.936464	0.708284
YDR174W	HMO1	Genes NotChanged	0.291487	0.00173571	0.246284	0.00219036	0.195413	0.000446028	0.155715	0.00402051	0.844924	0.796854
YDR175C	RSM24	Genes NotChanged	0.640162	0.000791756	0.513611	0.00317656	0.453142	0.000920462	0.334777	0.00651702	0.802315	0.738791
YDR176W	NGG1	Genes NotChanged	0.607789	0.00115959	0.506861	0.00235236	0.41674	0.000318976	0.295628	0.00915257	0.833942	0.709383
YDR177W	UBC1	Genes NotChanged	0.350464	0.000270122	0.307261	0.00320806	0.248509	0.000626036	0.178263	0.00512827	0.876727	0.71733
YDR179C	CSN9	Genes NotChanged	0.57174	0.00569752	0.453194	0	0.368091	0	0.265136	0.00843775	0.792656	0.7203
YDR179W-A	YDR179W-A	Genes NotChanged	0.668055	0.00311512	0.558717	0.00943307	0.436567	0.00332488	0.332907	0.00966317	0.836334	0.762558
YDR180W	SCC2	Genes NotChanged	0.640323	0.00186479	0.534941	0.00583548	0.43552	0.00111233	0.315614	0.00901762	0.835423	0.724682
YDR181C	SAS4	Genes NotChanged	0.676103	0.00227172	0.548235	0.00243372	0.469705	0.00053676	0.335124	0.0117756	0.810875	0.713478
YDR183W	PLP1	Genes NotChanged	0.528872	0	0.431347	0.0118087	0.373234	0	0.245902	0.00630302	0.815599	0.658841
YDR185C	YDR185C	Genes NotChanged	0.377604	0	0.312838	0	0.238651	0.00164196	0.151328	0.00108929	0.828483	0.634095
YDR191W	HST4	Genes NotChanged	0.750075	0.00300273	0.589412	0.00510884	0.527578	0.00243291	0.388768	0.0284143	0.785803	0.736891
YDR192C	NUP42	Genes NotChanged	0.782997	0	0.586768	0	0.563167	0	0.44909	0.0143387	0.749387	0.797438
YDR194C	MSS116	Genes NotChanged	0.533741	0.00282851	0.470309	0.003799	0.3952	0.00147603	0.31332	0.0132549	0.881155	0.792814
YDR195W	REF2	Genes NotChanged	0.646282	0.00310793	0.544068	0.00365631	0.39535	0.000482386	0.265612	0.0074539	0.841843	0.671842
YDR196C	YDR196C	Genes NotChanged	0.335544	0.000919109	0.265648	0.00211447	0.214175	0	0.171769	0.00532366	0.791694	0.802005
YDR201W	SPC19	Genes NotChanged	0.349982	0.00131228	0.291789	0	0.26418	0	0.206665	0.00775201	0.833725	0.782287
YDR202C	RAV2	Genes NotChanged	0.417643	0	0.351445	0.00168154	0.275375	0.000777898	0.196743	0.00322833	0.841495	0.714455
YDR205W	MSC2	Genes NotChanged	0.536512	0.00441555	0.451324	0.00687509	0.397109	0	0.280932	0.0087534	0.841219	0.707442
YDR206W	EBS1	Genes NotChanged	0.558632	0.00093764	0.479327	0.0027072	0.377485	0.00152026	0.282693	0.00713032	0.858036	0.748887
YDR207C	UME6	Genes NotChanged	0.568137	0	0.479343	0.00567865	0.412069	0.000913217	0.303234	0.00803985	0.84371	0.735881
YDR208W	MSS4	Genes NotChanged	0.686194	0.000912068	0.595107	0.00357405	0.503477	0.000978316	0.359469	0.00758151	0.867257	0.713973
YDR213W	UPC2	Genes NotChanged	0.588698	0.00442226	0.507298	0.00283935	0.417686	0.00076469	0.295678	0.00466311	0.861729	0.707894
YDR214W	AHA1	Genes NotChanged	0.543985	0.00292502	0.43813	0.00220143	0.372946	0.0007692	0.261183	0.00565665	0.805409	0.700325
YDR216W	ADR1	Genes NotChanged	0.687817	0.0017545	0.571854	0.0042622	0.399483	0.00113989	0.256967	0.00895042	0.831404	0.643249
YDR217C	RAD9	Genes NotChanged	0.576508	0.00112138	0.490791	0.00457954	0.403262	0.000602223	0.300124	0.00893042	0.851317	0.744241
YDR221W	GTB1	Genes NotChanged	0.43532	0.00134096	0.354387	0.00149749	0.296504	0.000483695	0.229818	0.0051867	0.814083	0.775093
YDR224C	HTB1	Genes NotChanged	0.466301	0.00152407	0.397273	0.00120851	0.35505	0.000377499	0.256768	0.00290909	0.851966	0.72319
YDR225W	HTA1	Genes NotChanged	0.388497	0.00125667	0.327877	0.00208616	0.301255	0.000570539	0.206767	0.00438538	0.843963	0.686352
YDR227W	SIR4	Genes NotChanged	0.657943	0.00498987	0.562549	0.00664412	0.475058	0	0.316782	0.0132194	0.855013	0.666828
YDR228C	PCF11	Genes NotChanged	0.641614	0.00483068	0.570109	0.0066142	0.460955	0	0.349022	0.00887282	0.888555	0.757171
YDR229W	IVY1	Genes NotChanged	0.650795	0.000681656	0.521158	0.00235978	0.446396	0.000347943	0.308716	0.00820354	0.800801	0.691575
YDR232W	HEM1	Genes NotChanged	0.54624	0.002751	0.456318	0.00457437	0.396576	0.000826095	0.297122	0.00578064	0.83538	0.749218
YDR234W	LYS4	Genes NotChanged	0.339347	0.00149436	0.29136	0.00266754	0.258446	0.000466821	0.199911	0.00388547	0.85859	0.773513
YDR235W	PRP42	Genes NotChanged	0.665327	0.0023994	0.579787	0.00235422	0.473744	0	0.381555	0.00699759	0.871432	0.805404
YDR236C	FMN1	Genes NotChanged	0.299769	0.000900877	0.293558	0.00591144	0.223172	0	0.161681	0.00542149	0.979281	0.724471
YDR237W	MRPL7	Genes NotChanged	0.510468	0.00170938	0.458144	0.00217895	0.387133	0	0.311632	0.0104912	0.897498	0.804973
YDR239C	YDR239C	Genes NotChanged	0.619372	0.00322449	0.501825	0.00240619	0.435992	0.0021186	0.293004	0.0125956	0.810216	0.672039
YDR240C	SNU56	Genes NotChanged	0.710945	0.00216443	0.610236	0.0011947	0.481988	0	0.369993	0.00730397	0.858346	0.76764
YDR242W	AMD2	Genes NotChanged	0.686502	0.0005797	0.567112	0.00272964	0.416868	0.000740724	0.288064	0.00492465	0.826088	0.691021
YDR243C	PRP28	Genes NotChanged	0.684489	0.00153059	0.567956	0.002861	0.45206	0.00105151	0.33357	0.0117679	0.829751	0.737889
YDR244W	PEX5	Genes NotChanged	0.635834	0.00176685	0.559451	0.00371069	0.41911	0	0.299267	0.00551903	0.879869	0.714053
YDR246W	TRS23	Genes NotChanged	0.488138	0	0.446527	0.00332664	0.345462	0.00269431	0.295552	0.00720851	0.914756	0.855529
YDR247W	VHS1	Genes NotChanged	0.73698	0.000289601	0.56117	0.00313502	0.559385	0.000412284	0.384302	0.00657995	0.761446	0.687007
YDR248C	YDR248C	Genes NotChanged	0.290483	0.00277544	0.261209	0.00584108	0.218693	0.00121208	0.169563	0.0113408	0.899222	0.775347
YDR251W	PAM1	Genes NotChanged	0.445725	0.00193469	0.367189	0.00363838	0.34183	0.000219009	0.252906	0.00638487	0.823802	0.739858
YDR252W	BTT1	Genes NotChanged	0.667572	0.00312974	0.599207	0.00998292	0.53692	0.0011614	0.349974	0.0096875	0.897592	0.651817
YDR254W	CHL4	Genes NotChanged	0.623063	0.00232485	0.5476	0.00255564	0.41698	0	0.294783	0.00492455	0.878883	0.706948
YDR257C	SET7	Genes NotChanged	0.616625	0.00129779	0.539905	0.00316219	0.438492	0.00023929	0.324797	0.00875937	0.875581	0.740713
YDR258C	HSP78	Genes NotChanged	0.711954	0.000852572	0.638252	0.00185385	0.53388	0.000381563	0.422229	0.00469026	0.89648	0.790869
YDR260C	SWM1	Genes NotChanged	0.513069	0	0.463336	0.00156388	0.403309	0	0.262666	0.00253016	0.903068	0.651277
YDR262W	YDR262W	Genes NotChanged	0.524418	0.00111365	0.458871	0.00549414	0.354468	0.000714224	0.263509	0.00781891	0.875011	0.743393
YDR264C	AKR1	Genes NotChanged	0.447791	0.00127399	0.373474	0.0040944	0.317652	0.000925051	0.25304	0.0087337	0.834037	0.796597
YDR265W	PEX10	Genes NotChanged	0.638862	0.000768069	0.495803	0.00258611	0.452742	0.000328728	0.329394	0.00494269	0.776072	0.727554
YDR267C	CIA1	Genes NotChanged	0.433971	0.000409999	0.385633	0.00082712	0.296583	0	0.234254	0.00330153	0.888615	0.789843
YDR268W	MSW1	Genes NotChanged	0.477231	0.00530634	0.404387	0.00263271	0.355424	0	0.299617	0.00638819	0.847361	0.842986
YDR270W	CCC2	Genes NotChanged	0.649986	0.0061676	0.556341	0.00650232	0.496402	0.00124687	0.375282	0.0118816	0.855928	0.756004
YDR273W	DON1	Genes NotChanged	0.454462	0.00681827	0.328952	0	0.309979	0	0.209786	0.00941566	0.723827	0.676773
YDR276C	PMP3	Genes NotChanged	0.260455	0.000971272	0.187699	0.00263426	0.178949	0.00111918	0.14832	0.00606165	0.720658	0.828839
YDR277C	MTH1	Genes NotChanged	0.534635	0.000785248	0.377854	0.00385645	0.368224	0.00029899	0.232097	0.0120779	0.706751	0.630315
YDR281C	PHM6	Genes NotChanged	0.598089	0.0111074	0.498574	0.013328	0.442136	0.0107492	0.319773	0.060412	0.833611	0.723246
YDR282C	YDR282C	Genes NotChanged	0.544312	0.000428444	0.51125	0.00265516	0.41669	0.000335005	0.285438	0.00554764	0.939259	0.685012
YDR283C	GCN2	Genes NotChanged	0.509635	0.002363	0.44931	0.00452047	0.358846	0.00116053	0.274591	0.00977817	0.881632	0.765207
YDR285W	ZIP1	Genes NotChanged	0.595706	0.000941593	0.51412	0.00153305	0.367901	0	0.311315	0.0129393	0.863044	0.846194
YDR288W	NSE3	Genes NotChanged	0.581823	0.00232553	0.459408	0.00285001	0.420045	0.000621879	0.296967	0.00587894	0.789601	0.706989
YDR289C	RTT103	Genes NotChanged	0.591867	0.00417537	0.526823	0.00303146	0.418171	0.00153455	0.317234	0.00504602	0.890104	0.758621
YDR295C	HDA2	Genes NotChanged	0.663921	0.00223212	0.53991	0.0034204	0.427384	0.00101515	0.281286	0.00561404	0.813214	0.658156
YDR297W	SUR2	Genes NotChanged	0.436718	0.000795584	0.376733	0.00132555	0.33993	0.000973974	0.252378	0.00431059	0.862645	0.742441
YDR301W	CFT1	Genes NotChanged	0.547502	0.00107065	0.462426	0.00422576	0.3798	0.00130409	0.291473	0.008042	0.844609	0.767437
YDR302W	GPI11	Genes NotChanged	0.435409	0.00393444	0.40339	0.00745644	0.356165	0	0.272604	0.0114798	0.926462	0.765388
YDR303C	RSC3	Genes NotChanged	0.56126	0.000796486	0.471529	0.0059032	0.396421	0.00136898	0.3057	0.0086912	0.840125	0.771149
YDR304C	CPR5	Genes NotChanged	0.115139	0.000423008	0.108726	0.000619493	0.085047	0.000337533	0.0751136	0.00368223	0.944304	0.883201
YDR306C	YDR306C	Genes NotChanged	0.643944	0.00195755	0.501377	0.00354979	0.433208	0.00101301	0.329472	0.00999621	0.778604	0.760541
YDR307W	YDR307W	Genes NotChanged	0.429506	0.00332301	0.365801	0.0053299	0.355445	0.00132011	0.24401	0.00634333	0.851679	0.686494
YDR308C	SRB7	Genes NotChanged	0.549769	0.000823025	0.447391	0.0061642	0.384726	0.000698797	0.285009	0.0138335	0.81378	0.74081
YDR310C	SUM1	Genes NotChanged	0.58279	0.00213646	0.490622	0.00572417	0.424798	0.000669249	0.294958	0.0070464	0.841851	0.694348
YDR311W	TFB1	Genes NotChanged	0.645996	0.00197688	0.521712	0.0020879	0.454989	0.000197588	0.309802	0.00735799	0.807609	0.6809
YDR312W	SSF2	Genes NotChanged	0.536469	0.0018382	0.457053	0.00213668	0.385757	0.000742374	0.296387	0.0101033	0.851965	0.768324
YDR313C	PIB1	Genes NotChanged	0.665864	0	0.568686	0.00377637	0.495332	0.00108813	0.37825	0.0054254	0.854057	0.76363
YDR315C	IPK1	Genes NotChanged	0.442822	0	0.299714	0.00588648	0.326826	0	0.216533	0.00928216	0.676828	0.662534
YDR316W	OMS1	Genes NotChanged	0.65945	0.00340043	0.536072	0.00329055	0.482649	0	0.317018	0.0114058	0.812908	0.656831
YDR317W	HIM1	Genes NotChanged	0.669913	0	0.5657	0	0.375492	0	0.372506	0.0158692	0.844439	0.992049
YDR318W	MCM21	Genes NotChanged	0.659279	0.0022053	0.503435	0.00368474	0.44632	0.00120401	0.298329	0.00569665	0.763614	0.66842
YDR319C	YDR319C	Genes NotChanged	0.62987	0.00257678	0.508831	0.00459496	0.45214	0.000667341	0.353177	0.0100833	0.807835	0.781123
YDR320C	SWA2	Genes NotChanged	0.556206	0.0035084	0.443467	0.00948048	0.363135	0.00520752	0.378922	0.0207191	0.797307	1.04348
YDR320C-A	DAD4	Genes NotChanged	0.522256	0.00778839	0.421569	0.00553486	0.397649	0	0.287558	0.0184168	0.807208	0.723145
YDR322W	MRPL35	Genes NotChanged	0.638699	0.00108753	0.546322	0.0033411	0.478086	0.000488036	0.367081	0.00702358	0.855366	0.767814
YDR323C	PEP7	Genes NotChanged	0.691342	0.00106834	0.541786	0.00232276	0.447216	0.000859084	0.327411	0.00758895	0.783672	0.732111
YDR325W	YCG1	Genes NotChanged	0.560503	0.00521258	0.459917	0.00811744	0.384113	0.000490911	0.278475	0.0137453	0.820544	0.724982
YDR326C	YSP2	Genes NotChanged	0.572888	0.00268574	0.48215	0.0037976	0.399898	0.00057126	0.2953	0.0099917	0.841613	0.738439
YDR328C	SKP1	Genes NotChanged	0.210817	0.000654275	0.18792	0.00152393	0.14963	0.00035892	0.109898	0.00449651	0.891389	0.734468
YDR329C	PEX3	Genes NotChanged	0.561268	0.000902114	0.471501	0.00124209	0.371326	0.000991655	0.28349	0.0070433	0.840064	0.763455
YDR332W	IRC3	Genes NotChanged	0.636853	0	0.48428	0.00381594	0.394356	0	0.283821	0.00641976	0.760428	0.719707
YDR333C	YDR333C	Genes NotChanged	0.630493	0.00193989	0.542411	0.00439161	0.423575	0.000601323	0.311984	0.00650676	0.860297	0.736551
YDR334W	SWR1	Genes NotChanged	0.629909	0.00374482	0.500664	0.00402681	0.433432	0.000426527	0.314826	0.0101997	0.794819	0.726358
YDR335W	MSN5	Genes NotChanged	0.408964	0.00154095	0.357286	0.00392411	0.298041	0.000833639	0.22832	0.00658219	0.873636	0.766069
YDR336W	YDR336W	Genes NotChanged	0.598666	0.00294568	0.491764	0.00516372	0.416998	0	0.30078	0.00479998	0.821432	0.721298
YDR337W	MRPS28	Genes NotChanged	0.535474	0	0.464892	0.00395737	0.413337	0.00219905	0.304898	0.00771772	0.868189	0.73765
YDR346C	SVF1	Genes NotChanged	0.260426	0.00104036	0.233189	0.00249	0.19418	0.000764323	0.151054	0.00527023	0.895413	0.777908
YDR347W	MRP1	Genes NotChanged	0.55538	0.00106154	0.473557	0.00159991	0.401406	0	0.294722	0.0150417	0.852672	0.734224
YDR348C	YDR348C	Genes NotChanged	0.569401	0.00191471	0.460421	0.00279697	0.404731	0.000916582	0.271999	0.0048207	0.808605	0.672048
YDR349C	YPS7	Genes NotChanged	0.47651	0.00182972	0.372977	0.00244917	0.305037	0.00024894	0.230926	0.00689431	0.782728	0.757043
YDR351W	SBE2	Genes NotChanged	0.716252	0.00810931	0.581883	0.0058747	0.491948	0.00268009	0.357641	0.00980067	0.8124	0.726989
YDR354W	TRP4	Genes NotChanged	0.419504	0.00217749	0.349013	0.0034101	0.290921	0.000332333	0.216887	0.00812075	0.831965	0.745519
YDR356W	SPC110	Genes NotChanged	0.576241	0.00150854	0.491116	0.00375335	0.402655	0	0.28112	0.00954502	0.852274	0.698167
YDR357C	YDR357C	Genes NotChanged	0.276765	0	0.233902	0.00130714	0.166816	0.000888865	0.141793	0.00351051	0.845131	0.849996
YDR358W	GGA1	Genes NotChanged	0.567168	0.00109139	0.453551	0.00174876	0.392878	0.000375815	0.281793	0.00522158	0.799677	0.717253
YDR362C	TFC6	Genes NotChanged	0.595371	0	0.50609	0.00161095	0.413853	0.00102091	0.304955	0.00609595	0.850042	0.736867
YDR363W	ESC2	Genes NotChanged	0.649425	0.00149252	0.524313	0.00215562	0.453243	0.000926632	0.33933	0.00768907	0.807349	0.748672
YDR363W-A	SEM1	Genes NotChanged	0.25338	0.00160697	0.20692	0.00148789	0.175134	0.00023474	0.134702	0.00543099	0.816641	0.769135
YDR364C	CDC40	Genes NotChanged	0.669219	0	0.554241	0.0027915	0.472556	0.000739082	0.357784	0.00479791	0.828191	0.757126
YDR368W	YPR1	Genes NotChanged	0.179364	0.000933127	0.157885	0.00281333	0.120794	0.000725952	0.110626	0.0069284	0.880245	0.915822
YDR369C	XRS2	Genes NotChanged	0.528637	0.000759284	0.442796	0.00328578	0.359501	0.00122772	0.279972	0.013119	0.837617	0.778779
YDR370C	YDR370C	Genes NotChanged	0.664395	0.00605707	0.547912	0.00747659	0.454296	0.00242128	0.342094	0.00713517	0.824679	0.75302
YDR371W	CTS2	Genes NotChanged	0.422402	0.00237524	0.363823	0.00309025	0.292274	0.000642248	0.220314	0.0106299	0.86132	0.75379
YDR372C	VPS74	Genes NotChanged	0.269148	0.000934401	0.243235	0.00190144	0.197179	0.000280314	0.157375	0.00536442	0.903723	0.798134
YDR373W	FRQ1	Genes NotChanged	0.303327	0.0016087	0.262627	0.00193474	0.215521	0.000318976	0.175641	0.00541136	0.865822	0.814962
YDR374W-A	YDR374W-A	Genes NotChanged	0.356407	0	0.277795	0.00362129	0.228722	0.00184152	0.192091	0.00801244	0.779431	0.839845
YDR375C	BCS1	Genes NotChanged	0.587568	0.000793632	0.488875	0.00336372	0.441258	0.000968978	0.304064	0.00842863	0.832032	0.689084
YDR375C	BCS1	Genes NotChanged	0.587568	0.000793632	0.488875	0.00336372	0.441258	0.000968978	0.304064	0.00842863	0.832032	0.689084
YDR376W	ARH1	Genes NotChanged	0.403528	0.000424623	0.3272	0.0039113	0.29328	0.000642677	0.228963	0.00436548	0.810848	0.780698
YDR378C	LSM6	Genes NotChanged	0.248896	0.00471125	0.218198	0.00260985	0.194618	0.0006775	0.146542	0.00560368	0.876664	0.752971
YDR379C-A	YDR379C-A	Genes NotChanged	0.400696	0	0.3078	0.00319358	0.257556	0	0.164747	0.00566423	0.768165	0.639657
YDR379W	RGA2	Genes NotChanged	0.684496	0.00169425	0.563501	0.00521153	0.47212	0.000305808	0.345528	0.0114493	0.823235	0.731864
YDR381C-A	YDR381C-A	Genes NotChanged	0.33589	0	0.294783	0	0.267982	0.00138395	0.242348	0.0019841	0.877618	0.904346
YDR381W	YRA1	Genes NotChanged	0.268983	0.000792053	0.23889	0.00373827	0.179918	0.000244648	0.136257	0.00514047	0.888121	0.757329
YDR383C	NKP1	Genes NotChanged	0.615077	0	0.483432	0.00249679	0.409898	0	0.286966	0.00100702	0.78597	0.700091
YDR384C	ATO3	Genes NotChanged	0.681091	0.00368136	0.624895	0.0119209	0.534162	0.000771587	0.417121	0.0078652	0.917491	0.780889
YDR386W	MUS81	Genes NotChanged	0.612832	0	0.465149	0.00641326	0.428758	0	0.31977	0.00811116	0.759015	0.745806
YDR389W	SAC7	Genes NotChanged	0.594239	0.00260379	0.49123	0.00404268	0.41704	0.00126981	0.302608	0.00805734	0.826654	0.725609
YDR390C	UBA2	Genes NotChanged	0.597956	0.000929359	0.517655	0.00320164	0.426171	0.000296821	0.324663	0.00811947	0.865707	0.761815
YDR391C	YDR391C	Genes NotChanged	0.406021	0.00121419	0.32226	0.00215837	0.30994	0.00119038	0.214698	0.00536324	0.793703	0.692708
YDR392W	SPT3	Genes NotChanged	0.519951	0.0020348	0.434205	0.0022168	0.34864	0.000352357	0.270407	0.00916144	0.835089	0.775605
YDR393W	SHE9	Genes NotChanged	0.626307	0.00151743	0.517136	0.00309665	0.448634	0.000443847	0.310715	0.00845754	0.82569	0.69258
YDR394W	RPT3	Genes NotChanged	0.455132	0.00117696	0.392397	0.00182442	0.32731	0.000448424	0.252695	0.00616083	0.862161	0.772035
YDR397C	NCB2	Genes NotChanged	0.399503	0.0036153	0.342814	0.00400794	0.275809	0.000809042	0.219987	0.005448	0.858101	0.797607
YDR399W	HPT1	Genes NotChanged	0.357712	0.00377807	0.300971	0.00437373	0.27026	0	0.19953	0.00604418	0.841376	0.738289
YDR403W	DIT1	Genes NotChanged	0.285915	0	0.257444	0	0.165373	0.00504974	0.201614	0	0.900423	1.21915
YDR404C	RPB7	Genes NotChanged	0.459645	0.0036308	0.362941	0.00224674	0.305764	0.00277912	0.225325	0.0102805	0.789611	0.736924
YDR405W	MRP20	Genes NotChanged	0.642517	0	0.522658	0.00257998	0.442489	0.000971789	0.312405	0.00654038	0.813454	0.706018
YDR406W;YDR406W-A	PDR15;YDR406W-A	Genes NotChanged	0.320247	0.000724205	0.237562	0.00127074	0.236587	0.000549326	0.177927	0.00205411	0.741807	0.752059
YDR407C	TRS120	Genes NotChanged	0.574709	0.00131664	0.493554	0.00604215	0.389447	0.000716838	0.288166	0.00854818	0.858789	0.739938
YDR408C	ADE8	Genes NotChanged	0.246208	0.00118003	0.188116	0.00153219	0.159821	0	0.11901	0.00529163	0.764054	0.744646
YDR410C	STE14	Genes NotChanged	0.475669	0	0.446536	0.00329503	0.318014	0.000704707	0.294885	0.0208627	0.938752	0.927271
YDR413C;YDR414C	YDR413C;ERD1	Genes NotChanged	0.500817	0.00152898	0.408971	0.00571491	0.345902	0.00298073	0.261054	0.0126123	0.816608	0.754705
YDR415C	YDR415C	Genes NotChanged	0.482265	0.000680258	0.406661	0.00105484	0.345362	0.000730978	0.289343	0.00480446	0.843232	0.837797
YDR416W	SYF1	Genes NotChanged	0.663817	0.00199041	0.565921	0.00336604	0.48612	0.000430688	0.335029	0.00443508	0.852525	0.68919
YDR419W	RAD30	Genes NotChanged	0.529006	0.00433985	0.419005	0.00257513	0.360786	0.00190513	0.250606	0.00817998	0.792061	0.694611
YDR420W	HKR1	Genes NotChanged	0.669891	0.00273721	0.588781	0.00464625	0.471003	0.00213668	0.363414	0.00808549	0.878921	0.771576
YDR422C	SIP1	Genes NotChanged	0.623096	0.00251328	0.522911	0.00285574	0.430667	0.000721589	0.309815	0.00726793	0.839214	0.719383
YDR423C	CAD1	Genes NotChanged	0.617022	0.00051124	0.483132	0.00308715	0.433968	0.0011277	0.311732	0.00523025	0.783006	0.71833
YDR424C	DYN2	Genes NotChanged	0.116815	0.00173436	0.104943	0.00169886	0.104568	0	0.0755405	0.00171365	0.898375	0.722403
YDR427W	RPN9	Genes NotChanged	0.452978	0.00120147	0.382285	0.00184685	0.307609	0.000270039	0.254071	0.00480133	0.843937	0.825954
YDR428C	YDR428C	Genes NotChanged	0.304	0.000872578	0.269063	0.000933681	0.22024	0	0.17111	0.00794615	0.885074	0.776922
YDR430C	CYM1	Genes NotChanged	0.544057	0.00208863	0.475983	0.00496768	0.442564	0.00088916	0.33288	0.0120789	0.874878	0.752163
YDR432W;YDR433W	NPL3;YDR433W	Genes NotChanged	0.222542	0.00115589	0.190276	0.0030833	0.182874	0.00111898	0.138576	0.00630731	0.855008	0.757769
YDR434W	GPI17	Genes NotChanged	0.335469	0.00134361	0.277935	0.0030652	0.241386	0.000420342	0.197249	0.00456414	0.828498	0.817151
YDR435C	PPM1	Genes NotChanged	0.355768	0.000866544	0.295795	0.00302589	0.228773	0.00112278	0.179036	0.00675861	0.831426	0.782595
YDR436W	PPZ2	Genes NotChanged	0.591377	0.000493089	0.468675	0.00420168	0.430845	0.00039494	0.260289	0.009557	0.792516	0.604137
YDR437W;YDR438W; YDR439W	NA	Genes NotChanged	0.675675	0.00179208	0.56242	0.00450743	0.48247	0.00118342	0.337618	0.00719295	0.832383	0.699771
YDR441C	APT2	Genes NotChanged	0.502394	0	0.449219	0.00232845	0.376044	0	0.292474	0.00379976	0.894157	0.777764
YDR444W	YDR444W	Genes NotChanged	0.679344	0.000412536	0.545839	0.00522021	0.461853	0.0003075	0.330985	0.00712723	0.80348	0.716647
YDR448W	ADA2	Genes NotChanged	0.651126	0.000660053	0.549162	0.00267258	0.44384	0.00125548	0.314843	0.00544395	0.843405	0.70936
YDR451C	YHP1	Genes NotChanged	0.690327	0.00628812	0.576836	0.0365667	0.455927	0	0.316777	0.0249804	0.835598	0.694797
YDR456W	NHX1	Genes NotChanged	0.264878	0.000861266	0.220087	0.00316798	0.226196	0.000582694	0.184585	0.00570711	0.830897	0.816038
YDR457W	TOM1	Genes NotChanged	0.283235	0.000868578	0.238536	0.00429163	0.197871	0.000618745	0.161221	0.00782972	0.842186	0.81478
YDR458C	HEH2	Genes NotChanged	0.591859	0.000980383	0.505122	0.00275076	0.420179	0	0.316873	0.00735847	0.85345	0.754138
YDR459C	PFA5	Genes NotChanged	0.627979	0	0.507401	0.00321115	0.428347	0	0.290422	0.00323618	0.807991	0.678007
YDR460W	TFB3	Genes NotChanged	0.566704	0	0.44152	0.0030071	0.388929	0	0.25185	0.0125345	0.779102	0.647546
YDR461W	MFA1	Genes NotChanged	0.344987	0	0.30469	0.00322785	0.224034	0	0.188707	0.00210298	0.883193	0.842313
YDR464W	SPP41	Genes NotChanged	0.588026	0.00247435	0.457224	0.00385216	0.374525	0.0027354	0.265182	0.00937126	0.777558	0.708048
YDR468C	TLG1	Genes NotChanged	0.382863	0.00244736	0.313582	0.00160411	0.274485	0.000513603	0.21371	0.00245849	0.819044	0.778585
YDR469W	SDC1	Genes NotChanged	0.383489	0	0.303599	0.00270153	0.240469	0	0.2055	0.00370716	0.791676	0.854578
YDR472W	TRS31	Genes NotChanged	0.592015	0.000809042	0.488546	0.00205517	0.217352	0	0.179826	0.00547583	0.825225	0.827351
YDR473C	PRP3	Genes NotChanged	0.521902	0	0.461212	0.00254327	0.368202	0.000588918	0.251299	0.00476447	0.883712	0.682504
YDR475C	JIP4	Genes NotChanged	0.686098	0	0.545504	0.00204589	0.500395	0.000563054	0.319908	0.00934333	0.795081	0.639311
YDR476C	YDR476C	Genes NotChanged	0.406701	0.000918248	0.269471	0	0.254025	0	0.180219	0.0078979	0.662577	0.709451
YDR477W	SNF1	Genes NotChanged	0.4877	0.000864297	0.39802	0.00256241	0.362383	0.000212584	0.26758	0.00651624	0.816116	0.73839
YDR480W	DIG2	Genes NotChanged	0.573026	0.00319432	0.435491	0.00206992	0.366752	0	0.284122	0.00634498	0.759985	0.774699
YDR482C	CWC21	Genes NotChanged	0.244757	0	0.193089	0	0.177407	0	0.138277	0.00547335	0.788902	0.77943
YDR483W	KRE2	Genes NotChanged	0.215361	0.000939822	0.179628	0.00193928	0.154542	0.000312852	0.123762	0.00487816	0.834081	0.800833
YDR484W	VPS52	Genes NotChanged	0.683073	0	0.598277	0.00638123	0.493434	0.000493089	0.35808	0.00864186	0.875861	0.725689
YDR485C	VPS72	Genes NotChanged	0.648995	0.00119334	0.526961	0.0029011	0.435279	0.000655639	0.315295	0.00740641	0.811965	0.724352
YDR486C	VPS60	Genes NotChanged	0.297958	0.000764508	0.236262	0.00239648	0.202923	0.00084386	0.158213	0.00589527	0.792937	0.77967
YDR488C	PAC11	Genes NotChanged	0.405752	0	0.323524	0.00310127	0.243918	0	0.166706	0.00219143	0.797344	0.683453
YDR489W	SLD5	Genes NotChanged	0.706555	0.00275459	0.605959	0.00326789	0.428854	0	0.33525	0.00635081	0.857625	0.781734
YDR493W	FMP36	Genes NotChanged	0.585152	0.00334992	0.523309	0.0059154	0.39057	0.00127222	0.351202	0.0128159	0.894313	0.899204
YDR495C	VPS3	Genes NotChanged	0.609212	0.00109647	0.507583	0.00344295	0.457982	0.000496024	0.358964	0.00668282	0.83318	0.783794
YDR497C	ITR1	Genes NotChanged	0.376231	0.000915051	0.317248	0.00252243	0.30142	0.000758078	0.223672	0.00576907	0.843225	0.742063
YDR498C	SEC20	Genes NotChanged	0.605106	0.00044923	0.504245	0.00403458	0.422941	0.000476865	0.325971	0.00941745	0.833317	0.770725
YDR499W	LCD1	Genes NotChanged	0.638626	0.00149139	0.509481	0.00518496	0.409022	0.00127711	0.308646	0.0121312	0.797778	0.754594
YDR501W	PLM2	Genes NotChanged	0.568628	0.00246895	0.492834	0.0024508	0.429072	0	0.262046	0.0182437	0.866707	0.610728
YDR502C	SAM2	Genes NotChanged	0.330411	0.00304179	0.309804	0.0035131	0.266781	0.000494313	0.230285	0.0140451	0.937634	0.863201
YDR503C	LPP1	Genes NotChanged	0.550605	0.0014005	0.473605	0.00241056	0.390607	0.00102877	0.274323	0.00680744	0.860154	0.702299
YDR506C	YDR506C	Genes NotChanged	0.595035	0.00124839	0.473028	0.00449346	0.409152	0.00115336	0.294908	0.00838209	0.794959	0.720779
YDR507C	GIN4	Genes NotChanged	0.578449	0.0012352	0.494641	0.00755349	0.396033	0.0018175	0.27733	0.0143763	0.855115	0.700268
YDR508C	GNP1	Genes NotChanged	0.556231	0.0026133	0.506211	0.00424605	0.455572	0.00174836	0.328883	0.010982	0.910074	0.721913
YDR510W	SMT3	Genes NotChanged	0.17856	0.00144864	0.146422	0.00159015	0.123425	0.000510723	0.0967318	0.00356962	0.820017	0.783729
YDR512C	EMI1	Genes NotChanged	0.174862	0	0.142609	0.000735819	0.136538	0.00249714	0.110079	0.00724902	0.815547	0.806218
YDR514C	YDR514C	Genes NotChanged	0.633515	0.00231473	0.527692	0.00759151	0.444611	0.00122096	0.309399	0.0172084	0.832959	0.695887
YDR515W	SLF1	Genes NotChanged	0.640361	0.00112609	0.544133	0.00112991	0.475194	0.00394571	0.335782	0.0129588	0.849728	0.70662
YDR516C	EMI2	Genes NotChanged	0.339462	0.000341578	0.226979	0.00133025	0.258899	0.000384661	0.149963	0.00219792	0.668643	0.579232
YDR517W	GRH1	Genes NotChanged	0.320157	0.000524025	0.248066	0.00164189	0.218585	0.000674104	0.171586	0.00359472	0.774826	0.784985
YDR518W	EUG1	Genes NotChanged	0.275865	0.000309212	0.219427	0.00179408	0.208266	0.00117657	0.164145	0.00483257	0.795417	0.78815
YDR520C	YDR520C	Genes NotChanged	0.732938	0	0.626698	0.00620391	0.536668	0.000467502	0.382081	0.0107859	0.85505	0.71195
YDR523C	SPS1	Genes NotChanged	0.297138	0	0.337423	0	0.230403	0	0.170384	0	1.13558	0.739503
YDR524C	AGE1	Genes NotChanged	0.629	0.001773	0.519604	0.00512818	0.444239	0	0.338744	0.00649698	0.82608	0.762525
YDR528W	HLR1	Genes NotChanged	0.731444	0.040785	0.639452	0.015737	0.554169	0.0325124	0.384818	0.0266631	0.874233	0.694405
YDR531W	YDR531W	Genes NotChanged	0.352548	0.000467502	0.291033	0.00465946	0.268579	0.000391691	0.199289	0.00986907	0.825514	0.742011
YDR532C	YDR532C	Genes NotChanged	0.661246	0	0.573273	0.00307039	0.457989	0.000535897	0.318701	0.00499985	0.866959	0.695872
YDR533C	HSP31	Genes NotChanged	0.255483	0	0.185199	0	0.192574	0.000690117	0.156055	0.00192954	0.724899	0.810365
YDR538W	PAD1	Genes NotChanged	0.478425	0	0.400654	0.00314602	0.356249	0	0.248	0.00747837	0.837442	0.696142
YDR539W	YDR539W	Genes NotChanged	0.349799	0.000420077	0.300424	0.00233062	0.27074	0.000554961	0.217679	0.00810151	0.858847	0.804013
YDR540C	IRC4	Genes NotChanged	0.608221	0	0.435021	0.00308305	0.398394	0	0.300228	0.00334437	0.715235	0.753595
YDR541C	YDR541C	Genes NotChanged	0.439709	0.00674744	0.376451	0.00870339	0.324643	0.00208329	0.244306	0.00865269	0.856137	0.752538
YDRCdelta9	YDRCdelta9	Genes NotChanged	0.54305	0	0.261035	0	0.384274	0	0.243296	0.00766624	0.480684	0.633131
YDRWdelta31	YDRWdelta31	Genes NotChanged	0.663075	0	0.474021	0	0.404945	0	0.281319	0.00392111	0.714883	0.69471
YEL006W	YEA6	Genes NotChanged	0.588913	0.00147057	0.514681	0.00313363	0.404512	0.000395878	0.296452	0.00923708	0.873951	0.732864
YEL008C-A	YEL008C-A	Genes NotChanged	0.504474	0	0.280049	0	0.271236	0	0.222677	0	0.55513	0.820973
YEL009C	GCN4	Genes NotChanged	0.440878	0.0015884	0.375731	0.00270893	0.318825	0.000429599	0.236183	0.00729565	0.852233	0.740791
YEL011W	GLC3	Genes NotChanged	0.440079	0.000641124	0.314634	0.00259587	0.153291	0.000923467	0.127995	0.00533478	0.714948	0.834986
YEL013W	VAC8	Genes NotChanged	0.27233	0.00149261	0.244048	0.00270203	0.200314	0.000469184	0.157088	0.00573472	0.896148	0.78421
YEL015W	EDC3	Genes NotChanged	0.595593	0.00235217	0.500509	0.00383466	0.431534	0.000950204	0.294249	0.00823007	0.840353	0.681867
YEL016C	NPP2	Genes NotChanged	0.573776	0.00324659	0.473939	0.00226065	0.394953	0.00138886	0.274577	0.0156558	0.826	0.695215
YEL017W	GTT3	Genes NotChanged	0.600465	0.00629411	0.461894	0.00322451	0.445502	0.00225558	0.30411	0.00560049	0.769228	0.682622
YEL018W	EAF5	Genes NotChanged	0.56171	0	0.473071	0.00427953	0.400498	0.000966156	0.29112	0.00782207	0.842198	0.726893
YEL019C	MMS21	Genes NotChanged	0.71331	0.013328	0.612136	0.00595132	0.397967	0	0.389615	0.0239034	0.858163	0.979012
YEL020W-A	TIM9	Genes NotChanged	0.431233	0.000931086	0.372872	0.00276397	0.321674	0	0.227833	0.00380188	0.864667	0.708271
YEL021W	URA3	Genes NotChanged	0	0	0	0	0	0	0	0	NA	NA
YEL023C	YEL023C	Genes NotChanged	0.590252	0	0.483772	0.00499353	0.387516	0	0.27828	0.00792089	0.819602	0.718112
YEL025C	YEL025C	Genes NotChanged	0.476077	0.00194745	0.389569	0.00286511	0.309027	0.00140125	0.251797	0.00690208	0.81829	0.814807
YEL028W	YEL028W	Genes NotChanged	0.658264	0	0.534299	0.00882636	0.358999	0	0.333147	0.00155756	0.81168	0.927988
YEL029C	BUD16	Genes NotChanged	0.474567	0	0.387542	0.00361341	0.331885	0.00109646	0.26118	0.00742421	0.816622	0.78696
YEL032W	MCM3	Genes NotChanged	0.533843	0.00196534	0.461903	0.0042676	0.398239	0.000233752	0.277175	0.0120544	0.865241	0.696
YEL033W	YEL033W	Genes NotChanged	0	0	0	0	0	0	0	0	NA	NA
YEL036C	ANP1	Genes NotChanged	0.487366	0.00099107	0.431203	0.0055576	0.349932	0.000685354	0.257194	0.00920765	0.884762	0.734982
YEL038W	UTR4	Genes NotChanged	0.260308	0.00115859	0.247073	0.00384001	0.189048	0.000288099	0.140006	0.00325811	0.949159	0.740583
YEL039C	CYC7	Genes NotChanged	0.547816	0	0.110926	0.00128947	0.227543	0.00165829	0.15686	0.00310563	0.202488	0.689362
YEL040W	UTR2	Genes NotChanged	0.617415	0.00353112	0.555236	0.00761392	0.470915	0.00138805	0.350459	0.0244837	0.899293	0.744209
YEL043W	YEL043W	Genes NotChanged	0.568477	0.000928479	0.438567	0.00225846	0.41136	0.000865778	0.31073	0.0174138	0.771478	0.755372
YEL044W	IES6	Genes NotChanged	0.348156	0	0.286841	0.00263223	0.262602	0.000408492	0.180082	0.00324408	0.823888	0.685758
YEL047C	YEL047C	Genes NotChanged	0.198883	0.000947587	0.154383	0.00170418	0.165474	0.000955655	0.120191	0.00312628	0.776251	0.726345
YEL053C	MAK10	Genes NotChanged	0.416091	0.00140644	0.352001	0.00360488	0.305802	0	0.233043	0.00599194	0.845971	0.762071
YEL056W	HAT2	Genes NotChanged	0.526834	0.000289098	0.439013	0.00301991	0.398572	0.000699912	0.2912	0.00656199	0.833304	0.730609
YEL057C	YEL057C	Genes NotChanged	0.480357	0	0.307656	0.0141497	0.3407	0	0.164676	0.0140455	0.640474	0.483345
YEL058W	PCM1	Genes NotChanged	0.256192	0.000629118	0.231559	0.00161596	0.1972	0.000507737	0.147726	0.00351345	0.903847	0.749121
YEL059C-A	SOM1	Genes NotChanged	0.31339	0	0.280816	0	0.275668	0	0.190378	0	0.896061	0.690608
YEL061C	CIN8	Genes NotChanged	0.643185	0.00282782	0.536786	0.00489961	0.452226	0.000688698	0.29198	0.0108755	0.834576	0.64565
YEL063C	CAN1	Genes NotChanged	0.546443	0.00282538	0.4784	0.00493831	0.411381	0.00161974	0.308324	0.0107599	0.87548	0.749486
YEL064C	AVT2	Genes NotChanged	0.724534	0	0.620768	0.00279721	0.457556	0.00170059	0.342691	0.0140958	0.856782	0.74896
YEL065W	SIT1	Genes NotChanged	0.524289	0.00660091	0.440464	0.00899422	0.444347	0.000997219	0.345581	0.0169403	0.840116	0.777726
YEL066W	HPA3	Genes NotChanged	0.200581	0.0014684	0.162257	0.00115271	0.150237	0.00105987	0.116176	0.00245232	0.808935	0.773287
YEL068C	YEL068C	Genes NotChanged	0.301155	0	0.232108	0.00260406	0.165988	0	0.164883	0.00381665	0.770726	0.993345
YEL071W	DLD3	Genes NotChanged	0.470976	0.00415217	0.379383	0.00657807	0.377488	0.000402899	0.254412	0.0164921	0.805525	0.67396
YEL072W	RMD6	Genes NotChanged	0.660768	0	0.586669	0.00438539	0.477421	0	0.384793	0.0107564	0.88786	0.805984
YELCdelta3	YELCdelta3	Genes NotChanged	0.687507	0.0136372	0.570932	0.00521617	0.334578	0.000677493	0.247764	0.0048959	0.830438	0.740527
YELWdelta5	YELWdelta5	Genes NotChanged	0.524681	0.00584693	0.618053	0.00813365	0.394083	0.00200791	0.287455	0.00841275	1.17796	0.729429
YER001W	MNN1	Genes NotChanged	0.469507	0.00107613	0.407848	0.00321866	0.374744	0	0.266806	0.00849985	0.868673	0.711968
YER005W	YND1	Genes NotChanged	0.50187	0.000287354	0.468529	0.00351934	0.363875	0.000667552	0.268141	0.0051604	0.933567	0.736903
YER007W	PAC2	Genes NotChanged	0.683099	0.000957827	0.518193	0.00189389	0.474308	0.000835401	0.352924	0.00835989	0.758591	0.744083
YER008C	SEC3	Genes NotChanged	0.47457	0.00126346	0.396764	0.00299254	0.33336	0.000333332	0.249117	0.00777041	0.836049	0.74729
YER010C	YER010C	Genes NotChanged	0.285751	0	0.246928	0.00316402	0.195483	0	0.13849	0.00579759	0.864139	0.708451
YER011W	TIR1	Genes NotChanged	0.207857	0	0.118546	0	0.165146	0	0.113049	0	0.570325	0.684541
YER012W	PRE1	Genes NotChanged	0.295095	0.00209937	0.231508	0.00124472	0.201977	0.000773235	0.157903	0.00415579	0.784519	0.781789
YER013W	PRP22	Genes NotChanged	0.682773	0.00119366	0.586915	0.00510197	0.490257	0	0.345939	0.0123587	0.859606	0.705627
YER016W	BIM1	Genes NotChanged	0.380497	0.00184597	0.303845	0.00231983	0.212664	0.000546439	0.166049	0.00934993	0.798549	0.780804
YER017C	AFG3	Genes NotChanged	0.599007	0.00339437	0.523829	0.00445029	0.427214	0.00138137	0.316755	0.00632678	0.874496	0.741443
YER019C-A	SBH2	Genes NotChanged	0.182737	0.000965252	0.155084	0.00115663	0.133814	0.00057617	0.0958059	0.00298683	0.848672	0.715965
YER019W	ISC1	Genes NotChanged	0.485151	0.00254126	0.39756	0.00238272	0.330427	0.000552917	0.213184	0.00664784	0.819456	0.645178
YER020W	GPA2	Genes NotChanged	0.571632	0.000658105	0.445483	0.00185645	0.431198	0.00159381	0.292808	0.00438272	0.779317	0.679058
YER021W	RPN3	Genes NotChanged	0.425688	0.00122762	0.368087	0.00304465	0.312021	0.00058294	0.244198	0.00565978	0.864688	0.782634
YER022W	SRB4	Genes NotChanged	0.640188	0.00168204	0.571007	0.00277284	0.452137	0.000951683	0.316429	0.00433826	0.891936	0.699853
YER026C	CHO1	Genes NotChanged	0.348566	0.00140904	0.320325	0.00296614	0.28728	0.000614705	0.225056	0.00889711	0.918978	0.783405
YER027C	GAL83	Genes NotChanged	0.360709	0.00126899	0.313999	0.00270306	0.263597	0	0.200891	0.00537549	0.870503	0.762116
YER028C	MIG3	Genes NotChanged	0.568835	0.00198401	0.455195	0	0.336323	0	0.316326	0.000782454	0.800222	0.940541
YER029C	SMB1	Genes NotChanged	0.506508	0.00208596	0.402534	0.00166664	0.32275	0.000601674	0.221627	0.00848231	0.794724	0.686684
YER030W	CHZ1	Genes NotChanged	0.134581	0.000783567	0.117551	0.00173795	0.0934425	0.000373063	0.0814178	0.00451026	0.873459	0.871314
YER031C	YPT31	Genes NotChanged	0.190562	0.00157346	0.169956	0.00555774	0.136475	0	0.103667	0.00750734	0.891866	0.759609
YER032W	FIR1	Genes NotChanged	0.667868	0.00695322	0.580097	0.0119474	0.496353	0.0035084	0.347472	0.00789314	0.868581	0.700052
YER033C	ZRG8	Genes NotChanged	0.589144	0	0.531111	0.00512164	0.430267	0	0.351175	0.00816544	0.901497	0.816179
YER034W;YER035W	YER034W;EDC2	Genes NotChanged	0.578403	0.00259184	0.519183	0.0032392	0.439106	0.000423009	0.301321	0.00695302	0.897614	0.686215
YER037W	PHM8	Genes NotChanged	0.475388	0.00105104	0.357912	0.00310432	0.337831	0.000574052	0.257498	0.00554246	0.752884	0.762211
YER042W	MXR1	Genes NotChanged	0.312749	0.00194171	0.289008	0.00436784	0.213656	0.00153843	0.155516	0.00818348	0.924088	0.727881
YER044C	ERG28	Genes NotChanged	0.30874	0.00200649	0.28254	0.00600777	0.216138	0.00182243	0.174506	0.00711996	0.91514	0.807384
YER044C-A	MEI4	Genes NotChanged	0.623208	0	0.54398	0.0120578	0.417277	0	0.372709	0.00490124	0.872871	0.893191
YER046W	SPO73	Genes NotChanged	0.607869	0.00395241	0.454568	0.00230952	0.366764	0.000601674	0.258145	0.00292979	0.747807	0.703846
YER048C	CAJ1	Genes NotChanged	0.196945	0.00027609	0.161936	0.00181206	0.145184	0.00010144	0.115032	0.00302032	0.822241	0.792318
YER048W-A	ISD11	Genes NotChanged	0.378922	0.000730022	0.343965	0.00212347	0.280547	0.000645363	0.204418	0.0105369	0.907744	0.728642
YER050C	RSM18	Genes NotChanged	0.467838	0	0.406785	0.00497638	0.362521	0.00140644	0.248078	0.00482438	0.869499	0.684313
YER055C	HIS1	Genes NotChanged	0.191586	0.00104887	0.16089	0.00284482	0.148872	0.000255036	0.114027	0.00700094	0.839781	0.76594
YER056C	FCY2	Genes NotChanged	0.604702	0.00348047	0.518264	0.00395823	0.467929	0.000951956	0.347195	0.0145059	0.857057	0.741982
YER057C	HMF1	Genes NotChanged	0.0883853	0	0.0728275	0.00173158	0.0678908	0.000573714	0.0553432	0.00443773	0.823977	0.815181
YER058W	PET117	Genes NotChanged	0.369588	0	0.286672	0.00115737	0.249379	0	0.18527	0.0133272	0.775652	0.742923
YER059W	PCL6	Genes NotChanged	0.601622	0.00253943	0.474275	0.00285874	0.447305	0.000384463	0.306289	0.007726	0.788327	0.684742
YER062C	HOR2	Genes NotChanged	0.217303	0.000411266	0.149927	0.00310505	0.156827	0.000778936	0.13171	0.0061823	0.689943	0.839845
YER063W	THO1	Genes NotChanged	0.245582	0.000798605	0.182545	0.00261014	0.182906	0	0.149912	0.00477578	0.743315	0.819611
YER064C	YER064C	Genes NotChanged	0.744657	0.00218336	0.594486	0.00683148	0.53343	0.00131958	0.378331	0.0143729	0.798334	0.709241
YER065C	ICL1	Genes NotChanged	0.69047	0.00214295	0.576591	0.00706513	0.484637	0.000978331	0.268995	0.0119452	0.835071	0.555044
YER066C-A	YER066C-A	Genes NotChanged	0.524178	0	0.336055	0.00275252	0.25488	0	0.112067	0.0054454	0.641108	0.439687
YER067W	YER067W	Genes NotChanged	0.438142	0.000690657	0.241576	0.00131842	0.367311	0.000380057	0.148127	0.00212371	0.551365	0.403273
YER068W	MOT2	Genes NotChanged	0.702066	0.000561158	0.564742	0.00736664	0.51486	0.00041981	0.351279	0.00574005	0.8044	0.682281
YER069W	ARG5%2C6	Genes NotChanged	0.59688	0.00350641	0.464743	0.00948444	0.389757	0.000628919	0.282899	0.00823674	0.77862	0.725836
YER070W	RNR1	Genes NotChanged	0.635986	0.00496046	0.564167	0.00767856	0.452547	0.00262828	0.327931	0.0130013	0.887074	0.724634
YER071C	YER071C	Genes NotChanged	0.384939	0.00101934	0.321546	0.00492027	0.222006	0.000528254	0.208714	0.00583198	0.835315	0.940128
YER072W	VTC1	Genes NotChanged	0.209429	0.000790059	0.17573	0.00223774	0.159166	0.000248755	0.118136	0.00376371	0.839093	0.742219
YER074W-A	YOS1	Genes NotChanged	0.277586	0.000563054	0.205643	0.00508145	0.158902	0.00237484	0.114019	0.00431019	0.740824	0.717544
YER075C	PTP3	Genes NotChanged	0.717646	0.0082115	0.626396	0.0018038	0.527801	0.00159105	0.374896	0.0131198	0.872848	0.710298
YER076C	YER076C	Genes NotChanged	0.516862	0.00140641	0.386364	0.00219523	0.380807	0	0.233143	0.00618474	0.747519	0.612232
YER077C	YER077C	Genes NotChanged	0.660104	0.00964442	0.537135	0.00720615	0.452333	0.00199751	0.333475	0.00907808	0.813712	0.737233
YER078C	YER078C	Genes NotChanged	0.363435	0.00134368	0.306805	0.00324581	0.265443	0.000919826	0.206915	0.00581746	0.844182	0.779507
YER079W	YER079W	Genes NotChanged	0.517437	0.000349036	0.357582	0.00316956	0.428109	0.000674913	0.242808	0.00574775	0.691064	0.567164
YER080W	FMP29	Genes NotChanged	0.277723	0.000915608	0.229618	0.00191798	0.196724	0.000399744	0.155163	0.00488534	0.826787	0.788733
YER083C	GET2	Genes NotChanged	0.406828	0	0.335297	0.0017984	0.271514	0.00137169	0.206817	0.00851325	0.824172	0.761718
YER086W	ILV1	Genes NotChanged	0.20514	0.00113565	0.180845	0.00185284	0.160342	0.000401966	0.12773	0.00653171	0.881569	0.796608
YER087W	YER087W	Genes NotChanged	0.556616	0.000984746	0.477748	0.0051984	0.399296	0.000381384	0.316714	0.00797844	0.858309	0.79318
YER088C	DOT6	Genes NotChanged	0.566618	0	0.415048	0.00346466	0.363762	0.000803193	0.242938	0.00317821	0.7325	0.66785
YER088C-A;YER089C	YER088C-A;PTC2	Genes NotChanged	0.34621	0.00182812	0.270528	0.00123913	0.218986	0.00106929	0.175727	0.0038943	0.781397	0.802455
YER092W	IES5	Genes NotChanged	0.475299	0.000881811	0.383376	0.00283678	0.318443	0	0.220817	0.00245123	0.806599	0.693428
YER093C	TSC11	Genes NotChanged	0.656403	0.00146623	0.55252	0.00529476	0.436524	0.000887348	0.327363	0.0112059	0.841738	0.749931
YER093C-A	YER093C-A	Genes NotChanged	0.539314	0	0.365597	0.00270075	0.290767	0.00216436	0.242236	0.00292385	0.677893	0.833093
YER094C	PUP3	Genes NotChanged	0.332851	0.00130143	0.285993	0.00204055	0.249817	0.00046684	0.172743	0.00468931	0.859223	0.69148
YER097W;YER098W	YER097W;UBP9	Genes NotChanged	0.555666	0.001656	0.475214	0.00319044	0.273222	0.000961935	0.212767	0.00640232	0.855216	0.77873
YER099C	PRS2	Genes NotChanged	0.508843	0.00145015	0.428579	0.00393897	0.359879	0.000214223	0.259759	0.00467317	0.842262	0.721795
YER103W	SSA4	Genes NotChanged	0.771838	0.000352259	0.678501	0.00076034	0.462159	0.000251896	0.34329	0.00206047	0.879073	0.742797
YER104W	RTT105	Genes NotChanged	0.668777	0.0015797	0.546695	0.00314418	0.46274	0.00227251	0.30505	0.00193527	0.817455	0.659224
YER107C	GLE2	Genes NotChanged	0.485316	0.00185942	0.408024	0.0029057	0.35405	0.000227065	0.268816	0.00746871	0.840738	0.759259
YER109C	FLO8	Genes NotChanged	0.539066	0.00332311	0.441515	0.0061166	0.345851	0.000690117	0.268454	0.00587534	0.819037	0.776213
YER112W	LSM4	Genes NotChanged	0.380677	0.000630108	0.334601	0.00486647	0.244457	0.000955096	0.204944	0.005833	0.878965	0.838361
YER113C	TMN3	Genes NotChanged	0.585663	0.00317324	0.513453	0.00297268	0.423815	0.000564962	0.323291	0.00671938	0.876704	0.762812
YER114C	BOI2	Genes NotChanged	0.500801	0.00351698	0.418916	0.00195978	0.344902	0.000530302	0.257809	0.00592686	0.836492	0.747485
YER122C	GLO3	Genes NotChanged	0.364712	0.00239972	0.312428	0.00212998	0.269367	0.000989538	0.212604	0.00963695	0.856644	0.789274
YER123W	YCK3	Genes NotChanged	0.6554	0.00255344	0.53856	0.00463019	0.443186	0.000235403	0.330975	0.011245	0.821727	0.746809
YER124C	DSE1	Genes NotChanged	0.700091	0.00157228	0.662808	0.00180629	0.567076	0.00093339	0.456665	0.00494896	0.946744	0.805297
YER125W	RSP5	Genes NotChanged	0.319493	0.000852504	0.272618	0.00390207	0.230725	0.000911062	0.181473	0.00682564	0.853284	0.786533
YER128W	YER128W	Genes NotChanged	0.417148	0.00378745	0.368441	0	0.325032	0	0.199696	0	0.883239	0.614388
YER129W	SAK1	Genes NotChanged	0.65853	0.00237719	0.540088	0.00551416	0.448925	0.000532243	0.323912	0.012859	0.820141	0.721528
YER130C	YER130C	Genes NotChanged	0.655593	0.000567854	0.526153	0.00466671	0.472717	0.000808175	0.347231	0.00953858	0.802561	0.734542
YER132C	PMD1	Genes NotChanged	0.635039	0.00212311	0.503956	0.00586022	0.422699	0.00129868	0.302948	0.00982305	0.793582	0.716698
YER133W	GLC7	Genes NotChanged	0.324956	0.000910419	0.287123	0.00204187	0.234391	0.000450105	0.18601	0.00554658	0.883575	0.793587
YER134C	YER134C	Genes NotChanged	0.419312	0	0.336472	0.00214644	0.295875	0.000275936	0.226092	0.0074854	0.80244	0.764146
YER139C	YER139C	Genes NotChanged	0.65026	0.00273314	0.536241	0.00513337	0.471315	0.00058996	0.349372	0.0157997	0.824656	0.74127
YER140W	YER140W	Genes NotChanged	0.613914	0.000730978	0.511652	0.00429845	0.394842	0.000624208	0.311254	0.00758198	0.833427	0.788301
YER143W	DDI1	Genes NotChanged	0.592665	0.00215054	0.487272	0.00157463	0.384394	0.00071248	0.280838	0.00577518	0.822171	0.7306
YER144C	UBP5	Genes NotChanged	0.586078	0.00349444	0.480901	0.00165388	0.422784	0.000667408	0.29526	0.00523827	0.820542	0.698371
YER147C	SCC4	Genes NotChanged	0.632945	0	0.511783	0	0.390922	0.00108223	0.296856	0.00431605	0.808575	0.759376
YER150W	SPI1	Genes NotChanged	0.444052	0.000513646	0.253548	0.000734997	0.273795	0.000215894	0.177071	0.0027554	0.570988	0.646726
YER152C;YER153C	YER152C;PET122	Genes NotChanged	0.292681	0.0014015	0.239565	0.000810143	0.197943	0.000584922	0.144388	0.00486793	0.81852	0.729442
YER153C	PET122	Genes NotChanged	0.377827	0.000966156	0.321701	0.00249113	0.217429	0	0.138052	0.00460262	0.85145	0.634929
YER154W	OXA1	Genes NotChanged	0.46139	0.00101934	0.395947	0	0.370149	0.00180664	0.239107	0.00158349	0.858162	0.645975
YER155C	BEM2	Genes NotChanged	0.378817	0.000912307	0.319865	0.0032187	0.275395	0.000709158	0.216451	0.00905927	0.84438	0.785965
YER156C	YER156C	Genes NotChanged	0.443935	0.00261541	0.362252	0.00220651	0.343747	0.00328402	0.254724	0.00893938	0.816003	0.74102
YER158C	YER158C	Genes NotChanged	0.65785	0.00333991	0.500162	0.00360096	0.482769	0.00251146	0.353425	0.00526219	0.760297	0.732079
YER159C	BUR6	Genes NotChanged	0.513163	0	0.428051	0.00487865	0.337366	0.00113375	0.287942	0.0119287	0.834142	0.853499
YER161C	SPT2	Genes NotChanged	0.495688	0.00137663	0.418213	0.00198309	0.32693	0.00114348	0.230637	0.00486162	0.843704	0.705462
YER162C	RAD4	Genes NotChanged	0.613523	0.00086355	0.538768	0.00406296	0.459815	0.000253099	0.31003	0.00695946	0.878154	0.674249
YER163C	YER163C	Genes NotChanged	0.249871	0.000592056	0.182589	0.00350785	0.156306	0	0.13513	0.00334523	0.730731	0.864526
YER164W	CHD1	Genes NotChanged	0.444331	0.000889676	0.376432	0.00465789	0.336155	0.000712015	0.259333	0.00822943	0.847189	0.771469
YER166W	DNF1	Genes NotChanged	0.437878	0.000654105	0.364878	0.00345027	0.331153	0.000701855	0.233021	0.00730996	0.833286	0.703665
YER169W	RPH1	Genes NotChanged	0.731167	0.00801263	0.626058	0.00693162	0.524049	0.000833323	0.40101	0.0172758	0.856245	0.765216
YER170W	ADK2	Genes NotChanged	0.649195	0	0.498897	0.0046085	0.389254	0.00104819	0.268085	0.0141997	0.768485	0.688716
YER171W	RAD3	Genes NotChanged	0.497881	0.00162651	0.427323	0.00385035	0.334746	0.000514385	0.259393	0.00639147	0.858283	0.774893
YER172C	BRR2	Genes NotChanged	0.549035	0.000952084	0.469086	0.00454325	0.370453	0.000783254	0.281927	0.00891134	0.854382	0.761034
YER173W	RAD24	Genes NotChanged	0.685622	0.00152898	0.55978	0.00493704	0.461022	0	0.321648	0.0098648	0.816456	0.697684
YER174C	GRX4	Genes NotChanged	0.467098	0.00158726	0.374641	0.00527109	0.383333	0.00143672	0.281776	0.0117914	0.802059	0.735066
YER175C	TMT1	Genes NotChanged	0.485834	0.000807083	0.352882	0.00219354	0.303384	0	0.239644	0.00817256	0.726344	0.789903
YER176W	ECM32	Genes NotChanged	0.461739	0.000268166	0.368556	0.00466148	0.305414	0.000584069	0.232722	0.00651678	0.798191	0.761989
YER177W	BMH1	Genes NotChanged	0.217199	0.000801055	0.177901	0.00170256	0.161182	0.000429733	0.124854	0.00546825	0.81907	0.774616
YER178W	PDA1	Genes NotChanged	0.0961224	0.000491752	0.0819263	0.00154957	0.0701239	0.00047003	0.0542173	0.00393203	0.852312	0.773164
YER180C;YER180C-A	ISC10;SLO1	Genes NotChanged	0.720246	0.00517532	0.614746	0.00556835	0.535891	0.000745695	0.390141	0.0119015	0.853523	0.728024
YER183C	FAU1	Genes NotChanged	0.420667	0.000776983	0.349165	0.00224373	0.288941	0.000780622	0.212102	0.0104743	0.830028	0.734068
YER184C	YER184C	Genes NotChanged	0.649109	0.000416141	0.530016	0.00406968	0.467155	0	0.291664	0.00892374	0.816528	0.624341
YER185W	YER185W	Genes NotChanged	0.621772	0.010098	0.476111	0	0.386711	0	0.292907	0	0.765733	0.757429
YER186C	YER186C	Genes NotChanged	0.347029	0.000996519	0.266697	0.00210015	0.201277	0.00073059	0.160097	0.00375664	0.768515	0.795405
YER187W	YER187W	Genes NotChanged	0.610883	0	0.522453	0.00802717	0.362617	0	0.274989	0.00246895	0.855242	0.758345
YER188W;YERWomega2	YER188W;YERWomega2	Genes NotChanged	0.474648	0	0.307954	0	0.280686	0	0.179407	0.0123848	0.648806	0.639174
YERCdelta8	YERCdelta8	Genes NotChanged	0.383011	0	0.350799	0.00193787	0.261873	0.00130714	0.199593	0.0125248	0.915898	0.762173
YFL003C	MSH4	Genes NotChanged	0.701359	0.00432844	0.52797	0.00438539	0.510093	0	0.281618	0.00504974	0.752782	0.552091
YFL004W	VTC2	Genes NotChanged	0.243483	0.00127523	0.206475	0.00144066	0.190537	0.000617182	0.152431	0.00447192	0.848003	0.800007
YFL005W	SEC4	Genes NotChanged	0.213882	0.000676915	0.181902	0.00180518	0.154394	0.000508819	0.124439	0.00504236	0.850476	0.805984
YFL007W	BLM10	Genes NotChanged	0.271747	0.00116788	0.243322	0.00359995	0.188346	0.000628943	0.152328	0.00394718	0.895399	0.808767
YFL008W	SMC1	Genes NotChanged	0.528526	0.00162638	0.456903	0.0041025	0.401616	0.00076045	0.263574	0.00726259	0.864486	0.656283
YFL009W	CDC4	Genes NotChanged	0.52512	0.00277657	0.44723	0.00309659	0.355899	0.000580422	0.285131	0.00830159	0.851673	0.801156
YFL010C	WWM1	Genes NotChanged	0.0944852	0	0.0883823	0.000687671	0.0857569	0.000370163	0.061407	0.00271674	0.935409	0.716059
YFL013C	IES1	Genes NotChanged	0.589813	0.00087013	0.479689	0.00432273	0.44238	0	0.30796	0.00988879	0.813291	0.696143
YFL016C	MDJ1	Genes NotChanged	0.67771	0.00159155	0.563402	0.00158831	0.496533	0.000420085	0.38975	0.00770387	0.831332	0.784942
YFL017C	GNA1	Genes NotChanged	0.335505	0	0.274936	0.00476965	0.244622	0	0.157961	0.00492007	0.819471	0.645737
YFL017W-A	SMX2	Genes NotChanged	0.405118	0	0.358507	0.00147486	0.253667	0	0.232435	0.0112843	0.884944	0.916298
YFL018C	LPD1	Genes NotChanged	0.177885	0.000320855	0.147695	0.00151643	0.130644	0.00051057	0.0990685	0.00453973	0.830284	0.758309
YFL021C-A	YFL021C-A	Genes NotChanged	0.208108	0	0.309043	0	0.111685	0	0.0570926	0.0119005	1.48501	0.511191
YFL024C	EPL1	Genes NotChanged	0.626449	0.00104328	0.487923	0.00328524	0.432217	0.00107657	0.279364	0.0100064	0.778872	0.646351
YFL025C	BST1	Genes NotChanged	0.658345	0.00198016	0.563999	0.00963381	0.455003	0.00060059	0.304978	0.011432	0.856693	0.670277
YFL026W	STE2	Genes NotChanged	0.514821	0.00331637	0.461711	0.0109875	0.412776	0.00194595	0.326037	0.0149453	0.896839	0.789864
YFL027C	GYP8	Genes NotChanged	0.611524	0	0.526232	0.00421799	0.43258	0.000398243	0.31534	0.00409873	0.860526	0.728975
YFL028C	CAF16	Genes NotChanged	0.349097	0.00298817	0.289377	0.00374749	0.217655	0	0.16635	0.00646779	0.828931	0.764283
YFL029C	CAK1	Genes NotChanged	0.441186	0.000666653	0.346476	0.00392752	0.316774	0	0.215045	0.00831336	0.785327	0.678859
YFL032W;YFL031W	YFL032W;HAC1	Genes NotChanged	0.135215	0.000536054	0.106779	0.000845467	0.0955578	0.000366901	0.069713	0.00167471	0.789699	0.729538
YFL034C-B	MOB2	Genes NotChanged	0.631526	0.00223699	0.552205	0.0108126	0.469075	0.00197227	0.316091	0.00338392	0.874398	0.673859
YFL034W	YFL034W	Genes NotChanged	0.477495	0	0.398278	0.00315719	0.368821	0.000603854	0.249935	0.0119481	0.834099	0.67766
YFL038C	YPT1	Genes NotChanged	0.192061	0.00135448	0.16129	0.00180017	0.153156	0.000492402	0.107599	0.00319056	0.839783	0.702545
YFL039C	ACT1	Genes NotChanged	0.094112	0.00060753	0.0841192	0.00117072	0.0701903	0.000545346	0.0579483	0.00253277	0.89382	0.825588
YFL041W	FET5	Genes NotChanged	0.377196	0.00120336	0.284745	0.00372278	0.322199	0.000216308	0.262066	0.00961614	0.754899	0.813368
YFL041W-A	YFL041W-A	Genes NotChanged	0.494764	0	0.394026	0.00205735	0.444964	0	0.228418	0.00416571	0.796392	0.513341
YFL044C	OTU1	Genes NotChanged	0.384975	0.000723058	0.328646	0.00384435	0.343641	0.000676671	0.271137	0.00718988	0.853681	0.789012
YFL046W	FMP32	Genes NotChanged	0.417562	0.00175641	0.355771	0.00179017	0.29569	0.00137882	0.227753	0.00338118	0.852019	0.770242
YFL047W	RGD2	Genes NotChanged	0.567926	0.00194578	0.463895	0.00318065	0.402896	0.00122401	0.295894	0.0117703	0.816824	0.734417
YFL048C	EMP47	Genes NotChanged	0.339828	0.00175354	0.2914	0.00290174	0.252395	0.000756167	0.199595	0.00730018	0.857493	0.790807
YFL049W	SWP82	Genes NotChanged	0.663613	0.00537413	0.536177	0.00458916	0.430534	0.00037707	0.330531	0.00840891	0.807968	0.767724
YFR003C	YPI1	Genes NotChanged	0.371416	0.00115739	0.312606	0.00211999	0.251999	0.000713901	0.1746	0.00200579	0.841659	0.692861
YFR004W	RPN11	Genes NotChanged	0.439103	0.000549132	0.370688	0.00222364	0.302267	0.00039085	0.233165	0.00406157	0.844195	0.771386
YFR006W	YFR006W	Genes NotChanged	0.30389	0.000708012	0.275288	0.00178576	0.242681	0.000537171	0.192343	0.00700317	0.90588	0.792573
YFR007W	YFR007W	Genes NotChanged	0.535139	0	0.448333	0.00582939	0.386347	0.00387552	0.358468	0.0157044	0.837788	0.927837
YFR008W	FAR7	Genes NotChanged	0.610225	0.000831234	0.527592	0.00225221	0.429281	0	0.345792	0.00520236	0.864587	0.805514
YFR010W	UBP6	Genes NotChanged	0.370346	0.00113611	0.30267	0.00285871	0.267963	0.000293443	0.20429	0.00368071	0.817262	0.762382
YFR011C	YFR011C	Genes NotChanged	0.343523	0.00213668	0.293969	0.00480176	0.317831	0	0.220345	0.00602165	0.855747	0.693279
YFR012W;YFR012W-A	YFR012W;YFR012W-A	Genes NotChanged	0.479065	0	0.282481	0.0333	0.41818	0	0.219483	0	0.58965	0.524853
YFR013W	IOC3	Genes NotChanged	0.46677	0.00203666	0.384527	0.00562626	0.348559	0	0.244488	0.00574455	0.823804	0.701423
YFR015C	GSY1	Genes NotChanged	0.42029	0.000629658	0.198585	0.00148302	0.271456	0.000436689	0.124994	0.00236273	0.472496	0.460457
YFR016C	YFR016C	Genes NotChanged	0.326624	0.000731365	0.278094	0.00221937	0.245179	0.00114549	0.182356	0.00533155	0.851417	0.743768
YFR017C	YFR017C	Genes NotChanged	0.388553	0	0.268957	0.0047691	0.28803	0	0.160451	0.00547281	0.692201	0.557064
YFR018C	YFR018C	Genes NotChanged	0.338259	0	0.269462	0.00182139	0.220807	0	0.150613	0.00991982	0.796613	0.682105
YFR020W	YFR020W	Genes NotChanged	0.496379	0.00296727	0.433464	0.00370896	0.299745	0.00146427	0.269548	0.00527719	0.873252	0.899257
[truncated: 5,273 more rows]

## Sheet: S5B_GO_lower_turnover_in_primed
ID	Description	GeneRatio	BgRatio	pvalue	p.adjust	qvalue	geneID	Count
GO:0015980	energy derivation by oxidation of organic compounds	55/968	146/5367	1.04972e-08	1.65856e-05	1.62541e-05	YAL054C/YBL030C/YBL045C/YDL085W/YDR031W/YDR178W/YDR529C/YEL011W/YEL039C/YER054C/YER059W/YER067W/YFR015C/YFR017C/YFR049W/YGL226W/YGR244C/YHL012W/YIL045W/YIL057C/YIL125W/YJL045W/YJL137C/YJL166W/YJR120W/YKL055C/YKL085W/YKL093W/YKL109W/YKL148C/YKR046C/YLL041C/YLR139C/YLR164W/YLR258W/YLR273C/YLR395C/YMR030W/YMR081C/YMR105C/YNL009W/YNR001C/YOL008W/YOR002W/YOR065W/YOR142W/YOR178C/YOR356W/YPL172C/YPR001W…	55
GO:0045333	cellular respiration	37/968	95/5367	1.08777e-06	0.00085934	0.000842164	YBL030C/YBL045C/YDR031W/YDR178W/YDR529C/YEL039C/YFR049W/YGL226W/YGR244C/YIL125W/YJL045W/YJL166W/YJR120W/YKL055C/YKL085W/YKL093W/YKL109W/YKL148C/YKR046C/YLL041C/YLR139C/YLR164W/YLR395C/YMR030W/YMR081C/YNL009W/YNR001C/YOL008W/YOR002W/YOR065W/YOR142W/YOR356W/YPL172C/YPR001W/YPR021C/YPR191W/YGR183C	37
GO:0009060	aerobic respiration	30/968	77/5367	1.1237e-05	0.00487073	0.00477338	YBL030C/YBL045C/YDR031W/YDR178W/YDR529C/YEL039C/YFR049W/YGL226W/YGR244C/YIL125W/YJL045W/YJL166W/YKL055C/YKL085W/YKL093W/YKL148C/YKR046C/YLL041C/YLR139C/YLR164W/YLR395C/YMR030W/YMR081C/YNL009W/YNR001C/YOR002W/YOR142W/YPR001W/YPR191W/YGR183C	30
GO:0019318	hexose metabolic process	31/968	81/5367	1.2331e-05	0.00487073	0.00477338	YBR018C/YBR218C/YDL189W/YDR009W/YDR255C/YDR511W/YER054C/YER059W/YFR017C/YGL156W/YHR044C/YHR210C/YIL042C/YIL045W/YIL097W/YIL107C/YJL052W/YJL089W/YKR097W/YLR081W/YLR273C/YLR345W/YML051W/YMR105C/YMR135C/YNL241C/YOR178C/YPL248C/YBR019C/YCL040W/YFR053C	31
GO:0005996	monosaccharide metabolic process	33/968	91/5367	2.43459e-05	0.00769331	0.00753955	YBR018C/YBR218C/YDL189W/YDR009W/YDR109C/YDR255C/YDR511W/YER054C/YER059W/YFR017C/YGL156W/YHR044C/YHR210C/YIL042C/YIL045W/YIL097W/YIL107C/YJL052W/YJL089W/YKR097W/YLR070C/YLR081W/YLR273C/YLR345W/YML051W/YMR105C/YMR135C/YNL241C/YOR178C/YPL248C/YBR019C/YCL040W/YFR053C	33
GO:0006012	galactose metabolic process	9/968	13/5367	6.95169e-05	0.0183061	0.0179402	YBR018C/YDL189W/YDR009W/YHR210C/YLR081W/YML051W/YMR105C/YPL248C/YBR019C	9
GO:0046034	ATP metabolic process	29/968	81/5367	9.79871e-05	0.0221171	0.021675	YDL004W/YDL021W/YDL085W/YDR178W/YDR322C-A/YDR516C/YDR529C/YEL039C/YGL226W/YGR254W/YHR174W/YJL045W/YJL052W/YJL116C/YJL166W/YKL148C/YLR164W/YLR345W/YLR395C/YOL077W-A/YOR020W-A/YOR065W/YOR347C/YPL271W/YPR191W/YCL040W/YFR053C/YGR183C/YJR121W	29
GO:0022904	respiratory electron transport chain	15/968	32/5367	0.000164361	0.0324614	0.0318126	YDR178W/YDR529C/YEL039C/YGL226W/YJL045W/YJL166W/YKL148C/YLL041C/YLR164W/YLR395C/YOR065W/YOR356W/YPR021C/YPR191W/YGR183C	15
GO:0016052	carbohydrate catabolic process	27/968	76/5367	0.000196198	0.0340079	0.0333282	YBR018C/YDL021W/YDR261C/YDR516C/YER059W/YFR017C/YGL156W/YGR254W/YHL032C/YHR174W/YHR210C/YIL155C/YJL052W/YJR153W/YLR070C/YLR307W/YLR345W/YMR105C/YMR238W/YOR347C/YPR026W/YPR160W/YPR184W/YBR019C/YCL040W/YFR053C/YGR256W	27
GO:0032787	monocarboxylic acid metabolic process	45/968	152/5367	0.000279572	0.0340079	0.0333282	YAL054C/YAR035W/YBL015W/YBR006W/YBR218C/YBR222C/YDL021W/YDR191W/YDR516C/YDR533C/YER015W/YER024W/YER061C/YGR037C/YGR254W/YHR063C/YHR174W/YJL052W/YJR019C/YKL055C/YKL188C/YLR118C/YLR345W/YML042W/YMR169C/YNL009W/YNL071W/YNL202W/YNL274C/YNR056C/YOR100C/YOR221C/YOR347C/YOR374W/YPL095C/YPL147W/YPL148C/YPR001W/YPR004C/YPR067W/YPR128C/YCL040W/YFR053C/YNR057C/YGR256W	45
GO:0006112	energy reserve metabolic process	16/968	37/5367	0.000319024	0.0340079	0.0333282	YEL011W/YER054C/YER059W/YER067W/YFR015C/YFR017C/YHL012W/YIL045W/YIL057C/YJL137C/YLR258W/YLR273C/YMR105C/YOR178C/YPR160W/YPR184W	16
GO:0005978	glycogen biosynthetic process	12/968	24/5367	0.000354131	0.0340079	0.0333282	YEL011W/YER054C/YER059W/YFR015C/YFR017C/YIL045W/YJL137C/YLR258W/YLR273C/YMR105C/YOR178C/YPR184W	12
GO:0006631	fatty acid metabolic process	23/968	63/5367	0.000365683	0.0340079	0.0333282	YAR035W/YBL015W/YBR222C/YDR191W/YER015W/YER024W/YER061C/YGR037C/YJR019C/YKL055C/YKL188C/YLR118C/YML042W/YNL009W/YNL202W/YOR100C/YOR221C/YPL095C/YPL147W/YPL148C/YPR001W/YPR004C/YPR128C	23
GO:0008645	hexose transmembrane transport	10/968	18/5367	0.000374189	0.0340079	0.0333282	YBR298C/YDL138W/YDL199C/YDR277C/YHR092C/YJL214W/YLR081W/YMR011W/YCL040W/YFR053C	10
GO:0015749	monosaccharide transmembrane transport	10/968	18/5367	0.000374189	0.0340079	0.0333282	YBR298C/YDL138W/YDL199C/YDR277C/YHR092C/YJL214W/YLR081W/YMR011W/YCL040W/YFR053C	10
GO:0034219	carbohydrate transmembrane transport	10/968	18/5367	0.000374189	0.0340079	0.0333282	YBR298C/YDL138W/YDL199C/YDR277C/YHR092C/YJL214W/YLR081W/YMR011W/YCL040W/YFR053C	10
GO:1904659	glucose transmembrane transport	10/968	18/5367	0.000374189	0.0340079	0.0333282	YBR298C/YDL138W/YDL199C/YDR277C/YHR092C/YJL214W/YLR081W/YMR011W/YCL040W/YFR053C	10
GO:0009150	purine ribonucleotide metabolic process	32/968	99/5367	0.000387432	0.0340079	0.0333282	YAL054C/YDL004W/YDL021W/YDR196C/YDR322C-A/YDR408C/YDR516C/YER170W/YGL248W/YGR244C/YGR254W/YGR277C/YHR174W/YJL005W/YJL052W/YJL116C/YJR019C/YLR345W/YMR120C/YNL071W/YNR001C/YOL077W-A/YOR020W-A/YOR054C/YOR065W/YOR142W/YOR163W/YOR347C/YPL271W/YCL040W/YFR053C/YJR121W	32
GO:0044262	cellular carbohydrate metabolic process	44/968	152/5367	0.000557531	0.0463631	0.0454365	YBR126C/YBR149W/YBR297W/YBR298C/YDR009W/YDR109C/YDR255C/YDR261C/YDR287W/YDR315C/YDR511W/YDR516C/YEL011W/YER054C/YER059W/YER062C/YFR015C/YFR017C/YHL012W/YHL032C/YIL045W/YIL097W/YIL107C/YIL155C/YJL089W/YJL137C/YLR070C/YLR258W/YLR273C/YLR345W/YML100W/YMR105C/YMR135C/YMR261C/YNL009W/YNL106C/YOR163W/YOR178C/YPR026W/YPR160W/YPR184W/YCL040W/YFR053C/YGR256W	44
GO:0046323	glucose import	9/968	16/5367	0.000660279	0.0521621	0.0511195	YBR298C/YDL138W/YDL199C/YHR092C/YJL214W/YLR081W/YMR011W/YCL040W/YFR053C	9
GO:0006119	oxidative phosphorylation	14/968	33/5367	0.000948162	0.0713379	0.0699121	YDR178W/YDR529C/YEL039C/YGL226W/YJL045W/YJL116C/YJL166W/YKL148C/YLR164W/YLR395C/YOR065W/YPR191W/YGR183C/YJR121W	14
GO:0072521	purine-containing compound metabolic process	37/968	126/5367	0.00112346	0.0762291	0.0747055	YAL054C/YDL004W/YDL021W/YDL238C/YDR196C/YDR322C-A/YDR408C/YDR516C/YER170W/YGL248W/YGR204W/YGR244C/YGR254W/YGR277C/YHR174W/YIR028W/YIR029W/YJL005W/YJL052W/YJL116C/YJR019C/YLR209C/YLR345W/YMR120C/YNL071W/YNR001C/YOL077W-A/YOR020W-A/YOR054C/YOR065W/YOR142W/YOR163W/YOR347C/YPL271W/YCL040W/YFR053C/YJR121W	37
GO:0006099	tricarboxylic acid cycle	13/968	30/5367	0.00113217	0.0762291	0.0747055	YDR178W/YFR049W/YGR244C/YIL125W/YJL045W/YKL085W/YKL148C/YLL041C/YLR164W/YNL009W/YNR001C/YOR142W/YPR001W	13
GO:0006163	purine nucleotide metabolic process	33/968	109/5367	0.00115791	0.0762291	0.0747055	YAL054C/YDL004W/YDL021W/YDR196C/YDR322C-A/YDR408C/YDR516C/YER170W/YGL248W/YGR204W/YGR244C/YGR254W/YGR277C/YHR174W/YJL005W/YJL052W/YJL116C/YJR019C/YLR345W/YMR120C/YNL071W/YNR001C/YOL077W-A/YOR020W-A/YOR054C/YOR065W/YOR142W/YOR163W/YOR347C/YPL271W/YCL040W/YFR053C/YJR121W	33
GO:0008643	carbohydrate transport	13/968	31/5367	0.00163276	0.10319	0.101128	YER039C/YBR298C/YDL138W/YDL199C/YDR277C/YFL054C/YHR092C/YJL214W/YLR081W/YMR011W/YPR115W/YCL040W/YFR053C	13
GO:0044282	small molecule catabolic process	40/968	142/5367	0.00173451	0.105405	0.103298	YJR078W/YIL101C/YBR006W/YBR018C/YBR208C/YBR222C/YDL080C/YDR287W/YDR380W/YDR530C/YDR533C/YFR047C/YGL156W/YHL032C/YHR137W/YHR210C/YIL155C/YJL068C/YJR019C/YKL188C/YLR070C/YLR089C/YLR142W/YLR209C/YLR438W/YMR105C/YMR189W/YMR250W/YNL009W/YNL106C/YNL202W/YNL274C/YOR163W/YPL095C/YPL147W/YPR001W/YPR004C/YPR128C/YBR019C/YGR256W	40
GO:0005977	glycogen metabolic process	14/968	35/5367	0.00188072	0.106989	0.104851	YEL011W/YER054C/YER059W/YFR015C/YFR017C/YHL012W/YIL045W/YJL137C/YLR258W/YLR273C/YMR105C/YOR178C/YPR160W/YPR184W	14
GO:0042773	ATP synthesis coupled electron transport	12/968	28/5367	0.00196373	0.106989	0.104851	YDR178W/YDR529C/YEL039C/YGL226W/YJL045W/YJL166W/YKL148C/YLR164W/YLR395C/YOR065W/YPR191W/YGR183C	12
GO:0042775	mitochondrial ATP synthesis coupled electron transport	12/968	28/5367	0.00196373	0.106989	0.104851	YDR178W/YDR529C/YEL039C/YGL226W/YJL045W/YJL166W/YKL148C/YLR164W/YLR395C/YOR065W/YPR191W/YGR183C	12
GO:0046835	carbohydrate phosphorylation	8/968	15/5367	0.00210917	0.111083	0.108863	YDR009W/YDR109C/YDR315C/YDR516C/YIL107C/YLR345W/YCL040W/YFR053C	8
GO:0022900	electron transport chain	18/968	51/5367	0.00241724	0.123201	0.120739	YBL045C/YDR178W/YDR529C/YEL039C/YGL226W/YJL045W/YJL166W/YKL148C/YLL041C/YLR164W/YLR395C/YOR065W/YOR356W/YPL059W/YPR004C/YPR021C/YPR191W/YGR183C	18
GO:0045926	negative regulation of growth	6/968	10/5367	0.00367438	0.175079	0.17158	YBR057C/YDR043C/YDR480W/YJL089W/YNL068C/YPL049C	6
GO:0060258	negative regulation of filamentous growth	6/968	10/5367	0.00367438	0.175079	0.17158	YBR057C/YDR043C/YDR480W/YJL089W/YNL068C/YPL049C	6
GO:0006006	glucose metabolic process	21/968	65/5367	0.00376752	0.175079	0.17158	YBR218C/YDR255C/YDR511W/YER054C/YER059W/YFR017C/YHR044C/YHR210C/YIL042C/YIL045W/YIL097W/YJL052W/YJL089W/YKR097W/YLR273C/YMR105C/YMR135C/YNL241C/YOR178C/YCL040W/YFR053C	21
GO:0009117	nucleotide metabolic process	45/968	171/5367	0.00401169	0.181099	0.177479	YJR078W/YAL054C/YDL004W/YDL021W/YDR196C/YDR322C-A/YDR408C/YDR516C/YDR530C/YEL041W/YER037W/YER170W/YFR047C/YGL037C/YGL067W/YGL224C/YGL248W/YGR204W/YGR244C/YGR254W/YGR277C/YHR174W/YJL005W/YJL052W/YJL116C/YJR019C/YLR209C/YLR328W/YLR345W/YMR120C/YNL071W/YNR001C/YOL077W-A/YOR020W-A/YOR054C/YOR065W/YOR074C/YOR111W/YOR142W/YOR163W/YOR347C/YPL271W/YCL040W/YFR053C/YJR121W	45
GO:0009259	ribonucleotide metabolic process	32/968	114/5367	0.00510385	0.224002	0.219525	YAL054C/YDL004W/YDL021W/YDR196C/YDR322C-A/YDR408C/YDR516C/YER170W/YGL248W/YGR244C/YGR254W/YGR277C/YHR174W/YJL005W/YJL052W/YJL116C/YJR019C/YLR345W/YMR120C/YNL071W/YNR001C/YOL077W-A/YOR020W-A/YOR054C/YOR065W/YOR142W/YOR163W/YOR347C/YPL271W/YCL040W/YFR053C/YJR121W	32
GO:0006122	mitochondrial electron transport, ubiquinol to cytochrome c	6/968	11/5367	0.0068593	0.29291	0.287056	YDR529C/YEL039C/YJL166W/YOR065W/YPR191W/YGR183C	6
GO:0051156	glucose 6-phosphate metabolic process	9/968	21/5367	0.00717303	0.298247	0.292286	YDR516C/YGR043C/YGR248W/YHR163W/YMR105C/YNL241C/YCL040W/YFR053C/YGR256W	9
GO:0016051	carbohydrate biosynthetic process	26/968	90/5367	0.00737083	0.298613	0.292645	YBR126C/YBR218C/YDR255C/YDR287W/YDR511W/YEL011W/YER054C/YER059W/YER062C/YFR015C/YFR017C/YIL045W/YIL097W/YJL052W/YJL089W/YJL137C/YKR097W/YLR070C/YLR258W/YLR273C/YML100W/YMR105C/YMR135C/YMR261C/YOR178C/YPR184W	26
GO:0006753	nucleoside phosphate metabolic process	45/968	177/5367	0.00790527	0.312258	0.306017	YJR078W/YAL054C/YDL004W/YDL021W/YDR196C/YDR322C-A/YDR408C/YDR516C/YDR530C/YEL041W/YER037W/YER170W/YFR047C/YGL037C/YGL067W/YGL224C/YGL248W/YGR204W/YGR244C/YGR254W/YGR277C/YHR174W/YJL005W/YJL052W/YJL116C/YJR019C/YLR209C/YLR328W/YLR345W/YMR120C/YNL071W/YNR001C/YOL077W-A/YOR020W-A/YOR054C/YOR065W/YOR074C/YOR111W/YOR142W/YOR163W/YOR347C/YPL271W/YCL040W/YFR053C/YJR121W	45
GO:0009311	oligosaccharide metabolic process	9/968	22/5367	0.0102332	0.394351	0.386469	YBR126C/YBR297W/YBR298C/YGL156W/YML100W/YMR105C/YMR196W/YMR261C/YPR026W	9
GO:1901292	nucleoside phosphate catabolic process	6/968	12/5367	0.0116496	0.438245	0.429486	YER037W/YGL067W/YGL224C/YGL248W/YNR001C/YOR163W	6
GO:0006754	ATP biosynthetic process	8/968	19/5367	0.0125792	0.441669	0.432841	YDL004W/YDR322C-A/YJL116C/YOL077W-A/YOR020W-A/YOR065W/YPL271W/YJR121W	8
GO:0015985	energy coupled proton transport, down electrochemical gradient	8/968	19/5367	0.0125792	0.441669	0.432841	YDL004W/YDR322C-A/YJL116C/YOL077W-A/YOR020W-A/YOR065W/YPL271W/YJR121W	8
GO:0015986	ATP synthesis coupled proton transport	8/968	19/5367	0.0125792	0.441669	0.432841	YDL004W/YDR322C-A/YJL116C/YOL077W-A/YOR020W-A/YOR065W/YPL271W/YJR121W	8
GO:0019693	ribose phosphate metabolic process	32/968	121/5367	0.0129549	0.444973	0.43608	YAL054C/YDL004W/YDL021W/YDR196C/YDR322C-A/YDR408C/YDR516C/YER170W/YGL248W/YGR244C/YGR254W/YGR277C/YHR174W/YJL005W/YJL052W/YJL116C/YJR019C/YLR345W/YMR120C/YNL071W/YNR001C/YOL077W-A/YOR020W-A/YOR054C/YOR065W/YOR142W/YOR163W/YOR347C/YPL271W/YCL040W/YFR053C/YJR121W	32
GO:0006739	NADP metabolic process	9/968	23/5367	0.0141791	0.457204	0.448066	YEL041W/YGL067W/YGR043C/YGR248W/YHR163W/YNL009W/YNL241C/YOR374W/YGR256W	9
GO:0009205	purine ribonucleoside triphosphate metabolic process	9/968	23/5367	0.0141791	0.457204	0.448066	YDL004W/YDR322C-A/YER170W/YJL116C/YOL077W-A/YOR020W-A/YOR065W/YPL271W/YJR121W	9
GO:0044275	cellular carbohydrate catabolic process	9/968	23/5367	0.0141791	0.457204	0.448066	YER059W/YFR017C/YHL032C/YIL155C/YLR070C/YPR026W/YPR160W/YPR184W/YGR256W	9
GO:0034087	establishment of mitotic sister chromatid cohesion	7/968	16/5367	0.0153275	0.474851	0.46536	YJL019W/YBR107C/YDR318W/YGL071W/YJR135C/YLR381W/YPL018W	7
GO:0051307	meiotic chromosome separation	7/968	16/5367	0.0153275	0.474851	0.46536	YDL028C/YDL160C-A/YDR386W/YFL003C/YFR031C/YOR073W/YPL022W	7

## Sheet: S5C_GO_highturnover_in_primed
ID	Description	GeneRatio	BgRatio	pvalue	p.adjust	qvalue	geneID	Count
GO:0002181	cytoplasmic translation	116/1130	191/5367	5.84947e-34	9.87391e-31	9.34684e-31	YEL034W/YBL072C/YBL071W-A/YBL087C/YBL092W/YBR061C/YBR079C/YBR084C-A/YBR143C/YBR181C/YBR261C/YDL075W/YDL081C/YDL082W/YDL083C/YDL130W/YDL133C-A/YDL136W/YDL229W/YDR064W/YDR328C/YDR382W/YDR418W/YDR447C/YDR471W/YDR500C/YER025W/YER056C-A/YER074W/YER102W/YER117W/YER131W/YFL023W/YFR031C-A/YGL030W/YGL031C/YGL076C/YGL103W/YGL135W/YGL147C/YGL189C/YGR027C/YGR034W/YGR162W/YGR173W/YGR214W/YHL015W/YHL033C/YHR01…	116
GO:0042273	ribosomal large subunit biogenesis	81/1130	126/5367	2.71151e-26	2.28852e-23	2.16636e-23	YBR142W/YCL054W/YDL031W/YDL063C/YDL136W/YDL208W/YDR060W/YDR091C/YDR237W/YDR418W/YDR496C/YDR500C/YEL026W/YEL055C/YER002W/YER006W/YER126C/YER131W/YFL002C/YGL031C/YGL076C/YGL078C/YGL099W/YGL120C/YGL135W/YGL189C/YGL246C/YGR034W/YGR103W/YGR162W/YGR245C/YHL033C/YHR052W/YHR066W/YHR088W/YHR197W/YIL110W/YIR012W/YIR026C/YJL177W/YKL006W/YKL009W/YKL014C/YKL172W/YKL180W/YKR060W/YKR081C/YKR094C/YLL008W/YLL034C…	81
GO:0042274	ribosomal small subunit biogenesis	74/1130	143/5367	2.07134e-16	1.16548e-13	1.10326e-13	YBL072C/YBL004W/YBR181C/YBR189W/YCL059C/YCR057C/YDL060W/YDL083C/YDL148C/YDL153C/YDL213C/YDR021W/YDR064W/YDR324C/YDR447C/YEL026W/YER074W/YER082C/YER102W/YER127W/YGL120C/YGL171W/YGR081C/YGR103W/YGR128C/YGR145W/YGR159C/YGR214W/YGR271C-A/YHL015W/YHR021C/YHR065C/YJL109C/YJL136C/YJL191W/YJR002W/YJR123W/YKL078W/YKL099C/YKL143W/YKL156W/YKR048C/YKR060W/YLR048W/YLR167W/YLR192C/YLR264W/YLR409C/YLR435W/YLR44…	74
GO:0000470	maturation of LSU-rRNA	42/1130	61/5367	8.92436e-16	3.76608e-13	3.56505e-13	YBR142W/YCL054W/YDL031W/YDL136W/YDL208W/YDR500C/YEL026W/YER006W/YER126C/YER131W/YFL002C/YGL076C/YGL078C/YGL120C/YGL135W/YGL189C/YGL246C/YGR103W/YHL033C/YHR052W/YHR066W/YHR088W/YJL177W/YKL014C/YKL180W/YKR060W/YKR081C/YLL045C/YLR276C/YLR435W/YMR049C/YMR229C/YMR290C/YNL002C/YNL061W/YNL110C/YOL077C/YOR048C/YOR272W/YPL043W/YPL198W/YPL211W	42
GO:0000462	maturation of SSU-rRNA from tricistronic rRNA transcript (SSU-rRNA, 5.8S rRNA, LSU-rRNA)	58/1130	104/5367	5.1422e-15	1.73601e-12	1.64334e-12	YBL072C/YBL004W/YBR181C/YBR189W/YCL059C/YCR057C/YDL060W/YDL083C/YDL148C/YDL153C/YDR021W/YDR064W/YDR324C/YEL026W/YER074W/YER082C/YER102W/YER127W/YGL120C/YGL171W/YGR081C/YGR103W/YGR128C/YGR145W/YGR214W/YGR271C-A/YHL015W/YHR021C/YHR065C/YJL109C/YJL136C/YJL191W/YJR002W/YKL078W/YKL099C/YKL156W/YKR060W/YLR048W/YLR192C/YLR435W/YLR441C/YML063W/YML093W/YMR128W/YMR229C/YMR290C/YNL308C/YOR294W/YPL012W/YPL08…	58
GO:0042255	ribosome assembly	48/1130	78/5367	6.46033e-15	1.81751e-12	1.72049e-12	YCR057C/YDR060W/YDR237W/YDR418W/YDR447C/YEL055C/YER131W/YFL002C/YGL031C/YGL099W/YGL189C/YGR159C/YGR214W/YHR021C/YHR066W/YHR197W/YIL110W/YIR012W/YIR026C/YJL191W/YJR123W/YKL009W/YKL156W/YKR081C/YKR094C/YLL008W/YLR048W/YLR075W/YLR106C/YLR167W/YLR221C/YLR264W/YLR448W/YML024W/YMR229C/YNL182C/YNL185C/YOL040C/YOL077C/YOL080C/YOL127W/YOR293W/YPL131W/YPL211W/YPR041W/YPR102C/YPR112C/YDR025W	48
GO:0030490	maturation of SSU-rRNA	62/1130	116/5367	8.60282e-15	2.07451e-12	1.96377e-12	YBL072C/YBL004W/YBR181C/YBR189W/YCL059C/YCR057C/YDL060W/YDL083C/YDL148C/YDL153C/YDR021W/YDR064W/YDR324C/YEL026W/YER074W/YER082C/YER102W/YER127W/YGL120C/YGL171W/YGR081C/YGR103W/YGR128C/YGR145W/YGR214W/YGR271C-A/YHL015W/YHR021C/YHR065C/YJL109C/YJL136C/YJL191W/YJR002W/YKL078W/YKL099C/YKL156W/YKR060W/YLR048W/YLR167W/YLR192C/YLR264W/YLR435W/YLR441C/YML063W/YML093W/YMR128W/YMR229C/YMR290C/YNL132W/YNL30…	62
GO:0071826	ribonucleoprotein complex subunit organization	81/1130	180/5367	1.96934e-13	4.15531e-11	3.9335e-11	YBR055C/YBR079C/YCR057C/YDL031W/YDR060W/YDR190C/YDR237W/YDR418W/YDR447C/YDR473C/YEL055C/YER025W/YER112W/YFL002C/YFL017W-A/YFL023W/YGL031C/YGL099W/YGL120C/YGR159C/YGR162W/YGR214W/YHR021C/YHR066W/YHR165C/YHR197W/YIL110W/YIR012W/YIR026C/YJL138C/YJL140W/YJL191W/YJR123W/YKL009W/YKL095W/YKL156W/YKR059W/YKR081C/YKR094C/YLL008W/YLL026W/YLL036C/YLR048W/YLR075W/YLR106C/YLR147C/YLR167W/YLR192C/YLR221C/YLR26…	81
GO:0000463	maturation of LSU-rRNA from tricistronic rRNA transcript (SSU-rRNA, 5.8S rRNA, LSU-rRNA)	35/1130	51/5367	2.77242e-13	5.19982e-11	4.92225e-11	YBR142W/YCL054W/YDL031W/YDL136W/YDR500C/YER006W/YER126C/YER131W/YGL076C/YGL078C/YGL120C/YGL189C/YGL246C/YGR103W/YHR052W/YHR066W/YHR088W/YJL177W/YKL014C/YKL180W/YKR081C/YLR276C/YLR435W/YMR049C/YMR229C/YMR290C/YNL002C/YNL061W/YNL110C/YOL077C/YOR048C/YOR272W/YPL043W/YPL198W/YPL211W	35
GO:0022618	ribonucleoprotein complex assembly	78/1130	174/5367	7.22919e-13	1.22029e-10	1.15515e-10	YBR055C/YBR079C/YCR057C/YDL031W/YDR060W/YDR190C/YDR237W/YDR418W/YDR447C/YDR473C/YEL055C/YER025W/YER112W/YFL002C/YFL017W-A/YFL023W/YGL031C/YGL099W/YGR159C/YGR162W/YGR214W/YHR021C/YHR066W/YHR165C/YHR197W/YIL110W/YIR012W/YIR026C/YJL138C/YJL140W/YJL191W/YJR123W/YKL009W/YKL095W/YKL156W/YKR059W/YKR081C/YKR094C/YLL008W/YLL036C/YLR048W/YLR075W/YLR106C/YLR147C/YLR167W/YLR192C/YLR221C/YLR264W/YLR418C/YLR44…	78
GO:0000027	ribosomal large subunit assembly	28/1130	42/5367	2.04658e-10	3.14057e-08	2.97293e-08	YDR060W/YDR237W/YDR418W/YEL055C/YFL002C/YGL031C/YGL099W/YHR066W/YHR197W/YIL110W/YIR012W/YIR026C/YKL009W/YKR081C/YKR094C/YLL008W/YLR075W/YLR106C/YLR221C/YLR448W/YMR229C/YNL182C/YNL185C/YOL077C/YOL080C/YOL127W/YPL131W/YPR102C	28
GO:0000460	maturation of 5.8S rRNA	45/1130	90/5367	8.12426e-10	1.0549e-07	9.98593e-08	YBL004W/YBR142W/YCL054W/YCL059C/YCR057C/YDL031W/YDL148C/YDL153C/YDR280W/YDR500C/YER082C/YER126C/YER127W/YGL078C/YGL120C/YGL171W/YGL246C/YGR103W/YGR214W/YHR052W/YHR088W/YJL050W/YJL109C/YJL136C/YJL177W/YJR002W/YKL014C/YKL099C/YKL180W/YKR081C/YLR048W/YLR059C/YML093W/YMR049C/YMR229C/YNL002C/YNL308C/YNR024W/YOL077C/YOR001W/YOR048C/YOR272W/YOR294W/YPR112C/YOR310C	45
GO:0000466	maturation of 5.8S rRNA from tricistronic rRNA transcript (SSU-rRNA, 5.8S rRNA, LSU-rRNA)	45/1130	90/5367	8.12426e-10	1.0549e-07	9.98593e-08	YBL004W/YBR142W/YCL054W/YCL059C/YCR057C/YDL031W/YDL148C/YDL153C/YDR280W/YDR500C/YER082C/YER126C/YER127W/YGL078C/YGL120C/YGL171W/YGL246C/YGR103W/YGR214W/YHR052W/YHR088W/YJL050W/YJL109C/YJL136C/YJL177W/YJR002W/YKL014C/YKL099C/YKL180W/YKR081C/YLR048W/YLR059C/YML093W/YMR049C/YMR229C/YNL002C/YNL308C/YNR024W/YOL077C/YOR001W/YOR048C/YOR272W/YOR294W/YPR112C/YOR310C	45
GO:0006450	regulation of translational fidelity	22/1130	30/5367	1.10528e-09	1.33265e-07	1.26151e-07	YBL076C/YBR189W/YDL075W/YDL219W/YDL229W/YER025W/YER049W/YFL022C/YGL123W/YGR285C/YHR020W/YIL110W/YJL006C/YJR123W/YLR406C/YML112W/YNL137C/YNL209W/YNL244C/YPL081W/YPL160W/YPR132W	22
GO:0071428	rRNA-containing ribonucleoprotein complex export from nucleus	35/1130	67/5367	1.47547e-08	1.66039e-06	1.57176e-06	YAL059W/YDL229W/YDR091C/YDR361C/YER006W/YER036C/YER131W/YFR002W/YGL099W/YGL123W/YGL135W/YGL189C/YGR081C/YGR214W/YGR245C/YGR285C/YHR088W/YHR170W/YIR026C/YJR042W/YJR123W/YKL009W/YKL143W/YKR094C/YLL034C/YLR048W/YLR106C/YLR264W/YMR235C/YNL209W/YNL227C/YOL040C/YOR293W/YOR294W/YPL093W	35
GO:0034248	regulation of cellular amide metabolic process	62/1130	155/5367	4.11939e-08	4.34595e-06	4.11397e-06	YEL034W/YAL016W/YBL071W-A/YBR101C/YBR120C/YBR185C/YBR189W/YDL069C/YDL177C/YDL224C/YDR091C/YDR194C/YDR211W/YDR282C/YDR283C/YDR328C/YDR385W/YDR496C/YER025W/YER049W/YFR009W/YGL123W/YGR054W/YGR083C/YGR162W/YGR222W/YIL070C/YIL110W/YIL133C/YJL006C/YJL062W-A/YJL087C/YJL138C/YJL140W/YJR047C/YKL204W/YKR059W/YLR143W/YLR350W/YML014W/YML112W/YMR116C/YMR247C/YMR282C/YNL001W/YNL085W/YNL137C/YNL244C/YNL255C/YOR…	62
GO:0000469	cleavage involved in rRNA processing	39/1130	82/5367	6.46397e-08	6.41834e-06	6.07573e-06	YBL004W/YCL059C/YCR057C/YDL060W/YDL148C/YDL153C/YDL208W/YDR280W/YDR500C/YER082C/YER127W/YGL078C/YGL171W/YGL246C/YGR214W/YHR021C/YHR052W/YHR072W-A/YJL050W/YJL109C/YJL136C/YJL177W/YJR002W/YKL099C/YKL180W/YLR048W/YLR059C/YML093W/YMR229C/YNL002C/YNL308C/YNR024W/YOL077C/YOR001W/YOR048C/YOR294W/YPL217C/YPR112C/YOR310C	39
GO:0006417	regulation of translation	60/1130	151/5367	9.09316e-08	8.52736e-06	8.07217e-06	YEL034W/YAL016W/YBL071W-A/YBR101C/YBR120C/YBR185C/YBR189W/YDL069C/YDL177C/YDL224C/YDR091C/YDR194C/YDR211W/YDR282C/YDR283C/YDR328C/YDR385W/YDR496C/YER025W/YER049W/YFR009W/YGL123W/YGR054W/YGR083C/YGR162W/YGR222W/YIL070C/YIL110W/YIL133C/YJL006C/YJL062W-A/YJL087C/YJL138C/YJL140W/YJR047C/YKL204W/YKR059W/YLR143W/YML014W/YML112W/YMR116C/YMR247C/YMR282C/YNL001W/YNL085W/YNL137C/YNL244C/YNL255C/YOR133W/YOR…	60
GO:0010608	posttranscriptional regulation of gene expression	64/1130	165/5367	9.83827e-08	8.74053e-06	8.27396e-06	YEL034W/YAL016W/YBL051C/YBL071W-A/YBR101C/YBR120C/YBR185C/YBR189W/YCL011C/YDL069C/YDL177C/YDL224C/YDR091C/YDR194C/YDR211W/YDR282C/YDR283C/YDR328C/YDR385W/YDR496C/YER025W/YER049W/YFR009W/YGL123W/YGR054W/YGR083C/YGR162W/YGR222W/YIL070C/YIL110W/YIL133C/YJL006C/YJL062W-A/YJL087C/YJL138C/YJL140W/YJR047C/YKL204W/YKR059W/YLR143W/YML014W/YML112W/YMR024W/YMR116C/YMR247C/YMR282C/YNL001W/YNL085W/YNL137C/YNL…	64
GO:0045727	positive regulation of translation	26/1130	46/5367	1.35707e-07	1.14537e-05	1.08423e-05	YEL034W/YBR120C/YBR185C/YBR189W/YDL069C/YDL177C/YDR091C/YDR282C/YDR385W/YER025W/YGL123W/YGR222W/YIL070C/YIL110W/YJL006C/YJL087C/YJL140W/YJR047C/YML112W/YNL001W/YNL137C/YNL255C/YOR133W/YPL081W/YER035W/YLR203C	26
GO:0000478	endonucleolytic cleavage involved in rRNA processing	30/1130	58/5367	2.13795e-07	1.64039e-05	1.55283e-05	YBL004W/YCL059C/YCR057C/YDL060W/YDL148C/YDL153C/YDR500C/YER082C/YER127W/YGL078C/YGL171W/YGL246C/YGR214W/YHR021C/YJL109C/YJL136C/YJL177W/YJR002W/YKL099C/YKL180W/YLR048W/YML093W/YMR229C/YNL308C/YOL077C/YOR048C/YOR294W/YPL217C/YPR112C/YOR310C	30
GO:0000479	endonucleolytic cleavage of tricistronic rRNA transcript (SSU-rRNA, 5.8S rRNA, LSU-rRNA)	30/1130	58/5367	2.13795e-07	1.64039e-05	1.55283e-05	YBL004W/YCL059C/YCR057C/YDL060W/YDL148C/YDL153C/YDR500C/YER082C/YER127W/YGL078C/YGL171W/YGL246C/YGR214W/YHR021C/YJL109C/YJL136C/YJL177W/YJR002W/YKL099C/YKL180W/YLR048W/YML093W/YMR229C/YNL308C/YOL077C/YOR048C/YOR294W/YPL217C/YPR112C/YOR310C	30
GO:0034250	positive regulation of cellular amide metabolic process	26/1130	47/5367	2.43545e-07	1.78741e-05	1.692e-05	YEL034W/YBR120C/YBR185C/YBR189W/YDL069C/YDL177C/YDR091C/YDR282C/YDR385W/YER025W/YGL123W/YGR222W/YIL070C/YIL110W/YJL006C/YJL087C/YJL140W/YJR047C/YML112W/YNL001W/YNL137C/YNL255C/YOR133W/YPL081W/YER035W/YLR203C	26
GO:0006405	RNA export from nucleus	51/1130	127/5367	5.802e-07	4.08074e-05	3.86291e-05	YAL059W/YBL051C/YBR034C/YBR111W-A/YCL011C/YDL229W/YDR002W/YDR091C/YDR361C/YDR381W/YDR395W/YER006W/YER036C/YER131W/YFR002W/YGL099W/YGL123W/YGL135W/YGL189C/YGR081C/YGR128C/YGR214W/YGR245C/YGR285C/YHR088W/YHR170W/YIR026C/YJL140W/YJR042W/YJR123W/YKL009W/YKL143W/YKL205W/YKR082W/YKR094C/YLL034C/YLR048W/YLR106C/YLR264W/YML103C/YMR235C/YNL209W/YNL227C/YOL040C/YOR046C/YOR293W/YOR294W/YPL093W/YPL226W/YPR08…	51
GO:0071426	ribonucleoprotein complex export from nucleus	50/1130	124/5367	6.46412e-07	4.36458e-05	4.13159e-05	YAL059W/YBL051C/YBR034C/YBR111W-A/YCL011C/YDL229W/YDR091C/YDR361C/YDR381W/YDR395W/YER006W/YER036C/YER131W/YFR002W/YGL099W/YGL123W/YGL135W/YGL189C/YGR081C/YGR128C/YGR214W/YGR245C/YGR285C/YHR088W/YHR170W/YIR026C/YJL140W/YJR042W/YJR123W/YKL009W/YKL143W/YKL205W/YKR082W/YKR094C/YLL034C/YLR048W/YLR106C/YLR264W/YML103C/YMR235C/YNL209W/YNL227C/YOL040C/YOR046C/YOR293W/YOR294W/YPL093W/YPL226W/YPR080W/YPR11…	50
GO:0071166	ribonucleoprotein complex localization	50/1130	126/5367	1.14406e-06	7.42756e-05	7.03108e-05	YAL059W/YBL051C/YBR034C/YBR111W-A/YCL011C/YDL229W/YDR091C/YDR361C/YDR381W/YDR395W/YER006W/YER036C/YER131W/YFR002W/YGL099W/YGL123W/YGL135W/YGL189C/YGR081C/YGR128C/YGR214W/YGR245C/YGR285C/YHR088W/YHR170W/YIR026C/YJL140W/YJR042W/YJR123W/YKL009W/YKL143W/YKL205W/YKR082W/YKR094C/YLL034C/YLR048W/YLR106C/YLR264W/YML103C/YMR235C/YNL209W/YNL227C/YOL040C/YOR046C/YOR293W/YOR294W/YPL093W/YPL226W/YPR080W/YPR11…	50
GO:0033750	ribosome localization	27/1130	53/5367	1.28735e-06	8.0483e-05	7.61869e-05	YAL059W/YBR230C/YDL229W/YDR091C/YDR361C/YER006W/YER036C/YFR002W/YGL099W/YGL135W/YGR081C/YGR245C/YGR285C/YHR088W/YHR170W/YIR026C/YJR042W/YKL009W/YKL143W/YKR094C/YLL034C/YLR106C/YMR235C/YNL209W/YNL227C/YOR294W/YPL093W	27
GO:0006611	protein export from nucleus	50/1130	128/5367	1.98348e-06	0.000119575	0.000113192	YAL059W/YBL051C/YBR034C/YBR111W-A/YCL011C/YDL229W/YDR091C/YDR361C/YDR381W/YDR395W/YER006W/YER036C/YER131W/YFR002W/YGL099W/YGL123W/YGL135W/YGL189C/YGR081C/YGR128C/YGR214W/YGR245C/YGR285C/YHR088W/YHR170W/YIR026C/YJL140W/YJR042W/YJR123W/YKL009W/YKL143W/YKL205W/YKR082W/YKR094C/YLL034C/YLR048W/YLR106C/YLR264W/YML103C/YMR235C/YNL209W/YNL227C/YOL040C/YOR046C/YOR293W/YOR294W/YPL093W/YPL226W/YPR080W/YPR11…	50
GO:0051168	nuclear export	51/1130	132/5367	2.29975e-06	0.000133861	0.000126716	YAL059W/YBL051C/YBR034C/YBR111W-A/YCL011C/YDL229W/YDR002W/YDR091C/YDR361C/YDR381W/YDR395W/YER006W/YER036C/YER131W/YFR002W/YGL099W/YGL123W/YGL135W/YGL189C/YGR081C/YGR128C/YGR214W/YGR245C/YGR285C/YHR088W/YHR170W/YIR026C/YJL140W/YJR042W/YJR123W/YKL009W/YKL143W/YKL205W/YKR082W/YKR094C/YLL034C/YLR048W/YLR106C/YLR264W/YML103C/YMR235C/YNL209W/YNL227C/YOL040C/YOR046C/YOR293W/YOR294W/YPL093W/YPL226W/YPR08…	51
GO:0006414	translational elongation	23/1130	43/5367	2.6687e-06	0.000150159	0.000142143	YEL034W/YBL071W-A/YDL081C/YDL130W/YDL229W/YDR382W/YDR385W/YFR009W/YGR201C/YGR285C/YJR047C/YLR069C/YLR143W/YLR249W/YML014W/YMR116C/YMR247C/YNL209W/YOL039W/YOR133W/YOR187W/YPL052W/YPR080W	23
GO:0006913	nucleocytoplasmic transport	64/1130	179/5367	2.88009e-06	0.000151925	0.000143815	YAL059W/YBL051C/YBR034C/YBR109C/YBR111W-A/YCL011C/YDL063C/YDL229W/YDR002W/YDR091C/YDR361C/YDR381W/YDR395W/YER006W/YER009W/YER036C/YER110C/YER131W/YFL007W/YFR002W/YGL016W/YGL099W/YGL123W/YGL135W/YGL189C/YGR081C/YGR128C/YGR214W/YGR245C/YGR285C/YHR088W/YHR170W/YIR026C/YJL140W/YJR042W/YJR072C/YJR123W/YJR132W/YKL009W/YKL143W/YKL205W/YKR048C/YKR082W/YKR094C/YLL034C/YLR018C/YLR048W/YLR106C/YLR264W/YML10…	64
GO:0051169	nuclear transport	64/1130	179/5367	2.88009e-06	0.000151925	0.000143815	YAL059W/YBL051C/YBR034C/YBR109C/YBR111W-A/YCL011C/YDL063C/YDL229W/YDR002W/YDR091C/YDR361C/YDR381W/YDR395W/YER006W/YER009W/YER036C/YER110C/YER131W/YFL007W/YFR002W/YGL016W/YGL099W/YGL123W/YGL135W/YGL189C/YGR081C/YGR128C/YGR214W/YGR245C/YGR285C/YHR088W/YHR170W/YIR026C/YJL140W/YJR042W/YJR072C/YJR123W/YJR132W/YKL009W/YKL143W/YKL205W/YKR048C/YKR082W/YKR094C/YLL034C/YLR018C/YLR048W/YLR106C/YLR264W/YML10…	64
GO:0000054	ribosomal subunit export from nucleus	26/1130	52/5367	3.19375e-06	0.000163365	0.000154645	YAL059W/YDL229W/YDR091C/YDR361C/YER006W/YER036C/YFR002W/YGL099W/YGL135W/YGR081C/YGR245C/YGR285C/YHR088W/YHR170W/YIR026C/YJR042W/YKL009W/YKL143W/YKR094C/YLL034C/YLR106C/YMR235C/YNL209W/YNL227C/YOR294W/YPL093W	26
GO:0016126	sterol biosynthetic process	21/1130	38/5367	3.64533e-06	0.00018098	0.000171319	YER044C/YGL001C/YGL012W/YGR060W/YGR175C/YHR007C/YHR042W/YHR072W/YHR190W/YJL167W/YKL150W/YML126C/YMR015C/YMR202W/YMR208W/YNL111C/YNL280C/YNR043W/YOR237W/YPL028W/YPL117C	21
GO:0000028	ribosomal small subunit assembly	17/1130	28/5367	5.57191e-06	0.000268725	0.000254381	YCR057C/YDR447C/YGR159C/YGR214W/YHR021C/YJL191W/YJR123W/YKL156W/YLR048W/YLR167W/YLR264W/YML024W/YMR229C/YOL040C/YOR293W/YPR112C/YDR025W	17
GO:0006694	steroid biosynthetic process	21/1130	39/5367	6.34569e-06	0.000297542	0.000281659	YER044C/YGL001C/YGL012W/YGR060W/YGR175C/YHR007C/YHR042W/YHR072W/YHR190W/YJL167W/YKL150W/YML126C/YMR015C/YMR202W/YMR208W/YNL111C/YNL280C/YNR043W/YOR237W/YPL028W/YPL117C	21
GO:1902653	secondary alcohol biosynthetic process	18/1130	31/5367	7.15006e-06	0.000326197	0.000308785	YAL061W/YER044C/YGL001C/YGL012W/YGR060W/YGR175C/YHR007C/YHR042W/YHR072W/YHR190W/YJL167W/YKL150W/YML126C/YMR015C/YMR202W/YMR208W/YNL280C/YPL028W	18
GO:0006696	ergosterol biosynthetic process	17/1130	29/5367	1.08396e-05	0.000446273	0.000422451	YER044C/YGL001C/YGL012W/YGR060W/YGR175C/YHR007C/YHR042W/YHR072W/YHR190W/YJL167W/YKL150W/YML126C/YMR015C/YMR202W/YMR208W/YNL280C/YPL028W	17
GO:0016129	phytosteroid biosynthetic process	17/1130	29/5367	1.08396e-05	0.000446273	0.000422451	YER044C/YGL001C/YGL012W/YGR060W/YGR175C/YHR007C/YHR042W/YHR072W/YHR190W/YJL167W/YKL150W/YML126C/YMR015C/YMR202W/YMR208W/YNL280C/YPL028W	17
GO:0044108	cellular alcohol biosynthetic process	17/1130	29/5367	1.08396e-05	0.000446273	0.000422451	YER044C/YGL001C/YGL012W/YGR060W/YGR175C/YHR007C/YHR042W/YHR072W/YHR190W/YJL167W/YKL150W/YML126C/YMR015C/YMR202W/YMR208W/YNL280C/YPL028W	17
GO:0097384	cellular lipid biosynthetic process	17/1130	29/5367	1.08396e-05	0.000446273	0.000422451	YER044C/YGL001C/YGL012W/YGR060W/YGR175C/YHR007C/YHR042W/YHR072W/YHR190W/YJL167W/YKL150W/YML126C/YMR015C/YMR202W/YMR208W/YNL280C/YPL028W	17
GO:0050658	RNA transport	58/1130	165/5367	1.52807e-05	0.000599855	0.000567835	YAL059W/YBL051C/YBR034C/YBR111W-A/YCL011C/YDL229W/YDR002W/YDR091C/YDR361C/YDR381W/YDR395W/YDR424C/YER006W/YER036C/YER110C/YER131W/YFR002W/YGL099W/YGL123W/YGL135W/YGL189C/YGL247W/YGR081C/YGR128C/YGR214W/YGR245C/YGR285C/YHR088W/YHR170W/YIR026C/YJL140W/YJR042W/YJR123W/YKL009W/YKL130C/YKL143W/YKL205W/YKR082W/YKR094C/YLL034C/YLR018C/YLR048W/YLR106C/YLR264W/YML103C/YMR125W/YMR235C/YNL209W/YNL227C/YOL04…	58
GO:0051236	establishment of RNA localization	58/1130	165/5367	1.52807e-05	0.000599855	0.000567835	YAL059W/YBL051C/YBR034C/YBR111W-A/YCL011C/YDL229W/YDR002W/YDR091C/YDR361C/YDR381W/YDR395W/YDR424C/YER006W/YER036C/YER110C/YER131W/YFR002W/YGL099W/YGL123W/YGL135W/YGL189C/YGL247W/YGR081C/YGR128C/YGR214W/YGR245C/YGR285C/YHR088W/YHR170W/YIR026C/YJL140W/YJR042W/YJR123W/YKL009W/YKL130C/YKL143W/YKL205W/YKR082W/YKR094C/YLL034C/YLR018C/YLR048W/YLR106C/YLR264W/YML103C/YMR125W/YMR235C/YNL209W/YNL227C/YOL04…	58
GO:1901617	organic hydroxy compound biosynthetic process	33/1130	78/5367	1.59988e-05	0.000613773	0.00058101	YAL061W/YDL168W/YDL193W/YDR062W/YDR173C/YER044C/YGL001C/YGL012W/YGR060W/YGR175C/YHR007C/YHR042W/YHR072W/YHR190W/YIL049W/YJL153C/YJL167W/YKL150W/YLR134W/YML126C/YMR015C/YMR095C/YMR202W/YMR208W/YMR303C/YNL111C/YNL280C/YNR043W/YOR095C/YOR237W/YPL028W/YPL117C/YPL201C	33
GO:0050657	nucleic acid transport	58/1130	166/5367	1.8796e-05	0.000705061	0.000667425	YAL059W/YBL051C/YBR034C/YBR111W-A/YCL011C/YDL229W/YDR002W/YDR091C/YDR361C/YDR381W/YDR395W/YDR424C/YER006W/YER036C/YER110C/YER131W/YFR002W/YGL099W/YGL123W/YGL135W/YGL189C/YGL247W/YGR081C/YGR128C/YGR214W/YGR245C/YGR285C/YHR088W/YHR170W/YIR026C/YJL140W/YJR042W/YJR123W/YKL009W/YKL130C/YKL143W/YKL205W/YKR082W/YKR094C/YLL034C/YLR018C/YLR048W/YLR106C/YLR264W/YML103C/YMR125W/YMR235C/YNL209W/YNL227C/YOL04…	58
GO:0006403	RNA localization	64/1130	189/5367	2.19871e-05	0.000806832	0.000763763	YAL059W/YBL051C/YBR034C/YBR111W-A/YCL011C/YDL229W/YDR002W/YDR091C/YDR361C/YDR381W/YDR395W/YDR424C/YER006W/YER036C/YER110C/YER131W/YFR002W/YGL099W/YGL123W/YGL135W/YGL171W/YGL189C/YGL247W/YGR081C/YGR128C/YGR214W/YGR245C/YGR285C/YHR088W/YHR170W/YIL138C/YIR026C/YJL050W/YJL140W/YJR042W/YJR123W/YKL009W/YKL130C/YKL143W/YKL205W/YKR082W/YKR094C/YLL034C/YLR018C/YLR048W/YLR106C/YLR264W/YML010W/YML103C/YMR12…	64
GO:0002183	cytoplasmic translational initiation	16/1130	28/5367	3.08179e-05	0.00110682	0.00104774	YBR079C/YER025W/YFL023W/YGR162W/YJL138C/YKR059W/YLR192C/YMR146C/YMR260C/YMR309C/YNL175C/YNL244C/YOR361C/YPL237W/YPR041W/YPR163C	16
GO:0006413	translational initiation	28/1130	64/5367	3.34402e-05	0.00117598	0.00111321	YEL034W/YBR079C/YDL177C/YDR091C/YDR211W/YDR283C/YER025W/YFL023W/YGR054W/YGR083C/YGR162W/YJL138C/YJL140W/YKR059W/YLR192C/YMR146C/YMR260C/YMR282C/YMR309C/YNL175C/YNL244C/YOR276W/YOR361C/YPL118W/YPL237W/YPR041W/YPR129W/YPR163C	28
GO:0046165	alcohol biosynthetic process	27/1130	61/5367	3.58097e-05	0.00123361	0.00116776	YAL061W/YDL168W/YDL193W/YDR062W/YDR173C/YER044C/YGL001C/YGL012W/YGR060W/YGR175C/YHR007C/YHR042W/YHR072W/YHR190W/YIL049W/YJL153C/YJL167W/YKL150W/YLR134W/YML126C/YMR015C/YMR202W/YMR208W/YMR303C/YNL280C/YPL028W/YPL201C	27
GO:0008202	steroid metabolic process	24/1130	52/5367	4.20345e-05	0.00141908	0.00134333	YER044C/YGL001C/YGL012W/YGR060W/YGR175C/YGR177C/YHR007C/YHR042W/YHR072W/YHR190W/YIR007W/YJL167W/YKL150W/YLR242C/YML126C/YMR015C/YMR202W/YMR208W/YNL111C/YNL280C/YNR043W/YOR237W/YPL028W/YPL117C	24
GO:0090502	RNA phosphodiester bond hydrolysis, endonucleolytic	36/1130	93/5367	6.73824e-05	0.00223023	0.00211118	YBL004W/YCL059C/YCR057C/YDL060W/YDL148C/YDL153C/YDR500C/YER082C/YER127W/YGL078C/YGL171W/YGL246C/YGR030C/YGR214W/YHR021C/YJL109C/YJL136C/YJL177W/YJR002W/YKL099C/YKL180W/YKR079C/YLR048W/YML093W/YMR024W/YMR229C/YMR285C/YNL001W/YNL308C/YOL077C/YOR048C/YOR294W/YPL217C/YPR112C/YOR310C/YPR170W-B	36
GO:0016125	sterol metabolic process	23/1130	51/5367	9.46985e-05	0.00307406	0.00290997	YER044C/YGL001C/YGL012W/YGR060W/YGR175C/YGR177C/YHR007C/YHR042W/YHR072W/YHR190W/YJL167W/YKL150W/YLR242C/YML126C/YMR015C/YMR202W/YMR208W/YNL111C/YNL280C/YNR043W/YOR237W/YPL028W/YPL117C	23
GO:0008204	ergosterol metabolic process	17/1130	33/5367	0.000102549	0.00314732	0.00297932	YER044C/YGL001C/YGL012W/YGR060W/YGR175C/YHR007C/YHR042W/YHR072W/YHR190W/YJL167W/YKL150W/YML126C/YMR015C/YMR202W/YMR208W/YNL280C/YPL028W	17
GO:0016128	phytosteroid metabolic process	17/1130	33/5367	0.000102549	0.00314732	0.00297932	YER044C/YGL001C/YGL012W/YGR060W/YGR175C/YHR007C/YHR042W/YHR072W/YHR190W/YJL167W/YKL150W/YML126C/YMR015C/YMR202W/YMR208W/YNL280C/YPL028W	17
GO:0044107	cellular alcohol metabolic process	17/1130	33/5367	0.000102549	0.00314732	0.00297932	YER044C/YGL001C/YGL012W/YGR060W/YGR175C/YHR007C/YHR042W/YHR072W/YHR190W/YJL167W/YKL150W/YML126C/YMR015C/YMR202W/YMR208W/YNL280C/YPL028W	17
GO:0009161	ribonucleoside monophosphate metabolic process	19/1130	39/5367	0.000107399	0.00323731	0.0030645	YDR226W/YDR236C/YDR441C/YDR454C/YHL011C/YJL130C/YJR133W/YKL216W/YLR420W/YLR432W/YML022W/YML035C/YML056C/YMR217W/YNL141W/YNL220W/YNR012W/YOL061W/YPR062W	19
GO:0001732	formation of cytoplasmic translation initiation complex	8/1130	10/5367	0.000112947	0.00334481	0.00316626	YBR079C/YLR192C/YMR146C/YMR260C/YMR309C/YOR361C/YPL237W/YPR041W	8
GO:0090501	RNA phosphodiester bond hydrolysis	50/1130	147/5367	0.000152506	0.00443845	0.00420152	YAL021C/YBL004W/YCL059C/YCR057C/YDL060W/YDL148C/YDL153C/YDL208W/YDR228C/YDR280W/YDR500C/YER082C/YER127W/YGL078C/YGL171W/YGL246C/YGR030C/YGR214W/YHR021C/YHR052W/YHR072W-A/YJL050W/YJL109C/YJL136C/YJL177W/YJR002W/YKL099C/YKL180W/YKR079C/YLR048W/YLR059C/YML093W/YMR024W/YMR061W/YMR229C/YMR285C/YNL001W/YNL002C/YNL308C/YNR024W/YOL077C/YOL123W/YOR001W/YOR048C/YOR294W/YPL217C/YPR072W/YPR112C/YOR310C/YPR17…	50
GO:0031503	protein-containing complex localization	53/1130	160/5367	0.000210938	0.00603498	0.00571283	YAL059W/YBL051C/YBR034C/YBR111W-A/YCL011C/YDL229W/YDR091C/YDR361C/YDR381W/YDR395W/YER006W/YER018C/YER036C/YER131W/YFL007W/YFR002W/YGL099W/YGL123W/YGL135W/YGL189C/YGR081C/YGR128C/YGR214W/YGR245C/YGR285C/YHR088W/YHR170W/YIR026C/YJL140W/YJR042W/YJR123W/YKL009W/YKL143W/YKL205W/YKR082W/YKR094C/YLL034C/YLR048W/YLR106C/YLR264W/YML103C/YMR235C/YNL189W/YNL209W/YNL227C/YOL040C/YOR046C/YOR293W/YOR294W/YPL09…	53
GO:0000447	endonucleolytic cleavage in ITS1 to separate SSU-rRNA from 5.8S rRNA and LSU-rRNA from tricistronic rRNA transcript (SSU-rRNA, 5.8S rRNA, LSU-rRNA)	20/1130	44/5367	0.000236018	0.00663998	0.00628554	YBL004W/YCL059C/YCR057C/YDL148C/YDL153C/YER082C/YER127W/YGL171W/YGR214W/YJL109C/YJL136C/YJR002W/YKL099C/YLR048W/YML093W/YMR229C/YNL308C/YOR294W/YPR112C/YOR310C	20
GO:0008299	isoprenoid biosynthetic process	11/1130	18/5367	0.000251148	0.0069498	0.00657882	YDL193W/YHR072W/YHR190W/YIL049W/YJL167W/YML126C/YMR208W/YNR041C/YNR043W/YOR311C/YPL117C	11
GO:0009156	ribonucleoside monophosphate biosynthetic process	17/1130	36/5367	0.000395693	0.0107731	0.010198	YDR236C/YDR441C/YHL011C/YJL130C/YJR133W/YKL216W/YLR420W/YLR432W/YML022W/YML035C/YML056C/YMR217W/YNL141W/YNL220W/YNR012W/YOL061W/YPR062W	17
GO:1901657	glycosyl compound metabolic process	18/1130	40/5367	0.000559514	0.0147572	0.0139694	YDR441C/YDR454C/YGL050W/YHL011C/YIR007W/YJR133W/YLR017W/YLR245C/YLR432W/YML005W/YML022W/YML056C/YMR217W/YNL129W/YNR012W/YOL061W/YPL207W/YPR062W	18
GO:1902652	secondary alcohol metabolic process	18/1130	40/5367	0.000559514	0.0147572	0.0139694	YAL061W/YER044C/YGL001C/YGL012W/YGR060W/YGR175C/YHR007C/YHR042W/YHR072W/YHR190W/YJL167W/YKL150W/YML126C/YMR015C/YMR202W/YMR208W/YNL280C/YPL028W	18
GO:0006448	regulation of translational elongation	10/1130	17/5367	0.000744478	0.0193335	0.0183015	YEL034W/YBL071W-A/YDR385W/YFR009W/YJR047C/YLR143W/YML014W/YMR116C/YOR133W/YPL052W	10
GO:0001731	formation of translation preinitiation complex	11/1130	20/5367	0.000871555	0.021958	0.0207859	YER025W/YFL023W/YGR162W/YJL138C/YKR059W/YMR260C/YNL175C/YNL244C/YPL237W/YPR041W/YPR163C	11
GO:0006720	isoprenoid metabolic process	11/1130	20/5367	0.000871555	0.021958	0.0207859	YDL193W/YHR072W/YHR190W/YIL049W/YJL167W/YML126C/YMR208W/YNR041C/YNR043W/YOR311C/YPL117C	11
GO:0006418	tRNA aminoacylation for protein translation	16/1130	35/5367	0.000913133	0.0226672	0.0214572	YDR023W/YBL076C/YDR037W/YDR341C/YFL022C/YGR264C/YHR020W/YIL078W/YKL194C/YLR060W/YNL247W/YOR168W/YPL097W/YPL104W/YPL160W/YPR033C	16
GO:0000055	ribosomal large subunit export from nucleus	15/1130	32/5367	0.000954047	0.0233396	0.0220937	YAL059W/YDR361C/YER006W/YFR002W/YGL135W/YGR245C/YHR088W/YHR170W/YIR026C/YJR042W/YKL009W/YKR094C/YLL034C/YNL227C/YOR294W	15
GO:0043414	macromolecule methylation	35/1130	101/5367	0.000990049	0.0238743	0.0225999	YBR034C/YBR061C/YBR111W-A/YBR175W/YBR258C/YBR261C/YCL054W/YDL112W/YDR120C/YDR165W/YDR198C/YDR410C/YDR465C/YGL050W/YGL192W/YGR001C/YHL039W/YIL064W/YIL096C/YIL110W/YKL018W/YLR418C/YLR449W/YML005W/YML014W/YMR023C/YNL024C/YNL030W/YNL061W/YNR004W/YOL124C/YOL145C/YOR021C/YPL138C/YPL266W	35
GO:1902626	assembly of large subunit precursor of preribosome	7/1130	10/5367	0.00118407	0.0281117	0.0266111	YDL031W/YFL002C/YGL031C/YKR081C/YNL061W/YPL093W/YPL211W	7
GO:0009124	nucleoside monophosphate biosynthetic process	17/1130	39/5367	0.00123239	0.0281117	0.0266111	YDR236C/YDR441C/YHL011C/YJL130C/YJR133W/YKL216W/YLR420W/YLR432W/YML022W/YML035C/YML056C/YMR217W/YNL141W/YNL220W/YNR012W/YOL061W/YPR062W	17
GO:0043038	amino acid activation	17/1130	39/5367	0.00123239	0.0281117	0.0266111	YDR023W/YBL076C/YDR037W/YDR341C/YFL022C/YGR102C/YGR264C/YHR020W/YIL078W/YKL194C/YLR060W/YNL247W/YOR168W/YPL097W/YPL104W/YPL160W/YPR033C	17
GO:0043039	tRNA aminoacylation	17/1130	39/5367	0.00123239	0.0281117	0.0266111	YDR023W/YBL076C/YDR037W/YDR341C/YFL022C/YGR102C/YGR264C/YHR020W/YIL078W/YKL194C/YLR060W/YNL247W/YOR168W/YPL097W/YPL104W/YPL160W/YPR033C	17
GO:0009123	nucleoside monophosphate metabolic process	20/1130	49/5367	0.001283	0.0288761	0.0273347	YBR242W/YDR226W/YDR236C/YDR441C/YDR454C/YHL011C/YJL130C/YJR133W/YKL216W/YLR420W/YLR432W/YML022W/YML035C/YML056C/YMR217W/YNL141W/YNL220W/YNR012W/YOL061W/YPR062W	20
GO:0000967	rRNA 5'-end processing	16/1130	36/5367	0.00132709	0.0294565	0.0278841	YBL004W/YCR057C/YDL148C/YDL153C/YER082C/YGL171W/YJL109C/YJR002W/YKL099C/YML093W/YMR229C/YNL002C/YOL077C/YPL217C/YPR112C/YOR310C	16
GO:0006407	rRNA export from nucleus	10/1130	18/5367	0.00136114	0.0294565	0.0278841	YER131W/YGL123W/YGL189C/YGR214W/YJR123W/YLR048W/YLR264W/YMR235C/YOL040C/YOR293W	10
GO:0051029	rRNA transport	10/1130	18/5367	0.00136114	0.0294565	0.0278841	YER131W/YGL123W/YGL189C/YGR214W/YJR123W/YLR048W/YLR264W/YMR235C/YOL040C/YOR293W	10
GO:0000480	endonucleolytic cleavage in 5'-ETS of tricistronic rRNA transcript (SSU-rRNA, 5.8S rRNA, LSU-rRNA)	15/1130	33/5367	0.00141334	0.0301989	0.0285869	YBL004W/YCR057C/YDL148C/YDL153C/YER082C/YER127W/YGL171W/YJL109C/YJR002W/YKL099C/YML093W/YMR229C/YPL217C/YPR112C/YOR310C	15
GO:0010628	positive regulation of gene expression	29/1130	81/5367	0.00147524	0.0309497	0.0292976	YEL034W/YBR120C/YBR185C/YBR189W/YDL069C/YDL177C/YDR091C/YDR282C/YDR385W/YER025W/YGL123W/YGR222W/YIL070C/YIL110W/YJL006C/YJL087C/YJL140W/YJR047C/YML112W/YMR219W/YNL001W/YNL137C/YNL255C/YNL330C/YNR032C-A/YOR133W/YPL081W/YER035W/YLR203C	29
GO:1901659	glycosyl compound biosynthetic process	11/1130	21/5367	0.00148514	0.0309497	0.0292976	YDR441C/YDR454C/YGL050W/YJR133W/YLR017W/YLR432W/YML005W/YML022W/YML056C/YMR217W/YPL207W	11
GO:0097064	ncRNA export from nucleus	15/1130	35/5367	0.00289268	0.0595469	0.0563682	YER131W/YGL123W/YGL189C/YGR128C/YGR214W/YJR123W/YKL205W/YKR082W/YLR048W/YLR264W/YMR235C/YOL040C/YOR046C/YOR293W/YPR080W	15
GO:0009451	RNA modification	36/1130	111/5367	0.0031601	0.0642681	0.0608375	YBL071W-A/YBR061C/YCL017C/YCL054W/YDL112W/YDL208W/YDR120C/YDR165W/YDR267C/YGL050W/YGL192W/YGL232W/YGL243W/YGR024C/YGR200C/YHR052W/YHR072W-A/YIL008W/YIL096C/YJL035C/YKR028W/YLR175W/YLR384C/YML005W/YML014W/YMR023C/YNL061W/YNL132W/YNR004W/YOL124C/YOR243C/YOR251C/YPL086C/YPL207W/YPL266W/YPR062W	36
GO:0042451	purine nucleoside biosynthetic process	8/1130	14/5367	0.00333767	0.0662823	0.0627441	YDR441C/YDR454C/YJR133W/YLR017W/YLR432W/YML022W/YML056C/YMR217W	8
GO:0046129	purine ribonucleoside biosynthetic process	8/1130	14/5367	0.00333767	0.0662823	0.0627441	YDR441C/YDR454C/YJR133W/YLR017W/YLR432W/YML022W/YML056C/YMR217W	8
GO:0006415	translational termination	12/1130	26/5367	0.00360428	0.0707445	0.0669682	YEL034W/YBR143C/YDL229W/YDR091C/YER049W/YJR047C/YLR075W/YLR249W/YNL209W/YOR046C/YPL226W/YLR281C	12
GO:0009126	purine nucleoside monophosphate metabolic process	11/1130	23/5367	0.0037539	0.0720066	0.0681629	YDR226W/YDR441C/YDR454C/YJR133W/YLR432W/YML022W/YML035C/YML056C/YMR217W/YNL141W/YNL220W	11
GO:0009167	purine ribonucleoside monophosphate metabolic process	11/1130	23/5367	0.0037539	0.0720066	0.0681629	YDR226W/YDR441C/YDR454C/YJR133W/YLR432W/YML022W/YML035C/YML056C/YMR217W/YNL141W/YNL220W	11
GO:0006399	tRNA metabolic process	51/1130	171/5367	0.00380574	0.0721808	0.0683278	YDR023W/YBL071W-A/YBL076C/YBR061C/YCL017C/YDL051W/YDL112W/YDL219W/YDR037W/YDR120C/YDR165W/YDR267C/YDR341C/YER112W/YFL022C/YGL050W/YGL232W/YGL243W/YGR024C/YGR030C/YGR102C/YGR200C/YGR262C/YGR264C/YHR020W/YIL008W/YIL078W/YJL035C/YJL087C/YKL194C/YKR028W/YKR079C/YLR060W/YLR384C/YML005W/YML014W/YMR023C/YNL132W/YNL247W/YNR004W/YOL124C/YOR168W/YOR243C/YOR251C/YPL086C/YPL097W/YPL104W/YPL160W/YPL207W/YPR03…	51
GO:0002097	tRNA wobble base modification	14/1130	33/5367	0.00442908	0.0830698	0.0786355	YBL071W-A/YCL017C/YDR267C/YGL243W/YGR200C/YIL008W/YJL035C/YKR028W/YLR384C/YML014W/YMR023C/YOR251C/YPL086C/YPR062W	14
GO:0034471	ncRNA 5'-end processing	17/1130	44/5367	0.00569213	0.105586	0.0999497	YBL004W/YCR057C/YDL148C/YDL153C/YER082C/YGL171W/YGR024C/YJL109C/YJR002W/YKL099C/YML093W/YMR229C/YNL002C/YOL077C/YPL217C/YPR112C/YOR310C	17
GO:0046112	nucleobase biosynthetic process	10/1130	21/5367	0.00590612	0.108359	0.102575	YBL039C/YDR441C/YJL130C/YJR109C/YKL216W/YLR420W/YML022W/YML035C/YNL141W/YOR303W	10
GO:0000472	endonucleolytic cleavage to generate mature 5'-end of SSU-rRNA from (SSU-rRNA, 5.8S rRNA, LSU-rRNA)	14/1130	34/5367	0.00609842	0.108359	0.102575	YBL004W/YCR057C/YDL148C/YDL153C/YER082C/YGL171W/YJL109C/YJR002W/YKL099C/YML093W/YMR229C/YPL217C/YPR112C/YOR310C	14
GO:0070590	spore wall biogenesis	14/1130	34/5367	0.00609842	0.108359	0.102575	YLR342W/YDL029W/YDL239C/YDR260C/YDR403W/YDR523C/YFL039C/YIL120W/YIR026C/YJL038C/YMR148W/YOL132W/YOR242C/YLR343W	14
GO:0070591	ascospore wall biogenesis	14/1130	34/5367	0.00609842	0.108359	0.102575	YLR342W/YDL029W/YDL239C/YDR260C/YDR403W/YDR523C/YFL039C/YIL120W/YIR026C/YJL038C/YMR148W/YOL132W/YOR242C/YLR343W	14
GO:1901615	organic hydroxy compound metabolic process	41/1130	135/5367	0.00636791	0.111969	0.105992	YAL061W/YDL168W/YDL178W/YDL193W/YDR062W/YDR173C/YER044C/YGL001C/YGL012W/YGL084C/YGR060W/YGR175C/YGR177C/YHR007C/YHR042W/YHR072W/YHR190W/YIL049W/YJL153C/YJL167W/YKL150W/YLR134W/YLR242C/YML054C/YML126C/YMR015C/YMR095C/YMR202W/YMR208W/YMR303C/YMR318C/YNL111C/YNL280C/YNR043W/YOL032W/YOR095C/YOR237W/YOR245C/YPL028W/YPL117C/YPL201C	41
GO:0000966	RNA 5'-end processing	17/1130	45/5367	0.00739376	0.128667	0.121798	YBL004W/YCR057C/YDL148C/YDL153C/YER082C/YGL171W/YGR024C/YJL109C/YJR002W/YKL099C/YML093W/YMR229C/YNL002C/YOL077C/YPL217C/YPR112C/YOR310C	17
GO:0009116	nucleoside metabolic process	14/1130	35/5367	0.00823558	0.137798	0.130442	YDR441C/YDR454C/YHL011C/YJR133W/YLR017W/YLR245C/YLR432W/YML022W/YML056C/YMR217W/YNL129W/YNR012W/YOL061W/YPR062W	14
GO:0006074	(1->3)-beta-D-glucan metabolic process	6/1130	10/5367	0.008245	0.137798	0.130442	YLR342W/YDR420W/YMR307W/YOL030W/YOL132W/YLR343W	6
GO:0006075	(1->3)-beta-D-glucan biosynthetic process	6/1130	10/5367	0.008245	0.137798	0.130442	YLR342W/YDR420W/YMR307W/YOL030W/YOL132W/YLR343W	6
GO:0043101	purine-containing compound salvage	6/1130	10/5367	0.008245	0.137798	0.130442	YDR441C/YJR133W/YLR017W/YML022W/YML035C/YNL141W	6
GO:0006400	tRNA modification	26/1130	79/5367	0.00909329	0.150485	0.142452	YBL071W-A/YBR061C/YCL017C/YDL112W/YDR120C/YDR165W/YDR267C/YGL050W/YGL232W/YGL243W/YGR024C/YGR200C/YIL008W/YJL035C/YKR028W/YLR384C/YML005W/YML014W/YMR023C/YNL132W/YOL124C/YOR243C/YOR251C/YPL086C/YPL207W/YPR062W	26
GO:0042455	ribonucleoside biosynthetic process	8/1130	16/5367	0.00956016	0.156675	0.148312	YDR441C/YDR454C/YJR133W/YLR017W/YLR432W/YML022W/YML056C/YMR217W	8
GO:0030476	ascospore wall assembly	13/1130	33/5367	0.0124007	0.198472	0.187878	YDL029W/YDL239C/YDR260C/YDR403W/YDR523C/YFL039C/YIL120W/YIR026C/YJL038C/YMR148W/YOL132W/YOR242C/YLR343W	13
GO:0042244	spore wall assembly	13/1130	33/5367	0.0124007	0.198472	0.187878	YDL029W/YDL239C/YDR260C/YDR403W/YDR523C/YFL039C/YIL120W/YIR026C/YJL038C/YMR148W/YOL132W/YOR242C/YLR343W	13
GO:0032259	methylation	36/1130	120/5367	0.0124633	0.198472	0.187878	YBR034C/YBR061C/YBR111W-A/YBR175W/YBR258C/YBR261C/YCL054W/YDL112W/YDR120C/YDR165W/YDR198C/YDR410C/YDR465C/YER091C/YGL050W/YGL192W/YGR001C/YHL039W/YIL064W/YIL096C/YIL110W/YKL018W/YLR418C/YLR449W/YML005W/YML014W/YMR023C/YNL024C/YNL030W/YNL061W/YNR004W/YOL124C/YOL145C/YOR021C/YPL138C/YPL266W	36
GO:0009119	ribonucleoside metabolic process	10/1130	23/5367	0.0127142	0.198719	0.188111	YDR441C/YDR454C/YJR133W/YLR017W/YLR245C/YLR432W/YML022W/YML056C/YMR217W/YPR062W	10
GO:0045943	positive regulation of transcription by RNA polymerase I	10/1130	23/5367	0.0127142	0.198719	0.188111	YDR324C/YGR128C/YJL006C/YJL109C/YKL078W/YLR418C/YML010W/YML112W/YOL145C/YPL126W	10
GO:0009127	purine nucleoside monophosphate biosynthetic process	9/1130	20/5367	0.0138425	0.206715	0.19568	YDR441C/YJR133W/YLR432W/YML022W/YML035C/YML056C/YMR217W/YNL141W/YNL220W	9
GO:0009168	purine ribonucleoside monophosphate biosynthetic process	9/1130	20/5367	0.0138425	0.206715	0.19568	YDR441C/YJR133W/YLR432W/YML022W/YML035C/YML056C/YMR217W/YNL141W/YNL220W	9
GO:0009272	fungal-type cell wall biogenesis	23/1130	70/5367	0.0139566	0.206715	0.19568	YLR342W/YDL029W/YDL239C/YDR099W/YDR260C/YDR403W/YDR523C/YEL004W/YEL058W/YFL039C/YGL027C/YGR229C/YIL119C/YIL120W/YIR026C/YJL038C/YKL104C/YMR148W/YMR307W/YOL030W/YOL132W/YOR242C/YLR343W	23
GO:0006066	alcohol metabolic process	31/1130	101/5367	0.0139826	0.206715	0.19568	YAL061W/YDL168W/YDL193W/YDR062W/YDR173C/YER044C/YGL001C/YGL012W/YGL084C/YGR060W/YGR175C/YHR007C/YHR042W/YHR072W/YHR190W/YIL049W/YJL153C/YJL167W/YKL150W/YLR134W/YML126C/YMR015C/YMR202W/YMR208W/YMR303C/YMR318C/YNL280C/YOL032W/YOR245C/YPL028W/YPL201C	31
GO:0009163	nucleoside biosynthetic process	8/1130	17/5367	0.0147803	0.206715	0.19568	YDR441C/YDR454C/YJR133W/YLR017W/YLR432W/YML022W/YML056C/YMR217W	8
GO:0062125	regulation of mitochondrial gene expression	8/1130	17/5367	0.0147803	0.206715	0.19568	YBR120C/YBR185C/YDL069C/YDR282C/YGR222W/YIL070C/YJL062W-A/YLR203C	8
GO:0070129	regulation of mitochondrial translation	8/1130	17/5367	0.0147803	0.206715	0.19568	YBR120C/YBR185C/YDL069C/YDR282C/YGR222W/YIL070C/YJL062W-A/YLR203C	8
GO:0006479	protein methylation	20/1130	59/5367	0.014782	0.206715	0.19568	YBR034C/YBR111W-A/YBR175W/YBR258C/YBR261C/YDR198C/YDR410C/YDR465C/YGR001C/YHL039W/YIL064W/YIL110W/YKL018W/YLR418C/YLR449W/YNL024C/YNL030W/YOL145C/YOR021C/YPL138C	20
GO:0008213	protein alkylation	20/1130	59/5367	0.014782	0.206715	0.19568	YBR034C/YBR111W-A/YBR175W/YBR258C/YBR261C/YDR198C/YDR410C/YDR465C/YGR001C/YHL039W/YIL064W/YIL110W/YKL018W/YLR418C/YLR449W/YNL024C/YNL030W/YOL145C/YOR021C/YPL138C	20
GO:0019856	pyrimidine nucleobase biosynthetic process	6/1130	11/5367	0.0149403	0.206715	0.19568	YBL039C/YJL130C/YJR109C/YKL216W/YLR420W/YOR303W	6
GO:0051278	fungal-type cell wall polysaccharide biosynthetic process	6/1130	11/5367	0.0149403	0.206715	0.19568	YLR342W/YGL027C/YMR307W/YOL030W/YOL132W/YLR343W	6
GO:0070879	fungal-type cell wall beta-glucan metabolic process	6/1130	11/5367	0.0149403	0.206715	0.19568	YLR342W/YGL027C/YMR307W/YOL030W/YOL132W/YLR343W	6
GO:0070880	fungal-type cell wall beta-glucan biosynthetic process	6/1130	11/5367	0.0149403	0.206715	0.19568	YLR342W/YGL027C/YMR307W/YOL030W/YOL132W/YLR343W	6
GO:0071966	fungal-type cell wall polysaccharide metabolic process	6/1130	11/5367	0.0149403	0.206715	0.19568	YLR342W/YGL027C/YMR307W/YOL030W/YOL132W/YLR343W	6
GO:0071940	fungal-type cell wall assembly	13/1130	34/5367	0.0163021	0.223723	0.21178	YDL029W/YDL239C/YDR260C/YDR403W/YDR523C/YFL039C/YIL120W/YIR026C/YJL038C/YMR148W/YOL132W/YOR242C/YLR343W	13
GO:0006356	regulation of transcription by RNA polymerase I	13/1130	35/5367	0.0210686	0.282979	0.267874	YDR324C/YGR128C/YIL035C/YJL006C/YJL109C/YKL078W/YLR418C/YML010W/YML112W/YNL330C/YOL145C/YOR039W/YPL126W	13
GO:0070726	cell wall assembly	13/1130	35/5367	0.0210686	0.282979	0.267874	YDL029W/YDL239C/YDR260C/YDR403W/YDR523C/YFL039C/YIL120W/YIR026C/YJL038C/YMR148W/YOL132W/YOR242C/YLR343W	13
GO:0002098	tRNA wobble uridine modification	11/1130	28/5367	0.021245	0.282979	0.267874	YBL071W-A/YCL017C/YDR267C/YGR200C/YIL008W/YKR028W/YLR384C/YML014W/YMR023C/YOR251C/YPL086C	11
GO:0009304	tRNA transcription	8/1130	18/5367	0.0217934	0.282979	0.267874	YJL011C/YNL113W/YNL151C/YOR116C/YOR207C/YOR210W/YPR110C/YPR187W	8
GO:0018208	peptidyl-proline modification	8/1130	18/5367	0.0217934	0.282979	0.267874	YBR261C/YDR304C/YER049W/YJR032W/YLR449W/YML074C/YNR028W/YDR155C	8
GO:0042797	tRNA transcription by RNA polymerase III	8/1130	18/5367	0.0217934	0.282979	0.267874	YJL011C/YNL113W/YNL151C/YOR116C/YOR207C/YOR210W/YPR110C/YPR187W	8
GO:0046128	purine ribonucleoside metabolic process	8/1130	18/5367	0.0217934	0.282979	0.267874	YDR441C/YDR454C/YJR133W/YLR017W/YLR432W/YML022W/YML056C/YMR217W	8
GO:0006360	transcription by RNA polymerase I	22/1130	69/5367	0.0227886	0.292316	0.276712	YDR324C/YGR128C/YIL035C/YJL006C/YJL109C/YJL148W/YKL078W/YLR418C/YML010W/YML112W/YNL113W/YNL248C/YNL330C/YOL145C/YOR039W/YOR210W/YOR340C/YOR341W/YPL126W/YPR010C/YPR110C/YPR187W	22
GO:0034249	negative regulation of cellular amide metabolic process	14/1130	39/5367	0.0231793	0.292316	0.276712	YDL224C/YDR328C/YDR496C/YIL133C/YJL062W-A/YKL204W/YLR350W/YMR116C/YOR150W/YOR276W/YPL052W/YPR041W/YPR072W/YPR129W	14
GO:0006206	pyrimidine nucleobase metabolic process	7/1130	15/5367	0.0235515	0.292316	0.276712	YBL039C/YJL130C/YJR109C/YKL216W/YLR420W/YPR062W/YOR303W	7
GO:0009218	pyrimidine ribonucleotide metabolic process	7/1130	15/5367	0.0235515	0.292316	0.276712	YBL039C/YJL130C/YJR109C/YKL216W/YLR420W/YNR012W/YPR062W	7
GO:0009220	pyrimidine ribonucleotide biosynthetic process	7/1130	15/5367	0.0235515	0.292316	0.276712	YBL039C/YJL130C/YJR109C/YKL216W/YLR420W/YNR012W/YPR062W	7
GO:0070131	positive regulation of mitochondrial translation	7/1130	15/5367	0.0235515	0.292316	0.276712	YBR120C/YBR185C/YDL069C/YDR282C/YGR222W/YIL070C/YLR203C	7
GO:0006885	regulation of pH	12/1130	32/5367	0.0242457	0.298735	0.282789	YDL185W/YDR328C/YEL027W/YGR020C/YGR142W/YHR026W/YHR039C-A/YHR060W/YKL119C/YOR332W/YPL036W/YPL234C	12
GO:0009112	nucleobase metabolic process	13/1130	36/5367	0.0268026	0.327846	0.310345	YBL039C/YDL106C/YDR441C/YJL130C/YJR109C/YJR133W/YKL216W/YLR420W/YML022W/YML035C/YNL141W/YPR062W/YOR303W	13
GO:0006446	regulation of translational initiation	11/1130	29/5367	0.0278938	0.338739	0.320657	YEL034W/YDL177C/YDR211W/YDR283C/YGR083C/YGR162W/YJL138C/YJL140W/YKR059W/YPR041W/YPR129W	11
GO:0001510	RNA methylation	15/1130	44/5367	0.0307571	0.367708	0.34808	YBR061C/YCL054W/YDL112W/YDR120C/YDR165W/YGL050W/YGL192W/YIL096C/YML005W/YML014W/YMR023C/YNL061W/YNR004W/YOL124C/YPL266W	15
GO:0042278	purine nucleoside metabolic process	8/1130	19/5367	0.0308622	0.367708	0.34808	YDR441C/YDR454C/YJR133W/YLR017W/YLR432W/YML022W/YML056C/YMR217W	8
GO:0032270	positive regulation of cellular protein metabolic process	41/1130	148/5367	0.0309328	0.367708	0.34808	YEL034W/YBR120C/YBR185C/YBR189W/YDL069C/YDL081C/YDL126C/YDL130W/YDL177C/YDL190C/YDR091C/YDR282C/YDR382W/YDR385W/YER025W/YER133W/YFL007W/YGL123W/YGR222W/YIL070C/YIL073C/YIL110W/YJL006C/YJL087C/YJL140W/YJR047C/YKR017C/YLR418C/YML112W/YMR116C/YNL001W/YNL137C/YNL255C/YOL039W/YOL145C/YOR026W/YOR133W/YOR242C/YPL081W/YER035W/YLR203C	41
GO:0071852	fungal-type cell wall organization or biogenesis	52/1130	195/5367	0.033343	0.391166	0.370285	YLR433C/YLR342W/YBR038W/YDL029W/YDL239C/YDR077W/YDR099W/YDR144C/YDR260C/YDR403W/YDR420W/YDR523C/YEL004W/YEL040W/YEL058W/YER033C/YFL039C/YGL027C/YGR189C/YGR197C/YGR229C/YGR282C/YHL011C/YHR181W/YIL119C/YIL120W/YIR026C/YJL038C/YJL158C/YKL096W/YKL104C/YKL164C/YLR110C/YLR194C/YLR390W-A/YLR413W/YMR148W/YMR307W/YNL066W/YNL090W/YNL313C/YNL322C/YOL030W/YOL061W/YOL078W/YOL109W/YOL132W/YOR010C/YOR242C/YOR24…	52
GO:0051656	establishment of organelle localization	36/1130	128/5367	0.0333944	0.391166	0.370285	YAL059W/YCR086W/YDL029W/YDL229W/YDR080W/YDR091C/YDR361C/YDR424C/YEL013W/YER006W/YER036C/YFR002W/YGL099W/YGL135W/YGR081C/YGR245C/YGR285C/YHR088W/YHR115C/YHR170W/YIR026C/YJR042W/YKL009W/YKL143W/YKR094C/YLL034C/YLL049W/YLR106C/YLR148W/YMR235C/YNL116W/YNL209W/YNL227C/YOR294W/YPL093W/YPL269W	36
GO:0017148	negative regulation of translation	13/1130	37/5367	0.0336013	0.391166	0.370285	YDL224C/YDR328C/YDR496C/YIL133C/YJL062W-A/YKL204W/YMR116C/YOR150W/YOR276W/YPL052W/YPR041W/YPR072W/YPR129W	13
GO:0018022	peptidyl-lysine methylation	14/1130	41/5367	0.0357252	0.411124	0.389178	YBR111W-A/YBR175W/YBR258C/YDR198C/YGR001C/YHL039W/YIL064W/YKL018W/YLR418C/YLR449W/YNL024C/YNL030W/YOL145C/YPL138C	14
GO:0006606	protein import into nucleus	20/1130	64/5367	0.0358028	0.411124	0.389178	YBR109C/YDL063C/YDR002W/YDR395W/YER009W/YER110C/YFL007W/YFR002W/YGL016W/YJR042W/YJR072C/YJR132W/YKR048C/YKR082W/YLR018C/YML103C/YMR185W/YMR235C/YNL189W/YOL032W	20
GO:0031125	rRNA 3'-end processing	9/1130	23/5367	0.0368307	0.420069	0.397646	YDL060W/YDR280W/YGR214W/YJL050W/YJL136C/YLR048W/YLR059C/YNR024W/YOR001W	9
GO:0034406	cell wall beta-glucan metabolic process	6/1130	13/5367	0.0377757	0.424038	0.401403	YLR342W/YGL027C/YMR307W/YOL030W/YOL132W/YLR343W	6
GO:0034410	cell wall beta-glucan biosynthetic process	6/1130	13/5367	0.0377757	0.424038	0.401403	YLR342W/YGL027C/YMR307W/YOL030W/YOL132W/YLR343W	6
GO:0051247	positive regulation of protein metabolic process	41/1130	150/5367	0.0379323	0.424038	0.401403	YEL034W/YBR120C/YBR185C/YBR189W/YDL069C/YDL081C/YDL126C/YDL130W/YDL177C/YDL190C/YDR091C/YDR282C/YDR382W/YDR385W/YER025W/YER133W/YFL007W/YGL123W/YGR222W/YIL070C/YIL073C/YIL110W/YJL006C/YJL087C/YJL140W/YJR047C/YKR017C/YLR418C/YML112W/YMR116C/YNL001W/YNL137C/YNL255C/YOL039W/YOL145C/YOR026W/YOR133W/YOR242C/YPL081W/YER035W/YLR203C	41
GO:0006222	UMP biosynthetic process	5/1130	10/5367	0.0401265	0.428693	0.40581	YJL130C/YKL216W/YLR420W/YNR012W/YPR062W	5
GO:0006621	protein retention in ER lumen	5/1130	10/5367	0.0401265	0.428693	0.40581	YAL007C/YAR002C-A/YBL040C/YCL001W/YOR016C	5
GO:0009173	pyrimidine ribonucleoside monophosphate metabolic process	5/1130	10/5367	0.0401265	0.428693	0.40581	YJL130C/YKL216W/YLR420W/YNR012W/YPR062W	5
GO:0009174	pyrimidine ribonucleoside monophosphate biosynthetic process	5/1130	10/5367	0.0401265	0.428693	0.40581	YJL130C/YKL216W/YLR420W/YNR012W/YPR062W	5
GO:0040031	snRNA modification	5/1130	10/5367	0.0401265	0.428693	0.40581	YDL208W/YHR052W/YHR072W-A/YLR175W/YOR243C	5
GO:0046049	UMP metabolic process	5/1130	10/5367	0.0401265	0.428693	0.40581	YJL130C/YKL216W/YLR420W/YNR012W/YPR062W	5
GO:1901068	guanosine-containing compound metabolic process	5/1130	10/5367	0.0401265	0.428693	0.40581	YDR454C/YJR133W/YLR432W/YML056C/YMR217W	5
GO:0042546	cell wall biogenesis	28/1130	97/5367	0.041233	0.433669	0.41052	YLR342W/YBR205W/YDL029W/YDL055C/YDL239C/YDR099W/YDR260C/YDR403W/YDR523C/YEL004W/YEL036C/YEL058W/YFL039C/YGL027C/YGR229C/YIL119C/YIL120W/YIR026C/YJL038C/YJL139C/YKL104C/YKR061W/YMR148W/YMR307W/YOL030W/YOL132W/YOR242C/YLR343W	28
GO:0007035	vacuolar acidification	10/1130	27/5367	0.0416199	0.433669	0.41052	YDL185W/YDR328C/YEL027W/YGR020C/YHR026W/YHR039C-A/YHR060W/YKL119C/YOR332W/YPL234C	10
GO:0045851	pH reduction	10/1130	27/5367	0.0416199	0.433669	0.41052	YDL185W/YDR328C/YEL027W/YGR020C/YHR026W/YHR039C-A/YHR060W/YKL119C/YOR332W/YPL234C	10
GO:0051452	intracellular pH reduction	10/1130	27/5367	0.0416199	0.433669	0.41052	YDL185W/YDR328C/YEL027W/YGR020C/YHR026W/YHR039C-A/YHR060W/YKL119C/YOR332W/YPL234C	10
GO:0006220	pyrimidine nucleotide metabolic process	8/1130	20/5367	0.0422087	0.434441	0.411251	YBL039C/YJL130C/YJR109C/YKL216W/YLR014C/YLR420W/YNR012W/YPR062W	8
GO:0006221	pyrimidine nucleotide biosynthetic process	8/1130	20/5367	0.0422087	0.434441	0.411251	YBL039C/YJL130C/YJR109C/YKL216W/YLR014C/YLR420W/YNR012W/YPR062W	8
GO:0030641	regulation of cellular pH	11/1130	31/5367	0.0454231	0.459127	0.434618	YDL185W/YDR328C/YEL027W/YGR020C/YHR026W/YHR039C-A/YHR060W/YKL119C/YOR332W/YPL036W/YPL234C	11
GO:0043094	cellular metabolic compound salvage	11/1130	31/5367	0.0454231	0.459127	0.434618	YDR441C/YEL038W/YGL202W/YJR133W/YLR017W/YLR245C/YML022W/YML035C/YNL141W/YNR012W/YPR062W	11
GO:0051453	regulation of intracellular pH	11/1130	31/5367	0.0454231	0.459127	0.434618	YDL185W/YDR328C/YEL027W/YGR020C/YHR026W/YHR039C-A/YHR060W/YKL119C/YOR332W/YPL036W/YPL234C	11
GO:0031505	fungal-type cell wall organization	44/1130	165/5367	0.0474391	0.47665	0.451206	YLR433C/YBR038W/YDL029W/YDL239C/YDR077W/YDR144C/YDR260C/YDR403W/YDR420W/YDR523C/YEL040W/YER033C/YFL039C/YGR189C/YGR197C/YGR282C/YHL011C/YHR181W/YIL120W/YIR026C/YJL038C/YJL158C/YKL096W/YKL164C/YLR110C/YLR194C/YLR390W-A/YLR413W/YMR148W/YMR307W/YNL066W/YNL090W/YNL313C/YNL322C/YOL030W/YOL061W/YOL078W/YOL109W/YOL132W/YOR010C/YOR242C/YOR247W/YLR343W/YOR009W	44
GO:0030488	tRNA methylation	9/1130	24/5367	0.0482653	0.480733	0.455072	YBR061C/YDL112W/YDR120C/YDR165W/YGL050W/YML005W/YML014W/YMR023C/YOL124C	9
GO:0071025	RNA surveillance	12/1130	35/5367	0.0484151	0.480733	0.455072	YBL051C/YBR111W-A/YCL011C/YDR280W/YGL246C/YGR271C-A/YJL050W/YNL001W/YNR024W/YOR001W/YOR048C/YPR112C	12

## Sheet: S5D_ski2_slamseq
name	ski2_N_t0_r1_S7.ratio	ski2_N_t0_r2_S8.ratio	ski2_N_t0_r3_S9.ratio	ski2_P_t0_r1_S10.ratio	ski2_P_t0_r2_S11.ratio	ski2_P_t0_r3_S12.ratio	cluGroup	ski2_first_T0	ski2_second_T0	ski2_second_T0 / ski2_first_T0
YPRWdelta16-THI22	0.623984	0.657143	0.659193	0.613065	0.477612	0.494781	Genes Not Changed	0.646773	0.528486	0.817112
YPR199C	0.395397	0.392523	0.338192	0.324074	0.299401	0.287812	Genes Not Changed	0.375371	0.303762	0.809232
YPR198W	0.345025	0.343396	0.242353	0.304534	0.224615	0.228127	Genes Not Changed	0.310258	0.252425	0.813598
YPR196W;YPRWtau4	0.640394	0.625571	0.554545	0.584158	0.482456	0.55	Genes Not Changed	0.606837	0.538872	0.888001
YPR195C	0.288889	0.367647	0.358974	0.206522	0.275	0.278689	Genes Not Changed	0.338503	0.253403	0.748599
YPR194C	0.474359	0.255319	0.171429	0.388889	0.21875	0.111111	Genes Not Changed	0.300369	0.239583	0.79763
YPR190C	0.41629	0.400787	0.348156	0.381548	0.307456	0.299758	Genes Not Changed	0.388411	0.329587	0.848553
YPR189W	0.464841	0.449813	0.4	0.407164	0.333192	0.315473	Genes Not Changed	0.438218	0.351943	0.803123
YPR188C	0.266761	0.251128	0.220507	0.199244	0.18018	0.158171	Genes Not Changed	0.246132	0.179199	0.728058
YPR187W	0.233062	0.230954	0.168467	0.171986	0.150498	0.15014	Genes Not Changed	0.210828	0.157541	0.747249
YPR186C	0.659498	0.582301	0.539924	0.57489	0.477419	0.445392	Genes Not Changed	0.593908	0.499234	0.840592
YPR185W	0.461538	0.451895	0.359788	0.364706	0.319018	0.225962	Genes Not Changed	0.424407	0.303229	0.714475
YPR183W	0.355932	0.343085	0.220126	0.317647	0.159686	0.222222	Genes Not Changed	0.306381	0.233185	0.761095
YPR182W	0.367407	0.313699	0.324074	0.300181	0.232422	0.16458	Genes Not Changed	0.33506	0.232394	0.693589
YPR181C	0.326847	0.283198	0.25904	0.253288	0.185143	0.196133	Genes Not Changed	0.289695	0.211521	0.730151
YPR180W	0.376437	0.402145	0.324159	0.316643	0.273088	0.239923	Genes Not Changed	0.36758	0.276552	0.752357
YPR179C	0.580078	0.551724	0.483092	0.535809	0.400862	0.36747	Genes Not Changed	0.538298	0.434714	0.807571
YPR178W	0.62181	0.524345	0.518672	0.436482	0.415808	0.370927	Genes Not Changed	0.554942	0.407739	0.734741
YPR176C	0.466785	0.452432	0.402036	0.403927	0.347869	0.325529	Genes Not Changed	0.440418	0.359108	0.815381
YPR174C	0.693346	0.642478	0.592941	0.633377	0.469314	0.503487	Genes Not Changed	0.642922	0.535393	0.832749
YPR173C	0.395385	0.386969	0.33001	0.321543	0.268319	0.254699	Genes Not Changed	0.370788	0.28152	0.759249
YPR171W	0.519174	0.495798	0.338164	0.41195	0.388889	0.348276	Genes Not Changed	0.451046	0.383038	0.849223
YPR168W	0.808824	0.769231	0.602941	0.659091	0.539216	0.528	Genes Not Changed	0.726998	0.575436	0.791522
YPR167C	0.4783	0.429677	0.367742	0.412969	0.321357	0.297496	Genes Not Changed	0.42524	0.343941	0.808816
YPR166C	0.402367	0.46466	0.410256	0.314721	0.26087	0.360465	Genes Not Changed	0.425761	0.312018	0.732849
YPR165W	0.187068	0.180495	0.168262	0.141222	0.11978	0.12444	Genes Not Changed	0.178608	0.128481	0.719343
YPR164W	0.569941	0.540254	0.481982	0.479345	0.406	0.372489	Genes Not Changed	0.530726	0.419278	0.790009
YPR162C	0.594286	0.495763	0.496183	0.534091	0.423077	0.452261	Genes Not Changed	0.528744	0.46981	0.888539
YPR160W;YPR160W-A	0.371041	0.292857	0.247423	0.0829694	0.0896552	0.133462	Genes Not Changed	0.303774	0.102029	0.335872
YPR159W	0.458632	0.416589	0.339309	0.377561	0.271627	0.28554	Genes Not Changed	0.404843	0.311576	0.769621
YPR158W	0.782854	0.755945	0.731092	0.765372	0.678657	0.668454	Genes Not Changed	0.756631	0.704161	0.930654
YPR157W	0.685714	0.592391	0.489796	0.688172	0.571429	0.54878	Genes Not Changed	0.589301	0.602794	1.0229
YPR156C	0.677536	0.639319	0.530414	0.682875	0.554245	0.534091	Genes Not Changed	0.615756	0.590404	0.958827
YPR155C	0.606796	0.590851	0.579251	0.525912	0.46087	0.480974	Genes Not Changed	0.592299	0.489252	0.826021
YPR154W	0.372549	0.386905	0.409639	0.31405	0.302817	0.314286	Genes Not Changed	0.389697	0.310384	0.796474
YPR153W	0.765957	0.646154	0.676471	0.553846	0.47541	0.493671	Genes Not Changed	0.696194	0.507642	0.729168
YPR152C	0.553535	0.549912	0.568889	0.538813	0.405844	0.414634	Genes Not Changed	0.557446	0.453097	0.812809
YPR150W	0.375	0.555556	0.2	0.333333	0	0.25	Genes Not Changed	0.376852	0.194444	0.515971
YPR149W	0.550685	0.527154	0.439177	0.458667	0.451477	0.382703	Genes Not Changed	0.505672	0.430949	0.85223
YPR148C	0.234971	0.250757	0.243352	0.203791	0.179327	0.166172	Genes Not Changed	0.243027	0.183097	0.753402
YPR146C;YPR147C	0.326023	0.300867	0.252585	0.255849	0.217	0.202093	Genes Not Changed	0.293158	0.224981	0.767438
YPR145C-A	0.384615	0.32	0.478261	0.2	0.194444	0.433333	Genes Not Changed	0.394292	0.275926	0.699801
YPR141C	0.636	0.6	0.631336	0.570652	0.411067	0.451149	Genes Not Changed	0.622445	0.477623	0.767333
YPR139C	0.464407	0.448571	0.385662	0.394832	0.337491	0.338923	Genes Not Changed	0.43288	0.357082	0.824897
YPR138C	0.503083	0.488196	0.475973	0.460772	0.402895	0.350109	Genes Not Changed	0.489084	0.404592	0.827245
YPR137W	0.63285	0.571671	0.572317	0.550918	0.433923	0.444444	Genes Not Changed	0.592279	0.476429	0.804398
YPR135W	0.408357	0.416026	0.390306	0.344966	0.293217	0.302594	Genes Not Changed	0.404897	0.313592	0.7745
YPR133W-A	0.321449	0.301993	0.276526	0.28169	0.206843	0.245796	Genes Not Changed	0.299989	0.244776	0.81595
YPR133C	0.36931	0.360885	0.310506	0.327325	0.252042	0.246794	Genes Not Changed	0.3469	0.275387	0.79385
YPR130C-NAT3	0.463158	0.431433	0.371429	0.38343	0.3125	0.32037	Genes Not Changed	0.422006	0.338767	0.802752
YPR129W	0.355872	0.284698	0.234528	0.215517	0.242754	0.168103	Genes Not Changed	0.291699	0.208791	0.715777
YPR128C	0.383594	0.353461	0.301858	0.311699	0.234822	0.197333	Genes Not Changed	0.346304	0.247952	0.715994
YPR127W	0.336788	0.248908	0.23166	0.222222	0.223602	0.190476	Genes Not Changed	0.272452	0.2121	0.778487
YPR124W	0.557557	0.531221	0.480385	0.518494	0.371815	0.399105	Genes Not Changed	0.523054	0.429805	0.821721
YPR122W	0.607073	0.560764	0.516279	0.476684	0.482085	0.398287	Genes Not Changed	0.561372	0.452352	0.805797
YPR119W	0.723923	0.667927	0.587734	0.664157	0.548323	0.490566	Genes Not Changed	0.659861	0.567682	0.860305
YPR116W;YPR117W	0.547694	0.55832	0.50234	0.458421	0.390029	0.38845	Genes Not Changed	0.536118	0.4123	0.769047
YPR115W	0.420371	0.432149	0.380802	0.302106	0.256776	0.257793	Genes Not Changed	0.411107	0.272225	0.662175
YPR114W	0.433692	0.383333	0.36	0.313364	0.32287	0.231884	Genes Not Changed	0.392342	0.289373	0.737553
YPR113W	0.326284	0.325347	0.270497	0.30062	0.253805	0.242762	Genes Not Changed	0.307376	0.265729	0.864508
YPR111W	0.797665	0.661818	0.628272	0.633466	0.511013	0.527881	Genes Not Changed	0.695919	0.557453	0.801033
YPR108W	0.318087	0.303628	0.246424	0.258842	0.217951	0.20168	Genes Not Changed	0.28938	0.226158	0.781525
YPR107C	0.605517	0.618993	0.555556	0.560732	0.435223	0.458167	Genes Not Changed	0.593355	0.484707	0.816892
YPR106W	0.738739	0.689655	0.636364	0.637681	0.428571	0.494737	Genes Not Changed	0.688253	0.52033	0.756016
YPR105C	0.446068	0.502614	0.441333	0.407574	0.323766	0.295723	Genes Not Changed	0.463339	0.342355	0.738886
YPR104C	0.603788	0.573871	0.5	0.536256	0.424539	0.392593	Genes Not Changed	0.55922	0.451129	0.806712
YPR103W	0.225285	0.226761	0.190204	0.176081	0.153417	0.151274	Genes Not Changed	0.214083	0.160257	0.748576
YPR101W	0.619603	0.613288	0.564792	0.522785	0.478049	0.42439	Genes Not Changed	0.599228	0.475075	0.792811
YPR100W	0.315987	0.308075	0.291603	0.233144	0.188723	0.229442	Genes Not Changed	0.305222	0.217103	0.711295
YPR095C;YPR096C	0.524533	0.511719	0.5	0.45122	0.340391	0.371681	Genes Not Changed	0.512084	0.387764	0.757227
YPR094W	0.502045	0.45325	0.375635	0.39726	0.325146	0.313243	Genes Not Changed	0.443643	0.345216	0.77814
YPR093C	0.59116	0.552083	0.508065	0.513011	0.383648	0.421053	Genes Not Changed	0.550436	0.439237	0.79798
YPR089W	0.468613	0.428847	0.382736	0.420155	0.362894	0.306769	Genes Not Changed	0.426732	0.363273	0.85129
YPR086W	0.260154	0.240416	0.229497	0.202346	0.165232	0.162155	Genes Not Changed	0.243356	0.176577	0.725594
YPR085C	0.630435	0.578049	0.47619	0.531008	0.487889	0.4175	Genes Not Changed	0.561558	0.478799	0.852626
YPR084W	0.671053	0.650206	0.674074	0.584699	0.459459	0.52356	Genes Not Changed	0.665111	0.522573	0.785693
YPR083W	0.748515	0.706865	0.713004	0.726695	0.579114	0.600939	Genes Not Changed	0.722795	0.635583	0.879341
YPR082C	0.37069	0.341912	0.268868	0.293785	0.275	0.316832	Genes Not Changed	0.327156	0.295206	0.902338
YPR081C	0.456554	0.419185	0.280112	0.300567	0.211302	0.287946	Genes Not Changed	0.385284	0.266605	0.691971
YPR073C	0.242921	0.203543	0.163324	0.200709	0.15282	0.134181	Genes Not Changed	0.203262	0.16257	0.799804
YPR072W	0.406645	0.384331	0.349231	0.370516	0.289191	0.274903	Genes Not Changed	0.380069	0.311537	0.819685
YPR071W	0.620253	0.580508	0.480315	0.527027	0.325581	0.48	Genes Not Changed	0.560359	0.444203	0.792711
YPR070W	0.720952	0.667647	0.672854	0.647249	0.573633	0.552778	Genes Not Changed	0.687151	0.59122	0.860393
YPR068C	0.625	0.593301	0.685714	0.578947	0.5	0.428571	Genes Not Changed	0.634672	0.502506	0.791758
YPR066W	0.596257	0.424658	0.353333	0.550459	0.292398	0.322981	Genes Not Changed	0.458083	0.388613	0.848346
YPR065W	0.649573	0.592857	0.589286	0.538462	0.507937	0.462366	Genes Not Changed	0.610572	0.502921	0.823689
YPR063C	0.280977	0.255352	0.165919	0.232877	0.130879	0.150424	Genes Not Changed	0.234083	0.171393	0.732191
YPR062W	0.168541	0.152424	0.128397	0.145889	0.102662	0.103727	Genes Not Changed	0.149787	0.117426	0.78395
YPR061C	0.716049	0.689655	0.76	0.692308	0.536585	0.575	Genes Not Changed	0.721902	0.601298	0.832936
YPR057W	0.647059	0.569482	0.472527	0.598616	0.444444	0.429508	Genes Not Changed	0.563023	0.490856	0.871823
YPR056W	0.547395	0.529052	0.469821	0.479198	0.36852	0.352298	Genes Not Changed	0.515422	0.400005	0.776072
YPR055W	0.58597	0.569021	0.587591	0.548611	0.430044	0.430988	Genes Not Changed	0.580861	0.469881	0.80894
YPR053C	0.632911	0.635514	0.536842	0.704225	0.602564	0.547945	Genes Not Changed	0.601756	0.618245	1.0274
YPR051W	0.297187	0.280331	0.243561	0.224131	0.200651	0.190792	Genes Not Changed	0.273693	0.205191	0.749713
YPR049C	0.50821	0.522088	0.501425	0.435484	0.399371	0.398414	Genes Not Changed	0.510574	0.41109	0.805152
YPR046W	0.639553	0.638554	0.534783	0.589286	0.417073	0.502408	Genes Not Changed	0.604297	0.502922	0.832244
YPR039W;YPR040W	0.647727	0.547368	0.516129	0.596774	0.438596	0.383562	Genes Not Changed	0.570408	0.472977	0.829191
YPR037C	0.183658	0.154592	0.171651	0.156552	0.13712	0.117289	Genes Not Changed	0.169967	0.136987	0.805964
YPR036W-A	0.889336	0.800759	0.758364	0.844875	0.667553	0.654639	Genes Not Changed	0.816153	0.722356	0.885074
YPR036W	0.227669	0.220434	0.190541	0.18408	0.142642	0.137946	Genes Not Changed	0.212881	0.154889	0.727586
YPR035W	0.279169	0.288353	0.244848	0.260829	0.237344	0.247153	Genes Not Changed	0.27079	0.248442	0.917469
YPR032W	0.521795	0.530512	0.459459	0.460472	0.37594	0.327785	Genes Not Changed	0.503922	0.388065	0.77009
YPR031W	0.547809	0.508224	0.450151	0.510129	0.395833	0.374294	Genes Not Changed	0.502061	0.426752	0.85
YPR030W	0.880952	0.675676	0.416667	0.352941	0.538462	0.333333	Genes Not Changed	0.657765	0.408245	0.620655
YPR029C	0.429224	0.437953	0.379775	0.351568	0.286726	0.328863	Genes Not Changed	0.415651	0.322386	0.775617
YPR028W	0.189469	0.17445	0.146352	0.144668	0.140811	0.122168	Genes Not Changed	0.17009	0.135882	0.798884
YPR025C	0.544843	0.510125	0.443836	0.452883	0.388679	0.412833	Genes Not Changed	0.499601	0.418132	0.836931
YPR024W	0.509237	0.465744	0.436574	0.434805	0.337274	0.345946	Genes Not Changed	0.470518	0.372675	0.792052
YPR022C	0.678511	0.594356	0.523466	0.608802	0.501355	0.474836	Genes Not Changed	0.598778	0.528331	0.882349
YPR021C	0.498521	0.506803	0.457055	0.420523	0.338061	0.317518	Genes Not Changed	0.48746	0.358701	0.735858
YPR020W	0.378049	0.394595	0.275862	0.28673	0.241117	0.211845	Genes Not Changed	0.349502	0.246564	0.705472
YPR019W	0.462543	0.428994	0.374372	0.373984	0.288153	0.290947	Genes Not Changed	0.42197	0.317694	0.752884
YPR018W	0.48433	0.429379	0.5	0.462838	0.394089	0.39404	Genes Not Changed	0.471236	0.416989	0.884882
YPR017C	0.384848	0.354511	0.284182	0.295681	0.264642	0.239057	Genes Not Changed	0.341181	0.26646	0.780995
YPR015C	0.425	0.357143	0.411765	0.306122	0.222222	0.322581	Genes Not Changed	0.397969	0.283642	0.712723
YPR013C	0.468531	0.390244	0.453488	0.456311	0.444444	0.282258	Genes Not Changed	0.437421	0.394338	0.901506
YPR011C	0.477124	0.399096	0.305556	0.306636	0.24	0.248598	Genes Not Changed	0.393925	0.265078	0.672914
YPR009W	0.552898	0.547445	0.453427	0.408141	0.329801	0.356256	Genes Not Changed	0.517923	0.364733	0.704221
YPR008W	0.687	0.593611	0.571084	0.583445	0.492659	0.481314	Genes Not Changed	0.617232	0.519139	0.841076
YPR007C	0.625	0.5	0.166667	0.269231	0.4375	0.454545	Genes Not Changed	0.430556	0.387092	0.899053
YPR004C	0.452039	0.430653	0.361244	0.401292	0.293173	0.269111	Genes Not Changed	0.414645	0.321192	0.774618
YPL274W	0.609379	0.555187	0.537181	0.527468	0.421405	0.430341	Genes Not Changed	0.567249	0.459738	0.810469
YPL272C	0.613158	0.587349	0.712871	0.565359	0.475676	0.520325	Genes Not Changed	0.637793	0.520453	0.816023
YPL269W	0.671053	0.6	0.568966	0.60479	0.568182	0.456311	Genes Not Changed	0.613339	0.543094	0.885471
YPL268W	0.741835	0.68299	0.648649	0.647163	0.515152	0.527822	Genes Not Changed	0.691158	0.563379	0.815123
YPL267W	0.617801	0.718391	0.616279	0.627907	0.566667	0.53211	Genes Not Changed	0.650824	0.575561	0.884358
YPL265W	0.670412	0.648286	0.58006	0.609419	0.488405	0.508649	Genes Not Changed	0.63292	0.535491	0.846065
YPL264C	0.323625	0.326425	0.244604	0.197324	0.233918	0.200692	Genes Not Changed	0.298218	0.210645	0.706345
YPL262W	0.135716	0.155662	0.114885	0.119088	0.10639	0.0973265	Genes Not Changed	0.135421	0.107602	0.794572
YPL260W	0.601373	0.568442	0.519525	0.547945	0.430345	0.464225	Genes Not Changed	0.563113	0.480838	0.853893
YPL259C	0.567273	0.547917	0.528902	0.4919	0.402724	0.417891	Genes Not Changed	0.54803	0.437505	0.798322
THI21;YPLCdelta1	0.509259	0.48954	0.472	0.502513	0.419118	0.398844	Genes Not Changed	0.490266	0.440158	0.897794
YPL256C	0.595588	0.632302	0.611111	0.562016	0.418103	0.4	Genes Not Changed	0.613001	0.46004	0.750472
YPL255W	0.622535	0.573209	0.591549	0.603604	0.470899	0.465909	Genes Not Changed	0.595764	0.513471	0.861869
YPL254W	0.671683	0.647681	0.607023	0.584862	0.529153	0.469471	Genes Not Changed	0.642129	0.527829	0.821998
YPL253C	0.753247	0.669065	0.656489	0.687179	0.510067	0.504348	Genes Not Changed	0.692933	0.567198	0.818546
YPL252C	0.569697	0.549669	0.409091	0.487013	0.385827	0.424242	Genes Not Changed	0.509486	0.432361	0.848622
YPL250C	0.791667	0.688288	0.764858	0.681395	0.6633	0.60767	Genes Not Changed	0.748271	0.650788	0.869723
YPL249C	0.379447	0.357143	0.27381	0.251701	0.216216	0.248175	Genes Not Changed	0.3368	0.238697	0.708722
YPL247C	0.5625	0.512077	0.47541	0.409396	0.388889	0.308333	Genes Not Changed	0.516662	0.368873	0.713953
YPL246C	0.395652	0.343866	0.244224	0.34106	0.236686	0.210682	Genes Not Changed	0.327914	0.262809	0.801458
YPL242C	0.627024	0.578278	0.543872	0.544781	0.417165	0.417116	Genes Not Changed	0.583058	0.459687	0.788407
YPL241C	0.254054	0.278571	0.207373	0.176734	0.214286	0.177829	Genes Not Changed	0.246666	0.189616	0.768716
YPL240C	0.704837	0.634813	0.632029	0.661161	0.483126	0.476388	Genes Not Changed	0.657227	0.540225	0.821977
YPL239W	0.420207	0.405449	0.351481	0.373591	0.305584	0.280268	Genes Not Changed	0.392379	0.319814	0.815065
YPL237W	0.207781	0.21303	0.179568	0.207655	0.159244	0.144677	Genes Not Changed	0.200126	0.170525	0.852087
YPL236C	0.748538	0.692661	0.622642	0.683274	0.515837	0.571429	Genes Not Changed	0.687947	0.59018	0.857886
YPL234C	0.177428	0.15917	0.112923	0.135083	0.106639	0.103653	Genes Not Changed	0.14984	0.115125	0.76832
YPL233W	0.511029	0.41206	0.441667	0.447537	0.355114	0.353712	Genes Not Changed	0.454919	0.385454	0.847304
YPL232W	0.433184	0.40518	0.380032	0.405476	0.315556	0.30112	Genes Not Changed	0.406132	0.340717	0.838932
YPL231W	0.16625	0.160601	0.142981	0.143611	0.134779	0.132402	Genes Not Changed	0.156611	0.136931	0.87434
YPL230W	0.413793	0.517857	0.583333	0.181818	0.4375	0.30303	Genes Not Changed	0.504995	0.307449	0.608817
YPL228W	0.601408	0.581989	0.552778	0.487805	0.491991	0.426667	Genes Not Changed	0.578725	0.468821	0.810092
YPL225W	0.177569	0.178284	0.153132	0.145475	0.129042	0.125521	Genes Not Changed	0.169661	0.133346	0.785954
YPL224C	0.519731	0.494763	0.419669	0.399333	0.356745	0.323665	Genes Not Changed	0.478054	0.359914	0.752873
YPL221W	0.63494	0.569422	0.537473	0.541106	0.395265	0.448371	Genes Not Changed	0.580612	0.461581	0.794991
YPL219W	0.657534	0.666667	0.478632	0.614173	0.43609	0.435714	Genes Not Changed	0.600944	0.495326	0.824246
YPL216W	0.665188	0.59243	0.589744	0.518121	0.455696	0.452752	Genes Not Changed	0.615787	0.475523	0.77222
YPL215W	0.69574	0.628253	0.622222	0.66482	0.544669	0.451429	Genes Not Changed	0.648738	0.553639	0.853409
YPL214C	0.539673	0.529968	0.438825	0.435696	0.372318	0.360354	Genes Not Changed	0.502822	0.389456	0.774539
YPL213W	0.674121	0.637518	0.557185	0.557252	0.460137	0.487365	Genes Not Changed	0.622941	0.501584	0.805187
YPL209C	0.704478	0.707895	0.664336	0.611307	0.47	0.458333	Genes Not Changed	0.692236	0.513214	0.741385
YPL207W	0.254018	0.228137	0.194045	0.225935	0.206872	0.192264	Genes Not Changed	0.2254	0.208357	0.924387
YPL204W	0.566214	0.579773	0.52231	0.494783	0.411413	0.4	Genes Not Changed	0.556099	0.435399	0.782952
YPL203W	0.640796	0.619258	0.459069	0.489185	0.345912	0.368897	Genes Not Changed	0.573041	0.401331	0.700353
YPL202C	0.691479	0.662681	0.621585	0.639951	0.516996	0.51608	Genes Not Changed	0.658582	0.557676	0.846783
YPL199C	0.170247	0.150228	0.11368	0.115806	0.104114	0.0909091	Genes Not Changed	0.144718	0.10361	0.715942
YPL195W	0.254453	0.265854	0.235728	0.222319	0.199637	0.182997	Genes Not Changed	0.252012	0.201651	0.800166
YPL194W	0.56213	0.485149	0.462963	0.388158	0.369565	0.331288	Genes Not Changed	0.503414	0.363004	0.721084
YPL193W	0.478992	0.411128	0.475285	0.431414	0.289329	0.292223	Genes Not Changed	0.455135	0.337655	0.741879
YPL190C	0.438499	0.358947	0.30314	0.394247	0.248299	0.246603	Genes Not Changed	0.366862	0.296383	0.807887
YPL186C	0.468085	0.319588	0.361446	0.241935	0.254386	0.276423	Genes Not Changed	0.38304	0.257581	0.672467
YPL184C	0.31029	0.320428	0.278391	0.261714	0.221353	0.221118	Genes Not Changed	0.303036	0.234728	0.774588
YPL183W-A	0.44	0.375566	0.389313	0.356546	0.317269	0.289086	Genes Not Changed	0.401626	0.320967	0.799168
YPL181W	0.475226	0.431199	0.385	0.410889	0.317172	0.316916	Genes Not Changed	0.430475	0.348326	0.809166
YPL180W	0.529231	0.537681	0.521127	0.468421	0.4	0.425414	Genes Not Changed	0.529346	0.431278	0.814738
YPL179W	0.479685	0.468882	0.445431	0.429818	0.311962	0.325911	Genes Not Changed	0.464666	0.355897	0.765919
YPL178W	0.504854	0.480726	0.375691	0.432217	0.343032	0.345109	Genes Not Changed	0.453757	0.373453	0.823024
YPL176C	0.510388	0.48973	0.438438	0.455779	0.35941	0.32723	Genes Not Changed	0.479519	0.380806	0.794142
YPL175W	0.691304	0.690608	0.548936	0.559211	0.519084	0.508511	Genes Not Changed	0.643616	0.528935	0.821818
YPL174C	0.610677	0.594622	0.651466	0.550775	0.506383	0.475138	Genes Not Changed	0.618921	0.510765	0.82525
YPL172C	0.664987	0.638478	0.555556	0.598291	0.549488	0.48067	Genes Not Changed	0.619674	0.542816	0.875971
YPL171C	0.611326	0.535714	0.518634	0.454839	0.373259	0.440415	Genes Not Changed	0.555224	0.422837	0.761561
YPL170W	0.430116	0.401356	0.332781	0.328649	0.309434	0.26849	Genes Not Changed	0.388084	0.302191	0.778673
YPL168W	0.622798	0.622332	0.57783	0.561271	0.46461	0.490587	Genes Not Changed	0.607653	0.505489	0.831871
YPL167C	0.678194	0.660434	0.607143	0.618938	0.484429	0.503767	Genes Not Changed	0.64859	0.535711	0.825963
YPL163C	0.303371	0.299569	0.298805	0.260054	0.298387	0.238482	Genes Not Changed	0.300582	0.265641	0.883757
YPL162C	0.711176	0.668311	0.560907	0.716346	0.508299	0.495251	Genes Not Changed	0.646798	0.573299	0.886365
YPL161C	0.624071	0.602757	0.586957	0.534364	0.443627	0.485317	Genes Not Changed	0.604595	0.48777	0.806771
YPL158C	0.793522	0.728571	0.670623	0.743284	0.655488	0.633257	Genes Not Changed	0.730906	0.677343	0.926717
YPL157W	0.491968	0.426598	0.386792	0.401835	0.344375	0.325626	Genes Not Changed	0.43512	0.357279	0.821105
YPL156C	0.620209	0.629758	0.536913	0.558219	0.515385	0.493617	Genes Not Changed	0.595627	0.522407	0.877071
YPL155C	0.668882	0.59501	0.528436	0.574909	0.481667	0.489209	Genes Not Changed	0.597442	0.515261	0.862445
YPL153C	0.67684	0.639965	0.603774	0.575092	0.518443	0.531295	Genes Not Changed	0.640193	0.54161	0.846011
YPL151C	0.57571	0.521622	0.515244	0.534221	0.368726	0.386139	Genes Not Changed	0.537525	0.429695	0.799395
YPL150W	0.59586	0.581611	0.534992	0.511723	0.452863	0.457386	Genes Not Changed	0.570821	0.473991	0.830367
YPL149W	0.610599	0.598385	0.625442	0.536709	0.461768	0.45258	Genes Not Changed	0.611475	0.483686	0.791014
YPL148C	0.654655	0.653061	0.623377	0.662698	0.492701	0.542416	Genes Not Changed	0.643698	0.565939	0.8792
YPL144W	0.376535	0.393996	0.357303	0.339877	0.276163	0.273736	Genes Not Changed	0.375945	0.296592	0.788925
YPL141C	0.71875	0.641425	0.542017	0.625	0.467181	0.520436	Genes Not Changed	0.634064	0.537539	0.847768
YPL139C	0.708861	0.553746	0.507874	0.52907	0.457143	0.395161	Genes Not Changed	0.59016	0.460458	0.780225
YPL138C	0.68705	0.613699	0.615385	0.58427	0.512941	0.51259	Genes Not Changed	0.638711	0.5366	0.84013
YPL137C	0.512297	0.470053	0.440257	0.363587	0.300059	0.274181	Genes Not Changed	0.474202	0.312609	0.659231
YPL135W	0.680324	0.628362	0.616732	0.597403	0.502129	0.511973	Genes Not Changed	0.641806	0.537168	0.836963
YPL133C	0.576769	0.52967	0.506024	0.487915	0.363958	0.386768	Genes Not Changed	0.537488	0.41288	0.768167
YPL132W	0.594737	0.577723	0.551724	0.493097	0.429688	0.430642	Genes Not Changed	0.574728	0.451142	0.784966
YPL129W	0.325275	0.292683	0.267742	0.267016	0.230446	0.220264	Genes Not Changed	0.295233	0.239242	0.810349
YPL128C	0.525368	0.478632	0.44795	0.424074	0.318275	0.318386	Genes Not Changed	0.483983	0.353578	0.730559
YPL127C	0.188963	0.212693	0.150613	0.134831	0.103672	0.112565	Genes Not Changed	0.18409	0.117023	0.635684
YPL125W	0.413462	0.419082	0.3861	0.39249	0.321077	0.31011	Genes Not Changed	0.406215	0.341226	0.840014
YPL124W	0.625874	0.598639	0.503937	0.553488	0.494118	0.479638	Genes Not Changed	0.57615	0.509081	0.883591
YPL120W	0.584	0.559271	0.491525	0.597938	0.386076	0.401914	Genes Not Changed	0.544932	0.461976	0.847768
YPL117C	0.277895	0.266647	0.234795	0.25324	0.199618	0.205966	Genes Not Changed	0.259779	0.219608	0.845366
YPL115C	0.603175	0.563729	0.467742	0.444236	0.408392	0.403241	Genes Not Changed	0.544882	0.418623	0.768282
YPL114W	0.754902	0.516949	0.625	0.644444	0.481481	0.490566	Genes Not Changed	0.632284	0.538831	0.852198
YPL112C	0.528409	0.550251	0.453704	0.445802	0.428829	0.404393	Genes Not Changed	0.510788	0.426341	0.834673
YPL111W	0.380851	0.417482	0.369173	0.328221	0.321636	0.283892	Genes Not Changed	0.389169	0.31125	0.799781
YPL108W;YPL107W	0.581238	0.548665	0.49467	0.521421	0.454183	0.377391	Genes Not Changed	0.541524	0.450999	0.832832
YPL105C	0.626639	0.578269	0.549428	0.54185	0.461048	0.46383	Genes Not Changed	0.584778	0.488909	0.836059
YPL104W	0.587826	0.531387	0.552846	0.496403	0.328125	0.454774	Genes Not Changed	0.557353	0.426434	0.765106
YPL103C	0.587183	0.533967	0.437309	0.552688	0.380184	0.399642	Genes Not Changed	0.519487	0.444171	0.85502
YPL100W	0.685353	0.633763	0.652381	0.564246	0.546075	0.506112	Genes Not Changed	0.657165	0.538811	0.819902
YPL098C	0.278206	0.286593	0.200644	0.239394	0.178571	0.197097	Genes Not Changed	0.255148	0.205021	0.803538
YPL096C-A	0.463158	0.386139	0.358025	0.43038	0.341463	0.31746	Genes Not Changed	0.40244	0.363101	0.902248
YPL095C	0.572464	0.454774	0.467626	0.525114	0.373832	0.361217	Genes Not Changed	0.498288	0.420054	0.842995
YPL089C	0.689796	0.648889	0.462963	0.611399	0.435583	0.425439	Genes Not Changed	0.600549	0.490807	0.817263
YPL088W	0.391156	0.356792	0.402516	0.377934	0.275949	0.306346	Genes Not Changed	0.383488	0.320076	0.834645
YPL085W	0.32025	0.313591	0.257396	0.276029	0.209581	0.181756	Genes Not Changed	0.297079	0.222455	0.748808
YPL084W	0.476955	0.499145	0.450135	0.408801	0.346749	0.32706	Genes Not Changed	0.475411	0.36087	0.759069
YPL083C	0.415525	0.421488	0.371795	0.395018	0.367003	0.302949	Genes Not Changed	0.402936	0.35499	0.881009
YPL082C	0.585435	0.554498	0.539224	0.510941	0.414804	0.390909	Genes Not Changed	0.559719	0.438885	0.784117
YPL077C	0.612022	0.562249	0.475248	0.532164	0.394231	0.41844	Genes Not Changed	0.549839	0.448278	0.815289
YPL076W	0.684211	0.505263	0.492754	0.362069	0.438596	0.464286	Genes Not Changed	0.560742	0.42165	0.75195
YPL075W	0.618383	0.585353	0.504459	0.565244	0.437391	0.450966	Genes Not Changed	0.569398	0.484534	0.850958
YPL074W	0.646318	0.609844	0.636535	0.588957	0.470588	0.495741	Genes Not Changed	0.630899	0.518429	0.82173
YPL072W	0.644737	0.616137	0.630769	0.590214	0.465863	0.502222	Genes Not Changed	0.630548	0.519433	0.823781
YPL071C	0.524164	0.441805	0.493506	0.52809	0.380952	0.352273	Genes Not Changed	0.486492	0.420438	0.864225
YPL069C	0.615169	0.662621	0.601942	0.545455	0.495238	0.480978	Genes Not Changed	0.626577	0.507224	0.809515
YPL067C	0.267943	0.274648	0.210191	0.16309	0.186364	0.164659	Genes Not Changed	0.250927	0.171371	0.68295
YPL066W	0.534483	0.559322	0.460784	0.465909	0.52	0.5	Genes Not Changed	0.518196	0.495303	0.955821
YPL065W	0.618497	0.609756	0.509259	0.525424	0.408333	0.273585	Genes Not Changed	0.579171	0.402447	0.694868
YPL064C	0.466561	0.432124	0.428051	0.414807	0.333333	0.349767	Genes Not Changed	0.442245	0.365969	0.827526
YPL061W	0.468462	0.453089	0.388611	0.428302	0.32368	0.332354	Genes Not Changed	0.436721	0.361446	0.827636
YPL059W	0.321899	0.317012	0.273123	0.255206	0.214042	0.200493	Genes Not Changed	0.304011	0.223247	0.734339
YPL057C	0.782374	0.733333	0.714286	0.700246	0.594427	0.571111	Genes Not Changed	0.743331	0.621928	0.836677
YPL056C	0.526316	0.428571	0.136364	0.294118	0	0.142857	Genes Not Changed	0.36375	0.145658	0.400435
YPL055C	0.605505	0.464789	0.541667	0.52439	0.444444	0.37	Genes Not Changed	0.53732	0.446278	0.830563
YPL053C	0.345299	0.326662	0.271595	0.274498	0.252351	0.217441	Genes Not Changed	0.314519	0.248097	0.788814
YPL052W	0.716194	0.651163	0.613208	0.665924	0.515663	0.512012	Genes Not Changed	0.660188	0.564533	0.855109
YPL051W	0.527831	0.466395	0.424528	0.387013	0.297806	0.331868	Genes Not Changed	0.472918	0.338896	0.716605
YPL050C	0.426571	0.377883	0.331429	0.330433	0.248755	0.251102	Genes Not Changed	0.378628	0.276764	0.730965
YPL049C	0.470803	0.410714	0.366162	0.339827	0.235426	0.314342	Genes Not Changed	0.415893	0.296532	0.713
YPL048W	0.110164	0.105656	0.0939436	0.0922836	0.0666467	0.0680353	Genes Not Changed	0.103255	0.0756552	0.732706
YPL047W	0.445043	0.374351	0.332759	0.357583	0.250569	0.273381	Genes Not Changed	0.384051	0.293845	0.765119
YPL046C	0.604317	0.532225	0.436123	0.415929	0.361775	0.412463	Genes Not Changed	0.524221	0.396722	0.756784
YPL045W	0.603684	0.572163	0.5312	0.521951	0.436419	0.435191	Genes Not Changed	0.569016	0.46452	0.816358
YPL042C	0.621663	0.601573	0.572761	0.587665	0.454918	0.456964	Genes Not Changed	0.598666	0.499849	0.834939
YPL041C	0.475	0.435897	0.329949	0.405797	0.365759	0.281369	Genes Not Changed	0.413616	0.350975	0.848553
YPL040C	0.573529	0.491319	0.400901	0.470914	0.408451	0.421918	Genes Not Changed	0.488583	0.433761	0.887793
YPL039W;YPL038W-A	0.562777	0.48536	0.445455	0.488621	0.32316	0.391304	Genes Not Changed	0.497864	0.401028	0.805498
YPL038W	0.588115	0.530547	0.476965	0.474576	0.341053	0.364326	Genes Not Changed	0.531875	0.393318	0.739494
YPL036W	0.438462	0.377532	0.369004	0.308824	0.288235	0.300248	Genes Not Changed	0.394999	0.299102	0.757223
YPL034W	0.633867	0.558394	0.45283	0.59292	0.462733	0.392461	Genes Not Changed	0.548364	0.482705	0.880264
YPL030W	0.573604	0.579275	0.512456	0.522629	0.446134	0.403445	Genes Not Changed	0.555111	0.457403	0.823984
YPL029W	0.612549	0.577896	0.529851	0.546161	0.432911	0.460055	Genes Not Changed	0.573432	0.479709	0.836558
YPL025C	0.333333	0.289474	0.428571	0.586207	0.235294	0.241379	Genes Not Changed	0.350459	0.354293	1.01094
YPL024W	0.392283	0.322185	0.242588	0.265758	0.231707	0.237074	Genes Not Changed	0.319019	0.244847	0.7675
YPL023C	0.41045	0.419838	0.359836	0.349182	0.311271	0.282976	Genes Not Changed	0.396708	0.314476	0.792715
YPL022W	0.518397	0.490028	0.445161	0.450939	0.347382	0.364187	Genes Not Changed	0.484529	0.387503	0.799751
YPL020C	0.517197	0.518223	0.48	0.469314	0.360775	0.363504	Genes Not Changed	0.50514	0.397864	0.787631
YPL019C	0.274887	0.287426	0.249725	0.219812	0.194461	0.182792	Genes Not Changed	0.270679	0.199022	0.735267
YPL018W	0.630409	0.58392	0.552885	0.561644	0.428571	0.403109	Genes Not Changed	0.589071	0.464441	0.78843
YPL016W	0.583333	0.461197	0.442396	0.474359	0.342342	0.33123	Genes Not Changed	0.495642	0.382644	0.772016
YPL015C	0.419207	0.328626	0.345339	0.246465	0.201893	0.221311	Genes Not Changed	0.364391	0.223223	0.612592
YPL014W	0.612903	0.410256	0.423077	0.333333	0.351351	0.25	Genes Not Changed	0.482079	0.311562	0.646288
YPL013C	0.420846	0.369508	0.349435	0.344351	0.278358	0.280165	Genes Not Changed	0.379929	0.300958	0.792141
YPL011C	0.567	0.563419	0.581454	0.479484	0.416315	0.425703	Genes Not Changed	0.570624	0.440501	0.771963
YPL009C	0.37644	0.385542	0.339977	0.345471	0.256439	0.250405	Genes Not Changed	0.36732	0.284105	0.773454
YPL008W	0.625899	0.569558	0.537037	0.535024	0.467875	0.472379	Genes Not Changed	0.577498	0.491759	0.851534
YPL007C	0.58565	0.552857	0.468293	0.505308	0.404918	0.40185	Genes Not Changed	0.5356	0.437359	0.816577
YPL005W	0.681159	0.642045	0.662393	0.619247	0.575221	0.5	Genes Not Changed	0.661866	0.564823	0.853379
YPL002C	0.363254	0.351539	0.364621	0.288722	0.219158	0.273189	Genes Not Changed	0.359805	0.260356	0.723605
YPL001W	0.741758	0.701956	0.63789	0.622505	0.521298	0.52126	Genes Not Changed	0.693868	0.555021	0.799894
YOR386W	0.605735	0.609012	0.602564	0.454301	0.466403	0.422343	Genes Not Changed	0.60577	0.447683	0.73903
YOR385W	0.692446	0.72524	0.721992	0.676768	0.565079	0.557114	Genes Not Changed	0.713226	0.599654	0.840763
YOR384W	0.507444	0.453815	0.439655	0.427557	0.356354	0.394737	Genes Not Changed	0.466972	0.392882	0.841341
YOR383C	0.169014	0.265306	0.0625	0.0934066	0.0606061	0.166667	Genes Not Changed	0.165607	0.106893	0.645464
YOR382W	0.260256	0.307002	0.377049	0.180534	0.178117	0.247492	Genes Not Changed	0.314769	0.202047	0.641891
YOR381W	0.646115	0.641829	0.549153	0.517583	0.482895	0.525784	Genes Not Changed	0.612365	0.508754	0.830801
YOR379C	0.44586	0.472222	0.371429	0.3875	0.260355	0.288462	Genes Not Changed	0.429837	0.312106	0.726102
YOR378W	0.444444	0.473214	0.353846	0.375	0.205479	0.287234	Genes Not Changed	0.423835	0.289238	0.68243
YOR376W-A-ATF1	0.555313	0.570365	0.503472	0.465613	0.431	0.413994	Genes Not Changed	0.54305	0.436869	0.804473
YOR375C	0.145863	0.15041	0.140235	0.10649	0.0994267	0.100747	Genes Not Changed	0.145503	0.102221	0.702537
YOR373W	0.643735	0.607223	0.559585	0.602564	0.473154	0.47557	Genes Not Changed	0.603515	0.517096	0.856808
YOR372C	0.788889	0.743842	0.716981	0.738462	0.625	0.568345	Genes Not Changed	0.749904	0.643936	0.858691
YOR371C	0.680851	0.622797	0.567723	0.591803	0.431002	0.448105	Genes Not Changed	0.62379	0.490304	0.786007
YOR370C	0.602541	0.556425	0.504054	0.509533	0.407703	0.419656	Genes Not Changed	0.55434	0.445631	0.803894
YOR368W	0.543732	0.472727	0.427386	0.436817	0.38175	0.347469	Genes Not Changed	0.481282	0.388679	0.807592
YOR367W	0.519231	0.360515	0.321839	0.448649	0.342391	0.299435	Genes Not Changed	0.400528	0.363492	0.907531
YOR362C	0.331449	0.312721	0.252581	0.263964	0.211137	0.200704	Genes Not Changed	0.298917	0.225268	0.753615
YOR359W	0.544	0.654088	0.806452	0.59292	0.457143	0.535032	Genes Not Changed	0.66818	0.528365	0.790753
YOR357C	0.351178	0.402069	0.396518	0.308927	0.289474	0.29013	Genes Not Changed	0.383255	0.296177	0.772793
YOR355W	0.364431	0.351381	0.36214	0.326442	0.24513	0.26753	Genes Not Changed	0.359318	0.2797	0.778421
YOR352W	0.545723	0.490506	0.357143	0.412017	0.4	0.273128	Genes Not Changed	0.464457	0.361715	0.778791
YOR350C	0.641914	0.654618	0.574534	0.561866	0.44802	0.516696	Genes Not Changed	0.623689	0.508861	0.815888
YOR349W	0.715232	0.550847	0.582192	0.628049	0.422078	0.429293	Genes Not Changed	0.61609	0.49314	0.800434
YOR347C	0.530393	0.505412	0.506297	0.377953	0.291429	0.294737	Genes Not Changed	0.514034	0.321373	0.625197
YOR343C	0.571429	0.4	0.545455	0.5	0.545455	0.272727	Genes Not Changed	0.505628	0.439394	0.869007
YOR342C	0.700297	0.733681	0.602317	0.700326	0.539157	0.593923	Genes Not Changed	0.678765	0.611135	0.900363
YOR339C	0.15625	0.235294	0.291667	0.146341	0.254902	0.175	Genes Not Changed	0.227737	0.192081	0.843434
YOR336W	0.33871	0.32392	0.220472	0.289973	0.215686	0.195424	Genes Not Changed	0.294367	0.233694	0.793887
YOR334W	0.697917	0.711111	0.636364	0.661765	0.50495	0.554878	Genes Not Changed	0.681797	0.573864	0.841694
YOR332W	0.0924599	0.0914445	0.0743229	0.0686763	0.0644571	0.056559	Genes Not Changed	0.0860758	0.0632308	0.734594
YOR330C	0.585433	0.55036	0.484772	0.483718	0.373109	0.376009	Genes Not Changed	0.540188	0.410946	0.760745
YOR327C	0.376264	0.327908	0.275383	0.302548	0.217158	0.210342	Genes Not Changed	0.326518	0.243349	0.745285
YOR322C	0.716115	0.626627	0.611872	0.628853	0.504673	0.440244	Genes Not Changed	0.651538	0.52459	0.805156
YOR321W	0.309251	0.286081	0.242881	0.227513	0.171967	0.181009	Genes Not Changed	0.279404	0.193496	0.692532
YOR320C	0.32497	0.301435	0.250138	0.25275	0.209541	0.198269	Genes Not Changed	0.292181	0.220187	0.753598
YOR318C	0.407745	0.392857	0.29304	0.455128	0.380208	0.391621	Genes Not Changed	0.364547	0.408986	1.1219
YOR317W	0.336113	0.347016	0.267005	0.281685	0.227567	0.192674	Genes Not Changed	0.316711	0.233976	0.738767
YOR316C-A	0.533333	0.526316	0.692308	0.5	0.333333	0.444444	Genes Not Changed	0.583986	0.425926	0.729343
YOR316C	0.439624	0.438231	0.360465	0.339976	0.264122	0.304174	Genes Not Changed	0.412773	0.302757	0.733471
YOR315W	0.674149	0.621656	0.591667	0.624125	0.505964	0.470948	Genes Not Changed	0.629157	0.533679	0.848244
YOR313C	0.432432	0.407692	0.6	0.372093	0.414634	0.5	Genes Not Changed	0.480042	0.428909	0.893483
YOR311C	0.467949	0.464431	0.349693	0.387626	0.338327	0.290631	Genes Not Changed	0.427358	0.338861	0.792922
YOR308C	0.719697	0.591195	0.610465	0.591463	0.501754	0.53012	Genes Not Changed	0.640452	0.541113	0.844892
YOR307C	0.699659	0.713704	0.600694	0.645749	0.466877	0.5	Genes Not Changed	0.671352	0.537542	0.800685
YOR306C	0.731809	0.685175	0.641479	0.649858	0.529699	0.541637	Genes Not Changed	0.686154	0.573731	0.836155
YOR305W	0.608098	0.601846	0.525391	0.531707	0.420469	0.434439	Genes Not Changed	0.578445	0.462205	0.799048
YOR304W	0.566406	0.561494	0.518215	0.494324	0.413467	0.405224	Genes Not Changed	0.548705	0.437671	0.797644
YOR304C-A	0.609489	0.472727	0.472603	0.435146	0.28934	0.325424	Genes Not Changed	0.518273	0.34997	0.675262
YOR299W;YOR300W	0.634977	0.561987	0.495449	0.514116	0.433078	0.414929	Genes Not Changed	0.564138	0.454041	0.804841
YOR298C-A	0.486182	0.456358	0.427062	0.414748	0.308825	0.313075	Genes Not Changed	0.456534	0.345549	0.756897
YOR297C	0.685619	0.667546	0.556962	0.619377	0.437984	0.522013	Genes Not Changed	0.636709	0.526458	0.826843
YOR296W	0.519931	0.513889	0.478261	0.396867	0.272152	0.376364	Genes Not Changed	0.504027	0.348461	0.691354
YOR294W	0.237796	0.228782	0.195634	0.20732	0.1752	0.169444	Genes Not Changed	0.220737	0.183988	0.833516
YOR291W	0.453167	0.44422	0.389091	0.350166	0.313237	0.307802	Genes Not Changed	0.428826	0.323735	0.754934
YOR288C	0.458617	0.461028	0.359914	0.346988	0.280289	0.34375	Genes Not Changed	0.42652	0.323676	0.758876
YOR286W	0.385302	0.331984	0.320419	0.305445	0.281353	0.257576	Genes Not Changed	0.345901	0.281458	0.813694
YOR284W	0.543981	0.543396	0.459459	0.501458	0.369919	0.33	Genes Not Changed	0.515612	0.400459	0.776666
YOR283W	0.371064	0.347657	0.288963	0.315331	0.241049	0.254013	Genes Not Changed	0.335895	0.270131	0.804213
YOR280C	0.263543	0.25509	0.215356	0.22807	0.155844	0.174387	Genes Not Changed	0.244663	0.1861	0.76064
YOR279C	0.682331	0.641628	0.567708	0.656425	0.589577	0.551069	Genes Not Changed	0.630556	0.599023	0.949993
YOR278W	0.462562	0.375	0.306122	0.375758	0.267735	0.240987	Genes Not Changed	0.381228	0.294826	0.773359
YOR275C	0.550505	0.541547	0.502825	0.477551	0.380952	0.383399	Genes Not Changed	0.531626	0.413968	0.778682
YOR273C	0.583893	0.540501	0.476395	0.339901	0.407821	0.394619	Genes Not Changed	0.533596	0.380781	0.713612
YOR270C	0.270074	0.251579	0.208325	0.218974	0.190769	0.179722	Genes Not Changed	0.243326	0.196488	0.807512
YOR267C	0.669767	0.708134	0.646388	0.600791	0.551402	0.503876	Genes Not Changed	0.674763	0.552023	0.818099
YOR266W	0.588689	0.621572	0.564815	0.542857	0.355872	0.401554	Genes Not Changed	0.591692	0.433428	0.732523
YOR265W	0.21123	0.1513	0.162939	0.19544	0.104651	0.114213	Genes Not Changed	0.175156	0.138101	0.788446
YOR264W	0.781845	0.760204	0.677612	0.709007	0.649718	0.687273	Genes Not Changed	0.739887	0.681999	0.921761
YOR262W	0.340351	0.31653	0.308546	0.279109	0.225445	0.23371	Genes Not Changed	0.321809	0.246088	0.764701
YOR261C	0.308342	0.291025	0.26087	0.262536	0.212121	0.192943	Genes Not Changed	0.286745	0.222534	0.776067
YOR259C	0.345013	0.337128	0.299421	0.300638	0.244829	0.244958	Genes Not Changed	0.327187	0.263475	0.805273
YOR258W	0.60443	0.556202	0.579545	0.466454	0.434615	0.41604	Genes Not Changed	0.580059	0.439036	0.756882
YOR257W	0.420582	0.426087	0.359768	0.369505	0.326496	0.342618	Genes Not Changed	0.402146	0.346207	0.860899
YOR252W	0.401674	0.353698	0.295455	0.327206	0.218868	0.256494	Genes Not Changed	0.350275	0.267522	0.763749
YOR250C	0.645161	0.631579	0.693333	0.506579	0.644295	0.57554	Genes Not Changed	0.656691	0.575471	0.876319
YOR249C	0.615242	0.625758	0.545918	0.485782	0.434211	0.41966	Genes Not Changed	0.595639	0.446551	0.7497
YOR244W	0.698832	0.657669	0.611599	0.641739	0.526559	0.518576	Genes Not Changed	0.656033	0.562291	0.857108
YOR241W	0.478668	0.475896	0.396592	0.40461	0.351821	0.327637	Genes Not Changed	0.450385	0.361356	0.802327
YOR239W	0.227708	0.205918	0.161534	0.189778	0.141747	0.130745	Genes Not Changed	0.198387	0.15409	0.776715
YOR238W	0.451923	0.419355	0.334951	0.378641	0.349794	0.273016	Genes Not Changed	0.402076	0.333817	0.830233
YOR233W	0.592593	0.583735	0.616702	0.512801	0.460552	0.451636	Genes Not Changed	0.597677	0.474996	0.794738
YOR232W	0.184142	0.170465	0.166003	0.145224	0.122729	0.125973	Genes Not Changed	0.173537	0.131309	0.756663
YOR231W	0.528261	0.482301	0.486607	0.423256	0.356322	0.369231	Genes Not Changed	0.499056	0.382936	0.767321
YOR229W	0.326595	0.307932	0.297297	0.282991	0.234499	0.226437	Genes Not Changed	0.310608	0.247976	0.798357
YOR223W	0.47619	0.518639	0.410042	0.448187	0.347826	0.367347	Genes Not Changed	0.46829	0.387787	0.82809
YOR220W	0.589714	0.544885	0.512077	0.442761	0.37581	0.426667	Genes Not Changed	0.548892	0.415079	0.756212
YOR219C	0.550585	0.486402	0.497585	0.465339	0.378827	0.376834	Genes Not Changed	0.511524	0.407	0.795661
YOR217W	0.328073	0.327147	0.268528	0.291455	0.235604	0.214057	Genes Not Changed	0.307916	0.247039	0.802292
YOR216C	0.30308	0.313049	0.298387	0.287375	0.230499	0.22335	Genes Not Changed	0.304839	0.247075	0.81051
YOR213C	0.569444	0.543739	0.498258	0.465714	0.373967	0.393056	Genes Not Changed	0.537147	0.410912	0.76499
YOR211C	0.659851	0.646109	0.566751	0.558091	0.447867	0.442831	Genes Not Changed	0.624237	0.48293	0.773633
YOR208W	0.64	0.587021	0.426966	0.446429	0.403727	0.347639	Genes Not Changed	0.551329	0.399265	0.724186
YOR205C	0.70283	0.601896	0.636364	0.509091	0.427632	0.5	Genes Not Changed	0.64703	0.478907	0.740163
YOR202W;YOR203W	0.339036	0.257468	0.221914	0.221325	0.129808	0.1584	Genes Not Changed	0.272806	0.169844	0.622582
YOR201C	0.543321	0.51296	0.487544	0.476143	0.368664	0.387885	Genes Not Changed	0.514609	0.410897	0.798465
YOR196C	0.511914	0.458268	0.414226	0.459738	0.371293	0.361037	Genes Not Changed	0.461469	0.397356	0.861067
YOR195W	0.462019	0.454932	0.468803	0.383417	0.313745	0.317726	Genes Not Changed	0.461918	0.338296	0.732372
YOR194C	0.416498	0.381689	0.350541	0.312425	0.245434	0.253675	Genes Not Changed	0.382909	0.270511	0.706462
YOR193W	0.546875	0.501754	0.497006	0.462908	0.334294	0.342282	Genes Not Changed	0.515212	0.379828	0.737227
YOR192C	0.585526	0.382199	0.325	0.423611	0.450704	0.429448	Genes Not Changed	0.430908	0.434588	1.00854
YOR191W	0.506338	0.503815	0.423942	0.41915	0.356887	0.352322	Genes Not Changed	0.478032	0.37612	0.786809
YOR189W	0.360465	0.317529	0.279461	0.27949	0.222899	0.221429	Genes Not Changed	0.319152	0.241272	0.75598
YOR187W	0.229681	0.219026	0.216991	0.178576	0.152117	0.167667	Genes Not Changed	0.221899	0.16612	0.748626
YOR186W	0.408451	0.473684	0.47619	0.277778	0.162791	0.0697674	Genes Not Changed	0.452775	0.170112	0.37571
YOR186C-A	0.538462	0.666667	0.25	0.571429	0.5	0.615385	Genes Not Changed	0.485043	0.562271	1.15922
FYV12-SER1	0.283493	0.232024	0.199709	0.216388	0.175552	0.148529	Genes Not Changed	0.238409	0.180156	0.755661
YOR181W	0.514019	0.503937	0.441558	0.481707	0.368421	0.396985	Genes Not Changed	0.486505	0.415704	0.854472
YOR179C	0.525959	0.435583	0.35	0.498471	0.362712	0.334247	Genes Not Changed	0.437181	0.398476	0.911468
YOR178C	0.129032	0.25	0.185185	0.103448	0.0526316	0.0925926	Genes Not Changed	0.188072	0.0828908	0.440739
YOR176W	0.272609	0.259051	0.226135	0.217181	0.207608	0.170765	Genes Not Changed	0.252598	0.198518	0.785903
YOR175C	0.238315	0.218997	0.181641	0.179009	0.160068	0.154127	Genes Not Changed	0.212984	0.164401	0.771894
YOR174W	0.55754	0.50237	0.445471	0.434433	0.354322	0.328767	Genes Not Changed	0.501794	0.372507	0.742352
YOR172W	0.558538	0.534204	0.493612	0.441923	0.379595	0.391387	Genes Not Changed	0.528785	0.404302	0.764586
YOR169C-LCB4	0.494158	0.519949	0.445104	0.472247	0.350056	0.367009	Genes Not Changed	0.486404	0.396437	0.815038
YOR162C	0.664835	0.608426	0.580756	0.5625	0.492647	0.489185	Genes Not Changed	0.618006	0.514777	0.832965
YOR161W-A;YOR161W-B	0.511628	0.575	0.23913	0.526316	0.351351	0.382353	Genes Not Changed	0.441919	0.420007	0.950415
YOR160W	0.59312	0.583178	0.531765	0.457847	0.459638	0.413943	Genes Not Changed	0.569354	0.443809	0.779496
YOR159C	0.356312	0.340756	0.3	0.291429	0.243607	0.233522	Genes Not Changed	0.332356	0.256186	0.770817
YOR157C	0.471212	0.46244	0.372352	0.409417	0.345437	0.314064	Genes Not Changed	0.435335	0.356306	0.818464
YOR156C	0.659091	0.614173	0.536585	0.595745	0.367647	0.534653	Genes Not Changed	0.603283	0.499348	0.827718
YOR155C	0.365696	0.39415	0.313417	0.306019	0.279116	0.242382	Genes Not Changed	0.357754	0.275839	0.77103
YOR153W	0.30605	0.27566	0.171782	0.229803	0.174611	0.127603	Genes Not Changed	0.251164	0.177339	0.706069
YOR152C	0.685824	0.639286	0.484375	0.59375	0.497409	0.377143	Genes Not Changed	0.603161	0.489434	0.811448
YOR151C	0.30468	0.304175	0.259059	0.247831	0.220319	0.207544	Genes Not Changed	0.289305	0.225232	0.778527
YOR150W	0.633803	0.544762	0.493151	0.513932	0.40625	0.438515	Genes Not Changed	0.557238	0.452899	0.812756
YOR149C	0.438202	0.421893	0.366142	0.351548	0.313466	0.307937	Genes Not Changed	0.408746	0.324317	0.793444
YOR148C	0.369363	0.356075	0.265693	0.274642	0.2138	0.208661	Genes Not Changed	0.330377	0.232368	0.703341
YOR147W	0.74707	0.721748	0.664646	0.661654	0.55516	0.579343	Genes Not Changed	0.711155	0.598719	0.841897
YOR144C	0.688525	0.62419	0.661765	0.620112	0.572052	0.482972	Genes Not Changed	0.65816	0.558379	0.848394
YOR141C	0.513333	0.478605	0.43501	0.401064	0.357572	0.330766	Genes Not Changed	0.47565	0.363134	0.763448
YOR140W	0.669014	0.657143	0.567568	0.648	0.479592	0.630435	Genes Not Changed	0.631242	0.586009	0.928343
YOR136W	0.403473	0.427304	0.391549	0.336039	0.308948	0.313802	Genes Not Changed	0.407442	0.319596	0.784396
YOR132W	0.524217	0.491018	0.333333	0.450644	0.406863	0.352349	Genes Not Changed	0.449523	0.403285	0.897141
YOR131C	0.424705	0.392501	0.355491	0.321582	0.270627	0.262984	Genes Not Changed	0.390899	0.285065	0.729253
YOR130C	0.518363	0.491726	0.420749	0.412342	0.38322	0.267257	Genes Not Changed	0.476946	0.354273	0.742795
YOR129C	0.654762	0.663551	0.572115	0.594488	0.543307	0.44375	Genes Not Changed	0.630143	0.527182	0.836607
YOR127W	0.489916	0.522523	0.437624	0.412621	0.421429	0.38121	Genes Not Changed	0.483354	0.405087	0.838075
YOR126C	0.295775	0.288073	0.232376	0.26528	0.228846	0.219061	Genes Not Changed	0.272075	0.237729	0.873764
YOR123C	0.358628	0.325235	0.283721	0.298325	0.269197	0.251729	Genes Not Changed	0.322528	0.273083	0.846696
YOR121C-PFY1	0.166227	0.153504	0.117561	0.12623	0.0936118	0.0920606	Genes Not Changed	0.145764	0.103968	0.71326
YOR119C	0.492325	0.431947	0.389406	0.469932	0.336472	0.365088	Genes Not Changed	0.437893	0.390497	0.891764
YOR118W	0.401581	0.401505	0.395095	0.359023	0.291383	0.294365	Genes Not Changed	0.399394	0.314924	0.788504
YOR117W	0.306146	0.310913	0.265634	0.247334	0.211454	0.201437	Genes Not Changed	0.294231	0.220075	0.747967
YOR115C	0.373378	0.362279	0.314233	0.324123	0.282463	0.252458	Genes Not Changed	0.349963	0.286348	0.818223
YOR113W	0.655172	0.58804	0.683824	0.525974	0.547619	0.505882	Genes Not Changed	0.642345	0.526492	0.81964
YOR112W	0.57508	0.533481	0.501805	0.517822	0.418251	0.425022	Genes Not Changed	0.536788	0.453698	0.845209
YOR111W	0.317889	0.335849	0.211488	0.251838	0.24187	0.226475	Genes Not Changed	0.288409	0.240061	0.832364
YOR110W	0.487179	0.420097	0.397229	0.377143	0.29668	0.3047	Genes Not Changed	0.434835	0.326175	0.750111
YOR109W	0.315395	0.353577	0.296696	0.26381	0.230417	0.22479	Genes Not Changed	0.321889	0.239672	0.74458
YOR107W	0.67027	0.571429	0.569231	0.633588	0.411765	0.512821	Genes Not Changed	0.603643	0.519391	0.860427
YOR106W	0.519608	0.467337	0.498423	0.39685	0.27027	0.288512	Genes Not Changed	0.495122	0.318544	0.643364
YOR104W;YOR105W	0.515379	0.466274	0.391228	0.431856	0.317593	0.31376	Genes Not Changed	0.457627	0.354403	0.774436
YOR103C	0.267606	0.275397	0.214612	0.233442	0.194398	0.178587	Genes Not Changed	0.252538	0.202142	0.800442
RAS1;YOR102W	0.49062	0.410434	0.346234	0.445038	0.319757	0.3163	Genes Not Changed	0.415763	0.360365	0.866757
YOR099W	0.164778	0.155531	0.124256	0.117657	0.0847085	0.0976121	Genes Not Changed	0.148188	0.0999924	0.674767
YOR094W	0.564368	0.539815	0.491954	0.461853	0.411003	0.382256	Genes Not Changed	0.532046	0.418371	0.786344
YOR093C	0.564246	0.552133	0.55624	0.441427	0.407978	0.380675	Genes Not Changed	0.55754	0.410027	0.735422
YOR089C	0.427209	0.367746	0.363375	0.357036	0.311258	0.281729	Genes Not Changed	0.38611	0.316675	0.820167
YOR087W	0.481771	0.458287	0.423174	0.429498	0.342043	0.302536	Genes Not Changed	0.454411	0.358026	0.78789
YOR085W	0.374593	0.387755	0.297619	0.348754	0.246696	0.262411	Genes Not Changed	0.353322	0.285954	0.809329
YOR083W	0.486239	0.462264	0.401408	0.362162	0.287879	0.248276	Genes Not Changed	0.44997	0.299439	0.665464
TGL5;YOR082C	0.633333	0.616822	0.61194	0.621212	0.590909	0.37931	Genes Not Changed	0.620699	0.530477	0.854645
YOR080W	0.410898	0.419315	0.381625	0.373913	0.294382	0.261708	Genes Not Changed	0.403946	0.310001	0.767431
YOR079C	0.600852	0.56068	0.495268	0.491704	0.387368	0.428788	Genes Not Changed	0.552267	0.435954	0.78939
YOR077W	0.676667	0.694656	0.598592	0.663793	0.455814	0.472924	Genes Not Changed	0.656638	0.530844	0.808426
YOR076C	0.710021	0.638889	0.6125	0.602113	0.569149	0.51682	Genes Not Changed	0.653803	0.562694	0.860647
YOR075W	0.539979	0.56381	0.537815	0.485232	0.386831	0.373116	Genes Not Changed	0.547201	0.41506	0.758514
YOR074C	0.254717	0.229665	0.194805	0.230366	0.124031	0.22905	Genes Not Changed	0.226396	0.194483	0.859038
YOR073W	0.609302	0.589744	0.579592	0.48124	0.390187	0.363636	Genes Not Changed	0.592879	0.411688	0.694387
YOR071C	0.364228	0.326945	0.319693	0.310484	0.231481	0.253711	Genes Not Changed	0.336955	0.265226	0.787124
YOR070C	0.708831	0.680965	0.568966	0.656827	0.502222	0.525097	Genes Not Changed	0.65292	0.561382	0.859801
YOR069W	0.559296	0.56138	0.493363	0.496204	0.413584	0.40202	Genes Not Changed	0.538013	0.437269	0.812749
YOR067C	0.302695	0.294254	0.247191	0.237258	0.212321	0.222732	Genes Not Changed	0.28138	0.224104	0.796446
YOR066W	0.673077	0.681648	0.57037	0.629032	0.47561	0.610092	Genes Not Changed	0.641698	0.571578	0.890727
YOR064C	0.591687	0.578748	0.486381	0.510582	0.446064	0.423554	Genes Not Changed	0.552272	0.460067	0.833044
YOR062C	0.559524	0.711712	0.756098	0.622951	0.490196	0.487805	Genes Not Changed	0.675778	0.533651	0.789684
YOR059C;YOR060C	0.622315	0.578719	0.515823	0.532925	0.440349	0.429435	Genes Not Changed	0.572286	0.46757	0.817022
YOR058C	0.702188	0.676209	0.623932	0.647436	0.502092	0.484814	Genes Not Changed	0.667443	0.544781	0.816221
YOR057W	0.335	0.336386	0.343529	0.277311	0.271722	0.230683	Genes Not Changed	0.338305	0.259905	0.768257
YOR054C	0.60241	0.56163	0.564767	0.517513	0.459689	0.446093	Genes Not Changed	0.576269	0.474432	0.823282
YOR053W	0.342105	0.3	0.232877	0.19403	0.232877	0.141026	Genes Not Changed	0.291661	0.189311	0.649079
YOR052C	0.666371	0.618313	0.621019	0.582278	0.475367	0.473718	Genes Not Changed	0.635234	0.510454	0.803569
YOR049C	0.657534	0.569182	0.314815	0.417178	0.348066	0.321429	Genes Not Changed	0.513844	0.362224	0.704931
YOR047C	0.752547	0.713745	0.663768	0.686833	0.559633	0.591065	Genes Not Changed	0.71002	0.61251	0.862666
YOR045W	0.22611	0.198679	0.181282	0.199285	0.135618	0.15055	Genes Not Changed	0.202024	0.161818	0.800983
YOR044W	0.688235	0.638554	0.594286	0.625	0.480159	0.483871	Genes Not Changed	0.640358	0.529677	0.827156
YOR043W	0.690684	0.681763	0.601173	0.648342	0.507752	0.519325	Genes Not Changed	0.657873	0.558473	0.848907
YOR042W	0.308804	0.289544	0.264444	0.241736	0.217295	0.164751	Genes Not Changed	0.287598	0.207927	0.722979
YOR039W	0.404658	0.383357	0.31106	0.338185	0.25636	0.267474	Genes Not Changed	0.366358	0.28734	0.784314
YOR038C	0.678	0.426689	0.354735	0.56713	0.337333	0.323957	Genes Not Changed	0.486475	0.409473	0.841716
YOR037W	0.647989	0.663426	0.583012	0.594542	0.51269	0.508411	Genes Not Changed	0.631476	0.538548	0.85284
YOR036W	0.629501	0.622967	0.52027	0.534021	0.44086	0.463563	Genes Not Changed	0.590913	0.479481	0.811425
YOR034C-A-SHE4	0.645086	0.634129	0.501901	0.564186	0.460606	0.479283	Genes Not Changed	0.593705	0.501358	0.844456
YOR034C	0.511252	0.499713	0.446502	0.427869	0.371461	0.394797	Genes Not Changed	0.485822	0.398042	0.819317
YOR033C	0.634978	0.644835	0.547771	0.53991	0.491634	0.444938	Genes Not Changed	0.609195	0.492161	0.807888
YOR032C	0.2	0	0	0	0	0.153846	Genes Not Changed	0.0666667	0.0512821	0.769231
YOR028C	0.776596	0.691327	0.668367	0.630952	0.572973	0.533333	Genes Not Changed	0.712097	0.579086	0.813213
YOR027W	0.527387	0.499233	0.470798	0.457375	0.324032	0.339009	Genes Not Changed	0.49914	0.373472	0.748231
YOR026W	0.628922	0.560049	0.472222	0.523529	0.421569	0.453457	Genes Not Changed	0.553731	0.466185	0.841898
YOR025W	0.637383	0.603448	0.649231	0.66129	0.51269	0.516981	Genes Not Changed	0.630021	0.563654	0.894659
YOR023C	0.75	0.597122	0.582524	0.585106	0.393939	0.376068	Genes Not Changed	0.643216	0.451705	0.70226
YOR020W-A	0.412051	0.412999	0.372263	0.286957	0.266979	0.228814	Genes Not Changed	0.399104	0.260916	0.653755
YOR020C	0.295685	0.285092	0.258369	0.223226	0.159292	0.190072	Genes Not Changed	0.279715	0.190863	0.682348
YOR019W	0.623762	0.484848	0.5	0.377143	0.327778	0.372807	Genes Not Changed	0.536204	0.359243	0.669974
YOR017W	0.563011	0.510046	0.457346	0.481595	0.329801	0.372532	Genes Not Changed	0.510135	0.394643	0.773605
YOR016C	0.33053	0.307635	0.258993	0.266789	0.195513	0.237762	Genes Not Changed	0.299052	0.233355	0.780314
YOR012W-IRC11	0.626087	0.634921	0.464789	0.522727	0.435644	0.564356	Genes Not Changed	0.575265	0.507576	0.882333
YOR011W-A	0.444444	0.52381	0.25	0.222222	0	0.166667	Genes Not Changed	0.406085	0.12963	0.319218
YOR010C	0.516484	0.518868	0.75	0.467742	0.518519	0.35	Genes Not Changed	0.595117	0.44542	0.748458
YOR008W-B-TIR4	0.728916	0.644951	0.609589	0.659091	0.560209	0.506757	Genes Not Changed	0.661152	0.575352	0.870227
YOR002W	0.373458	0.344247	0.278235	0.269773	0.216444	0.229518	Genes Not Changed	0.33198	0.238578	0.718652
YOL164W	0.473236	0.439083	0.421203	0.360449	0.382536	0.345794	Genes Not Changed	0.444508	0.362927	0.816469
YOL159C-A	0.561688	0.461187	0.447699	0.432	0.386525	0.304598	Genes Not Changed	0.490191	0.374374	0.763731
YOL155C	0.0771513	0.0340426	0.0486486	0.0515464	0.0223881	0.0342205	Genes Not Changed	0.0532808	0.0360517	0.676635
YOL154W	0.434599	0.3875	0.350427	0.381743	0.188841	0.29097	Genes Not Changed	0.390842	0.287185	0.734784
YOL153C	0.666667	0.520833	0.510638	0.293333	0.216216	0.333333	Genes Not Changed	0.566046	0.280961	0.496357
YOL152W	0.517647	0.460177	0.215686	0.190476	0.231884	0.266667	Genes Not Changed	0.397837	0.229676	0.577311
YOL151W	0.63195	0.614627	0.573141	0.5359	0.460144	0.501597	Genes Not Changed	0.606573	0.499214	0.823007
YOL149W	0.437037	0.373061	0.305461	0.313636	0.260347	0.229885	Genes Not Changed	0.371853	0.267956	0.720597
YOL148C	0.53005	0.536694	0.529262	0.503099	0.41337	0.386089	Genes Not Changed	0.532002	0.434186	0.816136
YOL146W	0.397601	0.386023	0.300601	0.285369	0.312217	0.232923	Genes Not Changed	0.361409	0.276836	0.765992
YOL145C	0.38532	0.389754	0.371991	0.365261	0.334935	0.316676	Genes Not Changed	0.382355	0.338957	0.886498
YOL143C	0.135995	0.172252	0.133003	0.0977471	0.0941222	0.0962105	Genes Not Changed	0.147083	0.0960266	0.652872
YOL138C	0.599602	0.522442	0.522648	0.469432	0.375723	0.40249	Genes Not Changed	0.54823	0.415881	0.758589
YOL137W	0.673913	0.602857	0.517766	0.544944	0.40201	0.467492	Genes Not Changed	0.598179	0.471482	0.788196
YOL136C	0.794805	0.690476	0.78866	0.669014	0.59596	0.589226	Genes Not Changed	0.75798	0.618066	0.815412
YOL135C	0.657658	0.648855	0.679487	0.597938	0.563025	0.445455	Genes Not Changed	0.662	0.535473	0.808871
YOL133W	0.324748	0.301893	0.240834	0.249	0.180619	0.198387	Genes Not Changed	0.289158	0.209335	0.723947
YOL132W	0.333333	0.23913	0.25	0.103448	0.235294	0.314286	Genes Not Changed	0.274155	0.217676	0.79399
YOL130W	0.507484	0.45585	0.43536	0.424565	0.352364	0.34023	Genes Not Changed	0.466232	0.372387	0.798716
YOL126C	0.879699	0.844021	0.805508	0.847953	0.772979	0.75567	Genes Not Changed	0.843076	0.792201	0.939655
YOL123W	0.217088	0.191521	0.175054	0.187843	0.127903	0.135236	Genes Not Changed	0.194554	0.150327	0.772674
YOL122C	0.436486	0.404738	0.346247	0.337372	0.25748	0.301691	Genes Not Changed	0.395824	0.298847	0.755001
YOL116W	0.615873	0.588735	0.552894	0.553769	0.39521	0.397881	Genes Not Changed	0.585834	0.448953	0.766349
YOL114C	0.819444	0.557692	0.392157	0.52381	0.340909	0.442857	Genes Not Changed	0.589765	0.435859	0.739038
YOL112W	0.427866	0.397612	0.457831	0.359102	0.333333	0.283117	Genes Not Changed	0.42777	0.325184	0.760185
YOL111C	0.582278	0.381443	0.373494	0.453125	0.317073	0.156863	Genes Not Changed	0.445739	0.30902	0.693277
YOL109W	0.263859	0.253656	0.219668	0.20199	0.177303	0.168023	Genes Not Changed	0.245728	0.182439	0.742443
YOL108C	0.570093	0.515209	0.47619	0.437673	0.373134	0.384409	Genes Not Changed	0.520498	0.398405	0.765432
YOL107W	0.456522	0.573171	0.473684	0.680851	0.4	0.409091	Genes Not Changed	0.501126	0.496647	0.991064
YOL105C	0.636086	0.515663	0.513158	0.414966	0.312236	0.384615	Genes Not Changed	0.554969	0.370606	0.667796
YOL097W-A	0.449612	0.380597	0.358209	0.53211	0.391667	0.27673	Genes Not Changed	0.396139	0.400169	1.01017
YOL096C	0.55802	0.511765	0.541833	0.467822	0.390244	0.460976	Genes Not Changed	0.537206	0.43968	0.818458
YOL095C	0.593703	0.647668	0.566038	0.53367	0.445087	0.486068	Genes Not Changed	0.60247	0.488275	0.810456
YOL094C	0.614122	0.594752	0.535928	0.567468	0.456376	0.476449	Genes Not Changed	0.581601	0.500098	0.859864
YOL090W	0.377571	0.396696	0.36	0.32947	0.286393	0.298123	Genes Not Changed	0.378089	0.304662	0.805794
YOL088C	0.61674	0.552294	0.45122	0.521866	0.33829	0.351206	Genes Not Changed	0.540084	0.403787	0.747638
YOL086W-A	0.244444	0.195489	0.155052	0.181548	0.103503	0.105843	Genes Not Changed	0.198328	0.130298	0.656981
YOL086C	0.121238	0.120343	0.0969669	0.109271	0.0811018	0.0877711	Genes Not Changed	0.112849	0.0927145	0.821578
YOL085W-A	0.28125	0.22093	0.206897	0.326531	0.159091	0.107143	Genes Not Changed	0.236359	0.197588	0.835966
YOL085C	0.709677	0.4	0.4	0.084507	0.0793651	0.123457	Genes Not Changed	0.503226	0.0957763	0.190325
YOL084W	0.555556	0.333333	0.181818	0.28	0.272727	0.25	Genes Not Changed	0.356902	0.267576	0.749717
YOL081W	0.460749	0.463212	0.395672	0.324149	0.293373	0.299399	Genes Not Changed	0.439878	0.30564	0.69483
YOL078W	0.688298	0.640408	0.662234	0.647137	0.569157	0.565064	Genes Not Changed	0.663647	0.593786	0.894733
YOL077W-A	0.287968	0.25507	0.186686	0.201117	0.153754	0.127326	Genes Not Changed	0.243242	0.160733	0.660794
YOL075C	0.494077	0.452699	0.445428	0.399334	0.325949	0.331316	Genes Not Changed	0.464068	0.3522	0.758941
YOL073C	0.520468	0.458716	0.4	0.389171	0.387324	0.345238	Genes Not Changed	0.459728	0.373911	0.813331
YOL072W	0.72541	0.741818	0.592	0.650224	0.619048	0.497797	Genes Not Changed	0.686409	0.589023	0.858122
YOL070C	0.373279	0.403563	0.326376	0.349101	0.304895	0.277778	Genes Not Changed	0.367739	0.310591	0.844596
YOL069W	0.524169	0.43853	0.380353	0.358187	0.256311	0.258953	Genes Not Changed	0.447684	0.29115	0.650348
YOL068C;YOL067C	0.634337	0.621251	0.576341	0.590504	0.480198	0.484385	Genes Not Changed	0.610643	0.518362	0.84888
YOL066C	0.688679	0.640701	0.625523	0.644217	0.468019	0.528796	Genes Not Changed	0.651634	0.54701	0.839444
YOL062C	0.49446	0.44509	0.390788	0.408277	0.298202	0.309034	Genes Not Changed	0.443446	0.338504	0.76335
YOL060C	0.607706	0.576159	0.498221	0.50358	0.415033	0.38814	Genes Not Changed	0.560695	0.435584	0.776865
YOL059W	0.662426	0.618557	0.56694	0.593861	0.460419	0.459188	Genes Not Changed	0.615974	0.504489	0.81901
YOL058W	0.483364	0.336683	0.339921	0.260128	0.242545	0.261242	Genes Not Changed	0.386656	0.254638	0.658565
YOL057W	0.293935	0.288247	0.230576	0.25245	0.231626	0.209181	Genes Not Changed	0.27092	0.231085	0.852966
YOL053W	0.55832	0.545894	0.504274	0.439842	0.37355	0.362013	Genes Not Changed	0.536163	0.391802	0.730752
YOL051W	0.54201	0.462319	0.414365	0.435294	0.31422	0.295139	Genes Not Changed	0.472898	0.348218	0.736349
YOL049W	0.231188	0.233817	0.187153	0.159977	0.151659	0.14572	Genes Not Changed	0.217386	0.152452	0.701298
YOL048C	0.545861	0.518717	0.447653	0.325424	0.330508	0.267477	Genes Not Changed	0.504077	0.307803	0.610627
YOL045W	0.518282	0.501098	0.450368	0.472565	0.376652	0.40393	Genes Not Changed	0.489916	0.417716	0.852628
YOL044W	0.620081	0.66125	0.590244	0.567325	0.486631	0.541593	Genes Not Changed	0.623858	0.53185	0.852517
YOL043C	0.604317	0.558621	0.46875	0.469388	0.409091	0.42735	Genes Not Changed	0.543896	0.435276	0.800294
YOL038W	0.350515	0.313464	0.277336	0.26616	0.206686	0.200256	Genes Not Changed	0.313772	0.224367	0.715066
YOL038C-A	0.515789	0.351695	0.315315	0.362205	0.266667	0.358108	Genes Not Changed	0.394267	0.328993	0.834443
YOL034W	0.641026	0.605405	0.621622	0.577603	0.468835	0.460111	Genes Not Changed	0.622684	0.502183	0.806481
YOL033W	0.537159	0.544444	0.491765	0.43758	0.448223	0.445676	Genes Not Changed	0.524456	0.443826	0.84626
YOL032W	0.759766	0.729836	0.739819	0.742678	0.626016	0.640449	Genes Not Changed	0.74314	0.669715	0.901196
YOL031C	0.495192	0.454545	0.404514	0.416789	0.298197	0.340961	Genes Not Changed	0.451417	0.351982	0.779728
YOL030W	0.29291	0.274295	0.254582	0.229645	0.196819	0.18617	Genes Not Changed	0.273929	0.204211	0.74549
YOL026C	0.257414	0.210285	0.194587	0.159075	0.136905	0.125819	Genes Not Changed	0.220762	0.1406	0.636884
YOL020W	0.623788	0.553108	0.4839	0.519981	0.413997	0.39529	Genes Not Changed	0.553599	0.443089	0.80038
YOL019W	0.676471	0.649664	0.636691	0.60373	0.5	0.464029	Genes Not Changed	0.654275	0.522586	0.798725
YOL018C	0.490876	0.477587	0.393092	0.428686	0.308756	0.340167	Genes Not Changed	0.453852	0.359203	0.791454
YOL017W	0.616972	0.619802	0.577114	0.544669	0.477352	0.465823	Genes Not Changed	0.60463	0.495948	0.820251
YOL016C	0.538503	0.546091	0.497085	0.431072	0.406798	0.375445	Genes Not Changed	0.527226	0.404438	0.767106
YOL015W	0.728	0.655556	0.571429	0.678571	0.456522	0.432	Genes Not Changed	0.651661	0.522364	0.801589
YOL014W	0.762987	0.742478	0.638507	0.688158	0.602857	0.616371	Genes Not Changed	0.714657	0.635795	0.889651
YOL013W-A;tP(UGG)O1	0.464938	0.401135	0.414747	0.405248	0.376849	0.341057	Genes Not Changed	0.42694	0.374385	0.876903
YOL013C	0.644886	0.603774	0.575419	0.487395	0.431193	0.44	Genes Not Changed	0.608026	0.452863	0.744807
YOL012C	0.473799	0.385799	0.333938	0.38896	0.286792	0.294737	Genes Not Changed	0.397845	0.323497	0.813121
YOL011W	0.707887	0.665587	0.661699	0.63035	0.518817	0.559211	Genes Not Changed	0.678391	0.569459	0.839426
YOL008W	0.429688	0.512195	0.433735	0.403509	0.326087	0.274336	Genes Not Changed	0.458539	0.334644	0.729805
YOL007C	0.662577	0.519231	0.557196	0.604563	0.44086	0.429412	Genes Not Changed	0.579668	0.491612	0.848092
YOL005C	0.285714	0.232695	0.217073	0.265007	0.139679	0.148571	Genes Not Changed	0.245161	0.184419	0.752237
YOL004W	0.375687	0.337791	0.321892	0.282698	0.248354	0.233447	Genes Not Changed	0.345123	0.254833	0.738383
YOL003C	0.38963	0.415385	0.301961	0.354701	0.281421	0.267544	Genes Not Changed	0.368992	0.301222	0.816338
YOL001W	0.67451	0.696552	0.553459	0.589372	0.462687	0.411765	Genes Not Changed	0.641507	0.487941	0.760617
YNRCdelta9	0.494382	0.405797	0.55814	0.493976	0.345455	0.387755	Genes Not Changed	0.486106	0.409062	0.841507
YNR074C	0.509611	0.492208	0.424923	0.380584	0.357312	0.328208	Genes Not Changed	0.475581	0.355368	0.747229
YNR071C	0.206897	0.282609	0.111111	0.185185	0.318182	0.170732	Genes Not Changed	0.200205	0.2247	1.12234
YNR070W	0.5	0.445748	0.494845	0.522727	0.360324	0.351351	Genes Not Changed	0.480198	0.411468	0.856871
YNR068C-BSC5	0.794275	0.721374	0.741071	0.692629	0.609312	0.644776	Genes Not Changed	0.75224	0.648906	0.862631
YNR067C	0.596648	0.622439	0.556245	0.522989	0.498423	0.508484	Genes Not Changed	0.591777	0.509965	0.861752
YNR065C;YNR066C	0.599794	0.523214	0.537879	0.500682	0.410562	0.439052	Genes Not Changed	0.553629	0.450099	0.812997
YNR062C	0.222222	0.177215	0.160714	0.112903	0.0666667	0.107143	Genes Not Changed	0.186717	0.0955709	0.511848
YNR061C	0.284747	0.28125	0.246604	0.282893	0.218778	0.21287	Genes Not Changed	0.270867	0.23818	0.879325
YNR059W	0.662239	0.572917	0.571429	0.515012	0.393048	0.423077	Genes Not Changed	0.602195	0.443712	0.736825
YNR058W	0.50838	0.413953	0.25	0.462069	0.384615	0.322751	Genes Not Changed	0.390778	0.389812	0.997528
YNR056C;YNR057C	0.312195	0.240741	0.159763	0.25	0.222727	0.191304	Genes Not Changed	0.237566	0.221344	0.931714
YNR055C	0.487565	0.464735	0.400826	0.403423	0.345692	0.334527	Genes Not Changed	0.451042	0.361214	0.800843
YNR053C;snR191	0.0696788	0.0774615	0.0380336	0.0724169	0.057566	0.0693421	Genes Not Changed	0.0617246	0.0664417	1.07642
YNR052C	0.533285	0.494918	0.470349	0.442251	0.358815	0.341356	Genes Not Changed	0.499518	0.380807	0.76235
YNR051C	0.395604	0.383028	0.334317	0.330492	0.268316	0.278921	Genes Not Changed	0.370983	0.292576	0.788652
YNR050C	0.119329	0.116727	0.0929728	0.110929	0.0868868	0.0759749	Genes Not Changed	0.109676	0.0912635	0.832117
YNR049C	0.611296	0.563422	0.520231	0.497942	0.404959	0.393162	Genes Not Changed	0.564983	0.432021	0.764662
YNR048W	0.661088	0.578778	0.617284	0.580392	0.542986	0.431818	Genes Not Changed	0.61905	0.518399	0.83741
YNR047W	0.54254	0.488223	0.420935	0.377419	0.325342	0.389262	Genes Not Changed	0.483899	0.364008	0.752239
YNR046W	0.445476	0.351293	0.38404	0.3706	0.311364	0.258824	Genes Not Changed	0.393603	0.313596	0.796732
YNR045W	0.620295	0.635787	0.66087	0.561753	0.459524	0.494662	Genes Not Changed	0.638984	0.505313	0.790807
YNR044W	0.3125	0.383333	0.26087	0.263889	0.333333	0.227273	Genes Not Changed	0.318901	0.274832	0.861809
YNR041C	0.603803	0.547776	0.518198	0.546675	0.410837	0.423474	Genes Not Changed	0.556592	0.460329	0.827048
YNR040W	0.613966	0.525052	0.491315	0.5	0.395833	0.448582	Genes Not Changed	0.543444	0.448138	0.824626
YNR039C	0.664921	0.597222	0.658537	0.66474	0.532258	0.594872	Genes Not Changed	0.640227	0.59729	0.932935
YNR037C	0.370822	0.313221	0.278494	0.299122	0.210949	0.256391	Genes Not Changed	0.320846	0.255487	0.796294
YNR035C	0.32	0.310892	0.274772	0.262479	0.222278	0.216237	Genes Not Changed	0.301888	0.233665	0.774011
YNR034W-A	0.375	0.241758	0.25	0.140845	0.0813953	0.107438	Genes Not Changed	0.288919	0.109893	0.380358
YNR034W	0.654054	0.659409	0.587744	0.65043	0.543624	0.544959	Genes Not Changed	0.633736	0.579671	0.914689
YNR033W	0.431763	0.412784	0.393443	0.369935	0.321528	0.33521	Genes Not Changed	0.412663	0.342224	0.829307
YNR032W	0.579988	0.519653	0.481988	0.457099	0.361519	0.371481	Genes Not Changed	0.527209	0.3967	0.752452
YNR032C-A	0.175761	0.162487	0.144472	0.141369	0.135434	0.123165	Genes Not Changed	0.160907	0.133323	0.828571
YNR031C	0.587616	0.562431	0.537212	0.478061	0.425958	0.407111	Genes Not Changed	0.56242	0.437043	0.777076
YNR030W	0.31638	0.320137	0.279635	0.255165	0.198576	0.208085	Genes Not Changed	0.305384	0.220609	0.722398
YNR029C	0.478564	0.444444	0.430348	0.387471	0.307317	0.309598	Genes Not Changed	0.451119	0.334795	0.742144
YNR028W	0.501689	0.494145	0.399494	0.439671	0.297719	0.3446	Genes Not Changed	0.46511	0.360663	0.775437
YNR023W	0.663366	0.677507	0.572491	0.64794	0.477807	0.526	Genes Not Changed	0.637788	0.550582	0.863269
YNR022C	0.327052	0.289501	0.306818	0.291729	0.20018	0.199001	Genes Not Changed	0.30779	0.230303	0.748248
YNR020C	0.577864	0.528834	0.509494	0.53003	0.410781	0.504333	Genes Not Changed	0.538731	0.481714	0.894166
YNR019W	0.488085	0.483846	0.453177	0.395046	0.385993	0.369176	Genes Not Changed	0.475036	0.383405	0.807107
YNR018W	0.34557	0.328324	0.244444	0.349091	0.212079	0.195509	Genes Not Changed	0.306113	0.252226	0.823965
YNR017W	0.473096	0.44257	0.436585	0.405808	0.327633	0.323455	Genes Not Changed	0.45075	0.352298	0.781582
YNR016C	0.158584	0.154862	0.134806	0.116616	0.107152	0.11337	Genes Not Changed	0.149417	0.112379	0.752117
YNR014W	0.45	0.315789	0.444444	0.1	0.217391	0.25	Genes Not Changed	0.403411	0.18913	0.468828
YNR013C	0.55774	0.494305	0.421053	0.520661	0.364017	0.352632	Genes Not Changed	0.491032	0.412436	0.839937
YNR011C	0.541203	0.495902	0.491039	0.486702	0.435768	0.378723	Genes Not Changed	0.509381	0.433731	0.851487
YNR010W	0.792453	0.743961	0.647059	0.632653	0.53719	0.432749	Genes Not Changed	0.727824	0.534197	0.733965
YNR009W	0.593407	0.693333	0.545455	0.58209	0.307692	0.464286	Genes Not Changed	0.610731	0.451356	0.739041
YNR008W	0.273859	0.228404	0.201102	0.171669	0.137209	0.164165	Genes Not Changed	0.234455	0.157681	0.672543
YNR006W	0.621622	0.583851	0.55	0.595	0.459016	0.381743	Genes Not Changed	0.585158	0.478586	0.817876
YNR004W	0.497059	0.425178	0.346614	0.477876	0.293515	0.302832	Genes Not Changed	0.42295	0.358075	0.846612
YNL331C	0.516717	0.504219	0.425234	0.449686	0.421642	0.320099	Genes Not Changed	0.482057	0.397142	0.823849
YNL330C	0.455638	0.464813	0.430368	0.428799	0.355629	0.35931	Genes Not Changed	0.450273	0.381246	0.846699
YNL329C;YNL328C	0.577186	0.56594	0.500894	0.487069	0.41103	0.398003	Genes Not Changed	0.548007	0.432034	0.788373
YNL327W	0.771221	0.76398	0.726942	0.731126	0.691079	0.720807	Genes Not Changed	0.754047	0.714337	0.947337
YNL326C	0.616253	0.615132	0.598566	0.524194	0.523669	0.489451	Genes Not Changed	0.609984	0.512438	0.840085
YNL323W	0.276164	0.254163	0.219868	0.215142	0.175117	0.176672	Genes Not Changed	0.250065	0.188977	0.755712
YNL322C	0.372807	0.34322	0.331492	0.348718	0.257143	0.255	Genes Not Changed	0.349173	0.286954	0.821809
YNL320W;YNL319W	0.37672	0.382998	0.29902	0.306667	0.313167	0.286089	Genes Not Changed	0.352912	0.301974	0.855664
YNL317W	0.581633	0.607306	0.493056	0.560606	0.504	0.467742	Genes Not Changed	0.560665	0.510783	0.911031
YNL316C	0.694215	0.724138	0.570093	0.637255	0.646465	0.568182	Genes Not Changed	0.662815	0.6173	0.931331
YNL315C	0.355372	0.334985	0.374332	0.296595	0.22113	0.288481	Genes Not Changed	0.354896	0.268735	0.757223
YNL314W	0.483471	0.434783	0.431818	0.393574	0.327273	0.259843	Genes Not Changed	0.450024	0.326897	0.726398
YNL311C	0.717087	0.696721	0.529801	0.654676	0.46875	0.431095	Genes Not Changed	0.64787	0.518174	0.799812
YNL310C	0.471564	0.443983	0.396825	0.344828	0.309278	0.257862	Genes Not Changed	0.437458	0.303989	0.6949
YNL309W	0.483871	0.674419	0.354839	0.521739	0.413793	0.304348	Genes Not Changed	0.504376	0.413293	0.819415
YNL307C	0.386009	0.335035	0.253583	0.293536	0.227038	0.228056	Genes Not Changed	0.324876	0.249543	0.76812
YNL306W	0.273212	0.254538	0.223309	0.198205	0.178504	0.17166	Genes Not Changed	0.250353	0.18279	0.730129
YNL305C	0.5	0.486797	0.470588	0.490783	0.363636	0.335731	Genes Not Changed	0.485795	0.396717	0.816635
YNL304W;YNL303W	0.767273	0.671937	0.651163	0.47619	0.455882	0.610063	Genes Not Changed	0.696791	0.514045	0.737733
YNL300W	0.723404	0.5	0.409836	0.526316	0.37037	0.205128	Genes Not Changed	0.544413	0.367271	0.674619
YNL299W	0.652542	0.587607	0.620339	0.578788	0.475069	0.474432	Genes Not Changed	0.620163	0.50943	0.821445
YNL298W	0.648069	0.629386	0.635983	0.622829	0.529412	0.534676	Genes Not Changed	0.637813	0.562305	0.881615
YNL297C	0.474549	0.494539	0.420908	0.39164	0.37791	0.373797	Genes Not Changed	0.463332	0.381116	0.822554
YNL295W	0.688327	0.561466	0.520231	0.546423	0.477905	0.416769	Genes Not Changed	0.590008	0.480366	0.814168
YNL291C	0.425918	0.397053	0.36131	0.340866	0.282508	0.248983	Genes Not Changed	0.39476	0.290786	0.736614
YNL289W	0.654275	0.633205	0.566474	0.596154	0.568421	0.481481	Genes Not Changed	0.617985	0.548685	0.887863
YNL288W	0.682857	0.634146	0.516484	0.676856	0.531915	0.475806	Genes Not Changed	0.611162	0.561526	0.918783
YNL287W	0.289205	0.279629	0.232538	0.241553	0.204838	0.193177	Genes Not Changed	0.267124	0.213189	0.798091
YNL286W	0.363043	0.314516	0.292754	0.305085	0.272904	0.257931	Genes Not Changed	0.323438	0.27864	0.861495
YNL284C	0.465765	0.414394	0.376462	0.385219	0.292977	0.296529	Genes Not Changed	0.418874	0.324908	0.775671
YNL283C	0.464706	0.431078	0.325123	0.317549	0.224913	0.212644	Genes Not Changed	0.406969	0.251702	0.61848
YNL280C	0.300642	0.292339	0.245708	0.261936	0.213959	0.209796	Genes Not Changed	0.279563	0.228564	0.817575
YNL278W	0.655098	0.644958	0.679245	0.586957	0.487719	0.489011	Genes Not Changed	0.659767	0.521229	0.79002
YNL276C	0.184211	0.392405	0.160494	0.08	0.183908	0.287879	Genes Not Changed	0.245703	0.183929	0.748582
YNL275W	0.691824	0.587855	0.577982	0.586207	0.512573	0.467586	Genes Not Changed	0.61922	0.522122	0.843192
YNL273W	0.522981	0.617347	0.507886	0.474138	0.437799	0.39629	Genes Not Changed	0.549405	0.436076	0.793724
YNL272C	0.482866	0.454983	0.434066	0.440212	0.382697	0.357105	Genes Not Changed	0.457305	0.393338	0.860121
YNL271C	0.432349	0.434559	0.397711	0.365666	0.293721	0.312545	Genes Not Changed	0.42154	0.323977	0.768557
YNL270C	0.38806	0.330357	0.106383	0.212766	0.181818	0.244898	Genes Not Changed	0.274933	0.213161	0.775318
YNL268W	0.515723	0.480426	0.407407	0.46272	0.353586	0.347461	Genes Not Changed	0.467852	0.387922	0.829156
YNL267W	0.578188	0.554109	0.503759	0.490385	0.399701	0.39261	Genes Not Changed	0.545352	0.427565	0.784016
YNL264C	0.365112	0.36	0.274834	0.278729	0.264957	0.246819	Genes Not Changed	0.333315	0.263502	0.790548
YNL263C	0.434685	0.341463	0.30854	0.347701	0.28115	0.289973	Genes Not Changed	0.361563	0.306275	0.847086
YNL262W	0.302117	0.309963	0.254507	0.294704	0.200964	0.217856	Genes Not Changed	0.288862	0.237841	0.823371
YNL260C	0.663438	0.581736	0.49901	0.59507	0.445035	0.46651	Genes Not Changed	0.581395	0.502205	0.863794
YNL259C	0.181433	0.181732	0.137089	0.124165	0.101415	0.107083	Genes Not Changed	0.166751	0.110888	0.664988
YNL258C	0.554278	0.549114	0.485075	0.503844	0.422319	0.428508	Genes Not Changed	0.529489	0.451557	0.852817
YNL254C	0.584746	0.528467	0.568773	0.578641	0.436647	0.413333	Genes Not Changed	0.560662	0.476207	0.849366
YNL253W	0.444609	0.432945	0.396774	0.373134	0.338164	0.324013	Genes Not Changed	0.424776	0.345104	0.812438
YNL252C	0.657419	0.628257	0.569697	0.607192	0.491071	0.49404	Genes Not Changed	0.618457	0.530768	0.858212
YNL251C	0.709184	0.652174	0.546185	0.583333	0.419214	0.434783	Genes Not Changed	0.635847	0.47911	0.753498
YNL250W	0.492417	0.456196	0.434018	0.414815	0.346087	0.353191	Genes Not Changed	0.460877	0.371364	0.805778
YNL249C	0.598387	0.559162	0.484472	0.503817	0.467909	0.445679	Genes Not Changed	0.54734	0.472468	0.863207
YNL245C	0.429864	0.394649	0.280488	0.282609	0.207965	0.265823	Genes Not Changed	0.368334	0.252132	0.684521
YNL244C	0.286154	0.272361	0.211113	0.23732	0.181002	0.188519	Genes Not Changed	0.256543	0.20228	0.788485
YNL243W	0.329167	0.334092	0.314121	0.261506	0.232096	0.215389	Genes Not Changed	0.325793	0.23633	0.725399
YNL240C	0.447189	0.389138	0.334995	0.389821	0.284488	0.286207	Genes Not Changed	0.390441	0.320172	0.820028
YNL238W	0.531401	0.493745	0.418919	0.418367	0.360204	0.305263	Genes Not Changed	0.481355	0.361278	0.750544
YNL236W	0.613982	0.615243	0.545455	0.545324	0.416185	0.437204	Genes Not Changed	0.59156	0.466238	0.788149
YNL234W	0.695341	0.632546	0.587379	0.597015	0.516129	0.484375	Genes Not Changed	0.638422	0.532506	0.834098
YNL233W	0.655431	0.597328	0.640909	0.612658	0.436709	0.472422	Genes Not Changed	0.631223	0.507263	0.80362
YNL230C	0.558824	0.622517	0.428571	0.549451	0.333333	0.484848	Genes Not Changed	0.536637	0.455877	0.849508
YNL229C	0.520143	0.48338	0.42053	0.436775	0.344165	0.359152	Genes Not Changed	0.474684	0.380031	0.800597
YNL225C	0.701228	0.642857	0.571429	0.616981	0.502841	0.546218	Genes Not Changed	0.638505	0.555347	0.869762
YNL224C	0.578117	0.547507	0.539116	0.521042	0.386018	0.415514	Genes Not Changed	0.554913	0.440858	0.794463
YNL222W	0.655858	0.57564	0.53	0.550761	0.411511	0.400866	Genes Not Changed	0.587166	0.454379	0.773852
YNL220W	0.296593	0.231159	0.161667	0.23556	0.193294	0.18173	Genes Not Changed	0.229806	0.203528	0.885649
YNL219C	0.473502	0.424009	0.32967	0.390135	0.278716	0.266814	Genes Not Changed	0.40906	0.311888	0.76245
YNL218W	0.511962	0.55625	0.511111	0.430882	0.356215	0.387704	Genes Not Changed	0.526441	0.3916	0.743864
YNL215W	0.344137	0.33657	0.314239	0.299523	0.208274	0.220395	Genes Not Changed	0.331649	0.24273	0.73189
YNL214W	0.754717	0.637584	0.577465	0.6875	0.518519	0.514286	Genes Not Changed	0.656589	0.573435	0.873355
YNL213C	0.70852	0.624633	0.545977	0.665236	0.483412	0.491379	Genes Not Changed	0.626377	0.546676	0.872759
YNL212W	0.374376	0.392909	0.344322	0.311455	0.285714	0.276699	Genes Not Changed	0.370536	0.291289	0.78613
YNL211C	0.7	0.686441	0.591549	0.69697	0.383929	0.402062	Genes Not Changed	0.65933	0.49432	0.749731
YNL201C	0.552182	0.550342	0.507361	0.507284	0.414449	0.411406	Genes Not Changed	0.536628	0.444379	0.828095
YNL199C;YNL198C	0.643269	0.596386	0.604651	0.634937	0.466113	0.471572	Genes Not Changed	0.614769	0.524208	0.852691
YNL197C	0.761317	0.652866	0.605714	0.660377	0.433735	0.504348	Genes Not Changed	0.673299	0.53282	0.791357
YNL194C	0.272727	0.0909091	0	0.266667	0	0.04	Genes Not Changed	0.121212	0.102222	0.843333
YNL193W	0.404157	0.429348	0.35061	0.322917	0.258065	0.190361	Genes Not Changed	0.394705	0.257114	0.651409
YNL192W	0.498588	0.542033	0.527473	0.441492	0.443973	0.411422	Genes Not Changed	0.522698	0.432296	0.827047
YNL191W	0.661017	0.580282	0.517241	0.534247	0.443478	0.42378	Genes Not Changed	0.58618	0.467168	0.796971
YNL190W	0.243875	0.274118	0.246982	0.197546	0.180961	0.167869	Genes Not Changed	0.254992	0.182125	0.71424
YNL188W	0.625806	0.585434	0.52	0.582734	0.457143	0.437736	Genes Not Changed	0.57708	0.492538	0.853499
YNL187W	0.653445	0.595993	0.519417	0.527559	0.40566	0.437358	Genes Not Changed	0.589618	0.456859	0.774838
[truncated: 6,424 more rows]

## Sheet: S5E_xrn1_slamseq
name	xrn1_N_t0_r1_S1.ratio	xrn1_N_t0_r2_S2.ratio	xrn1_N_t0_r3_S3.ratio	xrn1_P_t0_r1_S4.ratio	xrn1_P_t0_r2_S5.ratio	xrn1_P_t0_r3_S6.ratio	cluGroup	xrn1_first_T0	xrn1_second_T0	xrn1_second_T0 / xrn1_first_T0
[truncated: 7,030 more rows]

[truncated: 2 more sheets: S5F_Pulse_Chase_wild_type_naive, S5G_Pulse_Chase_wild_type_prime]
