# Supplementary material for: Differential regulation of mRNA stability modulates transcriptional memory and facilitates environmental adaptation
Source: Nat Commun. 2023 Feb 17;14:910. doi: 10.1038/s41467-023-36586-x (PMC9936472; doi:10.1038/s41467-023-36586-x)
Supplement: Supplementary file 9 — Supplementary Data 6 [file 41467_2023_36586_MOESM9_ESM.xlsx]

## Sheet: key_resouce
REAGENT or RESOURCE	SOURCE	IDENTIFIER
Antibodies
anti Histone H3 antibody	Active Motif	39763
anti H3K4me3 antibody	Abcam	ab8580
anti H3K4me2 antibody	Abcam	ab7766
Chemicals, peptides, and recombinant proteins
Bd Bacto™ Yeast Extract, BD Biosciences, Yeast Extract, BD Bacto, Size=500 g	Fisher Scientific	212750
D-(+)-Galactose,for microbiology, ≥99.0%	Sigma-Aldrich	48260-500G-F
D-(+)-Glucose	Sigma-Aldrich	D9434-1KG
Bottle Bacto Peptone 500G	Fisher Scientific	211677
Pierce™ 16% Formaldehyde (w/v), Methanol-free	Thermo Fisher	28906
Thermo Scientific RiboLock RNase Inhibitor	Thermo Fisher	EO0382
Agencourt AMPure XP, PCR Purification Kit	Beckman Coulter	A63881
1% formaldehyde	Thermo Fisher Scientific	28908
glycine	Sigma-Aldrich	G8898-500G
beta-mercaptoethanol	Sigma-Aldrich	M6250
zymolyase	Zymo Research	E1005
NaCl	Sigma-Aldrich	S7653
MgCl2	Sigma-Aldrich	M2670
CaCl2	Sigma-Aldrich	21115
NP-40 (Tergitol)	Sigma-Aldrich	NP40S
spermidine	Fisher Scientific	10294750
yeast protease inhibitor cocktail	Sigma	P8215
MNase	NEB	M0247S
EGTA	Millipore	324626
EDTA	Sigma-Aldrich	03690
SDS	Thermo Fisher Scientific	15553027
Triton X-100	Sigma-Aldrich	X100
sodium deoxycholate	Sigma-Aldrich	D6750
Protein A/G beads (Pierce)	Thermo Fisher Scientific	88802
yeast tRNA	Thermo Fisher Scientific	15401011
LiCl	Sigma-Aldrich	L9650
RNase cocktail	Thermo Fisher Scientific	AM2286
Proteinase K	Thermo Fisher Scientific	25530049
phenol/chloroform	Thermo Fisher Scientific	15593049
NaOH	Sigma-Aldrich	567530
4-thiouracil	Sigma-Aldrich	440736
iodoacetamide	Sigma-Aldrich	I1149
DTT	Thermo Fisher Scientific	P2325
Proteinase K	Thermo Fisher Scientific	25530049
Critical commercial assays
NEBNext Ultra II Directional RNA Library Prep Kit for	New England BioLabs	E7760S
NEBNext® Ultra™ Directional RNA Library Prep Kit for	New England BioLabs	E7420S
SIRV-Set 3 (Iso Mix E0 / ERCC)	Lexogen	SKU: 051.01.
MasterPure Yeast RNA Purification Kit	Lucigen	MPY03100
riboPOOL ribosomeal RNA depletion kit (Saccharomyces cerevisiae)	LabLife Nordic AB	SIT rdSKO2401
Ribo-Zero Gold rRNA Removal Kit (Yeast)	Illumina	MRZY1324
NextSeq 500/550 High Output Kit v2.5 (150 Cycles)	Illumina	20024907
NextSeq 500/550 High Output Kit v2.5 (75 Cycles)	Illumina	20024906
NEBNext® Multiplex Oligos for Illumina® (Index Primers Set 2)	New England BioLabs	E7500S
NEBNext® Multiplex Oligos for Illumina® (Index Primers Set 1)	New England BioLabs	E7335S
Qubit™ RNA HS Assay Kit	Thermo Fisher Scientific	Q32852
Qubit™ RNA BR Assay Kit	Thermo Fisher Scientific	Q10210
Qubit™ dsDNA HS Assay Kit	Thermo Fisher Scientific	Q32854
NEBNext Ultra II kit	New England BioLabs	E7645S
AMPure XP beads	Beckman Coulter	A63881
Deposited data
Experimental models: cell lines
BY4741
rrp6∆
Yeast Whole Genome Deletion Collection
Oligonucleotides
Pair1FW: XhoI_mC_degron_R	Integrated DNA Technologies IDT	TAGGATTCTCGAGTTACAAATGAATAACAAAATGAGACAAAGAAGAAAACCAATTTTTACAAGCGTCGAGCTTGTACAGCTCG
Pair1RV: XbaI_mc_F2	Integrated DNA Technologies IDT	CTAATCTAAGTTTTCTAGAATGGTGAGCAAGGGCGAGG
Pair2_FW: 3_SacI_pTEF_F2	Integrated DNA Technologies IDT	GAACAAAAGCTGGAGCTCGACATGGAGGCCCAGAATACCCT
Pair2_RV: 3_tTEF_MCsite_R	Integrated DNA Technologies IDT	GTCGACGGTATCGATAAGCTTGATATCGAATTCCTGCAGCCCGGGGGATCCACTAGTCAGTATAGCGACCAGCATTC
Pair3_FW: 4_F_MC_sfGFP	Integrated DNA Technologies IDT	ACTAGTGGATCCCCCGGGCTGCAGGAATTCGATATCAAGCTTATCGATACCGTCGACATGTCCAAGGGTGAAGAGCTATTTA
Pair3_RV: 4a_sfGFP_deg_tADH_R	Integrated DNA Technologies IDT	TTTAGAAGTGGCGCGCTTAGGATCCTTAGCTTGTAAAAATTGGTTTTCTTCTTTGTCTCATTTTGTTATTCATTTGCTTATAAAGCTCGTCCATTCC
Pair4_FW: 4b_Deg_tADH_F	Integrated DNA Technologies IDT	CAAATGAATAACAAAATGAGACAAAGAAGAAAACCAATTTTTACAAGCTAAGGATCCTAAGCGCGCCACTTCTAAATAAGCGAATTTCTTAT
Pair4_RV: 4b_tADH_SacI_R	Integrated DNA Technologies IDT	CATCACAATGAGCTCATATTACCCTGTTATCCCTAGCG
Pair5_FW: EcoRI_Gal1_F	Integrated DNA Technologies IDT	TGCGACTTATGAGAATTCCGGATTAGAAGCCGCCGA
Pair5_RV: HindIII_Gal1_R	Integrated DNA Technologies IDT	GTCAGTCGAGCTAAGCTTCTCCTTGACGTTAAAGTATAGAGG
wtBarcode1_FW	Integrated DNA Technologies IDT	ATCAAAGAAGGTTAATGTGGCTGTGGTTTCAGGGTCCATAGATGTCCACGAGGTCTCTGTCACCGGATTCTATCATGTCGTACGCTGCAGGTCGAC
wtBarcode1_RV	Integrated DNA Technologies IDT	TTTTCGTCATTATAGAAATCATTACGACCGAGATTCCCGGCGGTGTCGGTCTCGTAGGAGCTATACGGATATGACTGATCGATGAATTCGAGCTCG
wtBarcode2_FW	Integrated DNA Technologies IDT	ATCAAAGAAGGTTAATGTGGCTGTGGTTTCAGGGTCCATAGATGTCCACGAGGTCTCTATGGGTTCACCGATCCCTATCGTACGCTGCAGGTCGAC
wtBarcode2_RV	Integrated DNA Technologies IDT	TTTTCGTCATTATAGAAATCATTACGACCGAGATTCCCGGCGGTGTCGGTCTCGTAGACGACCGGAGCGATCTTCATATCGATGAATTCGAGCTCG
wtBarcode3_FW	Integrated DNA Technologies IDT	ATCAAAGAAGGTTAATGTGGCTGTGGTTTCAGGGTCCATAGATGTCCACGAGGTCTCTAGAGTATGCTTCCACCCTATCGTACGCTGCAGGTCGAC
wtBarcode3_RV	Integrated DNA Technologies IDT	TTTTCGTCATTATAGAAATCATTACGACCGAGATTCCCGGCGGTGTCGGTCTCGTAGTCGATCAGGCGAGCTTGCATATCGATGAATTCGAGCTCG
wtBarcode4_FW	Integrated DNA Technologies IDT	ATCAAAGAAGGTTAATGTGGCTGTGGTTTCAGGGTCCATAGATGTCCACGAGGTCTCTCACTGATGGCGATGATTCGTCGTACGCTGCAGGTCGAC
wtBarcode4_RV	Integrated DNA Technologies IDT	TTTTCGTCATTATAGAAATCATTACGACCGAGATTCCCGGCGGTGTCGGTCTCGTAGAGTGGGAACTACCCTCAAGCATCGATGAATTCGAGCTCG
wtBarcode5_FW	Integrated DNA Technologies IDT	ATCAAAGAAGGTTAATGTGGCTGTGGTTTCAGGGTCCATAGATGTCCACGAGGTCTCTTGCATACAGACCAACGGCGACGTACGCTGCAGGTCGA
wtBarcode5_RV	Integrated DNA Technologies IDT	TTTTCGTCATTATAGAAATCATTACGACCGAGATTCCCGGCGGTGTCGGTCTCGTAGACTCCTGAGCTAGATCGGGTATCGATGAATTCGAGCTCG
wtBarcode10_FW	Integrated DNA Technologies IDT	ATCAAAGAAGGTTAATGTGGCTGTGGTTTCAGGGTCCATAGATGTCCACGAGGTCTCTCCCTGGATCTTTAGACACTTCGTACGCTGCAGGTCGAC
wtBarcode10_RV	Integrated DNA Technologies IDT	TTTTCGTCATTATAGAAATCATTACGACCGAGATTCCCGGCGGTGTCGGTCTCGTAGGCCATTACCTTAGACCGTTTATCGATGAATTCGAGCTCG
wtBarcode11_FW	Integrated DNA Technologies IDT	ATCAAAGAAGGTTAATGTGGCTGTGGTTTCAGGGTCCATAGATGTCCACGAGGTCTCTTATATGCCGGGTCAGGTATTCGTACGCTGCAGGTCGAC
wtBarcode11_RV	Integrated DNA Technologies IDT	TTTTCGTCATTATAGAAATCATTACGACCGAGATTCCCGGCGGTGTCGGTCTCGTAGCTCCCGGATGTCTATGAATTATCGATGAATTCGAGCTCG
wtBarcode12_FW	Integrated DNA Technologies IDT	ATCAAAGAAGGTTAATGTGGCTGTGGTTTCAGGGTCCATAGATGTCCACGAGGTCTCTCAGACGGACTGACATTTACGCGTACGCTGCAGGTCGAC
wtBarcode12_RV	Integrated DNA Technologies IDT	TTTTCGTCATTATAGAAATCATTACGACCGAGATTCCCGGCGGTGTCGGTCTCGTAGAGGCGATCTCTTAGCACACTATCGATGAATTCGAGCTCG
Recombinant DNA
Software and algorithms
R/3.6.1/3.6.2/3.6.3	https://www.r-project.org/
deepTools/3.1.0	https://deeptools.readthedocs.io/en/develop/content/list_of_tools.html
gnuparallel/20180822	https://www.gnu.org/software/parallel/
ucsc-utilities/v345	http://hgdownload.soe.ucsc.edu/admin/exe/linux.x86_64/
sambamba/0.6.6	https://lomereiter.github.io/sambamba/
samtools/1.9	http://www.htslib.org/
subread/1.5.2	http://subread.sourceforge.net/
MultiQC/1.7	https://multiqc.info/
DESeq2/1.26.0	https://bioconductor.org/packages/DESeq2/
ComplexHeatmap/2.2.0	https://www.bioconductor.org/packages/release/bioc/html/ComplexHeatmap.html
tidyverse/1.3.0	https://www.tidyverse.org/
Nextflow/20.10.0	https://www.nextflow.io/
nf-core/slamseq/1.0.0	https://nf-co.re/slamseq/1.0.0/usage
SeqKit/0.15.0	https://bioinf.shenwei.me/seqkit/
ea- utils/1.1.2.537	http://expressionanalysis.github.io/ea-utils/
Other
